# Supplementary material for: Integrated fetal testicular transcriptomic and epigenomic profiles during maternal nutrient restriction with dietary melatonin intervention
Source: J Anim Sci. 2026 Jan 9;104:skaf455. doi: 10.1093/jas/skaf455 (PMC12863962; doi:10.1093/jas/skaf455)
Supplement: skaf455_Supplementary_Data [file skaf455_supplementary_data.zip]

Archive with 9 entries (9 files):
- Supplemental Table S2.xlsx
- Supplemental Table S3.xlsx
- Supplemental Table S4.xlsx
- Supplemental Table S5.xlsx
- Supplemental Table S6.xlsx
- Supplemental Table S7.xlsx
- Supplemnetal Table S8.xlsx
- Supplemental Figures.docx
- Supplemental Table S1.xlsx
