# Supplementary material for: Integrated fetal testicular transcriptomic and epigenomic profiles during maternal nutrient restriction with dietary melatonin intervention
Source: J Anim Sci. 2026 Jan 9;104:skaf455. doi: 10.1093/jas/skaf455 (PMC12863962; doi:10.1093/jas/skaf455)
Supplement: skaf455_Supplementary_Data [file skaf455_supplementary_data.zip › Supplemental Table S2.xlsx]

## Sheet: MelAdq_V_ConAdq.combined
Supplemental Table S2: Gene overlapping between DNA methylome and RNA Trascriptome profiles among ADQ-MEL relative to ADQ-CON fetal testicular tissue
Methylation																						RNA-seq
chr	start	end	length	nCG	group1Mean	group2Mean	methDiff	areaStat	5741	8556	8961	9240	9738	5392	6223	9957	NCBI gene	promoter	exon	intron	cgi	Gene ID	chr	start	stop	score	strand	distance	Gene Name	baseMean	log2FoldChange	lfcSE	stat	pvalue	padj	Mel_Adq_Testis	Con_Adq_Testis	lfcShrink
chr19	22746916	22747413	498	56	0.1541	0.3477	-0.1936	-604.6	0.08907	0.118	0.02567	0.2024	0.394	0.2232	0.3733	0.4071	SCARF1		XM_002695682.5:8;XM_024980701.1:7	XM_002695682.5:8;XM_024980701.1:7	CGI.chr19.348	ENSBTAG00000011483	19	22738996	22749219	gene	-	0	SCARF1	304.598	0.073581	0.228062	0.322636	0.746971	1	304.203	299.246	1.18846e-05
chr29	47450708	47451269	562	41	0.5417	0.8243	-0.2826	-552.8	0.4935	0.3991	0.5411	0.5721	0.7027	0.6976	0.8734	0.8845	PPFIA1			XM_024986955.1:2;XM_024986956.1:2;XM_024986954.1:2;XM_024986952.1:2;XM_024986953.1:2;XM_005227265.4:2;XM_024986959.1:2;NM_001191377.2:1;XM_024986958.1:1;XM_024986957.1:1		ENSBTAG00000022188	29	47421136	47498030	gene	+	0	PPFIA1	1879.84	-0.00355248	0.0565678	-0.0628005	0.949925	1	1871.7	1873.56	-8.42588e-06
chr7	13092901	13093392	492	58	0.3021	0.4748	-0.1727	-422.5	0.208	0.4416	0.1078	0.3586	0.4621	0.267	0.7196	0.4493					CGI.chr7.487	ENSBTAG00000049339	7	13155945	13160724	gene	-	62554	ENSBTAG00000049339	571.141	0.142886	0.0824175	1.73368	0.0829747	1	583.742	549.588	0.000163033
chr10	99915507	99915755	249	35	0.7407	0.4746	0.2661	413	0.6931	0.808	0.7835	0.6483	0.8065	0.6317	0.3618	0.3892	KCNK10		XM_015473318.2:1	XM_015473318.2:1	CGI.chr10.980	ENSBTAG00000019355	10	99915022	100073747	gene	-	0	KCNK10	2.35603	0.79069	1.10784	0.713721	0.4754	1	2.30802	2.28998	6.35433e-05
chr17	3201693	3202082	390	31	0.2373	0.08322	0.1541	348.2	0.2097	0.3084	0.1	0.3054	0.2896	0.1233	0.07029	0.04259	DCHS2		XM_024977894.1:5		CGI.chr17.14	ENSBTAG00000024545	17	3009648	3332773	gene	+	0	DCHS2	54.5041	-0.0354979	0.503346	-0.0705239	0.943777	1	49.0965	48.2689	-2.1814e-06
chr2	136151345	136151695	351	34	0.4159	0.2046	0.2114	311.1	0.3155	0.4962	0.3878	0.6576	0.1689	0.1133	0.3834	0.1207					CGI.chr2.1332	ENSBTAG00000048513	2	136187676	136189647	gene	+	35982	ENSBTAG00000048513	3.55289	1.18611	0.934901	1.2687	0.204548	1	3.5211	3.45522	0.000140554
chr17	60105000	60105772	773	39	0.2139	0.3977	-0.1838	-303	0.2549	0.308	0.1521	0.1872	0.1294	0.4005	0.3699	0.4002					CGI.chr17.446	ENSBTAG00000021706	17	60088082	60101025	gene	+	-3976	TBX3	948.208	-0.468198	0.192544	-2.43164	0.0150306	1	855.961	1061.11	-0.00020657
chr21	64661514	64661737	224	37	0.415	0.5983	-0.1834	-300.7	0.3458	0.7	0.4233	0.415	0.3225	0.5986	0.72	0.5225	HHIPL1		XM_002696835.3:9		CGI.chr21.699	ENSBTAG00000026913	21	64632129	64661815	gene	+	0	HHIPL1	2513.55	0.169367	0.224259	0.755229	0.450111	1	2717.38	2491.48	2.88319e-05
chr1	152482909	152483255	347	36	0.4498	0.2843	0.1655	277.8	0.4407	0.491	0.2055	0.4783	0.68	0.2344	0.4973	0.1901	COLQ		XM_024986471.1:1;NM_001035297.3:1		CGI.chr1.913	ENSBTAG00000051541	1	152483263	152508764	gene	-	9	COLQ	17.8215	-0.704796	0.379297	-1.85816	0.0631458	1	17.398	18.6327	-0.000130009
chr18	61945927	61946089	163	31	0.6638	0.7903	-0.1265	-272.5	0.5094	0.7873	0.7384	0.5963	0.5182	0.7065	0.8788	0.7374	FIZ1		XM_010815501.3:3;XM_005219725.4:4;XM_024978668.1:4;XM_005219726.4:3;XM_005219724.4:4;NM_001101308.1:4		CGI.chr18.1862	ENSBTAG00000012333	18	61915344	61960163	gene	-	0	ZNF524	382.475	-0.0483751	0.149699	-0.32315	0.746581	1	390.032	397.316	-1.68862e-05
chr18	61945927	61946089	163	31	0.6638	0.7903	-0.1265	-272.5	0.5094	0.7873	0.7384	0.5963	0.5182	0.7065	0.8788	0.7374	FIZ1		XM_010815501.3:3;XM_005219725.4:4;XM_024978668.1:4;XM_005219726.4:3;XM_005219724.4:4;NM_001101308.1:4		CGI.chr18.1862	ENSBTAG00000030403	18	61941889	61947502	gene	+	0	FIZ1	511.897	0.171789	0.138387	1.24137	0.21447	1	537.046	498.559	7.14363e-05
chr8	111926716	111926913	198	32	0.3704	0.2182	0.1522	241.5	0.4022	0.5691	0.2295	0.2577	0.4868	0.3421	0.2152	0	MYT1L		XM_024995855.1:8;NM_001078012.1:4	XM_024995855.1:8;NM_001078012.1:4	CGI.chr8.965	ENSBTAG00000003540	8	111921666	112087408	gene	+	0	MYT1L	79.3893	-0.0741204	0.248004	-0.298868	0.765041	1	77.9288	79.0938	-1.03906e-05
chr18	13459969	13460267	299	31	0.8809	0.7336	0.1473	223.2	0.8756	0.9089	0.8095	0.8853	0.896	0.8627	0.7667	0.6034		ZNF469				ENSBTAG00000023745	18	13381282	13450245	gene	+	-9725	BANP	582.582	-0.316035	0.215565	-1.46608	0.142627	1	537.226	612.833	-6.4465e-05
chr2	125401215	125401543	329	27	0.5472	0.7467	-0.1995	-221.3	0.6521	0.5705	0.572	0.7778	0.6154	0.8039	0.8566	0.5697	LOC112443407;SMPDL3B	XKR8	XM_025001712.1:1;NM_001100379.1:1;XM_015460330.2:1	XR_003031710.1:1;XR_003031709.1:1;XM_025001712.1:1;NM_001100379.1:1;XM_015460330.2:1	CGI.chr2.775	ENSBTAG00000012997	2	125401098	125432986	gene	-	0	SMPDL3B	2.13478	-4.51549	1.82032	-2.4806	0.013116	1	1.912	2.05405	-0.00337697
chr21	69004392	69004571	180	17	0.5775	0.2089	0.3686	217.2	0.6275	0.7279	0.6397	0.5804	0.3319	0.3351	0.1176	0.05682					CGI.chr21.1038	ENSBTAG00000022775	21	69058228	69068334	gene	+	53658	C21H14orf180	2.07186	0.127787	1.30627	0.0978256	0.922071	1	2.06436	2.06155	8.9418e-06
chr29	47899034	47899298	265	22	0.2158	0.08302	0.1327	203.9	0.1674	0.2671	0.1905	0.2143	0.1885	0.04464	0.09791	0.06789	SHANK2			XM_005227382.4:13;XM_015461387.2:12;XM_024987497.1:13;XM_015461388.2:14	CGI.chr29.873	ENSBTAG00000003171	29	47561090	48119060	gene	-	0	SHANK2	161.706	0.125466	0.187114	0.670534	0.502518	1	162.441	155.362	2.91148e-05
chr27	28986646	28986876	231	27	0.5825	0.382	0.2005	196	0.4239	0.9259	0.1704	0.8407	0.5613	0.6815	0.4444	0.221					CGI.chr27.287	ENSBTAG00000008325	27	28986647	28986965	gene	-	0	ENSBTAG00000008325	2.53874	1.05631	1.12661	0.937602	0.348449	1	2.51881	2.48478	9.93424e-05
chr17	62919261	62919629	369	27	0.214	0.3551	-0.1411	-186.3	0.1365	0.2966	0.1507	0.2685	0.3421	0.2678	0.4163	0.31	CABP1		NM_174254.2:7;XM_024977006.1:7;XM_024977005.1:6;XM_024977004.1:7	XM_024977006.1:6;XM_024977004.1:6;XM_024977005.1:5;NM_174254.2:6		ENSBTAG00000020049	17	62902960	62919845	gene	+	0	CABP1	12.0736	-0.165344	0.420467	-0.393239	0.694143	1	12.1728	12.3225	-1.18418e-05
chr13	79229435	79229616	182	24	0.4399	0.2783	0.1616	185.3	0.5489	0.484	0.3209	0.6369	0.3827	0.2691	0.3532	0.3048	LOC112449352			XR_003037923.1:2	CGI.chr13.1055	ENSBTAG00000018270	13	79245982	79384839	gene	-	16367	NFATC2	384.582	-0.0935532	0.336872	-0.277711	0.781234	1	365.618	376.1	-8.35215e-06
chrUn_NW_020191098v1	1248	1795	548	27	0.819	0.6419	0.177	185.3	0.736	0.7887	0.6331	0.8477	0.8414	0.6919	0.6597	0.3843					CGI.chrUn_NW_020191098v1.1
chr18	49236340	49236514	175	24	0.05477	0.198	-0.1433	-179.1	0.038	0.0559	0.05674	0.03704	0.07463	0.03118	0.1892	0.3538					CGI.chr18.1077	ENSBTAG00000015644	18	49208887	49210381	gene	-	-25960	EID2	138.728	-0.0734315	0.156205	-0.470097	0.638286	1	139.837	143.554	-2.36827e-05
chr15	22368921	22369090	170	15	0.3413	0.6784	-0.3371	-163.2	0.3663	0.2241	0.3791	0.3994	0.2273	0.8705	0.4417	0.6975	DLAT			NM_001205730.2:11		ENSBTAG00000010709	15	22340055	22374925	gene	+	0	DLAT	606.903	-0.062338	0.0718692	-0.867381	0.385733	1	600.38	615.516	-9.19627e-05
chr23	48054472	48054623	152	14	0.2943	0.07131	0.2229	154.1	0.3013	0.2446	0.4515	0.08865	0.3688	0.1133	0.01351	0.04651	RREB1			XM_024983872.1:2;XM_024983868.1:2;XM_024983870.1:2;XM_015460015.2:2;XM_024983866.1:2;XM_024983869.1:2;XM_024983871.1:2;XM_024983867.1:2;XM_010818623.3:2	CGI.chr23.770	ENSBTAG00000005980	23	48048575	48110128	gene	-	0	RREB1	3471.98	0.0488171	0.0972796	0.501823	0.615792	1	3579	3504.9	3.95022e-05
chr5	113216349	113216602	254	21	0.4118	0.2447	0.1671	151.1	0.4807	0.387	0.3886	0.4206	0.3217	0.2049	0.1855	0.3061	TCF20			XM_024991791.1:6	CGI.chr5.1063	ENSBTAG00000000662	5	113102493	113195472	gene	-	-20878	TCF20	2810.07	-0.0762123	0.0758109	-1.00529	0.314755	1	2771.17	2873.37	-0.000101214
chr8	110977265	110977419	155	21	0.9002	0.7303	0.1698	149.6	0.9517	0.9592	0.9048	0.7931	0.9401	0.9127	0.6048	0.6621	COLEC11			NM_001076303.2:5	CGI.chr8.823	ENSBTAG00000016225	8	110960676	110983738	gene	-	0	COLEC11	366.878	-0.193996	0.283175	-0.685073	0.493298	1	371.402	409.682	-2.28261e-05
chr13	58458084	58458244	161	19	0.7103	0.8824	-0.172	-147.6	0.7	0.6992	0.8618	0.8538	0.5766	0.8731	0.9112	0.9158						ENSBTAG00000054668	13	58456059	58457612	gene	-	-473	ENSBTAG00000054668	4.18588	-0.256469	0.849927	-0.301754	0.762839	1	4.09701	4.11637	-1.58394e-05
chr7	107747165	107747411	247	18	0.4164	0.2176	0.1988	146.3	0.4214	0.4799	0.2	0.4207	0.5263	0.203	0.2809	0.2045	LOC112447534			XM_024995387.1:2	CGI.chr7.1713	ENSBTAG00000003051	7	107827211	108280766	gene	+	79801	FER	862.991	0.0625344	0.0850891	0.734929	0.462383	1	865.909	842.783	6.59907e-05
chr13	82447970	82448187	218	23	0.8937	0.7424	0.1513	141.1	0.8937	0.8746	0.8306	0.8993	0.9312	0.8814	0.8967	0.4837					CGI.chr13.1160	ENSBTAG00000047975	13	81893783	82044527	gene	+	-403444	DOK5	84.3654	0.135712	0.382393	0.354902	0.722663	1	79.333	77.0654	1.05557e-05
chr13	82832951	82833221	271	16	0.2581	0.08771	0.1704	139.8	0.317	0.2936	0.1735	0.3817	0.1656	0.04018	0.03483	0.105						ENSBTAG00000017524	13	83249953	83257947	gene	-	416733	CBLN4	17.9888	0.38011	0.422218	0.900269	0.367977	1	18.083	17.4779	3.12745e-05
chr7	19584363	19584573	211	14	0.1928	0.06498	0.1278	137.9	0.2292	0.2646	0.1209	0.06335	0.2016	0.006944	0.09756	0.08721	SEMA6B		XM_024995002.1:17;XM_024995000.1:17;XM_024995001.1:17;XM_024995003.1:16		CGI.chr7.812	ENSBTAG00000031658	7	19574477	19584168	gene	+	-196	SEMA6B	487.743	0.29757	0.212537	1.40008	0.161489	1	522.009	460.446	6.08604e-05
chr29	26251074	26251259	186	20	0.698	0.4138	0.2843	135.8	0.2435	0.9944	0.9769	0.8449	0.5615	0.4925	0.7143	0.02488		LOC112444931			CGI.chr29.165	ENSBTAG00000002488	29	26253410	26286384	gene	-	2152	LDHC	67.2445	0.593815	0.280067	2.12026	0.0339842	1	66.858	59.2046	0.000156593
chr2	96039053	96039330	278	23	0.3778	0.5415	-0.1637	-133.1	0.2927	0.3554	0.2606	0.4006	0.2377	0.4327	0.4945	0.332	PTMA;FZD5		XM_005202768.4:1;XM_024981417.1:1;XM_005202766.4:1		CGI.chr2.429	ENSBTAG00000020957	2	96039163	96040921	gene	-	0	FZD5	32.9317	-0.166958	0.330829	-0.504667	0.613793	1	32.7854	33.4603	-1.55891e-05
chrUn_NW_020191471v1	68476	68736	261	22	0.6048	0.7598	-0.1549	-132.6	0.3502	0.7961	0.7333	0.7533	0.6458	0.8238	0.6782	0.833
chr5	118229559	118229796	238	22	0.6319	0.4668	0.165	131.4	0.6572	0.6672	0.5512	0.6416	0.7243	0.4744	0.4621	0.5746					CGI.chr5.1439	ENSBTAG00000051431	5	118290548	118465791	gene	-	60753	ENSBTAG00000051431	0.784549	-2.22972	2.80717	-0.794293	0.427025	1	0.75908	0.764735	-0.000197952
chr19	56599955	56600302	348	21	0.7251	0.5699	0.1551	131.2	0.6918	0.818	0.6496	0.7223	0.701	0.6109	0.4715	0.6098	TMEM104			XM_005221220.4:2		ENSBTAG00000011389	19	56577201	56647063	gene	-	0	TMEM104	231.008	0.102454	0.123572	0.829101	0.407047	1	243.153	233.972	5.20969e-05
chr18	40113972	40114163	192	22	0.443	0.2975	0.1454	126.1	0.4699	0.2222	0.3813	0.5346	0.5891	0.4545	0.2883	0.2325	HYDIN		XM_024979009.1:23			ENSBTAG00000002223	18	40232965	40243001	gene	+	118803	POP4	406.696	0.0877394	0.123328	0.711433	0.476816	1	415.029	401.319	4.47002e-05
chr11	105666431	105666647	217	16	0.2284	0.08046	0.1479	124.9	0.09689	0.1716	0.3897	0.2432	0.2419	0.03472	0.1254	0.03425					CGI.chr11.1620	ENSBTAG00000052600	11	105574624	105598428	gene	+	-68004	ENSBTAG00000052600	90.2642	-1.01652	0.535792	-1.89722	0.0577985	1	72.9556	95.6951	-0.000219816
chr11	104708666	104708905	240	20	0.3925	0.2	0.1926	124.3	0.4615	0.2558	0.3955	0.6	0.4088	0.2047	0.1667	0.2509	VAV2			XM_024999656.1:27;XM_024999657.1:27;XM_024999662.1:26;XM_024999663.1:26;XM_024999658.1:26;XM_024999664.1:25;XM_024999660.1:26;XM_024999661.1:26;XM_024999659.1:27;XM_024999668.1:28;XM_024999665.1:25;XM_024999666.1:27	CGI.chr11.1435	ENSBTAG00000004511	11	104592020	104777976	gene	-	0	VAV2	1033.85	-0.186221	0.136407	-1.36519	0.172194	1	979.54	1072.81	-8.01658e-05
chr3	120989847	120990003	157	18	0.1964	0.3476	-0.1512	-123.3	0.1857	0.4894	0.03721	0.2103	0.2469	0.6217	0.4394	0.25					CGI.chr3.1641	ENSBTAG00000030892	3	120965774	120967515	gene	+	-22333	ENSBTAG00000030892	2.79287	-0.397105	1.64835	-0.240911	0.809624	1	2.73659	2.76248	-3.03611e-05
chr25	39148425	39148490	66	12	0.3275	0.08217	0.2453	123.3	0.4625	0.2179	0.2611	0.4861	0.2222	0	0.1528	0.09167	RADIL;PAPOLB	PAPOLB	NM_001206422.1:1	XM_024984722.1:2;NM_001163934.1:1	CGI.chr25.1285	ENSBTAG00000030690	25	39135357	39189367	gene	+	0	RADIL	164.353	0.283114	0.15579	1.81727	0.069175	1	176.159	160.361	0.000103409
chr25	39148425	39148490	66	12	0.3275	0.08217	0.2453	123.3	0.4625	0.2179	0.2611	0.4861	0.2222	0	0.1528	0.09167	RADIL;PAPOLB	PAPOLB	NM_001206422.1:1	XM_024984722.1:2;NM_001163934.1:1	CGI.chr25.1285	ENSBTAG00000052734	25	39148485	39150652	gene	+	0	PAPOLB	185.582	-0.0849837	0.149391	-0.568869	0.569445	1	182.136	187.496	-2.98822e-05
chr15	83580801	83581329	529	15	0.4401	0.1799	0.2602	119.4	0.3824	0.4716	0.3956	0.4667	0.5048	0.226	0.1711	0.1274	LOC613282		XM_024975950.1:11;XM_024975948.1:11;XM_024975949.1:11;XM_024975947.1:11;XM_024975951.1:9	XM_024975950.1:10;XM_024975948.1:10;XM_024975949.1:10;XM_024975947.1:10;XM_024975951.1:8	CGI.chr15.859	ENSBTAG00000012229	15	83556732	83588368	gene	+	0	ENSBTAG00000012229	21.0158	0.730489	0.597746	1.22207	0.22168	1	20.6426	19.3318	7.03834e-05
chr2	121725265	121725446	182	20	0.437	0.282	0.155	118.9	0.2687	0.4717	0.3963	0.4528	0.578	0.3503	0.2862	0.1849					CGI.chr2.706	ENSBTAG00000040518	2	121801088	121802438	gene	+	75643	ENSBTAG00000040518	172.152	0.219208	0.455314	0.481443	0.630202	1	175.459	164.787	1.5057e-05
chr19	62383201	62383481	281	18	0.8059	0.6465	0.1594	116.5	0.7284	0.8326	0.6299	0.8934	0.7902	0.6168	0.5607	0.709	CEP112			XM_024981127.1:4;XM_015459032.2:6;XM_024981120.1:6;XM_024981123.1:6;XM_024981125.1:6;XM_024981126.1:6;XM_024981124.1:6;XM_024981122.1:6;XM_024981128.1:3	CGI.chr19.1888	ENSBTAG00000050389	19	62307570	62344047	gene	-	-39155	ENSBTAG00000050389	76.8446	0.117059	0.26309	0.444938	0.656365	1	75.3283	72.2816	1.50307e-05
chr23	48857535	48857679	145	19	0.6127	0.4019	0.2107	116.1	0.6338	0.7366	0.5831	0.6644	0.6122	0.3668	0.4302	0.6346	F13A1			NM_001167894.1:9	CGI.chr23.803	ENSBTAG00000007268	23	48770090	48913854	gene	+	0	F13A1	153.977	0.117664	0.325162	0.361863	0.717454	1	160.317	155.403	1.10626e-05
chr12	76030527	76030716	190	10	0.5008	0.1465	0.3543	115.7	0.5538	0.65	0.5417	0.2071	0.5847	0.07547	0.2167	0.1875						ENSBTAG00000005682	12	76079652	76300630	gene	+	48937	UBAC2	643.526	0.057469	0.105352	0.545497	0.585412	1	656.108	640.272	3.97597e-05
chr24	43313784	43314162	379	22	0.2224	0.3904	-0.168	-114.1	0.2322	0.1818	0.1878	0.1887	0.1441	0.2419	0.28	0.5316	LDLRAD4			XM_005224323.4:1;XM_024984581.1:1;XM_024984584.1:1;XM_024984583.1:1;XM_005224322.4:1	CGI.chr24.461	ENSBTAG00000009139	24	43310125	43477563	gene	+	0	LDLRAD4	618.261	0.072774	0.14763	0.49295	0.622048	1	627.164	608.571	2.61411e-05
chr5	118391673	118391869	197	16	0.5414	0.3479	0.1936	113.5	0.556	0.5962	0.5162	0.5401	0.5	0.3218	0.4198	0.2667	FAM19A5			NM_001077000.1:1;XM_024992262.1:1		ENSBTAG00000022986	5	118304834	118480508	gene	+	0	TAFA5	9.1165	0.232274	0.666652	0.348419	0.727525	1	8.89218	8.80064	1.38851e-05
chr5	118391673	118391869	197	16	0.5414	0.3479	0.1936	113.5	0.556	0.5962	0.5162	0.5401	0.5	0.3218	0.4198	0.2667	FAM19A5			NM_001077000.1:1;XM_024992262.1:1		ENSBTAG00000051431	5	118290548	118465791	gene	-	0	ENSBTAG00000051431	0.784549	-2.22972	2.80717	-0.794293	0.427025	1	0.75908	0.764735	-0.000197952
chr29	40587570	40587737	168	13	0.04997	0.2486	-0.1986	-112.1	0.04527	0.02746	0.04721	0.06667	0.0538	0.3205	0.378	0.07895						ENSBTAG00000050061	29	40599705	40634288	gene	+	11969	INCENP	728.792	-0.0370721	0.122566	-0.302466	0.762297	1	702.617	714.444	-1.90442e-05
chr11	11856800	11856889	90	14	0.1873	0.4311	-0.2437	-109.9	0.123	0.3789	0.2187	0.01471	0.1221	0.4497	0.6077	0.1743	EXOC6B			XM_005212511.4:6;XM_015473408.2:6;XM_024999183.1:6;XM_015473409.2:6;NM_001076416.1:6;XM_024999184.1:4		ENSBTAG00000020799	11	11625729	12344742	gene	+	0	EXOC6B	1276.47	-0.0184055	0.0893029	-0.206102	0.836711	1	1262.98	1274.56	-1.76229e-05
chr13	57902198	57902354	157	20	0.7128	0.5655	0.1472	108.7	0.5784	0.8369	0.6205	0.622	0.843	0.6978	0.6467	0.3832	APCDD1L		XM_025001162.1:2		CGI.chr13.589	ENSBTAG00000020397	13	57899597	57910385	gene	+	0	APCDD1L	1.32823	-0.316624	1.4946	-0.211846	0.832227	1	1.31979	1.32538	-2.34827e-05
chr27	40235669	40235875	207	16	0.5804	0.377	0.2034	108.7	0.576	0.6863	0.4317	0.4076	0.7589	0.2917	0.3	0.38	RARB			XM_024986392.1:5;XM_024986389.1:5;XM_024986394.1:5;XM_024986390.1:5;XM_024986393.1:5;XM_024986395.1:5;XM_024986388.1:5;XM_024986387.1:5		ENSBTAG00000011518	27	40197882	40381619	gene	-	0	RARB	71.2251	0.181085	0.366557	0.494015	0.621296	1	68.2892	64.6692	1.49997e-05
chr21	66374092	66376195	2104	18	0.7934	0.6039	0.1895	108	0.8221	0.7661	0.7883	0.8028	0.7928	0.5724	0.7363	0.5	LOC112443172		XR_003031478.1:1;XR_003031476.1:1;XR_003031480.1:1;XR_003031477.1:1;XR_003031479.1:1;XR_003031481.1:1			ENSBTAG00000043578	21	66494535	66495438	gene	+	118341	DIO3	47.6733	0.736457	0.594369	1.23906	0.215325	1	43.6871	39.2002	7.1995e-05
chr24	61598522	61598705	184	16	0.8436	0.6428	0.2008	103.1	0.9277	0.8228	0.7608	0.873	0.8224	0.7029	0.9004	0.3816	KDSR		XM_024984196.1:1			ENSBTAG00000007723	24	61599657	61638727	gene	-	953	KDSR	678.091	0.0168978	0.111303	0.151818	0.879331	1	682.362	675.497	1.0478e-05
chr2	65522530	65522713	184	12	0.2149	0.05145	0.1635	100.8	0.2222	0.1689	0.2965	0.1481	0.117	0.08108	0.03846	0.01869	PTMA;LOC100847374;ACTR3	ACTR3;LOC100847374	NM_174226.2:1	XR_003030962.1:3;XR_003030960.1:4;XR_003030951.1:5	CGI.chr2.293	ENSBTAG00000003401	2	65522493	65569993	gene	+	0	ACTR3	4289.54	0.0273273	0.133027	0.205426	0.837239	1	4193.37	4158.05	1.19657e-05
chr9	99214168	99214388	221	15	0.3946	0.2026	0.192	98.6	0.4485	0.5848	0.08077	0.2931	0.5584	0.2353	0.4286	0.102					CGI.chr9.589	ENSBTAG00000011593	9	98820538	98975050	gene	+	-239119	QKI	3827.76	0.0280037	0.0728675	0.38431	0.700749	1	3868.76	3820.77	4.01467e-05
chr25	33291592	33291818	227	17	0.4577	0.2931	0.1646	97.2	0.4151	0.426	0.6115	0.4475	0.4532	0.2627	0.4045	0.2213	ELN		NM_175772.2:19;XM_024984638.1:14;XM_010819614.3:20;XM_010819619.3:18;XM_015460411.2:18;XM_010819617.3:20;XM_010819615.3:20;XM_024984635.1:20;XM_024984637.1:19;XM_024984636.1:20;XM_005225254.4:20;XM_010819618.3:20;NM_175772.2:20;XM_024984638.1:15;XM_010819614.3:21;XM_010819619.3:19;XM_015460411.2:19;XM_010819617.3:21;XM_010819615.3:21;XM_024984635.1:21;XM_024984637.1:20;XM_024984636.1:21;XM_005225…	NM_175772.2:19;XM_024984638.1:14;XM_010819614.3:20;XM_010819619.3:18;XM_015460411.2:18;XM_010819617.3:20;XM_010819615.3:20;XM_024984635.1:20;XM_024984637.1:19;XM_024984636.1:20;XM_005225254.4:20;XM_010819618.3:20		ENSBTAG00000019517	25	33277643	33310763	gene	-	0	ELN	2106.48	0.120657	0.163073	0.739896	0.459363	1	2172.78	2065.82	3.61292e-05
chr15	37791951	37792207	257	11	0.1902	0.5025	-0.3124	-96.57	0.1707	0.3136	0.2492	0.1281	0.0815	0.3918	0.7881	0.369	CALCB					ENSBTAG00000001516	15	37806124	37809438	gene	-	13918	CALCB	0.707158	3.09233	2.54132	1.21682	0.223672	1	0.699034	0.690808	0.000369469
chr4	113521756	113521942	187	14	0.615	0.3735	0.2415	96.36	0.7184	0.7037	0.6642	0.3361	0.7013	0.2132	0.7391	0.3109					CGI.chr4.676	ENSBTAG00000004078	4	113526180	113561800	gene	-	4239	KCNH2	1693.85	0.0764766	0.202277	0.378079	0.705372	1	1763.41	1677.96	1.52688e-05
chr21	68494928	68495212	285	17	0.5183	0.3476	0.1707	95.64	0.5614	0.6391	0.7179	0.3425	0.4855	0.3523	0.301	0.4542	TDRD9			XM_002696785.5:2;XM_024982193.1:2;XM_024982194.1:1	CGI.chr21.970	ENSBTAG00000020402	21	68467406	68581286	gene	+	0	TDRD9	248.496	0.0929628	0.498667	0.186423	0.852113	1	230.348	209.168	5.78261e-06
chr6	117789292	117789506	215	16	0.7958	0.6153	0.1805	93.78	0.7782	0.7866	0.8148	0.6812	0.8288	0.7889	0.6667	0.3929					CGI.chr6.1136	ENSBTAG00000005964	6	117743308	117771804	gene	-	-17489	PIGG	554.614	0.0471554	0.117068	0.402805	0.687092	1	564.67	554.52	2.651e-05
chr24	58454441	58454593	153	14	0.2723	0.1231	0.1493	93.63	0.3839	0.1631	0.2384	0.3063	0.2251	0.1002	0.1245	0.1333	CCBE1			XM_002697839.6:9	CGI.chr24.654	ENSBTAG00000008723	24	58381337	58609120	gene	-	0	CCBE1	419.871	0.114401	0.304464	0.375745	0.707106	1	397.812	378.465	1.17671e-05
chr20	58660520	58660642	123	14	0.7412	0.8958	-0.1546	-92.2	0.8036	0.75	0.6378	0.7185	0.8673	0.8857	0.9464	0.9077	TRIO		XM_024981342.1:10;XM_024981343.1:10;XM_024981340.1:10;XM_024981341.1:10;NM_001102212.1:10	XM_024981342.1:9;XM_024981343.1:9;XM_024981340.1:9;XM_024981341.1:9;NM_001102212.1:9;XR_003031175.1:4	CGI.chr20.312	ENSBTAG00000005514	20	58644762	58864848	gene	-	0	TRIO	7106.53	-0.0650602	0.0787264	-0.826409	0.408572	1	7083.21	7304.31	-8.01058e-05
chr18	65787061	65787151	91	13	0.5537	0.7026	-0.1489	-90.09	0.6731	0.5193	0.4691	0.6985	0.4849	0.6822	0.757	0.7517	LOC112442226;MZF1		NM_001206304.2:1;XM_005219787.4:1	XR_003030249.1:1	CGI.chr18.2129	ENSBTAG00000037581	18	65786614	65796086	gene	-	0	MZF1	2081.56	0.111639	0.135647	0.823015	0.4105	1	2151.32	2042.35	4.74453e-05
chr6	36082990	36083146	157	11	0.2707	0.1334	0.1373	89.46	0.3232	0.3298	0.1259	0.3964	0.2526	0.1477	0.224	0.07407	HERC3;NAP1L5	NAP1L5	NM_001077878.2:1	XM_015471556.2:3;XM_015471555.2:3;NM_001083663.1:3		ENSBTAG00000010120	6	36052149	36198478	gene	-	0	HERC3	535.503	0.144303	0.140029	1.03053	0.302762	1	546.893	514.786	5.8106e-05
chr6	36082990	36083146	157	11	0.2707	0.1334	0.1373	89.46	0.3232	0.3298	0.1259	0.3964	0.2526	0.1477	0.224	0.07407	HERC3;NAP1L5	NAP1L5	NM_001077878.2:1	XM_015471556.2:3;XM_015471555.2:3;NM_001083663.1:3		ENSBTAG00000010128	6	36082758	36084685	gene	+	0	NAP1L5	134.095	0.0709406	0.295053	0.240433	0.809994	1	126.674	124.295	7.57087e-06
chr7	13094737	13094966	230	13	0.6015	0.7676	-0.1661	-89.08	0.3561	0.4846	0.4322	0.6238	0.6709	0.7062	0.8764	0.2973					CGI.chr7.488	ENSBTAG00000049339	7	13155945	13160724	gene	-	60980	ENSBTAG00000049339	571.141	0.142886	0.0824175	1.73368	0.0829747	1	583.742	549.588	0.000163033
chr4	8984111	8984275	165	13	0.8659	0.6705	0.1955	88.73	0.7215	0.9541	0.8491	0.8615	0.9221	0.6757	0.4752	0.7953						ENSBTAG00000027319	4	8735636	8740694	gene	+	-243418	ENSBTAG00000027319	15.5677	0.708883	0.648279	1.09348	0.274181	1	15.2643	14.5385	6.21426e-05
chr23	48034647	48034751	105	13	0.7781	0.9205	-0.1423	-86.14	0.7264	0.9091	0.631	0.8269	0.8701	0.9341	0.9608	0.9279	SSR1		XM_024983621.1:8		CGI.chr23.766	ENSBTAG00000022731	23	48004740	48039719	gene	+	0	SSR1	6282.09	-0.0153086	0.0848952	-0.180323	0.856899	1	6311.55	6350.13	-1.62029e-05
chr10	89007251	89007548	298	13	0.5635	0.7525	-0.189	-84.77	0.4865	0.4704	0.5086	0.6034	0.7081	0.6699	0.8104	0.7864	ADCK1			NM_001076895.1:4		ENSBTAG00000012106	10	88931674	89062788	gene	+	0	ADCK1	156.874	0.564134	0.46733	1.20714	0.227377	1	151.562	134.472	5.32886e-05
chr18	59921985	59922201	217	13	0.1742	0.3848	-0.2106	-84.03	0.2665	0.1985	0.2714	0.2554	0.05224	0.578	0.24	0.4851					CGI.chr18.1797	ENSBTAG00000054418	18	59915849	59918042	gene	-	-3944	ENSBTAG00000054418	12.3671	0.2444	0.626645	0.390014	0.696526	1	12.3308	12.1457	1.47672e-05
chr26	51902470	51902593	124	11	0.2656	0.09082	0.1748	83.31	0.26	0.2222	0.197	0.3287	0.3133	0.08203	0.02837	0.1192	STK32C			XM_015460807.2:11;XR_003032766.1:10		ENSBTAG00000011562	26	51855014	51927423	gene	-	0	STK32C	40.3714	0.0593451	0.314615	0.188628	0.850385	1	39.8096	39.5773	5.77024e-06
chr9	49129436	49129813	378	16	0.6051	0.4304	0.1747	82.49	0.5803	0.5102	0.515	0.4538	0.864	0.1951	0.5517	0.5659	ASCC3			NM_001206118.1:3		ENSBTAG00000020482	9	49096928	49429819	gene	+	0	ASCC3	1862.59	-0.0372552	0.0722606	-0.515567	0.606157	1	1828.41	1862.65	-5.43161e-05
chr7	19247438	19247632	195	14	0.1594	0.3506	-0.1912	-82.37	0.1714	0.3673	0.125	0.1092	0.03383	0.3429	0.1571	0.45	UHRF1		NM_001103098.1:15;XM_010806982.3:15	NM_001103098.1:15;XM_010806982.3:15		ENSBTAG00000002224	7	19223876	19257053	gene	-	0	UHRF1	944.102	0.0199092	0.100289	0.198519	0.842639	1	927.959	920.44	1.51567e-05
chr8	109925306	109925462	157	15	0.9101	0.7638	0.1464	80.91	0.8833	0.9	0.9026	0.9325	0.8884	0.9333	0.5833	0.84	CDK5RAP2			XM_024995549.1:24;XM_010808315.3:24;NM_001192169.2:24;XM_005210587.4:24;XM_005210590.4:23;XM_005210588.4:24	CGI.chr8.773	ENSBTAG00000006532	8	109828788	110013031	gene	-	0	CDK5RAP2	3630.99	0.0557157	0.0884671	0.62979	0.528832	1	3566.44	3478.05	5.44123e-05
chr4	119114890	119114990	101	10	0.3885	0.2166	0.1719	79.2	0.2075	0.3221	0.2118	0.6337	0.5644	0.1624	0.2176	0.003413	PTPRN2		XM_010804706.3:18	XM_010804706.3:18	CGI.chr4.1149	ENSBTAG00000004958	4	118732678	119258101	gene	-	0	PTPRN2	42.4333	0.258463	0.291262	0.887392	0.374868	1	42.8814	41.2732	3.02748e-05
chr23	29845952	29846095	144	11	0.3491	0.6332	-0.284	-79.03	0.1361	0.6593	0.4182	0.5833	0.1344	0.5325	0.5253	0.7792	H2B					ENSBTAG00000051052	23	29835219	29836146	gene	-	-9807	ENSBTAG00000051052	9.4796	-2.22261	1.37026	-1.62204	0.104795	1	8.56381	9.63231	-0.000451605
chr7	16632433	16632547	115	9	0.2757	0.05166	0.224	79	0.3268	0.3548	0.3062	0.1905	0.1111	0.02804	0.03175	0.06742	EVI5L;LOC112447349			XR_003035499.1:1;XM_005208765.3:11;NM_001099075.1:11;XM_005208767.3:11;XM_005208766.3:11		ENSBTAG00000004294	7	16608164	16640661	gene	+	0	EVI5L	790.132	0.0315736	0.0873212	0.36158	0.717666	1	789.621	778.972	3.16128e-05
chr9	102508828	102509014	187	12	0.4674	0.6104	-0.143	-78.46	0.4872	0.7429	0.4548	0.7179	0.5935	0.6344	0.5263	0.8462					CGI.chr9.821	ENSBTAG00000031532	9	102551962	102558097	gene	-	42949	DACT2	13.3188	0.33593	0.593442	0.56607	0.571346	1	13.0161	12.7287	2.15143e-05
chr10	102027843	102028095	253	12	0.7246	0.5042	0.2204	77.93	0.7243	0.8421	0.4655	0.8861	0.7165	0.4305	0.5679	0.5488					CGI.chr10.1099	ENSBTAG00000025644	10	102005600	102013441	gene	+	-14403	CALM1	9045.99	0.0363174	0.086447	0.420112	0.674404	1	9151.2	8983.14	3.70993e-05
chr21	642645	642921	277	16	0.7948	0.6342	0.1606	77.46	0.6797	0.8261	0.7124	0.7423	0.8372	0.5226	0.9072	0.4771					CGI.chr21.12	ENSBTAG00000053635	21	394144	395961	gene	+	-246685	ENSBTAG00000053635	0.384401	-2.09587	3.55981	-0.588759	0.556023	1	0.416868	0.419976	-0.000153544
chr1	67242893	67243101	209	12	0.49	0.6398	-0.1498	-77.42	0.6133	0.8106	0.6409	0.6947	0.5355	0.8141	0.7604	0.7682	SEMA5B		XM_010801202.3:8;XM_002684809.5:8	XM_010801202.3:7;XM_002684809.5:7;XM_010801202.3:8;XM_002684809.5:8	CGI.chr1.218	ENSBTAG00000018765	1	67239727	67280749	gene	-	0	SEMA5B	484.585	0.0234158	0.35248	0.0664316	0.947034	1	460.378	465.21	1.95876e-06
chr3	113132117	113132451	335	13	0.8417	0.6655	0.1763	75.62	0.8529	0.7664	0.836	0.8413	0.7086	0.7061	0.729	0.4845	DGKD			NM_001035282.2:3;XM_024988126.1:3;XM_024988128.1:3;XM_024988129.1:1;XM_024988130.1:1		ENSBTAG00000020616	3	113062329	113172640	gene	+	0	DGKD	2052.41	-0.0386967	0.113696	-0.340353	0.733591	1	2005.67	2044.34	-2.30278e-05
chr16	79631612	79631779	168	15	0.7711	0.6204	0.1507	74.81	0.716	0.7844	0.7605	0.8556	0.7845	0.5722	0.7822	0.5238	CACNA1S		XM_024976574.1:33;XM_024976575.1:32	XM_024976574.1:33;XM_024976575.1:32	CGI.chr16.956	ENSBTAG00000047491	16	79599107	79660665	gene	-	0	CACNA1S	36.2223	0.492183	0.402338	1.22331	0.221214	1	35.4875	33.329	4.92396e-05
chr9	102060700	102060937	238	14	0.4452	0.2854	0.1597	74.39	0.3681	0.4439	0.3867	0.513	0.4498	0.311	0.1587	0.4082					CGI.chr9.729	ENSBTAG00000014498	9	102000998	102029738	gene	-	-30963	UNC93A	2.75255	-0.0129452	0.892342	-0.014507	0.988425	1	2.73909	2.74037	-7.83649e-07
chr14	2664656	2664883	228	13	0.4265	0.2517	0.1748	74.27	0.5326	0.3077	0.3272	0.4348	0.5048	0.3744	0.2083	0.1528	SLC45A4			XM_025002003.1:1;XR_003038187.1:2;XM_025002006.1:2;XM_025002002.1:2;XM_010811909.3:1;XM_010811908.3:1;XM_025002004.1:1		ENSBTAG00000008597	14	2652444	2715564	gene	+	0	SLC45A4	200.424	0.193705	0.191256	1.0128	0.311155	1	207.728	194.8	4.42098e-05
chr1	150803966	150804104	139	13	0.5762	0.7537	-0.1776	-73.24	0.6346	0.5385	0.6119	0.5944	0.3333	0.9538	0.7009	0.6364	ERG			XM_024990426.1:9		ENSBTAG00000011001	1	150668925	150803833	gene	-	-134	ERG	349.503	-0.0729132	0.228823	-0.318645	0.749996	1	354.171	366.52	-1.17083e-05
chr5	119216492	119216698	207	12	0.3107	0.1518	0.1589	72.33	0.2812	0.2872	0.2876	0.3782	0.2974	0.2289	0.1588	0.03614	BRD1			XM_024992837.1:5;XM_024992836.1:6;XM_024992835.1:6;XR_003034911.1:7;XM_024992838.1:2;XM_024992839.1:3	CGI.chr5.1597	ENSBTAG00000046760	5	119207272	119240470	gene	-	0	BRD1	1693.21	0.0435	0.0716683	0.606963	0.543875	1	1747.99	1713.51	6.44782e-05
chr24	20099998	20100159	162	13	0.6512	0.8025	-0.1513	-71.63	0.6774	0.7404	0.6288	0.6985	0.5742	0.8324	0.906	0.7376	KIAA1328			XM_005224053.4:5;XM_005224054.4:5;XM_024984414.1:5;XM_005224052.4:5;XM_024984413.1:4		ENSBTAG00000044087	24	19844992	20001606	gene	-	-98393	ENSBTAG00000044087	253.198	0.12068	0.104251	1.15759	0.247032	1	261.689	249.998	8.58795e-05
chr23	48113209	48113407	199	13	0.4399	0.2585	0.1815	71.11	0.1982	0.5819	0.6212	0.3043	0.6366	0.04717	0.24	0.4036	RREB1			XM_024983868.1:13;XM_024983870.1:13;XM_015460015.2:12;XM_024983866.1:13;XM_010818623.3:11;XM_024983869.1:13;XM_024983871.1:13;XM_024983867.1:13	CGI.chr23.779	ENSBTAG00000005980	23	48048575	48110128	gene	-	-3082	RREB1	3471.98	0.0488171	0.0972796	0.501823	0.615792	1	3579	3504.9	3.95022e-05
chr26	34063471	34063674	204	15	0.6192	0.4515	0.1676	70.22	0.6272	0.6513	0.5809	0.6581	0.626	0.4321	0.5043	0.4766	NRAP		NM_001098072.1:3;XM_005225745.3:3;XM_010820038.3:3;XM_005225746.3:3;XM_024985666.1:3;XM_024985667.1:3;XM_005225747.3:3		CGI.chr26.384	ENSBTAG00000019327	26	34061694	34145490	gene	-	0	NRAP	217.582	0.305612	0.355393	0.859927	0.389829	1	197.031	175.179	2.83422e-05
chr17	60074057	60074402	346	13	0.2244	0.3871	-0.1627	-70.13	0.1782	0.2449	0.195	0.2763	0.1598	0.4036	0.3174	0.378	LOC107133302			XR_003030041.1:2		ENSBTAG00000021706	17	60088082	60101025	gene	+	13681	TBX3	948.208	-0.468198	0.192544	-2.43164	0.0150306	1	855.961	1061.11	-0.00020657
chr25	39214116	39214391	276	14	0.6504	0.4757	0.1747	70.06	0.5689	0.9355	0.5662	0.7446	0.5402	0.3822	0.7281	0.3571	FOXK1		XM_024985250.1:1;XM_024985251.1:1;XM_024985249.1:1		CGI.chr25.1296	ENSBTAG00000019310	25	39217518	39269527	gene	-	3128	FOXK1	945.722	-0.146823	0.129813	-1.13103	0.258042	1	958.159	1026.63	-6.84928e-05
chr7	3378939	3379093	155	11	0.4742	0.2801	0.1941	68.32	0.6364	0.4798	0.5476	0.4364	0.3227	0.2641	0.3152	0.2997						ENSBTAG00000004188	7	3403572	3469381	gene	-	24480	SNAP47	348.056	0.0454101	0.103592	0.438357	0.661128	1	354.024	347.731	3.24562e-05
chrUn_NW_020191666v1	2656	2768	113	16	0.7502	0.5729	0.1772	67.91	0.7739	0.7061	0.5553	0.8496	0.7949	0.8271	0.7376	0.1093					CGI.chrUn_NW_020191666v1.1
chr11	96858674	96858894	221	10	0.3203	0.1418	0.1786	66.75	0.2333	0.3592	0.2481	0.3784	0.469	0.1365	0.06977	0.1788						ENSBTAG00000013314	11	96551859	96776539	gene	+	-82136	PBX3	580.429	-0.0178821	0.131284	-0.136209	0.891656	1	578.054	582.429	-8.03109e-06
chr14	19674863	19675072	210	11	0.2464	0.4864	-0.2401	-66.64	0.2254	0.3333	0.3333	0.29	0.3344	0.4474	0.6	0.5521					CGI.chr14.507	ENSBTAG00000023218	14	19592401	19612714	gene	+	-62150	UBE2V2	690.532	0.0673819	0.130988	0.514412	0.606964	1	679.508	662.642	3.04706e-05
chr6	116685699	116685885	187	12	0.6037	0.7633	-0.1595	-66.23	0.7331	0.5989	0.5061	0.5419	0.6179	0.8206	0.6948	0.8192	NSD2			XM_024993748.1:21;XR_003035249.1:17;XM_024993751.1:15;XM_024993752.1:9;XM_024993750.1:21;XM_024993749.1:21		ENSBTAG00000007986	6	116642227	116685495	gene	-	-205	NSD2	2298.09	0.0165144	0.0669823	0.246548	0.805258	1	2288.98	2275.05	2.79856e-05
chr16	1877870	1878029	160	9	0.2726	0.5669	-0.2943	-66.09	0.252	0.1667	0.3431	0.2727	0.2857	0.5741	0.3208	0.7315	SOX13			XM_005216698.3:1;XM_024976617.1:1;XM_024976614.1:1		ENSBTAG00000008132	16	1899513	1911011	gene	+	21485	SOX13	634.393	-0.00455134	0.111051	-0.0409841	0.967309	1	625.833	628.529	-2.83442e-06
chr2	39549557	39549683	127	9	0.8885	0.6018	0.2868	65.24	0.8958	0.9667	0.906	0.6889	0.9583	0.6	0.7556	0.4889					CGI.chr2.233	ENSBTAG00000009770	2	39653909	39803015	gene	-	104227	GPD2	638.923	0.0934238	0.0943059	0.990646	0.321858	1	657.59	632.131	8.06577e-05
chr20	24638756	24638923	168	13	0.5834	0.7523	-0.1689	-64.82	0.5049	0.8112	0.4644	0.6462	0.6035	0.9077	0.8269	0.6282	HSPB3	HSPB3	NM_001046570.2:1		CGI.chr20.194	ENSBTAG00000022714	20	24638189	24638869	gene	-	0	HSPB3	2.60868	-0.1698	1.00844	-0.168378	0.866286	1	2.5584	2.56265	-1.08478e-05
chr11	96797483	96797698	216	9	0.196	0.06136	0.1346	64.16	0.1937	0.1033	0.2781	0.1926	0.224	0.04889	0.02717	0.09239						ENSBTAG00000013314	11	96551859	96776539	gene	+	-20945	PBX3	580.429	-0.0178821	0.131284	-0.136209	0.891656	1	578.054	582.429	-8.03109e-06
chr5	111734732	111734826	95	11	0.5725	0.3551	0.2175	63.64	0.6477	0.578	0.4845	0.5503	0.5746	0.4483	0.4909	0.1224	SGSM3		XM_024992257.1:3;XM_005207432.4:7;NM_001076545.1:7			ENSBTAG00000009624	5	111705766	111739844	gene	+	0	SGSM3	405.775	-0.192966	0.177363	-1.08797	0.276609	1	391.179	420.693	-5.05791e-05
chr17	72465321	72465695	375	13	0.5864	0.3891	0.1973	63.02	0.5606	0.5804	0.7584	0.4054	0.609	0.346	0.5537	0.3813	MED15			XM_010814252.3:15;XM_010814253.3:15;NM_001099175.2:16		ENSBTAG00000018048	17	72431575	72476026	gene	-	0	MED15	891.544	0.0726484	0.124401	0.583984	0.559231	1	902.566	877.977	3.63356e-05
chr27	37264489	37264621	133	13	0.5248	0.346	0.1789	62.37	0.4556	0.6346	0.5677	0.5563	0.4135	0.4359	0.3248	0.2308	SLC20A2			XM_005226113.4:2;XM_024986264.1:2;XM_010820335.2:2;XM_005226114.3:2;XM_010820337.2:2;XM_010820338.2:2;XM_024986261.1:2;XM_024986263.1:2;XM_024986262.1:2;NM_001080280.1:2		ENSBTAG00000014861	27	37252189	37363184	gene	-	0	SLC20A2	300.187	0.17089	0.160608	1.06402	0.287321	1	310.205	288.849	5.34347e-05
chr18	48065648	48066152	505	10	0.2704	0.09888	0.1715	62.33	0.2316	0.1989	0.1241	0.1449	0.1884	0.2251	0.2565	0.05282	PPP1R14A		NM_001193070.2:1	NM_001193070.2:1	CGI.chr18.998	ENSBTAG00000023472	18	48065737	48069952	gene	-	0	PPP1R14A	360.148	-0.373319	0.187863	-1.98719	0.0469012	1	333.482	388.049	-0.000112746
chr21	68701427	68701549	123	10	0.2204	0.07886	0.1415	61.66	0.218	0.2184	0.2932	0.3462	0.06452	0.04478	0.06349	0.1279	KIF26A		XM_024982195.1:16			ENSBTAG00000021904	21	68658628	68701100	gene	+	-328	KIF26A	428.078	0.567136	0.334376	1.6961	0.0898661	1	468.545	384.821	8.86429e-05
chr17	72516630	72516734	105	12	0.4598	0.6117	-0.1519	-61.61	0.6402	0.6912	0.4583	0.6044	0.4067	0.5047	0.8571	0.8333	SCARF2			XM_002694684.4:9;XM_005218303.3:9	CGI.chr17.1178	ENSBTAG00000019375	17	72508574	72519966	gene	+	0	SCARF2	707.505	-0.00904415	0.179878	-0.0502794	0.9599	1	712.447	719.813	-2.22816e-06
chr13	57367543	57367730	188	9	0.2571	0.09606	0.1611	61.5	0.1376	0.348	0.1633	0.1844	0.3507	0.07234	0.1327	0.08805	TUBB1		XM_015474175.2:3;NM_001144100.1:3	XM_015474175.2:2;NM_001144100.1:2;NM_001144100.1:3;XM_015474175.2:3		ENSBTAG00000018785	13	57363947	57370548	gene	-	0	TUBB1	23.4653	-0.0327178	0.317443	-0.103067	0.91791	1	23.4378	23.5485	-3.13422e-06
chr25	40660824	40660933	110	9	0.196	0.03781	0.1582	61.38	0.08427	0.3729	0.2593	0.02222	0.2727	0.06481	0	0	BRAT1		XM_024984974.1:1;XM_024984973.1:1;XM_024984976.1:1;XM_024984975.1:1;NM_001206455.1:1			ENSBTAG00000014502	25	40660505	40671058	gene	-	0	BRAT1	212.224	-0.136919	0.160148	-0.854957	0.392575	1	215.687	227.331	-4.25848e-05
chr26	25669558	25669746	189	11	0.6822	0.4927	0.1895	60.95	0.6518	0.7707	0.7333	0.665	0.6831	0.4431	0.6207	0.4455	SORCS3;CALY			NM_001205986.2:2;NM_001075953.2:1		ENSBTAG00000000791	26	25666272	25678297	gene	+	0	CALY	70.0598	-0.0431197	0.352587	-0.122295	0.902665	1	69.4283	69.6552	-3.61075e-06
chr26	25669558	25669746	189	11	0.6822	0.4927	0.1895	60.95	0.6518	0.7707	0.7333	0.665	0.6831	0.4431	0.6207	0.4455	SORCS3;CALY			NM_001205986.2:2;NM_001075953.2:1		ENSBTAG00000004612	26	25203122	26181296	gene	+	0	SORCS3	71.2064	-0.252141	0.484419	-0.520501	0.602715	1	66.7239	69.9025	-1.68812e-05
chr3	106883907	106884125	219	11	0.3922	0.2139	0.1784	59.9	0.4516	0.3333	0.3707	0.298	0.3907	0.2093	0.1667	0.2273	MACF1			XM_024986536.1:100;NM_001143860.2:92;XM_024986494.1:100;XM_024986525.1:99;XM_024986496.1:99;XM_024986515.1:98;XM_024986577.1:97;XM_024986500.1:99;XM_024986522.1:98;XM_024986495.1:99;XM_010803594.3:98;XM_024986505.1:99;XM_024986599.1:95;XM_024986588.1:97;XM_024986601.1:91;XM_024986574.1:98;XM_024986594.1:96;XM_024986509.1:99;XM_024986499.1:100;XM_024986547.1:99;XM_024986520.1:99;XM_024986578.1:98;…		ENSBTAG00000021024	3	106591093	106927295	gene	-	0	MACF1	18732.9	0.0406383	0.0832997	0.487856	0.625652	1	19150.3	18792.1	4.46852e-05
chr11	104126854	104127028	175	11	0.7517	0.9018	-0.15	-59.45	0.6549	0.8523	0.8288	0.8848	0.6857	0.9353	0.9722	0.8372	FAM69B		XM_024999647.1:5;XM_015473676.2:5;XM_024999646.1:5		CGI.chr11.1322	ENSBTAG00000021928	11	104113960	104127351	gene	+	0	DIPK1B	222.548	-0.338138	0.181623	-1.86175	0.0626378	1	217.126	245.462	-0.000100183
chr13	83353654	83353741	88	8	0.3622	0.1525	0.2097	59.18	0.3559	0.407	0.2871	0.625	0.3153	0.1375	0.1328	0.1711						ENSBTAG00000017524	13	83249953	83257947	gene	-	-95708	CBLN4	17.9888	0.38011	0.422218	0.900269	0.367977	1	18.083	17.4779	3.12745e-05
chr19	62343837	62343911	75	9	0.6469	0.3778	0.2691	58.96	0.6438	0.8033	0.4959	0.8256	0.5333	0.4252	0.2222	0.557	CEP112		XM_024981129.1:5;XM_015459032.2:5;XM_024981120.1:5;XM_024981123.1:5;XM_024981125.1:5;XM_024981126.1:5;XM_024981124.1:5;XM_024981122.1:5;XM_024981128.1:2	XM_024981127.1:4;XM_024981129.1:5;XM_015459032.2:5;XM_024981120.1:5;XM_024981123.1:5;XM_024981125.1:5;XM_024981126.1:5;XM_024981124.1:5;XM_024981122.1:5;XM_024981128.1:2	CGI.chr19.1887	ENSBTAG00000050389	19	62307570	62344047	gene	-	0	ENSBTAG00000050389	76.8446	0.117059	0.26309	0.444938	0.656365	1	75.3283	72.2816	1.50307e-05
chr14	80075686	80075821	136	9	0.4813	0.2542	0.227	55.71	0.2857	0.4889	0.3426	0.6418	0.8472	0.1919	0.4343	0.1111						ENSBTAG00000019639	14	80762498	80798452	gene	+	686678	SNX16	285.244	0.159728	0.138924	1.14975	0.250247	1	282.549	266.999	6.56231e-05
chr19	54711419	54711986	568	9	0.4954	0.2791	0.2163	55.51	0.609	0.6567	0.4765	0.5134	0.4912	0.3636	0.3548	0.3092	SEC14L1			XM_024980013.1:3;XM_024980012.1:3;XM_024980014.1:3;NM_001101975.2:3		ENSBTAG00000013677	19	54705352	54755623	gene	-	0	SEC14L1	2662.74	0.139754	0.129537	1.07888	0.280641	1	2687.04	2521.39	6.53356e-05
chr26	49808063	49808148	86	10	0.472	0.291	0.181	53.75	0.4462	0.5318	0.35	0.6091	0.46	0.2667	0.2273	0.3737						ENSBTAG00000035072	26	50136094	50141643	gene	+	327947	SYCE1	14.8203	-0.0369656	0.535653	-0.0690103	0.944981	1	14.1015	14.0861	-2.20957e-06
chr21	69070806	69070963	158	9	0.2505	0.0951	0.1554	52.22	0.2376	0.3106	0.1857	0.1565	0.3178	0.06422	0.1014	0.1014	TMEM179			XM_002696788.6:1;XM_015459383.2:1		ENSBTAG00000006673	21	69070298	69079841	gene	-	0	TMEM179	2.59848	-0.121245	1.04578	-0.115938	0.907702	1	2.58854	2.59188	-7.80685e-06
chr25	41947003	41947106	104	11	0.6247	0.4285	0.1963	52.03	0.5455	0.7091	0.7521	0.7532	0.2909	0.5	0.6182	0.2424	PRKAR1B			NM_001075201.1:4		ENSBTAG00000046142	25	41917306	41990437	gene	+	0	PRKAR1B	395.138	0.032528	0.165549	0.196485	0.84423	1	402.786	399.134	9.36851e-06
chr8	59977304	59977453	150	11	0.2604	0.4278	-0.1674	-50.92	0.1616	0.2883	0.3462	0.2	0.25	0.5122	0.6404	0.1573	SPAG8	SPAG8	NM_001102005.2:5;XM_005210080.3:7		CGI.chr8.350	ENSBTAG00000011442	8	59974304	59977270	gene	-	-35	SPAG8	46.7409	0.15938	0.290062	0.54947	0.582683	1	46.0713	44.9515	1.78332e-05
chr5	115515775	115515951	177	10	0.3965	0.2256	0.1709	50.89	0.3333	0.472	0.4318	0.3267	0.4227	0.3	0.202	0.2273						ENSBTAG00000006973	5	115395021	115482327	gene	-	-33449	PHF21B	57.7006	0.309131	0.275959	1.1202	0.262627	1	58.274	54.9137	4.10419e-05
chr15	80507411	80507534	124	10	0.6924	0.5051	0.1874	50.67	0.6977	0.7205	0.7395	0.6296	0.5587	0.4815	0.4795	0.573	TNKS1BP1			XM_005216562.3:6;XM_002693713.5:6;XM_024975924.1:6;XM_024975925.1:6;XM_024975923.1:6		ENSBTAG00000016469	15	80501948	80526194	gene	-	0	TNKS1BP1	6263.69	0.0103065	0.0897222	0.114871	0.908547	1	6182.17	6139.02	9.77627e-06
chr29	49511396	49511582	187	7	0.3327	0.1839	0.1487	50.38	0.2955	0.1983	0.2834	0.4962	0.2727	0.1636	0.03509	0.2353	H19	H19	NR_003958.2:1		CGI.chr29.1092	ENSBTAG00000000103	29	49542735	49549261	gene	-	31154	MRPL23	547.204	-0.0448086	0.142509	-0.314427	0.753197	1	540.346	551.339	-1.71882e-05
chr16	4240803	4240871	69	8	0.5517	0.3093	0.2424	49.97	0.556	0.5438	0.5163	0.7143	0.4808	0.3036	0.2386	0.4643	SRGAP2			XM_005216678.4:19;XM_015475013.2:19;XM_024976228.1:19;XM_024976226.1:19;XM_010813027.3:19;XM_024976230.1:19;XR_003029600.1:19;XM_024976227.1:19;NM_001205865.1:18		ENSBTAG00000001483	16	4001469	4254165	gene	+	0	SRGAP2	1995.42	0.0103539	0.0996122	0.103942	0.917216	1	2012.12	2008.47	7.98729e-06
chr29	47544040	47544213	174	9	0.66	0.8424	-0.1824	-49.91	0.7083	0.7399	0.5837	0.5735	0.7421	0.7719	0.8636	0.936						ENSBTAG00000006071	29	47511215	47538255	gene	+	-5786	CTTN	5458.93	-0.0438668	0.110135	-0.3983	0.690409	1	5449.28	5558.52	-2.77926e-05
chr13	27947320	27947520	201	7	0.7715	0.935	-0.1635	-49.54	0.6824	0.7286	0.8421	0.6692	0.7052	1	0.9351	0.987						ENSBTAG00000047869	13	27925311	27943171	gene	-	-4150	ENSBTAG00000047869	4.85206	2.5094	0.880454	2.85012	0.00437025	1	4.89669	4.62768	0.00533488
chr13	67107914	67108085	172	6	0.2605	0.06026	0.2003	49.44	0.2893	0.3562	0.1392	0.2231	0.3107	0	0.06322	0.09091	KIAA1755;LOC104973875		XM_003586816.5:11	XR_810846.3:2;XM_003586816.5:11		ENSBTAG00000019378	13	67088080	67126785	gene	-	0	KIAA1755	47.6031	0.110582	0.361146	0.306197	0.759455	1	47.1514	46.2339	9.10299e-06
chr11	104827274	104827343	70	9	0.4784	0.6292	-0.1509	-49.31	0.5437	0.7087	0.3006	0.5338	0.5373	0.8	0.6618	0.6303	BRD3			XM_024998747.1:11;NM_001076873.1:11	CGI.chr11.1462	ENSBTAG00000010582	11	104804413	104838104	gene	-	0	BRD3	3881.51	-0.302215	0.127279	-2.37443	0.017576	1	3681.55	4239.35	-0.00018321
chr7	43549161	43549251	91	8	0.1938	0.3479	-0.1541	-49.11	0.08642	0.1467	0.2302	0.2147	0.1818	0.2618	0.4731	0.323	ABCA7		XM_024994113.1:15;XM_015472186.2:14;XM_024994114.1:14;XM_024994115.1:14;XM_015472185.2:15;XR_003035359.1:13;XM_024994117.1:13;XM_010807236.3:11;XM_010807235.3:13;XM_024994116.1:13;XM_010807234.3:13;XR_807817.3:13;XR_807815.3:13;XR_807814.3:13;NM_001354162.1:13	XM_024994113.1:14;XM_015472186.2:13;XM_024994114.1:13;XM_024994115.1:13;XM_015472185.2:14;XR_003035359.1:12;XM_024994117.1:12;XM_010807236.3:10;XM_010807235.3:12;XM_024994116.1:12;XM_010807234.3:12;XR_807817.3:12;XR_807815.3:12;XR_807814.3:12;NM_001354162.1:12	CGI.chr7.1166	ENSBTAG00000020764	7	43534715	43543285	gene	+	-5877	CNN2	1332.65	-0.111309	0.187372	-0.594051	0.552478	1	1296.43	1369.29	-2.56859e-05
chr4	103755939	103756008	70	5	0.711	0.2626	0.4484	49.05	0.8736	0.7683	0.56	0.9178	0.4	0.3894	0.1339	0.2545	SLC37A3		XR_003034229.1:10;XM_010804538.3:8;XM_024990554.1:8;NM_001075284.1:8;XM_010804536.3:8;XM_024990553.1:8	XM_024990555.1:6;XM_010804539.3:6;XR_003034229.1:9;XM_010804538.3:7;XM_024990554.1:7;NM_001075284.1:7;XM_010804536.3:7;XM_024990553.1:7		ENSBTAG00000012239	4	103727359	103796965	gene	-	0	SLC37A3	965.641	-0.0538993	0.0996461	-0.540907	0.588571	1	980.804	1005.61	-4.16048e-05
chr2	4212830	4213019	190	10	0.8221	0.6453	0.1768	48.45	0.8043	0.8692	0.8071	0.8586	0.8286	0.65	0.6273	0.7125	HS6ST1			NM_001192491.1:1		ENSBTAG00000050824	2	4187287	4227153	gene	+	0	HS6ST1	1576.15	-0.127087	0.117959	-1.07738	0.28131	1	1576.72	1670.46	-7.10763e-05
chr20	66653715	66653910	196	7	0.2308	0.09384	0.137	48.35	0.2798	0.1163	0.1847	0.2914	0.2295	0.03209	0.1095	0.07727						ENSBTAG00000015466	20	66599167	66632055	gene	+	-21661	NSUN2	1398.28	0.000872235	0.0845009	0.0103222	0.991764	1	1376.72	1377.11	9.31675e-07
chr5	108276235	108276460	226	9	0.213	0.4152	-0.2022	-47.93	0.1528	0.3316	0.2036	0.1282	0.1847	0.3989	0.4275	0.4581	CACNA2D4			XM_024992915.1:20		ENSBTAG00000021994	5	108232091	108297995	gene	-	0	CACNA2D4	2.51836	0.634518	1.65775	0.382758	0.701899	1	2.47051	2.45042	5.01982e-05
chr19	46398745	46398930	186	7	0.8018	0.5387	0.2631	47.9	0.7067	0.7816	0.815	0.8324	0.8773	0.349	0.72	0.5936						ENSBTAG00000009987	19	46329944	46392416	gene	+	-6330	ITGB3	63.9797	0.519694	0.44439	1.16945	0.24222	1	62.3829	55.988	4.8365e-05
chr23	51160129	51160710	582	10	0.7867	0.6054	0.1813	47.83	0.8205	0.7509	0.7203	0.7921	0.6481	0.6731	0.6192	0.6747						ENSBTAG00000012058	23	51168215	51604000	gene	+	7506	GMDS	855.708	-0.052782	0.0832381	-0.634109	0.52601	1	856.456	876.061	-5.81509e-05
chr6	109952090	109952251	162	11	0.4457	0.6334	-0.1877	-47.35	0.2841	0.7273	0.4545	0.6515	0.2576	0.6705	0.7424	0.4182					CGI.chr6.457	ENSBTAG00000019847	6	110152223	110215989	gene	+	199973	CPEB2	977.911	0.0682226	0.135505	0.503471	0.614633	1	990.863	965.269	2.88917e-05
chr4	107674469	107674650	182	10	0.4835	0.3187	0.1649	46.5	0.4239	0.5116	0.3986	0.459	0.7381	0.2464	0.3902	0.3333	TPK1			XM_024990933.1:1	CGI.chr4.589	ENSBTAG00000009832	4	107667094	107672444	gene	-	-2026	NOBOX	33.8658	0.344699	0.357925	0.963049	0.335523	1	33.9489	32.4866	3.28487e-05
chr3	116121788	116121983	196	7	0.584	0.3132	0.2708	46.45	0.6959	0.4323	0.5519	0.5902	0.6146	0.3533	0.4078	0.2011						ENSBTAG00000018424	3	116025261	116037482	gene	+	-84307	ACKR3	117.469	-0.210445	0.228745	-0.919995	0.357575	1	115.266	122.973	-3.52759e-05
chr26	47905968	47906153	186	6	0.4384	0.1718	0.2666	46.03	0.4	0.5111	0.3958	0.45	0.4491	0.1915	0.1852	0.1458						ENSBTAG00000002444	26	47507653	47537887	gene	-	-368082	MKI67	3998.22	-0.0479107	0.115149	-0.416077	0.677354	1	3873.02	3971.02	-2.78216e-05
chr19	63125564	63125791	228	9	0.7126	0.5575	0.1551	45.67	0.783	0.7225	0.7255	0.7986	0.5723	0.6947	0.6136	0.4275	CACNG1	CACNG1	NM_001080337.1:1		CGI.chr19.1975	ENSBTAG00000007547	19	63125470	63133138	gene	+	0	CACNG1	0.390095	0.369333	2.38816	0.154652	0.877096	1	0.417443	0.417074	2.8518e-05
chr6	114449540	114449750	211	9	0.8726	0.6147	0.2579	45.56	0.8171	0.8552	0.8664	0.8467	0.8	0.4825	0.8387	0.7345	ABLIM2			XM_024993676.1:23;XM_024993697.1:20;XM_024993701.1:19;XM_024993681.1:23;XM_024993688.1:21;XM_024993705.1:16	CGI.chr6.596	ENSBTAG00000015926	6	114318699	114465544	gene	-	0	ABLIM2	326.799	0.0494061	0.218405	0.226213	0.821036	1	320.254	318.632	8.58094e-06
chr23	31694316	31694453	138	9	0.2602	0.08657	0.1736	45.21	0.4	0.2948	0.2879	0.233	0.06122	0.0125	0.1415	0.08242	H2B;HIST1H2BB;LOC521580		XR_001494907.2:2			ENSBTAG00000049949	23	31696653	31708940	gene	+	2201	ENSBTAG00000049949	4900.07	-0.156828	0.141091	-1.11154	0.266336	1	4842.44	5173.95	-6.24771e-05
chr7	18059322	18059596	275	10	0.5792	0.408	0.1712	45.05	0.4833	0.5158	0.5564	0.5219	0.5258	0.5238	0.3566	0.451	LOC112447540			XM_024995398.1:2		ENSBTAG00000021016	7	18063615	18069587	gene	+	4020	GTF2F1	1688.84	-0.106479	0.0831187	-1.28104	0.200179	1	1659.48	1747.68	-0.000118245
chr26	45586149	45586374	226	10	0.1447	0.3132	-0.1685	-44.98	0.1884	0.2	0.08293	0.1967	0.07895	0.1342	0.6852	0.1746	ADAM12			NM_001001156.1:12		ENSBTAG00000012444	26	45513530	45903613	gene	-	0	ADAM12	5908.01	-0.203687	0.13509	-1.50779	0.131608	1	5644.23	6210.35	-9.02945e-05
chr9	101741979	101742122	144	10	0.772	0.6097	0.1623	44.69	0.7722	0.7111	0.843	0.79	0.76	0.6203	0.5823	0.6615						ENSBTAG00000021741	9	101395793	101728198	gene	-	-13782	RPS6KA2	844.069	-0.057676	0.134854	-0.427693	0.668874	1	843.653	865.01	-2.46335e-05
chr16	2216551	2216716	166	8	0.4225	0.5915	-0.1689	-44.29	0.4112	0.6058	0.3953	0.3824	0.2286	0.4321	0.5735	0.5172	PIK3C2B			XM_024976628.1:30;XM_024976627.1:31;XM_024976625.1:31;XM_024976622.1:31;XM_024976623.1:31;XM_024976624.1:31;XM_024976626.1:31;XM_024976621.1:31;XM_024976620.1:31		ENSBTAG00000024633	16	2164206	2241919	gene	-	0	PIK3C2B	1218.11	-0.165499	0.149741	-1.10523	0.26906	1	1188.32	1279.08	-5.90004e-05
chr25	41070752	41070877	126	7	0.5903	0.435	0.1553	44.14	0.4	0.6322	0.5392	0.55	0.6623	0.4839	0.5814	0.05	MAD1L1			XM_024984865.1:9;NM_001102044.1:10;XM_024984863.1:10;XM_024984862.1:10;XM_024984866.1:5;XM_015460465.2:2;XM_024984867.1:2	CGI.chr25.1523	ENSBTAG00000002474	25	40984696	41222673	gene	+	0	MAD1L1	636.119	-0.0205816	0.115396	-0.178357	0.858443	1	626.555	632.894	-1.18902e-05
chr1	154478366	154478534	169	9	0.4172	0.2534	0.1639	43.91	0.3706	0.5336	0.393	0.3602	0.4015	0.2573	0.4368	0.06806	TBC1D5			XM_005202150.4:21;XM_024991817.1:21;XM_024991853.1:17;XM_024991829.1:21;XM_024991823.1:21;XM_024991847.1:20;XM_024991866.1:19;XM_024991834.1:21;XM_024991838.1:21;NM_001205489.1:21;XM_024991840.1:21		ENSBTAG00000030581	1	154096127	154616588	gene	-	0	TBC1D5	1264.65	-0.0243204	0.0696073	-0.349394	0.726794	1	1253.29	1268.28	-3.81846e-05
chr3	114838874	114838985	112	7	0.6078	0.3052	0.3026	43.69	0.4286	0.5577	0.6667	0.5873	0.7143	0.1818	0.5476	0.4214						ENSBTAG00000013869	3	114535146	114633955	gene	+	-204920	SH3BP4	2436.32	0.349932	0.158076	2.21369	0.0268502	1	2732.85	2311.55	0.000147578
chr18	11279273	11279424	152	8	0.3021	0.1389	0.1632	43.57	0.2159	0.2516	0.2111	0.4853	0.3667	0.1727	0.1493	0.08547	GSE1			XM_024978901.1:1		ENSBTAG00000020836	18	11191534	11203373	gene	-	-75901	FAM92B	2.06307	1.72094	1.47973	1.16301	0.244826	1	2.03571	2.0125	0.000211602
chr22	55049734	55049883	150	9	0.7265	0.5197	0.2068	43.34	0.7469	0.7222	0.6667	0.642	0.7778	0.4444	0.6038	0.5031	SLC6A1			XM_024982413.1:1		ENSBTAG00000005857	22	55057075	55075939	gene	+	7193	SLC6A1	41.9518	0.0069258	0.424946	0.0162981	0.986997	1	40.647	40.3894	4.77164e-07
chr13	81502059	81502116	58	9	0.755	0.5894	0.1656	42.98	0.9014	0.775	0.7816	0.6296	0.7133	0.5394	0.6364	0.6556					CGI.chr13.1138	ENSBTAG00000000835	13	81424937	81524746	gene	-	0	BCAS1	50.5077	-0.21855	0.440899	-0.495692	0.620112	1	46.7857	48.3908	-1.53845e-05
chr1	143139538	143139720	183	6	0.2277	0.06405	0.1637	42.88	0.1832	0.3087	0.1818	0.122	0.2655	0.05236	0.03425	0.08917						ENSBTAG00000021491	1	143119849	143131757	gene	+	-7782	NDUFV3	907.333	0.00454415	0.0937911	0.0484497	0.961358	1	918.765	917.373	3.94813e-06
chr29	19641981	19642147	167	7	0.7788	0.9599	-0.1811	-42.08	0.8333	0.7143	0.7143	0.7946	0.7679	0.9796	0.9762	0.9821						ENSBTAG00000001043	29	20080972	20365371	gene	-	438826	LUZP2	8.56592	0.306159	0.667118	0.458927	0.646286	1	8.45053	8.33857	1.88693e-05
chr18	64542542	64542618	77	6	0.5395	0.8139	-0.2744	-41.6	0.5	0.7564	0.5652	0.02778	0.7292	0.8667	0.6949	0.9	LOC789715	LOC789715	XM_024979493.1:7		CGI.chr18.2055	ENSBTAG00000017872	18	64520899	64525539	gene	+	-17004	ZNF304	688.478	0.22216	0.114945	1.93275	0.0532671	1	698.831	634.049	0.000138342
chr10	101692937	101693098	162	8	0.3599	0.5608	-0.2009	-41.18	0.428	0.4762	0.2833	0.3287	0.357	0.6719	0.375	0.6324	TDP1		XM_024997515.1:16;XM_024997516.1:15;XM_024997520.1:15;XM_024997517.1:16;XM_024997518.1:15;XM_024997519.1:15;XM_024997514.1:15	XM_024997520.1:14;XM_024997516.1:14;XM_024997517.1:15;XM_024997518.1:14;XM_024997519.1:14;XM_024997515.1:15;XM_024997514.1:14;XM_024997525.1:15;NM_001193155.1:14;XR_003036620.1:14;XM_024997522.1:15;XM_024997524.1:14;XM_024997521.1:15;XR_003036621.1:14;XM_024997523.1:14		ENSBTAG00000013138	10	101640017	101708726	gene	+	0	TDP1	350.986	0.0311089	0.115419	0.269529	0.787522	1	350.022	345.882	1.79696e-05
chr22	51401535	51401712	178	8	0.3566	0.1661	0.1905	41.05	0.3966	0.3118	0.2037	0.4648	0.4337	0.2182	0.12	0.1452	ATRIP	TREX1	XM_024982366.1:1;XM_024982367.1:1	XM_024982368.1:1;NM_001103330.2:1;XM_024982366.1:1;XM_024982367.1:1		ENSBTAG00000008399	22	51401421	51419086	gene	-	0	ATRIP	317.147	0.0493072	0.153921	0.320341	0.74871	1	320.894	313.564	1.63213e-05
chr3	120891545	120891619	75	7	0.2422	0.0934	0.1488	40.85	0.03061	0.1531	0.2765	0.3333	0.4127	0.07143	0.1587	0.08163	FAM240A	FAM240A	XR_003034137.1:6;XR_001498617.2:5;XR_001498619.2:4	XR_001498619.2:3;XR_003034136.1:3;XR_003034137.1:5;XR_001498617.2:4;XR_001498618.2:4	CGI.chr3.1638	ENSBTAG00000040598	3	120859766	120863495	gene	+	-28051	RTP5	0.583992	-1.25578	2.7495	-0.456731	0.647864	1	0.593547	0.597807	-9.9408e-05
chr10	16358260	16358435	176	7	0.2883	0.1081	0.1802	40.77	0.3571	0.2689	0.02381	0.3469	0.3134	0.05155	0.1429	0.1261						ENSBTAG00000018320	10	16343825	16345977	gene	+	-12284	RPLP1	20425.3	0.0459278	0.140815	0.326156	0.744306	1	21001.9	20531.9	1.80292e-05
chr25	1896180	1896263	84	7	0.8048	0.5149	0.2898	40.61	0.8393	0.8036	0.8393	0.7714	0.8132	0.7381	0.5714	0.3878					CGI.chr25.293	ENSBTAG00000049585	25	1888934	1896885	gene	+	0	ENSBTAG00000049585	15.4304	0.73783	0.525332	1.4045	0.160169	1	15.4824	14.6745	8.29634e-05
chr15	25698941	25699022	82	7	0.3647	0.1794	0.1853	40.42	0.1875	0.2418	0.2772	0.3846	0.296	0.1321	0.09677	0.06748						ENSBTAG00000000977	15	25721021	26071036	gene	-	22000	CADM1	1707.15	0.0467505	0.196125	0.238371	0.811593	1	1719.24	1689.53	9.84027e-06
chr14	4224909	4225038	130	6	0.3982	0.6903	-0.2921	-40.36	0.3509	0.3986	0.4014	0.3146	0.3616	0.7024	0.6167	0.7925	COL22A1			XM_015474404.2:30;XM_025002008.1:30;XR_003038194.1:30;XM_002692600.5:30		ENSBTAG00000018218	14	4388016	4643810	gene	+	162979	FAM135B	9.71095	-0.508804	0.645671	-0.788024	0.430683	1	9.41229	9.62407	-3.60955e-05
chr20	36227449	36227665	217	8	0.5672	0.3645	0.2026	39.9	0.5074	0.708	0.5316	0.5616	0.5735	0.4786	0.3185	0.3689					CGI.chr20.249	ENSBTAG00000019595	20	35967735	36272653	gene	-	0	EGFLAM	10483.9	-0.200135	0.1674	-1.19555	0.231872	1	10296.6	11325.1	-5.8659e-05
chr6	116077852	116077939	88	7	0.5978	0.3523	0.2456	39.61	0.7733	0.5781	0.5156	0.6379	0.5135	0.519	0.2969	0.2034	FAM193A			XM_024993744.1:16;XM_024993745.1:16;XM_024993746.1:16	CGI.chr6.854	ENSBTAG00000009744	6	116021090	116168611	gene	-	0	FAM193A	2091.48	0.0225349	0.0591469	0.380999	0.703204	1	2119.55	2096.93	4.89163e-05
chr13	61981561	61981641	81	8	0.4897	0.3038	0.1859	39.36	0.4091	0.3776	0.7101	0.7	0.2966	0.3441	0.2704	0.3158	NOL4L			XM_025001189.1:11;XM_025001190.1:10		ENSBTAG00000008348	13	61874276	61955381	gene	-	-26181	NOL4L	2206.34	-0.0142836	0.128626	-0.111048	0.911579	1	2250.43	2260.2	-6.67477e-06
chr22	57432355	57432476	122	9	0.2841	0.4721	-0.188	-39.12	0.2557	0.3245	0.3746	0.2252	0.163	0.4245	0.3722	0.4677	FGD5			XM_024983313.1:18;XM_010817981.3:18;XM_010817983.3:18;XM_024983315.1:18;XM_024983314.1:18	CGI.chr22.759	ENSBTAG00000006789	22	57383016	57505284	gene	-	0	FGD5	2830.71	0.244236	0.21904	1.11503	0.264838	1	2841.59	2540.71	4.50707e-05
chr18	38715815	38716001	187	9	0.55	0.3688	0.1812	39.01	0.4696	0.4603	0.5029	0.7125	0.5873	0.4222	0.3333	0.2667	LOC101903067		XR_003030375.1:2;XR_003030376.1:2	XR_003030375.1:1;XR_003030376.1:1		ENSBTAG00000013266	18	38964400	39006969	gene	+	248400	PMFBP1	43.6632	-0.0014632	0.421647	-0.0034702	0.997231	1	41.7976	41.9015	-1.01485e-07
chr13	60153117	60153303	187	9	0.6345	0.4637	0.1708	38.98	0.8421	0.5417	0.6608	0.493	0.5812	0.5245	0.3086	0.5741	RSPO4		XM_002692278.5:5	XM_002692278.5:4		ENSBTAG00000021885	13	60118677	60153362	gene	+	0	RSPO4	0.893613	-2.1607	2.06216	-1.04779	0.294737	1	0.890733	0.90165	-0.00024243
chr29	46525934	46525999	66	7	0.6496	0.4099	0.2397	38.93	0.8214	0.6825	0.5643	0.4286	0.7429	0.3265	0.6071	0.2987						ENSBTAG00000015183	29	46378070	46413304	gene	+	-112631	TPCN2	744.204	-0.178209	0.133696	-1.33294	0.18255	1	731.631	796.493	-7.94493e-05
chr14	3700750	3700932	183	7	0.4496	0.2651	0.1845	38.61	0.396	0.3319	0.4599	0.5591	0.5039	0.3333	0.3095	0.1805	KCNK9			NM_001206824.1:1		ENSBTAG00000047488	14	3615120	3712832	gene	+	0	KCNK9	15.121	2.5672	0.963563	2.66428	0.00771523	1	14.8077	12.6621	0.00347245
chr11	104665325	104665617	293	9	0.4058	0.6129	-0.2071	-38.49	0.3072	0.3759	0.5333	0.6244	0.2646	0.6006	0.5326	0.6931	VAV2			XM_024999656.1:26;XM_024999657.1:26;XM_024999662.1:25;XM_024999663.1:25;XM_024999658.1:25;XM_024999664.1:24;XM_024999660.1:25;XM_024999661.1:25;XM_024999659.1:26;XM_024999668.1:27;XM_024999666.1:26;XM_024999665.1:24		ENSBTAG00000004511	11	104592020	104777976	gene	-	0	VAV2	1033.85	-0.186221	0.136407	-1.36519	0.172194	1	979.54	1072.81	-8.01658e-05
chr10	102385845	102385981	137	7	0.8316	0.6205	0.211	38.39	0.8352	0.7071	0.8333	0.9333	0.8791	0.6735	0.5385	0.6883	TTC7B			XM_024998168.1:17;XM_024998171.1:18;XM_024998167.1:19;XM_024998169.1:18;XM_024998170.1:17		ENSBTAG00000006392	10	102131715	102435752	gene	-	0	TTC7B	754.95	-0.00729419	0.185734	-0.0392721	0.968673	1	758.58	765.29	-1.69348e-06
chr5	116356022	116356231	210	6	0.3689	0.667	-0.298	-37.53	0.3816	0.5044	0.4	0.3855	0.3109	0.7025	0.7755	0.7248						ENSBTAG00000048365	5	116230308	116284408	gene	-	-71615	WNT7B	11.5376	0.0184927	0.595914	0.0310324	0.975244	1	11.4386	11.4021	1.07172e-06
chr11	101678224	101678440	217	9	0.8221	0.6072	0.2149	37.5	0.7607	0.6889	0.9048	0.8981	0.924	0.5238	0.6806	0.6667	PRRT1B			XM_002691609.5:3	CGI.chr11.1096	ENSBTAG00000052831	11	101652893	101678757	gene	+	0	PRRT1B	3.88535	-0.422976	0.834211	-0.507038	0.612128	1	3.82463	3.86256	-2.76913e-05
chr4	68198042	68198188	147	6	0.3374	0.1297	0.2077	37.42	0.244	0.2946	0.2941	0.3521	0.3815	0.09459	0.1786	0.09412	JAZF1			NM_001206257.2:2		ENSBTAG00000019024	4	67992970	68321145	gene	+	0	JAZF1	645.228	-0.148787	0.142074	-1.04725	0.294985	1	620.529	661.114	-5.83386e-05
chr18	25596823	25596922	100	7	0.6341	0.8281	-0.194	-37.1	0.4921	0.398	0.6857	0.746	0.6633	0.7778	0.8762	0.8776	ADGRG1			XM_024978084.1:1		ENSBTAG00000038141	18	25595309	25641535	gene	+	0	ADGRG1	10902.2	0.208507	0.244607	0.852415	0.393984	1	11607.3	10423.4	3.11818e-05
chr8	111048501	111048675	175	6	0.2713	0.1065	0.1648	36.57	0.2462	0.2113	0.3761	0.3151	0.225	0.07619	0.2166	0.03448	LOC112447851	LOC112447851	XR_003036139.1:1			ENSBTAG00000005403	8	111039143	111046449	gene	+	-2053	ADI1	783.47	-0.00771955	0.101244	-0.0762468	0.939223	1	796.552	800.817	-5.76711e-06
chr11	102227294	102227433	140	7	0.6243	0.4163	0.208	36.52	0.6347	0.4659	0.6214	0.7554	0.616	0.2994	0.4571	0.4776						ENSBTAG00000007235	11	102251086	102324089	gene	+	23654	NTNG2	51.6905	0.213277	0.30641	0.696053	0.486396	1	52.8652	50.8518	2.25748e-05
chr18	61982865	61982942	78	9	0.6621	0.4908	0.1713	36.5	0.7463	0.7067	0.79	0.7988	0.6063	0.6639	0.6929	0.3733	SBK3		XM_024979364.1:4;XM_002695405.5:4			ENSBTAG00000006121	18	61982146	61990216	gene	+	0	SBK2	42.0732	0.311102	0.352797	0.881816	0.377876	1	43.6094	41.1386	2.92486e-05
chr2	80494522	80494611	90	6	0.2283	0.0822	0.1461	36.22	0.08889	0.1579	0.2337	0.5345	0.2095	0.1346	0.02041	0.04301	PTMA;CAVIN2	CAVIN2	XM_002685467.5:2		CGI.chr2.357	ENSBTAG00000018497	2	80481032	80494572	gene	-	0	CAVIN2	1202.53	-0.261293	0.240444	-1.08671	0.277166	1	1164.36	1341.53	-4.16067e-05
chr10	9981059	9981240	182	7	0.4251	0.2622	0.1629	36.21	0.3782	0.4432	0.3803	0.4211	0.4781	0.2932	0.2126	0.2748	ARSB		NM_001101175.1:7	NM_001101175.1:6		ENSBTAG00000008341	10	9823216	10003931	gene	-	0	ARSB	1246.92	-0.0426129	0.184403	-0.231085	0.817248	1	1277.03	1315.27	-1.0039e-05
chr11	102150587	102150705	119	7	0.1202	0.3314	-0.2112	-36.12	0.1429	0.118	0.1027	0.07143	0.1299	0.5143	0.05714	0.4571	MED27			XM_010810432.3:5;NM_001040546.2:6;XM_005213279.4:5;XM_024998766.1:5		ENSBTAG00000000382	11	101945496	102165314	gene	-	0	MED27	552.139	0.100607	0.0976129	1.03067	0.302695	1	550.821	528.782	8.12232e-05
chr8	74563138	74563208	71	6	0.3239	0.1816	0.1423	36.11	0.2564	0.2529	0.2164	0.241	0.256	0.1154	0.05882	0.2353	CHRNA2			XM_024995806.1:2;XM_024995805.1:2;XM_015472604.2:2;XM_024995801.1:2;XM_024995803.1:2;XM_024995802.1:2;XM_010808075.3:2;XM_024995804.1:2;NM_001192710.2:2	CGI.chr8.516	ENSBTAG00000002252	8	74555229	74572682	gene	-	0	CHRNA2	703.719	0.260076	0.290638	0.894846	0.370869	1	714.84	629.622	3.05962e-05
chr17	45115712	45115898	187	8	0.4418	0.2596	0.1823	36.1	0.4213	0.3295	0.6538	0.5765	0.4375	0.225	0.375	0.4167	EP400			NM_001206859.1:48;XM_015475431.2:48;XM_005217665.4:48;XM_010813835.3:47;XM_005217669.4:48;XM_005217674.4:47;XM_010813834.3:48;XM_005217670.4:48;XM_005217668.4:48;XM_024977380.1:48;XM_005217671.4:48;XM_010813837.3:48;XM_005217675.4:47;XM_024977381.1:48;XM_005217676.4:47;XM_005217672.4:48;XM_015475433.2:48;XM_005217673.4:48		ENSBTAG00000020423	17	45045945	45134100	gene	-	0	EP400	5557.59	-0.089755	0.0738661	-1.2151	0.224327	1	5479.76	5730.05	-0.000125679
chr9	102916365	102916466	102	8	0.6379	0.4759	0.162	36.06	0.8113	0.6989	0.8261	0.8219	0.75	0.5431	0.7344	0.5522					CGI.chr9.884	ENSBTAG00000013176	9	102645194	102803012	gene	+	-113354	SMOC2	269.311	0.106049	0.394697	0.268686	0.788172	1	213.833	206.178	7.92029e-06
chr6	114169186	114169287	102	8	0.7198	0.5567	0.1631	35.75	0.7762	0.5352	0.6217	0.8241	0.7053	0.4615	0.5634	0.6912	AFAP1			XM_024993298.1:8;NM_001206044.1:9;XM_024993297.1:8;XM_024993299.1:9		ENSBTAG00000012464	6	114134146	114283820	gene	-	0	AFAP1	1245.25	-0.124578	0.131394	-0.948126	0.343065	1	1217	1289.87	-5.64503e-05
chr7	4482085	4482252	168	8	0.5805	0.4021	0.1784	35.71	0.6	0.4928	0.5816	0.6321	0.5826	0.434	0.3824	0.3936	CRTC1			NM_001206319.1:14;XM_005208444.4:13;XM_005208443.4:14		ENSBTAG00000010379	7	4423278	4516043	gene	-	0	CRTC1	620.736	0.0352087	0.0861318	0.408778	0.682703	1	627.937	618.786	3.62269e-05
chr13	80648011	80648204	194	8	0.5619	0.3958	0.1661	35.22	0.7772	0.4727	0.4167	0.6562	0.3646	0.5089	0.2393	0.4	TSHZ2			XM_005215074.4:1;XM_010811771.3:1	CGI.chr13.1103	ENSBTAG00000007917	13	80866301	81066805	gene	+	218098	TSHZ2	2601.77	-0.210403	0.130353	-1.6141	0.106505	1	2544.65	2808.76	-0.000100543
chr17	71899244	71899311	68	8	0.4833	0.6719	-0.1886	-35.15	0.6094	0.4659	0.5	0.5625	0.3676	0.6875	0.75	0.675	LOC531152			XM_024977320.1:9;XR_003029936.1:8;NM_001205395.2:2		ENSBTAG00000023007	17	71897940	71916613	gene	-	0	ENSBTAG00000023007	30.1717	0.124431	0.54406	0.228708	0.819096	1	27.4382	26.9147	7.49309e-06
chr29	29861965	29862230	266	8	0.7287	0.5139	0.2148	35.06	0.7558	0.6831	0.7176	0.8158	0.7305	0.5781	0.5063	0.6424	KIRREL3			XM_024987340.1:15;XM_024987341.1:14;XM_024987342.1:13;NM_001078085.1:13		ENSBTAG00000006804	29	29748688	29881807	gene	-	0	KIRREL3	219.732	0.0476041	0.353985	0.13448	0.893023	1	225.98	218.369	3.9691e-06
chr25	34130219	34130320	102	6	0.5499	0.8059	-0.256	-34.91	0.5648	0.5912	0.6415	0.4861	0.5679	0.8916	0.6905	0.8313						ENSBTAG00000005089	25	34121204	34129920	gene	+	-300	RHBDD2	685.147	0.251837	0.0977468	2.57642	0.00998295	1	738.459	660.706	0.000243971
chr24	3787246	3787469	224	8	0.0375	0.2538	-0.2163	-34.88	0	0.01859	0	0.09167	0.06266	0.06107	0.7733	0.005882	ZNF407			XM_015460033.2:5;XM_005223947.4:5		ENSBTAG00000054164	24	3695979	3732109	gene	-	-55138	ENSBTAG00000054164	152.902	-0.0924691	0.155441	-0.594882	0.551922	1	149.142	153.37	-3.01723e-05
chr19	30912791	30912939	149	8	0.515	0.7014	-0.1863	-34.6	0.616	0.5174	0.398	0.5134	0.5813	0.7044	0.6783	0.8387						ENSBTAG00000035706	19	31097342	31183209	gene	+	184404	MYOCD	41.2346	0.147349	0.407287	0.361781	0.717516	1	42.1762	41.5736	1.07974e-05
chr23	18771498	18771662	165	8	0.7922	0.6254	0.1668	34.52	0.7721	0.8	0.9013	0.7292	0.75	0.7812	0.3611	0.725	H2B;RUNX2			XM_024984093.1:5;XM_024984092.1:5;XM_010818275.3:3;XM_024984091.1:6;XM_024984090.1:6;XM_015459846.2:5		ENSBTAG00000004104	23	18594097	18945527	gene	+	0	RUNX2	205.196	-0.287429	0.324236	-0.886479	0.37536	1	188.588	207.424	-2.95528e-05
chr4	112572877	112573068	192	7	0.2429	0.08373	0.1592	34.36	0.2836	0.1923	0.2692	0.07246	0.2364	0.1206	0.1343	0.1127	KRBA1		XM_024991224.1:7;XM_024991223.1:7;XM_024991226.1:8;XM_024991221.1:4;XM_024991227.1:4;XM_024991228.1:4;XM_024991225.1:4;XM_024991222.1:4;XM_015470819.2:4	XM_024991224.1:6;XM_024991223.1:6;XM_024991226.1:7;XM_024991221.1:3;XM_024991227.1:3;XM_024991228.1:3;XM_024991225.1:3;XM_024991222.1:3;XM_015470819.2:3		ENSBTAG00000010219	4	112569849	112584312	gene	+	0	KRBA1	301.438	-0.125901	0.190013	-0.662593	0.507591	1	299.962	315.439	-2.8408e-05
chr17	63446563	63446666	104	8	0.4646	0.6442	-0.1796	-34.27	0.551	0.4202	0.5833	0.3293	0.5172	0.589	0.7215	0.6625	TRPV4		NM_001192385.2:15;XM_005217903.4:16;XM_005217902.3:16		CGI.chr17.568	ENSBTAG00000000031	17	63410752	63447169	gene	+	0	TRPV4	6.62481	-0.585881	0.658471	-0.88976	0.373595	1	6.52044	6.66577	-4.43224e-05
chr13	39314942	39315173	232	6	0.2126	0.0537	0.1589	34.26	0.2768	0.09333	0.3404	0.03636	0.2416	0.01235	0	0.1268	SLC24A3			XM_025001037.1:12		ENSBTAG00000011882	13	38891309	39323725	gene	+	0	SLC24A3	223.11	-0.0815924	0.211757	-0.385311	0.700007	1	218.584	223.856	-1.50209e-05
chr12	54800862	54801066	205	7	0.2182	0.4014	-0.1832	-34.09	0.2846	0.2125	0.1714	0.1868	0.2343	0.2778	0.5238	0.4221	LOC104973609			XR_810261.3:3		ENSBTAG00000014227	12	54578636	54649183	gene	+	-151680	NDFIP2	802.244	-0.219312	0.122637	-1.7883	0.0737277	1	762.134	838.697	-0.000119317
chrX	133519900	133520112	213	8	0.1901	0.361	-0.1709	-34.01	0.1852	0.2768	0.04918	0.3333	0.1325	0.4675	0.2609	0.2857	TBL1X			XM_024987979.1:15;XM_024987973.1:17;XM_024987975.1:16;XM_024987972.1:17;XM_024987977.1:16;XM_024987974.1:17;XM_024987978.1:16;XM_024987976.1:16		ENSBTAG00000018112	X	133337128	133490275	gene	-	-29626	TBL1X	3701.09	-0.0926731	0.0721097	-1.28517	0.198734	1	3526.75	3687.2	-0.000136169
chr25	443162	443393	232	8	0.6255	0.4417	0.1837	33.99	0.6913	0.5876	0.6121	0.6418	0.5469	0.4717	0.3636	0.494	RAB11FIP3;LOC104975822	LOC104975822	XR_815313.2:2	XM_003587805.5:3		ENSBTAG00000016591	25	404522	464177	gene	+	0	RAB11FIP3	1075	-0.124363	0.0924113	-1.34576	0.178381	1	1066.07	1129	-0.000112362
chr12	14799819	14799921	103	6	0.6672	0.5067	0.1604	33.95	0.4831	0.6866	0.35	0.8	0.4286	0.3261	0.2826	0.4694	TSC22D1		XR_810103.3:3;XR_001501455.2:3;XM_010810692.3:3;XR_810104.3:3;XR_003037430.1:3;XM_024999840.1:3;XR_003037431.1:3;XR_236611.4:3;XM_010810691.3:3;XM_010810690.3:3;XM_005213604.4:3;XM_005213606.4:4;XR_236616.4:5;XR_003037432.1:4;XM_010810695.3:4	XM_024999842.1:3	CGI.chr12.50	ENSBTAG00000046664	12	14768100	14801118	gene	-	0	TSC22D1	3866.98	-0.113918	0.0840712	-1.35502	0.175411	1	3857.67	4075.75	-0.000123851
chr26	47744699	47744900	202	8	0.631	0.4308	0.2002	33.89	0.5827	0.7	0.5839	0.596	0.7123	0.5152	0.21	0.5471						ENSBTAG00000002444	26	47507653	47537887	gene	-	-206813	MKI67	3998.22	-0.0479107	0.115149	-0.416077	0.677354	1	3873.02	3971.02	-2.78216e-05
chr18	44137622	44137743	122	7	0.4378	0.2608	0.177	33.8	0.3859	0.4591	0.3978	0.5108	0.4505	0.2427	0.3467	0.2083	CHST8			XM_005218898.4:2;NM_001145992.1:1		ENSBTAG00000047670	18	44032833	44178263	gene	+	0	CHST8	6.8242	1.41131	0.88247	1.59927	0.109761	1	6.77609	6.427	0.000244952
chr11	97124244	97124299	56	7	0.3125	0.5219	-0.2094	-33.74	0.5397	0.3857	0.4416	0.2222	0.09524	0.3175	0.5982	0.8095	MVB12B			XM_024999576.1:1;XM_024999574.1:1;XM_024999577.1:1;XM_010810376.3:1;XM_024999578.1:1		ENSBTAG00000050426	11	97112229	97306620	gene	+	0	MVB12B	1064.58	-0.0583854	0.103866	-0.562125	0.574031	1	1073.09	1105.49	-4.15414e-05
chr1	56637144	56637280	137	6	0.5322	0.251	0.2812	33.74	0.3889	0.3333	0.5625	0.8333	0.5926	0.2143	0.2778	0.2778	PHLDB2		XM_015471052.2:3;XM_024977397.1:3;XM_024977109.1:3;XM_024977359.1:3;XM_015471053.2:3;XM_015471050.2:3;XM_015471046.2:3;XM_015471043.2:3;XM_005201281.4:3;XM_015471035.2:3;XM_015471042.2:3;XM_015471039.2:2;XM_015471038.2:2;NM_001206308.1:1			ENSBTAG00000001209	1	56486570	56727153	gene	+	0	PHLDB2	3944.78	-0.154562	0.133733	-1.15575	0.247783	1	3790.13	4100.52	-6.82289e-05
chr14	24361599	24361755	157	6	0.4014	0.2506	0.1507	33.67	0.3106	0.4512	0.4904	0.5455	0.5098	0.3039	0.3034	0.3419	FAM110B			XM_025001777.1:2;XM_025001775.1:3;XM_025001778.1:1		ENSBTAG00000050550	14	24365743	24432635	gene	+	3989	FAM110B	608.983	-0.111408	0.164486	-0.677307	0.498211	1	601.693	630.848	-3.27613e-05
chr8	69430628	69430759	132	7	0.4859	0.2899	0.196	33.64	0.6283	0.5063	0.45	0.407	0.4037	0.2373	0.1682	0.4324	HR		NM_001102535.1:3;XM_024996001.1:3;XM_024996002.1:3	NM_001102535.1:2;XM_024996001.1:2;XM_024996002.1:2		ENSBTAG00000012036	8	69428720	69445389	gene	-	0	HR	47.6623	0.0887123	0.342371	0.259111	0.795549	1	46.2162	45.5354	7.75193e-06
chr23	48512857	48512994	138	7	0.6315	0.824	-0.1925	-33.33	0.6863	0.5789	0.4706	0.7455	0.7123	0.8218	0.8125	0.8933						ENSBTAG00000031444	23	48528619	48571694	gene	-	15626	LY86	49.2601	0.0207358	0.489076	0.0423979	0.966182	1	47.0535	46.8853	1.29307e-06
chr8	112179380	112179456	77	6	0.7041	0.8598	-0.1557	-33.29	0.3939	0.9259	0.4444	0.9386	0.8485	0.8611	0.8571	0.9091					CGI.chr8.1023	ENSBTAG00000055050	8	112186404	112216157	gene	-	6949	TPO	9.74563	0.17972	0.551223	0.326039	0.744394	1	9.6109	9.53267	1.09431e-05
chr25	38919038	38919214	177	7	0.5051	0.3325	0.1726	33.23	0.4672	0.6529	0.4464	0.4717	0.4342	0.2516	0.4247	0.35	TNRC18			XM_024985140.1:4;XM_024985142.1:3;XM_005225289.3:4;XM_024985141.1:4;XM_005225286.3:5;XM_005225285.3:5;XM_005225288.3:5		ENSBTAG00000037400	25	38887201	38970458	gene	+	0	TNRC18	9597.67	-0.0260939	0.099383	-0.262559	0.792891	1	9590.61	9728.61	-2.02264e-05
chr25	41989276	41989448	173	7	0.5904	0.4171	0.1733	33.18	0.5275	0.5455	0.5619	0.6104	0.3714	0.25	0.4571	0.1905	PRKAR1B		NM_001075201.1:11		CGI.chr25.1726	ENSBTAG00000046142	25	41917306	41990437	gene	+	0	PRKAR1B	395.138	0.032528	0.165549	0.196485	0.84423	1	402.786	399.134	9.36851e-06
chr15	80983897	80984006	110	7	0.4636	0.6639	-0.2003	-32.96	0.44	0.5303	0.5182	0.6423	0.2941	0.6364	0.7059	0.6429	CTNND1			XM_010812882.3:1;XM_024975234.1:1;XM_024975232.1:1;XM_005216541.4:1;XM_024975235.1:1;XM_005216540.4:1;XM_005216539.4:1;XM_024975236.1:1;XM_024975233.1:1;XM_005216542.4:1;NM_001192402.2:1;XM_005216543.4:1;XM_024975238.1:1;XM_024975242.1:1;XM_024975240.1:1;XM_024975245.1:1;XM_005216546.4:1;XM_024975244.1:1;XM_024975239.1:1;XM_024975241.1:1;XM_024975243.1:2		ENSBTAG00000002411	15	80967263	81012627	gene	+	0	CTNND1	8005.33	-0.0295341	0.0997298	-0.296142	0.767122	1	8119.32	8227.15	-2.27381e-05
chr28	7349263	7349361	99	8	0.397	0.571	-0.174	-32.45	0.4844	0.5139	0.2252	0.4143	0.3016	0.7917	0.6667	0.2903					CGI.chr28.53	ENSBTAG00000046841	28	7400061	7403452	gene	-	50701	IRF2BP2	3053.51	0.0134903	0.0961016	0.140376	0.888363	1	3078.87	3061.98	1.11712e-05
chr17	66920430	66920555	126	8	0.2237	0.3953	-0.1715	-32.4	0.2018	0.2048	0.2449	0.2	0.2807	0.4956	0.2891	0.38						ENSBTAG00000010464	17	67173545	67221633	gene	-	252991	MN1	382.358	0.190859	0.185713	1.02771	0.304086	1	410.668	377.549	4.59068e-05
chr11	105610193	105610372	180	7	0.4544	0.6542	-0.1998	-32.36	0.4317	0.7429	0.5472	0.6087	0.3889	0.7024	0.8406	0.7237						ENSBTAG00000052600	11	105574624	105598428	gene	+	-11766	ENSBTAG00000052600	90.2642	-1.01652	0.535792	-1.89722	0.0577985	1	72.9556	95.6951	-0.000219816
chr9	89095612	89095760	149	7	0.722	0.5095	0.2125	32.19	0.7273	0.8675	0.7162	0.6667	0.6952	0.5918	0.5357	0.4286	ESR1		XM_024996420.1:9;XM_024996421.1:9;XM_024996423.1:9			ENSBTAG00000007159	9	88802741	89097095	gene	+	0	ESR1	248.502	-0.240155	0.157475	-1.52504	0.12725	1	235.712	257.218	-8.13525e-05
chr20	70107406	70107493	88	6	0.08031	0.2585	-0.1782	-32.19	0.02381	0.05983	0.1556	0	0.09821	0.2597	0.1905	0.3143						ENSBTAG00000047499	20	70038567	70046818	gene	+	-60589	IRX2	18.0993	0.533853	0.474425	1.12526	0.260478	1	17.8637	17.0926	4.74373e-05
chr11	103958918	103959028	111	7	0.5769	0.774	-0.1971	-32.1	0.5592	0.625	0.5294	0.5429	0.6864	0.7429	0.8	0.875	NOTCH1			XM_024999643.1:30;XM_024999642.1:30		ENSBTAG00000022799	11	103935363	103980160	gene	-	0	NOTCH1	4375.54	-0.0950002	0.149444	-0.635693	0.524977	1	4332.31	4567.02	-3.3426e-05
chr7	20653344	20653425	82	7	0.5512	0.7341	-0.1829	-32.02	0.5451	0.7347	0.4641	0.4426	0.6981	0.7262	0.7881	0.7692	S1PR4	S1PR4	XM_005209013.3:1			ENSBTAG00000000381	7	20652026	20653184	gene	-	-161	S1PR4	15.0041	-0.352224	0.578168	-0.609207	0.542387	1	14.3231	14.7	-2.29884e-05
chr18	64057817	64058019	203	7	0.6525	0.4651	0.1874	31.82	0.5943	0.581	0.7321	0.7312	0.5519	0.3951	0.551	0.5474	MGC157368		NM_001083801.2:5	NM_001083801.2:4;NM_001083801.2:5		ENSBTAG00000048005	18	64048789	64061205	gene	-	0	MGC157368	34.9645	0.382961	0.384429	0.996181	0.319162	1	33.8624	32.1879	3.49074e-05
chr26	51860285	51860396	112	7	0.8779	0.6531	0.2248	31.81	0.8205	0.8961	0.8095	0.7714	0.9714	0.869	0.7551	0.2286	STK32C			XM_015460807.2:2;XR_003032766.1:1	CGI.chr26.877	ENSBTAG00000011562	26	51855014	51927423	gene	-	0	STK32C	40.3714	0.0593451	0.314615	0.188628	0.850385	1	39.8096	39.5773	5.77024e-06
chr17	71225026	71225215	190	7	0.4862	0.6995	-0.2134	-31.72	0.4571	0.48	0.3836	0.4821	0.2745	0.6769	0.5	0.5397	C17H22orf15		XM_024977514.1:4	XM_024977514.1:3		ENSBTAG00000022030	17	71223952	71225401	gene	+	0	C17H22orf15	0.314595	-0.207745	3.14275	-0.066103	0.947296	1	0.329564	0.329703	-1.48106e-05
chr16	56634019	56634070	52	7	0.9449	0.7813	0.1636	31.24	0.9821	0.8942	0.974	1	0.9524	0.9524	0.8857	0.5429	TNR		XM_024976261.1:20;NM_001205928.2:20		CGI.chr16.649	ENSBTAG00000011706	16	56545151	56764975	gene	-	0	TNR	24.9628	0.18096	0.450586	0.40161	0.687971	1	24.7565	24.237	1.23194e-05
chr1	143220093	143220262	170	7	0.7884	0.5869	0.2015	31.03	0.7725	0.8384	0.8596	0.6878	0.7903	0.584	0.5342	0.6744	CBS		XM_024985644.1:1;XM_010801653.3:1;XM_024985614.1:1;NM_001102000.2:1			ENSBTAG00000000160	1	143219188	143242441	gene	-	0	CBS	315.394	0.024894	0.168144	0.148052	0.882302	1	309.024	304.087	6.9606e-06
chr20	71205294	71205425	132	6	0.5211	0.7734	-0.2523	-30.98	0.5049	0.8286	0.617	0.4658	0.5	0.7288	0.8	0.871						ENSBTAG00000045695	20	71183645	71199637	gene	-	-5658	SLC6A19	67.2556	0.315822	0.402981	0.783714	0.433208	1	68.0966	63.4482	2.56681e-05
chr6	24976814	24976888	75	6	0.69	0.526	0.164	30.98	0.7963	0.7143	0.75	0.7255	0.7833	0.5833	0.4444	0.4524	C6H4orf54		XM_015471522.2:1		CGI.chr6.106	ENSBTAG00000046333	6	24975009	24980385	gene	+	0	C6H4orf54	15.8262	-0.0593229	0.465818	-0.127352	0.898662	1	15.2055	15.2642	-3.82451e-06
chr11	94503957	94504081	125	7	0.2589	0.4702	-0.2113	-30.94	0.234	0.3868	0.2154	0.25	0.3243	0.4531	0.6269	0.4058	CRB2	CRB2	XM_003586670.5:1			ENSBTAG00000014391	11	94503777	94525383	gene	+	0	CRB2	41.5701	0.251826	0.68128	0.369637	0.711653	1	38.405	37.3052	1.51499e-05
chr7	6924091	6924199	109	7	0.5627	0.36	0.2028	30.81	0.4891	0.549	0.5753	0.5	0.6838	0.1605	0.4286	0.5946	TPM4	TPM4	XM_005208510.4:9		CGI.chr7.327	ENSBTAG00000004553	7	6898965	6924156	gene	-	0	TPM4	5533.79	-0.0029413	0.10483	-0.0280578	0.977616	1	5478.8	5507.87	-2.05166e-06
chr5	108537072	108537182	111	7	0.5665	0.3633	0.2033	30.38	0.6548	0.551	0.4714	0.2286	0.7054	0.4643	0.3673	0.2738	CACNA1C			XM_024992764.1:3;XM_024992753.1:3;XM_024992755.1:3;XM_024992750.1:3;XM_024992752.1:3;XM_024992760.1:3;XM_024992748.1:3;XM_024992756.1:3;XM_024992759.1:3;XM_024992749.1:3;XM_024992758.1:3;XM_024992747.1:3;XM_024992761.1:3;XM_024992754.1:3;XM_024992757.1:3;XM_024992746.1:3;XM_024992763.1:3		ENSBTAG00000010660	5	108446721	108792612	gene	+	0	CACNA1C	701.015	-0.238335	0.230141	-1.03561	0.300386	1	646.569	738.368	-4.02056e-05
chr28	45388497	45388648	152	7	0.3023	0.4718	-0.1695	-30.19	0.2	0.2164	0.4609	0.2985	0.2769	0.4227	0.3969	0.6179						ENSBTAG00000016191	28	45636051	45640704	gene	+	247404	ZNF32	409.504	0.0342025	0.151138	0.2263	0.820968	1	411.591	405.629	1.17135e-05
chrUn_NW_020190675v1	54392	54581	190	7	0.8213	0.6223	0.199	30.16	0.6034	0.855	0.7718	0.8452	0.7561	0.7037	0.6184	0.5429	LOC790255	LOC790255	XM_024989007.1:1;XM_024988997.1:1	XM_024989007.1:1;XM_024988997.1:1
chr2	127484518	127484607	90	6	0.2715	0.1039	0.1676	30.12	0.1333	0.2083	0.2157	0.3167	0.3521	0.1333	0.1481	0	LDLRAP1		XM_005203109.4:1;NM_001083668.2:1		CGI.chr2.854	ENSBTAG00000001050	2	127482748	127508799	gene	-	0	LDLRAP1	728.332	-0.0211169	0.0855933	-0.246713	0.805131	1	723.582	731.032	-2.19926e-05
chr7	46473934	46474059	126	6	0.2469	0.4189	-0.172	-29.91	0.4	0.3945	0.2321	0.3165	0.2083	0.3788	0.5493	0.6545						ENSBTAG00000004602	7	46474431	46481011	gene	-	373	PITX1	22.8471	0.369026	0.484281	0.762007	0.446056	1	21.7131	20.9915	2.6787e-05
chr11	102784296	102784381	86	7	0.7136	0.4712	0.2424	29.86	0.6584	0.8052	0.6579	0.619	0.7	0.3968	0.4048	0.5893	AK8			NM_001206250.1:2;XM_024999159.1:2;XM_024999160.1:2;XM_024999161.1:2;XM_015473664.2:2		ENSBTAG00000004092	11	102774909	102911331	gene	-	0	AK8	151.255	-0.447586	0.28389	-1.57662	0.114883	1	140.832	163.34	-7.01342e-05
chr22	54261574	54261678	105	7	0.7026	0.5086	0.194	29.86	0.6774	0.6932	0.6667	0.6622	0.8056	0.4667	0.7647	0.2667	ZDHHC3		XM_024982499.1:7;XM_024982498.1:7;XM_010817886.3:8;XM_005223036.4:8;XM_010817884.3:9;XM_010817885.3:9		CGI.chr22.620	ENSBTAG00000011484	22	54204472	54261834	gene	+	0	ZDHHC3	782.612	-0.0210368	0.0912527	-0.230534	0.817677	1	788.567	796.74	-1.93002e-05
chr20	66653973	66654028	56	4	0.2326	0.09566	0.137	29.85	0.2976	0.1584	0.2083	0.2879	0.2419	0.1546	0.1233	0.07477						ENSBTAG00000015466	20	66599167	66632055	gene	+	-21919	NSUN2	1398.28	0.000872235	0.0845009	0.0103222	0.991764	1	1376.72	1377.11	9.31675e-07
chr14	1112410	1112484	75	4	0.2244	0.3598	-0.1353	-29.65	0.3947	0.4808	0.4868	0.6429	0.5568	0.7115	0.8	0.5	TIGD5	TIGD5	XM_005215279.4:1		CGI.chr14.135	ENSBTAG00000048160	14	1111424	1113356	gene	-	0	TIGD5	442.405	0.153393	0.140602	1.09098	0.275284	1	468.793	437.551	6.14493e-05
chr21	68674035	68674123	89	7	0.5717	0.362	0.2097	29.43	0.6122	0.5714	0.5429	0.5325	0.5714	0.4857	0.1429	0.5238	KIF26A			XM_024982195.1:2		ENSBTAG00000021904	21	68658628	68701100	gene	+	0	KIF26A	428.078	0.567136	0.334376	1.6961	0.0898661	1	468.545	384.821	8.86429e-05
chr9	103881499	103881600	102	7	0.84	0.6606	0.1794	29.37	0.8831	0.7922	0.8312	0.9143	0.7857	0.6143	0.7551	0.6						ENSBTAG00000031476	9	103923191	103932600	gene	-	41592	DLL1	126.814	0.00994546	0.287883	0.0345469	0.972441	1	128.099	128.495	1.09535e-06
chr24	25223602	25223691	90	6	0.4226	0.2196	0.2029	29.32	0.5606	0.3246	0.4412	0.6667	0.2179	0.2222	0.1389	0.2708	LOC101904355			XR_001494976.2:1		ENSBTAG00000053711	24	25233668	25235100	gene	+	9978	ENSBTAG00000053711	1.78417	-0.189785	1.38012	-0.137513	0.890625	1	1.76677	1.76978	-1.35878e-05
chr25	37850930	37850981	52	6	0.6648	0.4075	0.2574	29.15	0.7333	0.8889	0.6944	0.6333	0.4848	0.4762	0.3667	0.3611	LMTK2			XM_024985226.1:13;XM_024985225.1:13;XM_005225275.4:13;XM_003587856.5:13		ENSBTAG00000004135	25	37799298	37874887	gene	-	0	LMTK2	1394.84	-0.018211	0.100066	-0.181991	0.85559	1	1431.02	1439.11	-1.39246e-05
chr4	95353712	95353925	214	6	0.3157	0.148	0.1677	29.03	0.2783	0.4444	0.2824	0.2812	0.2862	0.1622	0.07843	0.1832						ENSBTAG00000010452	4	95248659	95294639	gene	-	-59074	PODXL	362.255	0.030414	0.294243	0.103363	0.917675	1	370.459	373.191	3.24524e-06
chr11	103579158	103579369	212	7	0.7522	0.5663	0.1859	29.01	0.7381	0.7041	0.9286	0.6984	0.7257	0.4571	0.5893	0.6939	NACC2			XM_005213295.4:5;XM_005213294.3:5;XM_024998800.1:6		ENSBTAG00000020490	11	103518409	103598058	gene	-	0	NACC2	209.36	0.246215	0.140148	1.75682	0.0789479	1	221.136	203.002	0.000105615
chr18	18019659	18019858	200	6	0.8501	0.6518	0.1984	28.98	0.9304	0.8435	0.7436	0.8376	0.9216	0.6667	0.6154	0.75	ZNF423			XM_015475722.2:3;NM_001101893.1:3		ENSBTAG00000017397	18	17963192	18309039	gene	-	0	ZNF423	2596.79	0.0450346	0.115014	0.391558	0.695385	1	2619.12	2567.1	2.62079e-05
chr7	21006652	21006756	105	6	0.3342	0.1471	0.1872	28.71	0.4167	0.4333	0.2273	0.1667	0.375	0.125	0.1481	0.141	GNG7			NM_001113314.1:1		ENSBTAG00000007644	7	20959392	21097631	gene	+	0	GNG7	371.073	-0.176834	0.11728	-1.50779	0.131609	1	369.452	396.426	-0.000101788
chr22	30478404	30478621	218	6	0.4697	0.2802	0.1895	28.71	0.4844	0.3918	0.3258	0.6404	0.5	0.2642	0.3	0.27	FOXP1			XM_024982692.1:6;XM_024982691.1:6;XM_024982689.1:6;XM_024982688.1:6;XM_024982682.1:7;XM_024982681.1:7;XM_024982687.1:6;XM_024982684.1:3;XM_024982686.1:4;XM_024982685.1:4;XM_024982683.1:2;XM_015459516.2:6;XM_005222658.4:6;XM_005222651.4:6;NM_001083689.1:3		ENSBTAG00000016533	22	30294350	30686756	gene	+	0	FOXP1	1388.18	-0.109426	0.097033	-1.12772	0.259439	1	1362.95	1434.33	-8.95094e-05
chr27	40339716	40339785	70	6	0.5822	0.3652	0.217	28.68	0.5946	0.403	0.725	0.7931	0.4375	0.1633	0.3333	0.5412	RARB			XM_024986392.1:6;XM_024986389.1:6;XM_024986394.1:6;XM_024986393.1:6;XM_024986395.1:6;XM_024986388.1:6;XM_024986387.1:6;XM_024986390.1:6	CGI.chr27.488	ENSBTAG00000011518	27	40197882	40381619	gene	-	0	RARB	71.2251	0.181085	0.366557	0.494015	0.621296	1	68.2892	64.6692	1.49997e-05
chr1	83626909	83627102	194	6	0.4831	0.2759	0.2072	28.35	0.5484	0.4227	0.3654	0.4638	0.4786	0.1667	0.2603	0.3396						ENSBTAG00000010394	1	83653153	83911446	gene	+	26052	MCF2L2	45.6027	-0.296418	0.309145	-0.958832	0.337643	1	45.3566	48.1991	-3.28056e-05
chr15	77227506	77227571	66	6	0.3171	0.1611	0.156	28.34	0.1667	0.4167	0.4167	0.3333	0.2879	0.125	0.1389	0.08333	SPI1			XM_024975100.1:4;XM_010812801.3:5;XM_015474868.2:5;XM_015474869.2:4		ENSBTAG00000021709	15	77200843	77230554	gene	-	0	SPI1	192.6	0.302008	0.407073	0.741902	0.458147	1	186.352	169.324	2.40376e-05
chr5	119419457	119419553	97	5	0.2643	0.07942	0.1849	28.17	0.1053	0.1176	0.1705	0.3026	0.35	0	0.02439	0.1282	TTLL8			XM_024992871.1:4;XM_024992870.1:4;XM_024992869.1:4		ENSBTAG00000011098	5	119392378	119450153	gene	-	0	TTLL8	7.26124	0.579563	0.637348	0.909335	0.363173	1	7.22459	7.07215	4.4187e-05
chr10	9568297	9568473	177	8	0.7636	0.5658	0.1978	28.04	0.8333	0.75	0.6389	0.8333	0.8603	0.4722	0.75	0.4792	LHFPL2			XM_005211217.4:2;XM_005211215.4:2;XM_024997827.1:2;XM_024997828.1:2;XM_010808837.3:2;XM_015472989.2:3		ENSBTAG00000007374	10	9534466	9626567	gene	-	0	LHFPL2	4892.09	-0.231704	0.125004	-1.85358	0.063799	1	4861.52	5423.09	-0.000123017
chr1	157303893	157303964	72	5	0.3991	0.2485	0.1505	27.92	0.4	0.4714	0.1714	0.4385	0.24	0.2154	0.2286	0.06667	KAT2B			XM_024997590.1:8		ENSBTAG00000000746	1	157277140	157374828	gene	+	0	KAT2B	2290	-0.0277787	0.130353	-0.213104	0.831246	1	2290.27	2329.94	-1.26528e-05
chr8	952743	952807	65	5	0.2048	0.05178	0.153	27.69	0.2857	0.1733	0.125	0.4242	0.1321	0	0.02778	0.1	PALLD			XM_010807670.3:10;XM_010807668.3:10;XM_010807669.3:10;XM_005209784.4:10;XM_002689443.6:10		ENSBTAG00000001081	8	702605	1069003	gene	+	0	PALLD	3428.63	-0.0299166	0.0834383	-0.358547	0.719934	1	3402.19	3452.97	-3.27779e-05
chr1	142954990	142955181	192	7	0.5355	0.3551	0.1804	27.67	0.5714	0.3482	0.5714	0.7368	0.5238	0.1429	0.254	0.5612	PDE9A			XM_002685134.4:1;XM_005202035.2:1		ENSBTAG00000021899	1	142930578	143034932	gene	+	0	PDE9A	285.141	-0.219165	0.140744	-1.55718	0.119427	1	270.835	293.815	-9.07136e-05
chr4	103407083	103407216	134	7	0.1896	0.3736	-0.184	-27.53	0.2857	0.1429	0.1071	0.208	0.2531	0.1905	0.2338	0.7273	TBXAS1		XM_015470759.2:9;XM_005205813.4:9;NM_001046027.2:8	XM_015470759.2:9;XM_005205813.4:9;NM_001046027.2:8		ENSBTAG00000020225	4	103295390	103468926	gene	+	0	TBXAS1	28.9772	0.00711494	0.34039	0.0209023	0.983324	1	27.9788	27.9252	6.21039e-07
chr11	99362732	99362872	141	6	0.7138	0.8939	-0.1801	-27.49	0.8784	0.509	0.9	0.8667	0.5278	0.9222	0.9318	0.85	LOC104968656			XM_015473681.2:13		ENSBTAG00000036099	11	99351290	99362537	gene	-	-196	ENSBTAG00000036099	49.5585	1.86448	0.332186	5.61276	1.9913e-08	0.00051029	52.7908	39.5623	1.82654
chr3	120777839	120777894	56	5	0.3209	0.12	0.201	27.48	0.3143	0.2444	0.4571	0.1667	0.34	0.1833	0.025	0.05714	D2HGDH			XM_005205041.4:6;XM_005205040.3:6;XM_010803903.3:6;XM_024989437.1:5;NM_001075978.1:6;XM_010803902.3:5	CGI.chr3.1617	ENSBTAG00000002847	3	120765582	120791784	gene	+	0	D2HGDH	446.356	0.111774	0.151848	0.73609	0.461676	1	459.474	437.794	3.8251e-05
chrX	56566388	56566545	158	6	0.4018	0.2134	0.1884	27.32	0.3585	0.3929	0.3137	0.42	0.4333	0.1695	0.3	0.1354						ENSBTAG00000021968	X	56451562	56556285	gene	+	-10104	MID2	418.031	-0.226715	0.108089	-2.09749	0.0359502	1	396.212	435.546	-0.000161604
chr13	72990731	72990842	112	6	0.5638	0.7917	-0.2278	-27.28	0.6857	0.4615	0.5278	0.5667	0.6042	0.8542	0.7222	0.8333	PKIG			NM_205812.1:1;XM_005214514.4:1;XM_005214516.4:1;XM_005214515.4:1	CGI.chr13.866	ENSBTAG00000005275	13	72948008	73028130	gene	+	0	PKIG	488.714	-0.220775	0.127061	-1.73755	0.0822895	1	477.324	525.516	-0.000112035
chrX	19060239	19060295	57	6	0.1193	0.2978	-0.1786	-27.28	0	0.2167	0	0.2381	0	0.3095	0.1275	0.4861	ZNF75D		NM_001078043.1:8;XM_024988231.1:6	XR_003033398.1:6;XM_024988227.1:7;XR_003033400.1:6;XM_024988229.1:7;XM_024988230.1:7;XR_003033401.1:6;XR_003033399.1:6;XM_024988226.1:7;XM_024988228.1:7;XM_024988225.1:5	CGI.chrX.148	ENSBTAG00000047939	X	19043488	19055595	gene	-	-4645	ZNF75D	165.084	0.0928337	0.158742	0.58481	0.558676	1	162.506	157.404	2.91078e-05
chr8	112120645	112120735	91	6	0.4106	0.2066	0.204	27.19	0.5417	0.5278	0.3448	0.4074	0.3659	0.2639	0.25	0.2576	PXDN			XM_010800841.3:1;XM_010800842.3:1;XM_010800843.3:1		ENSBTAG00000050986	8	112103039	112167792	gene	+	0	PXDN	17362.1	0.0538184	0.152356	0.353242	0.723907	1	18281.8	17699	1.81713e-05
chr2	133797404	133797622	219	7	0.3096	0.4926	-0.1829	-27.1	0.2	0.4821	0.1667	0.3913	0.2468	0.4643	0.4524	0.5714						ENSBTAG00000015246	2	133800881	133813306	gene	+	3260	TAS1R2	1.14543	-0.371529	1.56562	-0.237304	0.812421	1	1.14046	1.14433	-2.80341e-05
chr29	1373660	1373769	110	5	0.5046	0.7583	-0.2538	-26.99	0.5152	0.4235	0.4	0.2923	0.6087	0.8947	0.5556	0.8421	SMCO4			XM_024987302.1:2;XM_024987304.1:2;XM_024987303.1:2;XM_024987305.1:2;XM_024987306.1:2;XM_024987288.1:4;XM_024987292.1:3;XM_024987295.1:4;XM_024987301.1:2;XR_003033200.1:5;XM_024987291.1:3;XM_024987298.1:4;XR_003033199.1:5;XM_024987290.1:3;XM_024987296.1:4;XM_024987293.1:3;XM_024987299.1:4;XM_024987294.1:3;XM_024987300.1:4;XM_024987297.1:3;NM_001302668.1:1		ENSBTAG00000033621	29	1372284	1377857	gene	+	0	SMCO4	151.802	-0.281538	0.159218	-1.76825	0.0770187	1	141.972	154.442	-9.81379e-05
chr11	104122958	104123189	232	5	0.4083	0.2467	0.1617	26.96	0.5511	0.5714	0.6183	0.6324	0.6486	0.3046	0.4113	0.3085	FAM69B		XM_024999647.1:2;XM_015473676.2:2;XM_024999646.1:2	XM_024999647.1:2;XM_015473676.2:2;XM_024999646.1:2	CGI.chr11.1321	ENSBTAG00000021928	11	104113960	104127351	gene	+	0	DIPK1B	222.548	-0.338138	0.181623	-1.86175	0.0626378	1	217.126	245.462	-0.000100183
chr23	50757385	50757539	155	5	0.3228	0.6686	-0.3459	-26.86	0.2774	0.352	0.1167	0.3744	0.2279	0.7	0.775	0.3636	LOC404051			XM_024984157.1:1		ENSBTAG00000050155	23	50735178	50749428	gene	+	-7958	SERPINB6	2143.82	-0.0713393	0.0647177	-1.10231	0.270325	1	2103.7	2178.67	-0.000129693
chr20	5503237	5503347	111	5	0.8019	0.9729	-0.171	-26.62	0.8971	0.9706	0.76	0.8644	0.6582	0.9796	1	0.9846					CGI.chr20.73	ENSBTAG00000009995	20	5606064	5678507	gene	+	102718	CPEB4	860.665	-0.150132	0.0999031	-1.50277	0.132898	1	843.562	902.015	-0.00011718
chr3	21087761	21087830	70	5	0.412	0.1987	0.2133	26.59	0.2462	0.3926	0.32	0.5286	0.6667	0.2609	0.1765	0.1212						ENSBTAG00000022741	3	20915636	20929152	gene	-	-158610	MGC134040	3.68532	1.39176	0.898846	1.54839	0.121529	1	3.65907	3.55892	0.000227142
chr8	111249859	111250158	300	5	0.3908	0.1642	0.2267	26.52	0.267	0.4745	0.2703	0.3136	0.3704	0.145	0.2186	0.06579					CGI.chr8.879	ENSBTAG00000018387	8	111093357	111161253	gene	+	-88607	EIPR1	451.916	-0.0586743	0.0929328	-0.631362	0.527804	1	449.325	461.198	-5.19913e-05
chr25	41192394	41192451	58	6	0.594	0.4161	0.1779	26.44	0.7	0.7292	0.8333	0.7821	0.7692	0.4062	0.5877	0.6296	MAD1L1			NM_001102044.1:16;XM_024984863.1:16;XM_024984865.1:15;XM_024984862.1:16;XM_024984866.1:11;XM_015460465.2:8;XM_024984867.1:8		ENSBTAG00000002474	25	40984696	41222673	gene	+	0	MAD1L1	636.119	-0.0205816	0.115396	-0.178357	0.858443	1	626.555	632.894	-1.18902e-05
chr4	106181562	106181647	86	6	0.4302	0.6377	-0.2075	-26.37	0.5556	0.2407	0.4444	0.3889	0.5303	0.6818	0.4	0.7778	TRPV6		NM_001206189.1:1;XM_024990895.1:1			ENSBTAG00000024219	4	106181050	106197865	gene	-	0	TRPV6	13.1743	-2.17626	1.15979	-1.87643	0.0605967	1	10.213	12.2143	-0.000626819
chr15	37880347	37880418	72	5	0.1711	0.4173	-0.2462	-26.25	0.2821	0.1333	0.25	0.01818	0.1714	0.3857	0.68	0.2154						ENSBTAG00000048777	15	37882784	37889039	gene	+	2367	ENSBTAG00000048777	0.43205	0.75402	3.04251	0.247828	0.804267	1	0.416875	0.416054	5.52927e-05
chr21	501420	501516	97	6	0.672	0.836	-0.164	-25.68	0.6905	0.6042	0.6852	0.7667	0.6042	0.9259	0.7857	0.7812						ENSBTAG00000053635	21	394144	395961	gene	+	-105460	ENSBTAG00000053635	0.384401	-2.09587	3.55981	-0.588759	0.556023	1	0.416868	0.419976	-0.000153544
chr19	8389580	8389666	87	6	0.5939	0.395	0.1989	25.54	0.525	0.6339	0.7381	0.5273	0.5805	0.2471	0.4762	0.493	MSI2			XM_024979762.1:7;XM_024979763.1:7;XM_024979760.1:7;XM_024979758.1:6;XM_024979759.1:7;XM_024979757.1:7;XM_024979756.1:7;XM_024979755.1:7;XM_024979754.1:7;NM_001206656.1:7		ENSBTAG00000004406	19	8092266	8492726	gene	+	0	MSI2	1650.11	-0.0300287	0.112976	-0.265796	0.790396	1	1607.59	1630.41	-1.80881e-05
chr9	99331845	99331984	140	6	0.3247	0.5231	-0.1984	-25.22	0.4013	0.2727	0.3153	0.2	0.4333	0.3667	0.7091	0.513						ENSBTAG00000011593	9	98820538	98975050	gene	+	-356796	QKI	3827.76	0.0280037	0.0728675	0.38431	0.700749	1	3868.76	3820.77	4.01467e-05
chr9	49129233	49129317	85	6	0.4249	0.2498	0.1751	25.19	0.3485	0.3571	0.1726	0.4352	0.8784	0.4615	0.0641	0.2	ASCC3			NM_001206118.1:3		ENSBTAG00000020482	9	49096928	49429819	gene	+	0	ASCC3	1862.59	-0.0372552	0.0722606	-0.515567	0.606157	1	1828.41	1862.65	-5.43161e-05
chr7	4682478	4682569	92	5	0.4385	0.2117	0.2267	25.12	0.525	0.3545	0.3429	0.725	0.35	0.22	0.1556	0.2333	ELL			XM_024993970.1:1;NM_001192098.1:1;XM_024993968.1:1;XM_024993969.1:1		ENSBTAG00000003587	7	4654731	4732378	gene	+	0	ELL	569.181	0.129447	0.102348	1.26478	0.205952	1	574.954	545.02	9.5711e-05
chr17	72975175	72975251	77	6	0.7917	0.5671	0.2246	25.12	0.625	0.9048	0.75	0.8704	0.7407	0.6667	0.463	0.8		DGCR8;MIR1306			CGI.chr17.1267	ENSBTAG00000019869	17	72975730	72990508	gene	+	480	DGCR8	1965	-0.0602528	0.0825015	-0.730323	0.465192	1	1902.66	1957.63	-6.7587e-05
chr7	4780078	4780144	67	5	0.2408	0.4053	-0.1645	-25.09	0.44	0.2933	0.4301	0.359	0.5897	0.7681	0.7451	0.4603	GDF15	GDF15		NM_001206298.1:1		ENSBTAG00000015618	7	4778257	4780515	gene	-	0	GDF15	0.927679	-1.73463	1.954	-0.887731	0.374685	1	0.915853	0.926172	-0.000175666
chr3	105457569	105457748	180	5	0.3204	0.5825	-0.2621	-25.04	0.2154	0.2783	0.2571	0.4625	0.3241	0.4769	0.7333	0.5714	NFYC;MIR30C	MIR30C	NR_030959.1:1	XM_010803661.1:5;XM_010803660.3:5;XM_024989450.1:5;XM_005204778.3:5;XM_010803663.1:5;XM_024989451.1:5;XM_024989449.1:5;XM_024989448.1:5;XM_024989452.1:5;NM_001034598.1:5		ENSBTAG00000021943	3	105445056	105510073	gene	-	0	NFYC	1648.29	-0.159063	0.0991276	-1.60463	0.108574	1	1630.63	1755.44	-0.000126567
chr4	62740797	62740849	53	5	0.8643	0.7146	0.1497	24.96	0.84	0.9667	0.975	0.8889	0.9882	0.8143	0.2857	1	BMPER		NM_001077997.1:4		CGI.chr4.242	ENSBTAG00000010866	4	62664287	62917005	gene	-	0	BMPER	16.0794	0.0186159	0.503206	0.0369947	0.970489	1	15.699	15.6816	1.14311e-06
chr14	1393248	1393339	92	6	0.3828	0.2078	0.175	24.93	0.3333	0.6056	0.2317	0.44	0.3309	0.1154	0.2769	0.2121	LY6L		XM_025001989.1:2;XM_025001990.1:2;XM_025001987.1:2;XM_010811886.3:2;XM_025001988.1:2	XM_025001989.1:1;XM_025001990.1:1;XM_025001987.1:1;XM_010811886.3:1;XM_025001988.1:1		ENSBTAG00000017040	14	1422651	1426356	gene	-	29313	LY6E	390.588	-0.0536908	0.218379	-0.24586	0.80579	1	385.595	393.181	-9.33066e-06
chr4	62740921	62740989	69	5	0.8643	0.7146	0.1497	24.92	0.72	0.9333	0.9	0.7111	0.7647	0.7714	0.4286	0.96	BMPER		NM_001077997.1:4		CGI.chr4.242	ENSBTAG00000010866	4	62664287	62917005	gene	-	0	BMPER	16.0794	0.0186159	0.503206	0.0369947	0.970489	1	15.699	15.6816	1.14311e-06
chr10	25088947	25089024	78	5	0.7445	0.953	-0.2084	-24.88	0.6333	0.5176	1	0.88	0.784	1	0.9778	0.9333						ENSBTAG00000054115	10	25091343	25095915	gene	-	2320	ENSBTAG00000054115	0.417146	0.967553	3.05156	0.317068	0.751192	1	0.418068	0.417062	7.1624e-05
chr20	67814906	67814977	72	5	0.6587	0.8105	-0.1518	-24.85	0.6261	0.7778	0.7	0.6889	0.751	0.8533	0.9231	0.8545	ADAMTS16			XM_024981542.1:3		ENSBTAG00000018460	20	67808024	68003907	gene	-	0	ADAMTS16	29.6371	0.411428	0.467845	0.879412	0.379178	1	29.0376	27.5174	3.18857e-05
chr17	69308517	69308593	77	5	0.4785	0.6424	-0.1639	-24.84	0.4842	0.6562	0.5733	0.675	0.5429	0.5455	0.7	0.8276	TBC1D10A			NM_001104974.1:1	CGI.chr17.785	ENSBTAG00000018086	17	69307659	69336481	gene	-	0	TBC1D10A	287.742	0.0150866	0.0970672	0.155424	0.876487	1	293.983	292.233	1.2249e-05
chrX	138527439	138527639	201	5	0.2252	0.07272	0.1525	24.83	0.1818	0.45	0.2292	0.1636	0.1	0.0875	0.1111	0.01835	MXRA5			XM_005228468.4:5;XM_002700420.5:5		ENSBTAG00000022150	X	138519496	138540790	gene	+	0	MXRA5	10603.3	-0.104122	0.212877	-0.489119	0.624758	1	10367.4	11032.9	-1.90627e-05
chr13	43875874	43875939	66	6	0.4704	0.283	0.1874	24.74	0.5833	0.7667	0.2955	0.3889	0.3667	0.3636	0.3125	0.1667	LOC615959		XM_025001062.1:7;XR_003037806.1:5;XM_025001063.1:7;XM_025001064.1:7	XM_025001062.1:6;XR_003037806.1:4;XM_025001063.1:6;XM_025001064.1:6		ENSBTAG00000038260	13	43870664	43881668	gene	-	0	AKR1E2	47.866	-0.120553	0.247772	-0.486545	0.626581	1	46.9218	48.0097	-1.70784e-05
chr27	38122126	38122186	61	4	0.2341	0.04175	0.1924	23.85	0.25	0.2361	0.1875	0	0.375	0.05	0	0.03571	CSGALNACT1			XM_005226156.4:2;XM_005226158.4:2;XM_024986275.1:3;NM_001102116.2:2		ENSBTAG00000004613	27	37958249	38233860	gene	+	0	CSGALNACT1	454.392	-0.0330854	0.140842	-0.234912	0.814277	1	467.598	473.904	-1.29752e-05
chr21	1915361	1915572	212	6	0.7289	0.5397	0.1891	23.59	0.7333	0.7833	0.75	0.7569	0.6333	0.5714	0.463	0.6154						ENSBTAG00000008251	21	1937646	1961037	gene	+	22075	SNRPN	2600.94	0.0239958	0.119221	0.201272	0.840486	1	2595.87	2573.96	1.30063e-05
chr5	103867037	103867175	139	6	0.7053	0.5163	0.189	23.59	0.6739	0.7476	0.7232	0.5556	0.7447	0.4444	0.6901	0.3611	IFFO1			XM_005207117.4:8;XM_005207123.4:7;XM_005207121.4:8;XM_005207120.4:8;XM_010805572.3:8;XM_005207116.4:8;XM_005207122.4:7;XM_005207119.4:8;NM_001083380.1:3		ENSBTAG00000030369	5	103857363	103869610	gene	+	0	IFFO1	577.051	-0.100104	0.123299	-0.811885	0.416858	1	574.712	601.305	-5.11047e-05
chr12	85687803	85688032	230	5	0.3578	0.1391	0.2187	23.57	0.3444	0.4107	0.5	0.3846	0.2458	0.1774	0.194	0.1786						ENSBTAG00000007298	12	85542291	85552388	gene	+	-135416	TEX29	5.45662	1.45686	0.800406	1.82015	0.0687355	1	5.40827	5.24754	0.000337192
chr25	14605641	14608647	3007	6	0.6285	0.398	0.2305	23.48	0.6615	0.557	0.645	0.7632	0.6694	0.6378	0.729	0.6355	LOC515570		XM_002698036.5:26;XM_002698036.5:27;XM_002698036.5:28	XM_002698036.5:26;XM_002698036.5:27;XM_002698036.5:28		ENSBTAG00000017759	25	14556754	14613275	gene	+	0	ENSBTAG00000017759	8888.7	0.045359	0.14486	0.313122	0.754188	1	9093.19	8874.76	1.68605e-05
chr25	30180996	30181166	171	6	0.7752	0.5816	0.1937	23.25	0.8493	0.7518	0.7448	0.7778	0.7817	0.3621	0.8088	0.6923	AUTS2			XM_024985248.1:15		ENSBTAG00000002083	25	29782668	29817161	gene	-	-363836	AUTS2	647.953	-0.0609452	0.100764	-0.604829	0.545293	1	638.889	656.647	-4.60382e-05
chr9	126930	127005	76	5	0.581	0.788	-0.2071	-23.24	0.4778	0.6625	0.6118	0.48	0.5125	0.8	0.8	0.8154						ENSBTAG00000054093	9	177581	179583	gene	+	50577	ENSBTAG00000054093	0.0559413	0	4.59231	0	1	1	0.205955	0.20594	0
chr25	11651851	11652043	193	5	0.5166	0.7329	-0.2163	-23.13	0.5441	0.5259	0.521	0.5938	0.4653	0.6833	0.6923	0.7222	SHISA9			NM_001145203.1:2;XM_005224679.2:2;XM_005224678.2:2		ENSBTAG00000046399	25	11633240	11647753	gene	+	-4099	SHISA9	2.6837	1.40881	1.194	1.1799	0.238039	1	2.63107	2.59848	0.000166995
chr22	56161280	56161487	208	6	0.8383	0.62	0.2182	23.12	0.8333	0.9474	0.8864	0.8495	0.7121	0.9123	0.6333	0.1333	PLXND1			XM_002697122.4:8		ENSBTAG00000001814	22	56134780	56182636	gene	+	0	PLXND1	4518.24	0.00558216	0.218526	0.0255447	0.979621	1	4474.34	4514.94	9.66581e-07
chr6	23320833	23320915	83	5	0.7227	0.8982	-0.1755	-23.11	0.9	0.56	0.6	0.95	0.7333	0.9714	0.8667	0.92						ENSBTAG00000016005	6	23444707	23767842	gene	+	123793	PPP3CA	1285.05	-0.0879752	0.116642	-0.75423	0.450711	1	1232.46	1285.37	-4.99738e-05
chr13	82376174	82376335	162	5	0.7181	0.9105	-0.1923	-23	0.6989	0.62	0.6905	0.6441	0.9448	0.9556	0.9103	0.9388						ENSBTAG00000047975	13	81893783	82044527	gene	+	-331648	DOK5	84.3654	0.135712	0.382393	0.354902	0.722663	1	79.333	77.0654	1.05557e-05
chr9	33032706	33032850	145	5	0.357	0.164	0.193	22.65	0.4459	0.287	0.2857	0.4779	0.2614	0.1081	0.1471	0.24						ENSBTAG00000053374	9	33104769	33131595	gene	-	71920	NUS1	1093.98	-0.00204999	0.0984892	-0.0208143	0.983394	1	1098.6	1096.08	-1.61714e-06
chr26	51733224	51733299	76	4	0.4321	0.5822	-0.1501	-22.52	0.35	0.325	0.2083	0.375	0.475	0.6944	0.9	0.2857	JAKMIP3			XM_024985860.1:1;XM_024985859.1:1;XM_024985858.1:1;XM_024985857.1:1;XM_024985856.1:1;XM_024985847.1:1;XM_024985846.1:1;XM_024985844.1:1;XM_024985845.1:1;XM_024985841.1:1;XM_024985861.1:1;XM_024985855.1:1;XM_024985853.1:1;XM_024985851.1:1;XM_024985852.1:1;XM_024985849.1:1;XM_024985848.1:1;XM_024985850.1:1;XM_024985842.1:1;XM_024985854.1:1;XM_024985843.1:1		ENSBTAG00000000951	26	51737603	51822703	gene	+	4305	JAKMIP3	36.7203	0.178422	0.413194	0.431812	0.665878	1	37.1683	35.8732	1.30468e-05
chr19	63058172	63058340	169	6	0.6152	0.4253	0.1899	22.45	0.6111	0.4731	0.6667	0.6438	0.5789	0.3182	0.5	0.5057						ENSBTAG00000054931	19	63063634	63114972	gene	+	5295	CACNG4	46.2962	-0.188857	0.284604	-0.663578	0.50696	1	45.2748	46.8131	-2.20014e-05
chr9	103021668	103021718	51	5	0.32	0.155	0.165	22.32	0.3393	0.3276	0.3034	0.3433	0.3592	0	0.3947	0.06667						ENSBTAG00000018810	9	103154192	103185492	gene	-	132475	THBS2	587.898	0.047039	0.246762	0.190625	0.84882	1	589.678	576.102	6.62863e-06
chr16	74397842	74397923	82	5	0.7029	0.8977	-0.1949	-22.14	0.6353	0.5385	0.8	0.84	0.73	1	0.98	0.8						ENSBTAG00000016541	16	73713242	73744243	gene	-	-653600	CAMK1G	121.142	-0.00571134	0.256614	-0.0222566	0.982243	1	120.187	121.278	-7.53104e-07
chr18	46005275	46005511	237	5	0.7359	0.4696	0.2663	22.03	0.729	0.7258	0.6742	0.5	0.7845	0.2667	0.5256	0.3485	MAG			XM_024978464.1:4;XM_024978467.1:3;XM_024978466.1:4;NM_001040570.2:4;XM_024978465.1:4		ENSBTAG00000017044	18	46002122	46018891	gene	+	0	MAG	8.16787	-0.247073	0.545712	-0.452754	0.650726	1	8.10607	8.1994	-1.55194e-05
chr18	46005275	46005511	237	5	0.7359	0.4696	0.2663	22.03	0.729	0.7258	0.6742	0.5	0.7845	0.2667	0.5256	0.3485	MAG			XM_024978464.1:4;XM_024978467.1:3;XM_024978466.1:4;NM_001040570.2:4;XM_024978465.1:4		ENSBTAG00000031420	18	45976977	46011915	gene	-	0	ENSBTAG00000031420	21.3546	0.0961336	0.395642	0.242981	0.80802	1	20.9949	20.7837	7.14693e-06
chr21	508516	508645	130	5	0.7178	0.8935	-0.1757	-21.84	0.5231	0.8588	0.6909	0.7	0.6783	0.9714	0.8	0.9333						ENSBTAG00000053635	21	394144	395961	gene	+	-112556	ENSBTAG00000053635	0.384401	-2.09587	3.55981	-0.588759	0.556023	1	0.416868	0.419976	-0.000153544
chr16	80670180	80670231	52	5	0.2934	0.1277	0.1658	21.82	0.2462	0.08889	0.52	0.275	0.25	0.05455	0.2	0.12	NAV1			XM_024976948.1:27		ENSBTAG00000021919	16	80636725	80688965	gene	-	0	NAV1	2218.58	0.111917	0.137235	0.815512	0.414779	1	2305.76	2181.64	4.65085e-05
chr5	101223517	101223577	61	5	0.8065	0.5679	0.2386	21.77	0.7583	0.7882	0.8571	0.85	0.7889	0.7182	0.7333	0.3182						ENSBTAG00000018849	5	101224467	101234839	gene	+	891	AICDA	1.69667	-0.423684	1.28973	-0.328506	0.742529	1	1.6764	1.68329	-3.06788e-05
chr21	1938317	1938409	93	5	0.2828	0.1181	0.1647	21.52	0.3647	0.5111	0.1158	0.28	0.2235	0	0	0.3	SNRPN;SNURF	SNRPN;SNURF		NM_174463.3:1;NM_001079797.1:1		ENSBTAG00000008251	21	1937646	1961037	gene	+	0	SNRPN	2600.94	0.0239958	0.119221	0.201272	0.840486	1	2595.87	2573.96	1.30063e-05
chr21	65764456	65764637	182	5	0.3914	0.62	-0.2286	-21.4	0.375	0.4769	0.4667	0.4182	0.4643	0.7111	0.6222	0.5667						ENSBTAG00000046585	21	65778460	65782456	gene	-	13824	RTL1	55.457	0.0657423	0.52783	0.124552	0.900878	1	52.2708	50.8878	3.96393e-06
chr1	145049955	145050010	56	4	0.9183	0.6555	0.2628	21.22	0.975	0.9318	0.9167	0.975	0.8409	0.3571	0.8438	0.7857	ADARB1		XM_015473820.2:11;XM_010801659.3:12;XM_024996862.1:12;XM_005202042.4:12;XM_005202041.4:13;XM_002685126.6:13;XM_005202040.4:13			ENSBTAG00000017486	1	144937737	145050738	gene	+	0	ADARB1	324.439	0.104188	0.110809	0.940256	0.347086	1	326.051	313.791	6.55798e-05
chr10	88492911	88493005	95	4	0.3781	0.6789	-0.3008	-21.19	0.5532	0.2917	0.4231	0.3333	0.2778	0.7222	0.7083	0.5	POMT2			XM_005212199.4:12;XM_005212200.4:12;NM_001192896.1:12		ENSBTAG00000002704	10	88474800	88521545	gene	-	0	POMT2	746.05	0.114297	0.119442	0.956925	0.338605	1	782.498	743.419	6.22226e-05
chr18	24938205	24938346	142	4	0.6463	0.8977	-0.2514	-21.14	0.675	0.5556	0.6184	0.8611	0.6719	0.875	0.9545	0.925	SLC12A3		XM_005218464.4:21;XM_015475706.2:21;XM_005218465.4:21;NM_001206178.1:21	XM_005218464.4:20;XM_015475706.2:20;XM_005218465.4:20;NM_001206178.1:20		ENSBTAG00000006630	18	24914408	24953834	gene	+	0	SLC12A3	5.17366	0.417111	0.802006	0.520085	0.603004	1	5.09454	5.04485	2.71378e-05
chr13	75242076	75242288	213	5	0.3704	0.1832	0.1871	21.14	0.2835	0.4388	0.1961	0.3789	0.5556	0.197	0.1905	0.2385						ENSBTAG00000027327	13	75242560	75249138	gene	-	273	OCSTAMP	1.26702	1.2204	1.35302	0.901983	0.367066	1	1.27058	1.25393	0.000118799
chr16	389896	390017	122	5	0.6423	0.8103	-0.168	-21.03	0.6462	0.6	0.744	0.5106	0.6854	0.8286	0.8375	0.8125						ENSBTAG00000035659	16	503473	504409	gene	+	113457	ENSBTAG00000035659	0.0493411	0.754007	4.59231	0.164189	0.869582	1	0.206	0.205943	4.37304e-05
chr5	118429333	118429506	174	5	0.7794	0.5553	0.2241	20.92	0.809	0.8718	0.7422	0.7755	0.7097	0.5072	0.6481	0.6786	FAM19A5			NM_001077000.1:2;XM_024992262.1:2		ENSBTAG00000022986	5	118304834	118480508	gene	+	0	TAFA5	9.1165	0.232274	0.666652	0.348419	0.727525	1	8.89218	8.80064	1.38851e-05
chr5	118429333	118429506	174	5	0.7794	0.5553	0.2241	20.92	0.809	0.8718	0.7422	0.7755	0.7097	0.5072	0.6481	0.6786	FAM19A5			NM_001077000.1:2;XM_024992262.1:2		ENSBTAG00000051431	5	118290548	118465791	gene	-	0	ENSBTAG00000051431	0.784549	-2.22972	2.80717	-0.794293	0.427025	1	0.75908	0.764735	-0.000197952
chrUn_NW_020190851v1	99575	99659	85	5	0.7666	0.555	0.2115	20.91	0.7714	0.8	0.8222	0.8529	0.6615	0.5667	0.525	0.5765
chr10	79644511	79644671	161	5	0.8873	0.6923	0.1951	20.91	0.8305	0.9538	0.9159	0.9057	0.8649	0.8378	0.8611	0.4324	ZFYVE26			NM_001205789.1:27;XM_024997474.1:27;XM_005211968.4:27;XM_015473230.2:19		ENSBTAG00000014334	10	79599599	79667575	gene	-	0	ZFYVE26	2443.51	0.012849	0.111325	0.115418	0.908114	1	2423.6	2408.54	7.96385e-06
chr4	112905506	112905569	64	4	0.7788	0.4508	0.328	20.9	0.8947	0.6567	0.8529	1	0.6379	0.25	0.5	0.5278	GIMAP7		XM_005205878.4:3;XM_015470774.2:2;XM_024990894.1:3;NM_001034771.1:2			ENSBTAG00000009850	4	112898192	112907030	gene	+	0	GIMAP7	148.713	0.334201	0.338687	0.986753	0.323764	1	140.969	126.042	3.38134e-05
chr21	10594338	10594451	114	5	0.1833	0.3772	-0.1939	-20.79	0.3824	0.2532	0	0	0.2151	0.3793	0.3269	0.4167	LOC112441505			XR_813947.3:1		ENSBTAG00000018007	21	10562378	10575195	gene	-	-19144	NR2F2	5767.09	-0.321686	0.142509	-2.25731	0.0239885	1	5421.59	6340.89	-0.000158012
chr19	31970763	31970935	173	5	0.3693	0.5699	-0.2006	-20.78	0.4091	0.547	0.3134	0.4839	0.4458	0.5745	0.5914	0.6267						ENSBTAG00000015294	19	32090856	32199802	gene	+	119922	COX10	358.791	0.121094	0.092867	1.30395	0.192252	1	358.566	341.388	0.000108267
chr11	68715878	68715967	90	5	0.8317	0.6114	0.2202	20.71	0.9524	0.9231	0.807	0.6	0.84	0.4815	0.6842	0.575	CAPN14		XM_010810121.3:2;XM_010810120.3:2;NM_001192425.1:2;XM_010810122.3:2			ENSBTAG00000015865	11	68715818	68742726	gene	+	0	CAPN14	6.25854	0.0355623	0.717198	0.0495851	0.960453	1	6.22573	6.21108	2.05103e-06
chr1	148374301	148374457	157	5	0.929	0.7418	0.1872	20.62	0.9286	0.925	0.9333	0.94	0.9556	0.8909	0.8667	0.525	SETD4;LOC112441473			XM_010801703.3:10;XM_005202071.4:1;XM_015473932.2:2		ENSBTAG00000052342	1	148359249	148405057	gene	+	0	ENSBTAG00000052342	5.27136	-1.22377	0.7534	-1.62433	0.104306	1	5.14818	5.32699	-0.000205005
chr19	45087688	45087899	212	5	0.8806	0.678	0.2026	20.58	0.7523	0.8118	0.9355	0.9211	0.9762	0.7727	0.8542	0.5476	PLEKHM1			XR_003030924.1:2;XM_024980938.1:3;XM_024980936.1:3;XM_024980934.1:3;XM_024980937.1:3		ENSBTAG00000020359	19	45080028	45137328	gene	-	0	PLEKHM1	672.272	0.015835	0.110828	0.142879	0.886386	1	688.359	684.153	9.90166e-06
chr25	2242622	2242801	180	5	0.7418	0.5337	0.2082	20.52	0.7895	0.8852	0.4706	0.63	0.6988	0.5932	0.4615	0.4255	PRSS21			XR_003032639.1:3;XM_024985292.1:2		ENSBTAG00000015045	25	2241514	2245766	gene	-	0	ENSBTAG00000015045	3.09277	0.833409	1.03891	0.802193	0.422442	1	3.05307	3.01183	6.89878e-05
chr25	2242622	2242801	180	5	0.7418	0.5337	0.2082	20.52	0.7895	0.8852	0.4706	0.63	0.6988	0.5932	0.4615	0.4255	PRSS21			XR_003032639.1:3;XM_024985292.1:2		ENSBTAG00000052868	25	2237455	2242762	gene	-	0	ENSBTAG00000052868	0.467053	-2.75771	2.46944	-1.11674	0.264108	1	0.472691	0.477564	-0.000309894
chr19	41923181	41923333	153	5	0.553	0.7624	-0.2094	-20.37	0.6571	0.52	0.5895	0.5667	0.6714	0.84	0.7	0.88						ENSBTAG00000017663	19	41926790	41929104	gene	+	3458	GAST	1.4927	1.13595	1.34437	0.844966	0.39813	1	1.47869	1.46541	0.000106079
chr15	26904162	26904228	67	5	0.4203	0.6143	-0.194	-20.18	0.6727	0.2857	0.3333	0.45	0.464	0.5286	0.8	0.6333					CGI.chr15.123	ENSBTAG00000051331	15	27290996	27292274	gene	+	386769	ENSBTAG00000051331	0.211161	0	4.59231	0	1	1	0.29286	0.292785	0
chr16	3274237	3274352	116	5	0.5704	0.7781	-0.2077	-20.03	0.6421	0.6092	0.6429	0.5882	0.5385	0.7013	0.7708	0.8696	CDK18		XM_005216685.4:16;NM_001083473.1:15			ENSBTAG00000012673	16	3248617	3275153	gene	+	0	CDK18	105.618	-0.483098	0.233171	-2.07186	0.0382785	1	100.256	114.751	-0.000128786
chr22	54879385	54879460	76	5	0.4239	0.2258	0.1981	19.97	0.3667	0.6857	0.3714	0.4308	0.4364	0.2667	0.25	0.2	SLC6A11			NM_001206903.1:4		ENSBTAG00000038962	22	54859523	54984793	gene	+	0	SLC6A11	43.5575	-0.776697	0.512804	-1.51461	0.129872	1	39.9692	44.4713	-9.7954e-05
chr21	67573936	67574106	171	4	0.2967	0.4934	-0.1967	-19.96	0.2808	0.2625	0.2137	0.4037	0.2192	0.5312	0.3881	0.4054	TRAF3			XM_024981638.1:3;XM_024981640.1:3;XM_024981639.1:3;NM_001205586.1:1		ENSBTAG00000013475	21	67549223	67603033	gene	+	0	TRAF3	565.568	-0.00385138	0.116499	-0.0330593	0.973627	1	557.395	557.537	-2.18344e-06
chr21	22729952	22730097	146	5	0.632	0.4221	0.2099	19.53	0.608	0.6495	0.6058	0.76	0.6448	0.5375	0.2444	0.5333	PDE8A			XM_024981663.1:1;XM_010816946.3:1;XM_010816945.3:1;XM_005221812.4:1;NM_001191455.1:1;XM_024981661.1:2;XM_024981662.1:2		ENSBTAG00000015909	21	22656734	22799519	gene	+	0	PDE8A	995.43	0.263309	0.157103	1.67603	0.0937322	1	1063.8	942.891	9.18869e-05
chr19	8281697	8281764	68	4	0.5468	0.7606	-0.2138	-19.48	0.575	0.4167	0.6111	0.8333	0.5357	0.8	0.9167	0.8333	MSI2			XM_024979758.1:5;XM_024979762.1:6;XM_024979763.1:6;XM_024979760.1:6;XM_024979759.1:6;XM_024979757.1:6;XM_024979756.1:6;XM_024979755.1:6;XM_024979754.1:6;NM_001206656.1:6		ENSBTAG00000004406	19	8092266	8492726	gene	+	0	MSI2	1650.11	-0.0300287	0.112976	-0.265796	0.790396	1	1607.59	1630.41	-1.80881e-05
chr19	44628032	44628150	119	4	0.4315	0.1978	0.2337	19.44	0.3125	0.3143	0.5556	0.5217	0.4352	0.2143	0.3	0.09615						ENSBTAG00000008088	19	44629533	44650895	gene	-	1384	KIF18B	298.11	0.0279098	0.139752	0.19971	0.841707	1	289.972	287.742	1.11087e-05
chr24	46061957	46062068	112	5	0.4464	0.6576	-0.2112	-19.4	0.3097	0.4533	0.56	0.5267	0.5385	0.6381	0.6377	0.7111		RNF165				ENSBTAG00000001128	24	46063102	46173894	gene	+	1035	RNF165	9.03089	0.670531	0.653025	1.02681	0.304511	1	9.01687	8.74269	5.58219e-05
chr12	85851004	85851062	59	5	0.8646	0.6559	0.2087	19.17	0.8158	0.8718	0.8485	0.92	0.9286	0.7027	0.4681	0.8222					CGI.chr12.675	ENSBTAG00000007298	12	85542291	85552388	gene	+	-298617	TEX29	5.45662	1.45686	0.800406	1.82015	0.0687355	1	5.40827	5.24754	0.000337192
chr7	4779883	4779978	96	4	0.2125	0.386	-0.1735	-19.14	0.0473	0.02586	0.07895	0.1429	0	0.225	0.225	0.07692	GDF15	GDF15		NM_001206298.1:1		ENSBTAG00000015618	7	4778257	4780515	gene	-	0	GDF15	0.927679	-1.73463	1.954	-0.887731	0.374685	1	0.915853	0.926172	-0.000175666
chr23	3947035	3947175	141	5	0.5609	0.7497	-0.1888	-19.13	0.5844	0.6333	0.4182	0.85	0.55	0.76	0.7077	0.8444						ENSBTAG00000033515	23	4026787	4168687	gene	+	79613	ENSBTAG00000033515	7192.08	0.0455608	0.172319	0.264397	0.791474	1	7198.34	7040.9	1.21782e-05
chr26	15162642	15162699	58	5	0.7453	0.5294	0.216	19.02	0.7455	0.5556	0.6833	0.7619	0.8571	0.56	0.6	0.36						ENSBTAG00000046514	26	15164982	15186232	gene	+	2284	ASMTL	1411.77	-0.115681	0.123599	-0.935943	0.349302	1	1394.81	1475.26	-5.89277e-05
chr25	9860526	9860725	200	4	0.5026	0.2209	0.2817	18.85	0.4286	0.2759	0.3509	0.4262	0.4167	0.2535	0.02703	0.02778						ENSBTAG00000005208	25	9621278	9853824	gene	+	-6703	CLEC16A	1011.38	0.121034	0.102977	1.17535	0.239853	1	1036.41	983.399	8.8249e-05
chr5	108442119	108442230	112	4	0.2552	0.09324	0.162	18.75	0.1818	0.2188	0.2885	0.2941	0.2742	0.05	0	0.25	CACNA1C			XM_024992764.1:1;XM_024992753.1:1;XM_024992755.1:1;XM_024992750.1:1;XM_024992752.1:1;XM_024992760.1:1;XM_024992748.1:1;XM_024992756.1:1;XM_024992759.1:1;XM_024992749.1:1;XM_024992758.1:1;XM_024992747.1:1;XM_024992761.1:1;XM_024992754.1:1;XM_024992757.1:1;XM_024992746.1:1;XM_024992763.1:1		ENSBTAG00000010660	5	108446721	108792612	gene	+	4492	CACNA1C	701.015	-0.238335	0.230141	-1.03561	0.300386	1	646.569	738.368	-4.02056e-05
chr25	2108670	2108776	107	5	0.7726	0.5783	0.1943	18.4	0.9091	0.9333	0.74	0.74	0.6	0.5778	0.56	0.6571	KCTD5			XM_010819041.3:1;XM_005224377.4:1;XR_003032509.1:1;NM_001103341.1:1		ENSBTAG00000040575	25	2102107	2122816	gene	+	0	KCTD5	443.481	0.0899882	0.0948494	0.948749	0.342748	1	453.415	436.089	7.67841e-05
chr6	116019617	116019745	129	4	0.7444	0.4429	0.3015	18.28	0.8387	0.6724	0.7632	0.7209	0.575	0.6207	0.5	0.4146						ENSBTAG00000009744	6	116021090	116168611	gene	-	1346	FAM193A	2091.48	0.0225349	0.0591469	0.380999	0.703204	1	2119.55	2096.93	4.89163e-05
chr17	68994388	68994548	161	4	0.6	0.8284	-0.2284	-18.23	0.75	0.6429	0.6591	0.6346	0.3846	0.6711	0.975	0.875	MTMR3			XM_005218084.4:1;XM_005218088.4:1;XR_003029937.1:1;XM_005218085.4:1;XM_005218086.4:1;XM_015475559.2:1;XM_010814105.3:1;XM_005218080.4:1;XM_005218087.4:1;XM_005218082.4:1;XM_024977362.1:1;XM_005218083.4:1;XM_024977365.1:1;NM_001081605.1:1;XM_024977360.1:1;XM_005218081.4:1;XM_010814104.3:1		ENSBTAG00000001030	17	68971210	69102722	gene	+	0	MTMR3	3600.88	0.0266004	0.0648567	0.410141	0.681702	1	3589.75	3546.45	4.807e-05
chr19	52585443	52585593	151	4	0.8124	0.5818	0.2306	18.21	0.8211	0.7857	0.7833	0.8113	0.8491	0.6129	0.6538	0.6857	TBC1D16			XM_024979975.1:3;XM_005221204.4:3;XM_024979974.1:3;XM_005221202.4:3;XM_024979973.1:3;NM_001206271.1:2		ENSBTAG00000003192	19	52544477	52628757	gene	+	0	TBC1D16	832.031	-0.0838761	0.128511	-0.652678	0.513964	1	832.762	861.56	-3.94253e-05
chr29	47697249	47697395	147	4	0.6562	0.4931	0.1631	18.17	0.6806	0.6786	0.7614	0.7826	0.9394	0.5	0.6182	0.5227	SHANK2			XM_024987497.1:7;XM_005227382.4:7;XM_015461387.2:6;XM_015461388.2:8		ENSBTAG00000003171	29	47561090	48119060	gene	-	0	SHANK2	161.706	0.125466	0.187114	0.670534	0.502518	1	162.441	155.362	2.91148e-05
chr16	71121709	71121878	170	4	0.666	0.4274	0.2386	18.03	0.7143	0.675	0.587	0.6731	0.7544	0.5395	0.4	0.4423						ENSBTAG00000000759	16	71127133	71133739	gene	-	5256	NENF	2223.13	0.0513179	0.097305	0.527392	0.597921	1	2258.65	2203.86	4.15092e-05
chr10	77091707	77091772	66	4	0.5138	0.3477	0.166	17.92	0.3088	0.5	0.2976	0.375	0.3448	0.2778	0.4	0.2778	RAB15			NM_001046538.1:6		ENSBTAG00000003474	10	77076094	77096617	gene	-	0	RAB15	224.081	-0.0108836	0.282304	-0.0385527	0.969247	1	222.954	215.188	-1.23471e-06
chr10	88591460	88591544	85	4	0.4969	0.674	-0.1771	-17.86	0.7105	0.7248	0.5137	0.7838	0.6531	0.7662	0.8136	0.8019	SAMD15		XM_010809675.3:2;XM_024998149.1:4;XM_005212258.4:3			ENSBTAG00000020471	10	88581732	88593184	gene	+	0	SAMD15	85.7121	-0.0917692	0.220001	-0.417131	0.676582	1	82.4608	84.2481	-1.58213e-05
chr19	41325892	41326041	150	4	0.7357	0.9131	-0.1774	-17.72	0.7727	0.5938	0.6875	0.8462	0.8077	0.9167	0.9722	0.9	LOC787051	LOC787051	XM_002695981.3:1
chr3	8420663	8420767	105	5	0.7284	0.5203	0.2081	17.55	0.4923	0.8615	0.74	0.7	0.8385	0.9333	0.24	0.3692	ARHGAP30	ARHGAP30		XM_024989602.1:1;XM_024989601.1:1;XM_024989600.1:1;XM_005203539.4:1;NM_001191499.1:1		ENSBTAG00000017875	3	8420190	8435163	gene	+	0	ARHGAP30	997.79	-0.0263571	0.318549	-0.082741	0.934057	1	907.934	908.379	-2.51192e-06
chr7	13126942	13127010	69	5	0.6311	0.4235	0.2076	17.53	0.3118	0.9444	0.3857	0.7143	0.9231	0.2929	0.4375	0.7333	LOC112447343			XR_003035470.1:1		ENSBTAG00000049339	7	13155945	13160724	gene	-	28936	ENSBTAG00000049339	571.141	0.142886	0.0824175	1.73368	0.0829747	1	583.742	549.588	0.000163033
chr10	46990787	46990839	53	5	0.6598	0.4361	0.2238	17.53	0.7571	0.6222	0.6235	0.75	0.6105	0.3455	0.725	0.36	LOC112448455;LOC112448454	LOC112448455	XR_003036830.1:4	XR_003036829.1:2		ENSBTAG00000005373	10	46993260	47022836	gene	-	2422	TPM1	11185.8	-0.141825	0.113209	-1.25277	0.21029	1	10882.2	11672.6	-8.62876e-05
chr13	69803608	69803666	59	4	0.5199	0.283	0.2369	17.47	0.5385	0.5357	0.4615	0.6667	0.5441	0.1852	0.5	0.25	PLCG1			NM_174425.3:1		ENSBTAG00000017584	13	69791009	69824050	gene	+	0	PLCG1	4299.46	-0.000509428	0.111041	-0.00458773	0.99634	1	4315.82	4317.57	-3.17307e-07
chr3	120189318	120189396	79	4	0.2921	0.5281	-0.2359	-17.47	0.3288	0.2879	0.3871	0.2281	0.4262	0.4211	0.6486	0.5385	CROCC2			XM_010803942.3:1;XM_010803941.3:1;XM_010803944.2:1;XM_010803943.3:1;XM_010803939.3:1;XM_015467504.2:1;XM_010803938.3:1		ENSBTAG00000005168	3	120194351	120234324	gene	+	4956	CROCC2	1431.87	-0.261766	0.201907	-1.29647	0.194813	1	1284.58	1444.61	-5.66515e-05
chr13	34971784	34971898	115	4	0.2379	0.06965	0.1683	17.41	0.025	0.3095	0.2273	0.5417	0.1364	0.1	0.05556	0.025						ENSBTAG00000001204	13	35028261	35105654	gene	-	56364	JCAD	2789.9	-0.307049	0.191989	-1.59931	0.109753	1	2641.29	3016.78	-7.68865e-05
chr29	47912627	47912700	74	4	0.538	0.7785	-0.2405	-17.4	0.4333	0.6364	0.4625	0.8214	0.46	0.6875	0.9167	0.75	SHANK2			XM_024987497.1:14;XM_005227382.4:15;XM_015461387.2:14;XM_015461388.2:15		ENSBTAG00000003171	29	47561090	48119060	gene	-	0	SHANK2	161.706	0.125466	0.187114	0.670534	0.502518	1	162.441	155.362	2.91148e-05
chr15	42382568	42382682	115	4	0.3583	0.1681	0.1901	17.35	0.4222	0.5536	0.1797	0.375	0.2857	0.1389	0.09375	0.2321						ENSBTAG00000021048	15	42377563	42380500	gene	-	-2069	ADM	115.045	-0.761887	0.286636	-2.65803	0.00785983	1	107.631	130.968	-0.000534101
chr6	114046620	114046707	88	4	0.3388	0.1564	0.1824	17.2	0.369	0.475	0.25	0.125	0.3947	0.1346	0.1136	0.2	SORCS2			XM_024993672.1:5;XM_024993671.1:5		ENSBTAG00000027434	6	113628520	114121393	gene	+	0	SORCS2	164.527	-0.226569	0.45612	-0.496731	0.619379	1	136.247	144.045	-1.55985e-05
chr19	12412267	12412439	173	4	0.3535	0.5832	-0.2298	-17.19	0.4167	0.4122	0.3854	0.3438	0.4183	0.6389	0.5357	0.6413						ENSBTAG00000004489	19	12448417	12504606	gene	+	35979	APPBP2	2472.99	-0.0314273	0.0814885	-0.385665	0.699745	1	2451.8	2489.32	-3.60875e-05
chr19	53318656	53318746	91	4	0.6748	0.8763	-0.2015	-17.08	0.75	0.6389	0.5	0.8611	0.7	0.8929	0.8571	0.95	RBFOX3			XM_005221193.2:5;XM_005221191.2:5;XM_010816531.2:6;XM_010816529.2:6;XM_010816532.2:6;XM_005221192.2:6;XM_005221196.2:6;XM_010816526.2:6;XM_005221195.4:5;XM_005221198.4:6;XM_005221197.4:6;XM_010816530.3:6;XM_010816527.3:6;NM_001075537.1:4;XM_015458962.2:5;XM_024979965.1:4		ENSBTAG00000006280	19	53005647	53334641	gene	+	0	RBFOX3	48.9694	-0.187161	0.318795	-0.587088	0.557145	1	47.6754	49.3821	-1.85143e-05
chr16	42867885	42867989	105	4	0.3284	0.1299	0.1985	17.02	0.425	0.186	0.2258	0.234	0.5479	0.1667	0.1562	0.07317	CASZ1			XM_024976727.1:2		ENSBTAG00000019818	16	42838569	42957501	gene	+	0	CASZ1	148.976	0.268693	0.178902	1.5019	0.133122	1	154.43	142.195	7.33255e-05
chr10	16480921	16481109	189	4	0.4617	0.2381	0.2236	16.91	0.4259	0.3721	0.544	0.3889	0.4568	0.359	0.2745	0.2195						ENSBTAG00000018320	10	16343825	16345977	gene	+	-134945	RPLP1	20425.3	0.0459278	0.140815	0.326156	0.744306	1	21001.9	20531.9	1.80292e-05
chr25	400543	400605	63	4	0.6771	0.8581	-0.181	-16.9	0.6875	0.6111	0.75	0.575	0.75	0.7917	0.9167	0.9286						ENSBTAG00000016591	25	404522	464177	gene	+	3918	RAB11FIP3	1075	-0.124363	0.0924113	-1.34576	0.178381	1	1066.07	1129	-0.000112362
chrX	136703930	136704013	84	4	0.7225	0.5042	0.2183	16.88	0.7857	0.625	0.6786	0.85	0.6709	0.25	0.65	0.6136						ENSBTAG00000027841	X	136346605	136694634	gene	+	-9297	ENSBTAG00000027841	957.581	-0.315033	0.259258	-1.21513	0.224316	1	915.475	1058.1	-4.65337e-05
chr22	59594182	59594240	59	4	0.3622	0.1971	0.1652	16.86	0.6863	0.3231	0.2329	0.381	0.1538	0.1333	0.1667	0.24	KBTBD12			XM_005223171.4:2;XM_010818002.3:2;NM_001192448.2:2		ENSBTAG00000011547	22	59577453	59628363	gene	-	0	KBTBD12	2.90419	1.29838	1.20904	1.0739	0.282868	1	2.84489	2.81295	0.000140078
chr8	67769078	67769270	193	4	0.5851	0.7881	-0.203	-16.85	0.5667	0.5909	0.65	0.6071	0.5731	0.875	0.7083	0.7969						ENSBTAG00000000841	8	67361738	67428893	gene	-	-340186	LZTS1	2295.47	0.112748	0.166749	0.676154	0.498943	1	2422.74	2275.73	3.23221e-05
chr25	41192191	41192269	79	4	0.5784	0.4029	0.1754	16.81	0.3553	0.45	0.369	0.375	0.5	0.1154	0.4808	0.375	MAD1L1			NM_001102044.1:16;XM_024984863.1:16;XM_024984865.1:15;XM_024984862.1:16;XM_024984866.1:11;XM_015460465.2:8;XM_024984867.1:8		ENSBTAG00000002474	25	40984696	41222673	gene	+	0	MAD1L1	636.119	-0.0205816	0.115396	-0.178357	0.858443	1	626.555	632.894	-1.18902e-05
chr11	101907518	101907656	139	4	0.3307	0.1513	0.1793	16.77	0.2031	0.3505	0.2727	0.3529	0.3148	0.197	0	0.2077						ENSBTAG00000000382	11	101945496	102165314	gene	-	37841	MED27	552.139	0.100607	0.0976129	1.03067	0.302695	1	550.821	528.782	8.12232e-05
chr23	49618020	49618071	52	4	0.8788	0.6784	0.2004	16.49	0.8	0.8409	0.9722	0.925	0.8906	0.75	0.4583	0.8	CDYL			XM_024983680.1:5;XM_024983679.1:5;XM_024983681.1:5;XM_024983678.1:5;NM_001102223.2:5		ENSBTAG00000016397	23	49586801	49745081	gene	-	0	CDYL	661.152	0.0343664	0.117859	0.291588	0.770602	1	668.123	659.02	1.90565e-05
chr22	6858336	6858482	147	4	0.6172	0.8695	-0.2524	-16.48	0.7417	0.8235	0.5921	0.5667	0.8056	0.8067	0.9318	0.9821	CMTM7			XM_024982824.1:1;XM_005222482.4:1;XR_239283.4:1;XR_003031758.1:1;NM_001075960.1:1;XM_024982823.1:1		ENSBTAG00000001712	22	6821789	6869725	gene	+	0	CMTM7	247.268	-0.0894154	0.156255	-0.57224	0.567159	1	244.718	252.863	-2.88754e-05
chr23	49846700	49846755	56	4	0.8833	0.6772	0.2061	16.46	0.9167	0.8333	0.9286	0.875	0.9286	0.7419	0.6136	0.75		LOC112443826				ENSBTAG00000016397	23	49586801	49745081	gene	-	-101620	CDYL	661.152	0.0343664	0.117859	0.291588	0.770602	1	668.123	659.02	1.90565e-05
chr26	26576032	26576126	95	4	0.4642	0.2506	0.2136	16.42	0.48	0.5053	0.4925	0.2143	0.5338	0.125	0.4	0.1515						ENSBTAG00000004612	26	25203122	26181296	gene	+	-394737	SORCS3	71.2064	-0.252141	0.484419	-0.520501	0.602715	1	66.7239	69.9025	-1.68812e-05
chr21	57582956	57583057	102	4	0.7812	0.5684	0.2127	16.32	0.875	0.8125	0.7308	0.7321	0.7857	0.6111	0.5417	0.7	CHGA			NM_181005.2:7		ENSBTAG00000009836	21	57571703	57585058	gene	+	0	CHGA	10408	0.188013	0.327144	0.57471	0.565488	1	11134.3	10074.9	1.7972e-05
chr11	105144157	105144229	73	4	0.3357	0.1563	0.1795	16.23	0.4	0.2812	0.25	0.1667	0.5429	0.2308	0.02083	0.2045						ENSBTAG00000017851	11	105021682	105114871	gene	+	-29287	RXRA	1751.16	-0.150951	0.118351	-1.27545	0.202149	1	1714.47	1843.3	-8.44274e-05
chr2	125897819	125897894	76	4	0.3657	0.158	0.2077	16.19	0.623	0.2326	0.375	0.2381	0.3	0.01562	0	0.44						ENSBTAG00000002505	2	125893877	125894870	gene	-	-2950	GPR3	1.69447	-0.148465	0.948006	-0.156607	0.875554	1	1.70707	1.71108	-9.25954e-06
chr22	58065730	58065843	114	4	0.3831	0.1898	0.1933	16.12	0.5385	0.3182	0.5	0.2	0.4138	0.2184	0.125	0.2917	TMEM43		XM_024982412.1:1;XM_015459694.2:1;XM_024982411.1:1;NM_001102480.1:1			ENSBTAG00000007360	22	58064572	58095559	gene	-	0	TMEM43	2148.3	-0.00648037	0.0754244	-0.0859188	0.931531	1	2199.27	2206.6	-8.67308e-06
chr19	55531999	55532108	110	4	0.373	0.1919	0.1812	16.06	0.2105	0.5663	0.3208	0.3333	0.3659	0.1923	0.04348	0.2778	RNF157			XM_024979845.1:18;XR_003030599.1:18;XM_024979846.1:19;NM_001205618.1:18;XM_024979847.1:18		ENSBTAG00000016240	19	55464957	55539900	gene	+	0	RNF157	1348.18	0.0414081	0.13437	0.308164	0.757958	1	1389.43	1361.26	1.77916e-05
chr1	144787057	144787184	128	4	0.472	0.7205	-0.2485	-16.01	0.25	0.4844	0.6111	0.4881	0.5395	0.5227	0.9	0.7778	ITGB2			XR_003034433.1:14;NM_175781.1:15		ENSBTAG00000017060	1	144759526	144789479	gene	-	0	ITGB2	1102.43	0.0652474	0.313337	0.208234	0.835046	1	1042.78	1009.49	6.38493e-06
chr20	69601513	69601577	65	4	0.8815	0.697	0.1845	15.92	0.9583	0.9219	0.8125	0.9	0.8676	0.6875	0.7292	0.7143						ENSBTAG00000000809	20	69312347	69335913	gene	-	-265601	IRX1	22.3862	0.384291	0.56767	0.676962	0.49843	1	21.6952	20.807	2.58366e-05
chr12	72928400	72928581	182	4	0.6366	0.406	0.2305	15.88	0.6111	0.6111	0.5528	0.6316	0.7111	0.3438	0.3784	0.5205	CLDN10			NM_001105609.2:1		ENSBTAG00000003568	12	72904592	73009466	gene	+	0	CLDN10	12.7641	0.357184	0.496301	0.719692	0.471715	1	12.666	12.4037	2.52551e-05
chr18	8221594	8221686	93	4	0.4906	0.2885	0.2021	15.86	0.5902	0.3261	0.3014	0.6923	0.5238	0.2222	0.3111	0.3571	CMIP			XM_024978891.1:7;XM_010814380.3:5		ENSBTAG00000013524	18	8044686	8257246	gene	+	0	CMIP	2052.07	0.0747887	0.153412	0.487501	0.625903	1	2062.15	2002.95	2.49672e-05
chr18	10670405	10670542	138	4	0.8799	0.6951	0.1848	15.82	0.7955	0.8333	0.9333	0.9265	0.8889	0.6875	0.65	0.7812	ATP2C2			XM_002694745.3:16;XM_010814393.2:16		ENSBTAG00000000945	18	10607004	10683673	gene	+	0	ATP2C2	160.487	0.253104	0.231154	1.09496	0.273535	1	166.086	151.811	4.28241e-05
chr25	33347821	33347953	133	4	0.5783	0.7784	-0.2001	-15.75	0.6875	0.65	0.6875	0.5	0.4625	0.75	0.8056	0.8125						ENSBTAG00000019517	25	33277643	33310763	gene	-	-37059	ELN	2106.48	0.120657	0.163073	0.739896	0.459363	1	2172.78	2065.82	3.61292e-05
chr1	72574194	72574395	202	4	0.836	0.5944	0.2416	15.73	0.925	0.899	0.8145	0.875	0.7698	0.5278	0.5714	0.8125						ENSBTAG00000014564	1	72326704	72499174	gene	+	-75021	XXYLT1	655.179	-0.0733404	0.154569	-0.474484	0.635155	1	645.782	665.704	-2.41321e-05
chr21	15435798	15435855	58	4	0.5149	0.7458	-0.2309	-15.65	0.4808	0.65	0.5484	0.4583	0.5588	0.7917	0.85	0.7308						ENSBTAG00000001652	21	14842444	15219453	gene	-	-216346	SLCO3A1	661.946	-0.0624424	0.162016	-0.38541	0.699934	1	672.098	693.142	-1.87702e-05
chr29	3393441	3393553	113	4	0.6002	0.8301	-0.23	-15.64	0.6731	0.2857	0.8125	0.3333	0.7647	0.7885	0.8333	0.925						ENSBTAG00000049527	29	2655462	2658895	gene	+	-734547	ENSBTAG00000049527	1.18426	0.263113	1.37248	0.191707	0.847972	1	1.17351	1.17108	1.89337e-05
chr22	53680658	53680764	107	4	0.3671	0.1699	0.1972	15.6	0.3333	0.5	0.5312	0.3438	0.1961	0.02941	0.09524	0.3784	LIMD1			NM_001193163.1:7		ENSBTAG00000026097	22	53633800	53707789	gene	-	0	LIMD1	768.814	0.0428813	0.119866	0.357744	0.720535	1	785.188	771.525	2.30139e-05
chr9	94239653	94239784	132	4	0.357	0.5935	-0.2366	-15.59	0.2778	0.4545	0.2738	0.45	0.3611	0.6111	0.45	0.7727	ZDHHC14			XM_024996594.1:3;XM_024996593.1:3;XM_024996595.1:3;NM_001191179.1:3		ENSBTAG00000018464	9	94011801	94302733	gene	+	0	ZDHHC14	662.099	-0.158405	0.175061	-0.904855	0.365542	1	669.155	717.299	-4.1952e-05
chr2	123043938	123044021	84	4	0.2289	0.4454	-0.2165	-15.48	0.125	0.3125	0.2994	0.1	0.1538	0.4688	0.3571	0.5179						ENSBTAG00000003479	2	122848954	122858265	gene	+	-185674	MATN1	9.20244	-0.518266	0.57981	-0.893854	0.3714	1	9.04979	9.30612	-3.88698e-05
chr18	54479196	54479271	76	4	0.3143	0.1343	0.18	15.42	0	0.2167	0.1154	0.5909	0.6094	0.175	0	0.1667	NAPA			NM_001192487.2:11;XM_024978239.1:10	CGI.chr18.1472	ENSBTAG00000013084	18	54459646	54487500	gene	-	0	NAPA	900.595	-0.0520206	0.101056	-0.514768	0.606715	1	896.794	920.179	-3.90533e-05
chr1	142618267	142618354	88	4	0.3084	0.5512	-0.2429	-15.35	0.3409	0.3107	0.5227	0.25	0.1591	0.5	0.1667	0.7833		TFF2				ENSBTAG00000030814	1	142614728	142618268	gene	-	0	TFF2	108.869	-0.215157	0.344847	-0.623919	0.532681	1	104.745	111.346	-1.94779e-05
chr27	26170878	26170998	121	4	0.5501	0.3311	0.2189	15.33	0.4821	0.4706	0.5	0.35	0.6667	0.1786	0.275	0.3571						ENSBTAG00000013579	27	26248679	26273822	gene	-	77682	SARAF	7238.71	-0.157147	0.174892	-0.898539	0.368898	1	7039.14	7634.66	-4.16767e-05
chr7	7921550	7921632	83	4	0.8881	0.6787	0.2095	15.27	0.7143	1	0.9583	0.8438	0.9615	0.4286	0.8611	0.7917	NOTCH3		XM_003586246.3:12	XM_003586246.3:12		ENSBTAG00000043971	7	7910634	7950476	gene	+	0	NOTCH3	5273.02	-0.228256	0.174994	-1.30437	0.192108	1	5072.66	5731.5	-6.26415e-05
chr17	73118497	73118635	139	4	0.524	0.7209	-0.1969	-15.26	0.4318	0.4	0.4167	0.625	0.5714	0.9	0.8269	0.4894	PRODH			XM_024977056.1:10;XM_024977057.1:10;XM_024977055.1:10;NM_001075185.1:10;XM_024977058.1:10;XM_024977059.1:9		ENSBTAG00000047676	17	73105783	73123446	gene	+	0	PRODH	83.0088	0.132369	0.25074	0.527912	0.59756	1	82.6219	80.4079	1.84455e-05
chr15	32056209	32056263	55	4	0.8793	0.6768	0.2025	15.25	0.9444	0.9167	0.8	0.875	0.875	0.625	0.85	0.65	SORL1			NM_001192757.1:1		ENSBTAG00000014611	15	32050383	32220026	gene	+	0	SORL1	2678.91	0.130744	0.200446	0.652266	0.51423	1	2786.73	2640.08	2.6807e-05
chr14	78494221	78494297	77	4	0.1411	0.3205	-0.1794	-15.24	0.1493	0.2059	0.04545	0.1389	0.1389	0.3333	0.4	0.25	RALYL			XM_025001556.1:8;XM_010812205.2:8;XM_025001555.1:8;XM_025001559.1:7;XM_025001554.1:8;XM_010812208.1:8;NM_001077932.1:8;XM_010812207.3:8		ENSBTAG00000046821	14	78646007	78649802	gene	+	151711	ENSBTAG00000046821	2.41847	-0.242196	0.898841	-0.269453	0.787581	1	2.39494	2.40221	-1.51144e-05
chr6	115660954	115661009	56	4	0.6627	0.4518	0.211	15.05	0.7805	0.5	0.6471	0.4483	0.5556	0.4	0.4857	0.4194	HTT		XM_002688430.5:43;XM_024993718.1:43;XR_003035245.1:32			ENSBTAG00000001506	6	115600972	115711270	gene	-	0	HTT	3229.57	0.0572138	0.101075	0.566054	0.571357	1	3287.66	3212.37	4.29487e-05
chr22	60080761	60080828	68	4	0.4854	0.6674	-0.1821	-14.84	0.5957	0.3846	0.4658	0.4481	0.5	0.64	0.527	0.8235						ENSBTAG00000022575	22	59919818	59929774	gene	+	-150988	TPRA1	476.991	-0.082005	0.14793	-0.554349	0.57934	1	473.171	488.115	-2.93716e-05
chr21	22849416	22849582	167	4	0.8534	0.6619	0.1915	14.63	0.8714	0.7692	0.8559	0.8936	0.7941	0.8036	0.7073	0.6552	CPEB1		XM_010817005.2:3;XM_024982335.1:3;XM_024982332.1:3;XM_024982336.1:3;XM_024982337.1:3;XM_024982328.1:3;XM_010817001.2:3;XM_024982329.1:3;XM_024982327.1:3;XM_024982326.1:3;XM_024982334.1:3;XM_024982331.1:3;XM_024982330.1:3;XM_010817004.3:3	XM_010817005.2:2;XM_024982335.1:2;XM_024982332.1:2;XM_024982336.1:2;XM_024982337.1:2;XM_024982328.1:2;XM_010817001.2:2;XM_024982329.1:2;XM_024982327.1:2;XM_024982326.1:2;XM_024982334.1:2;XM_024982331.1:2;XM_024982330.1:2;XM_010817004.3:2;XM_010817005.2:3;XM_024982335.1:3;XM_024982332.1:3;XM_024982336.1:3;XM_024982337.1:3;XM_024982328.1:3;XM_010817001.2:3;XM_024982329.1:3;XM_024982327.1:3;XM_02498…		ENSBTAG00000000623	21	22846024	22955571	gene	-	0	CPEB1	295.858	0.46827	0.365163	1.28236	0.199716	1	288.923	236.899	5.11314e-05
chr19	22685015	22685179	165	4	0.5347	0.7296	-0.195	-14.61	0.6	0.4545	0.4167	0.5636	0.6042	0.7115	0.6667	0.8438						ENSBTAG00000011482	19	22690662	22730143	gene	-	5484	SLC43A2	648.104	0.0386812	0.11581	0.334006	0.738375	1	674.496	661.762	2.22023e-05
chr13	69812765	69812855	91	4	0.8692	0.6705	0.1987	14.58	0.7674	0.9429	0.963	0.871	0.902	0.6857	0.7778	0.6944	PLCG1			NM_174425.3:7		ENSBTAG00000017584	13	69791009	69824050	gene	+	0	PLCG1	4299.46	-0.000509428	0.111041	-0.00458773	0.99634	1	4315.82	4317.57	-3.17307e-07
chr17	71733637	71733715	79	4	0.7574	0.5589	0.1985	14.31	0.6957	0.85	0.7188	0.6	0.7969	0.5341	0.6562	0.6042	BCR			XM_024977858.1:15;XM_024977857.1:15		ENSBTAG00000020566	17	71710951	71794863	gene	-	0	BCR	2753.94	-0.011863	0.138845	-0.0854405	0.931911	1	2830.56	2850.46	-4.77965e-06
chr19	50558525	50558660	136	4	0.5655	0.7951	-0.2296	-14.3	0.6406	0.6413	0.5455	0.7	0.7241	0.6786	0.75	0.7292	LOC112442696			XR_003030950.1:2		ENSBTAG00000011359	19	50542281	50545928	gene	+	-12598	CD7	252.658	-0.06885	0.350935	-0.19619	0.844461	1	243.757	246.933	-5.81618e-06
chr10	92303674	92303749	76	4	0.8062	0.6092	0.197	14.26	0.7292	0.7917	0.7917	0.7857	0.9423	0.5238	0.75	0.5833	TSHR			XM_005212136.4:1;NM_174206.3:1		ENSBTAG00000017489	10	92282329	92431067	gene	+	0	TSHR	3.48299	0.575615	1.2516	0.459904	0.645585	1	3.44416	3.41244	4.29599e-05
chr23	7300964	7301098	135	4	0.874	0.6177	0.2563	14.13	0.9044	0.8696	0.8529	0.95	0.7812	0.875	0.6136	0.6102	H2B					ENSBTAG00000011074	23	7286987	7294770	gene	+	-6195	BRD2	7200.78	-0.00587561	0.0624521	-0.0940819	0.925044	1	7219.08	7243.59	-1.14446e-05
chr3	111704005	111704196	192	4	0.3253	0.545	-0.2196	-14.11	0.3571	0.2545	0.5	0.2286	0.2639	0.56	0.5769	0.3273	CSMD2			XM_015467054.2:2		ENSBTAG00000005784	3	111603939	112289188	gene	+	0	CSMD2	26.2436	0.56081	0.39486	1.42028	0.155528	1	26.0713	24.4824	6.51349e-05
chr23	15534759	15534848	90	4	0.3652	0.5775	-0.2123	-14.07	0.25	0.2955	0.5	0.2857	0.4412	0.4091	0.5714	0.7857	H2B;TFEB			XM_024983504.1:8;XM_024983503.1:8		ENSBTAG00000012384	23	15499139	15547643	gene	-	0	TFEB	150.239	0.0925576	0.129784	0.713164	0.475744	1	150.973	146.816	4.27252e-05
chr25	34338573	34338693	121	4	0.7726	0.5754	0.1972	14.03	0.7556	0.8158	0.8222	0.6087	0.8667	0.68	0.4524	0.6364						ENSBTAG00000050791	25	34345201	34349125	gene	-	6509	ENSBTAG00000050791	5.86648	0.152821	0.691621	0.220961	0.825123	1	5.82065	5.78989	8.92839e-06
chr2	134773642	134773703	62	4	0.6099	0.3956	0.2144	13.84	0.55	0.3833	0.6167	0.7812	0.7887	0.4531	0.3077	0.4583						ENSBTAG00000006438	2	134843159	134846603	gene	-	69457	ACTL8	54.1104	0.642272	0.46033	1.39524	0.162943	1	53.9528	47.7259	7.10474e-05
chr12	52849474	52849532	59	4	0.6836	0.483	0.2007	13.77	0.5354	0.6111	0.7629	0.7268	0.8591	0.5672	0.6032	0.5088	SLAIN1			XM_025000142.1:1;XM_002691900.6:1		ENSBTAG00000003511	12	52840662	52892666	gene	+	0	SLAIN1	354.003	0.104485	0.1967	0.531187	0.595289	1	348.966	334.632	2.20382e-05
chr2	27618987	27619089	103	4	0.8809	0.5539	0.3271	13.73	0.9	0.9125	0.9286	0.7812	0.9357	0.4	0.8182	0.4688	CERS6			XM_024978051.1:10;XM_024978054.1:8;NM_001193132.1:9		ENSBTAG00000044179	2	27359573	27712447	gene	-	0	CERS6	182.993	-0.0386979	0.123115	-0.314324	0.753275	1	185.588	188.011	-1.97082e-05
chr19	21862853	21864886	2034	4	0.4252	0.3009	0.1243	13.51	0.7319	0.2308	0.1525	0.2708	0.5921	0.4714	0.5882	0.1667	ABR;TIMM22		XM_015458571.2:22;XM_005220106.3:23;NM_001046204.2:23;XM_024980099.1:23;XM_005220105.4:22;XM_005220107.4:8;XM_005220104.4:23;NM_001034498.1:1			ENSBTAG00000008423	19	21863371	21870716	gene	-	0	TIMM22	266.195	0.153741	0.132139	1.16347	0.244638	1	274.288	260.178	6.94417e-05
chr19	21862853	21864886	2034	4	0.4252	0.3009	0.1243	13.51	0.7319	0.2308	0.1525	0.2708	0.5921	0.4714	0.5882	0.1667	ABR;TIMM22		XM_015458571.2:22;XM_005220106.3:23;NM_001046204.2:23;XM_024980099.1:23;XM_005220105.4:22;XM_005220107.4:8;XM_005220104.4:23;NM_001034498.1:1			ENSBTAG00000008424	19	21674361	21862869	gene	+	0	ABR	4691.78	-0.0140143	0.0897125	-0.156213	0.875865	1	4788.8	4810.06	-1.32966e-05
chr28	42268356	42268462	107	4	0.3294	0.5685	-0.2391	-12.89	0.375	0.4048	0.25	0.4483	0.1923	0.5962	0.5185	0.6977						ENSBTAG00000005004	28	42262748	42267306	gene	-	-1051	GDF2	11.2329	0.272727	0.653934	0.417056	0.676638	1	10.991	10.8143	1.65872e-05
chr20	70518431	70520300	1870	4	0.5465	0.6507	-0.1042	-9.206	0.7433	0.7727	0.6696	0.2258	0.6943	0.5278	0.7676	0.7857						ENSBTAG00000015907	20	70777556	70786491	gene	+	257257	IRX4	12.9494	0.501127	0.643406	0.778866	0.436059	1	12.7315	12.3526	3.53577e-05
