# Supplementary material for: Integrated fetal testicular transcriptomic and epigenomic profiles during maternal nutrient restriction with dietary melatonin intervention
Source: J Anim Sci. 2026 Jan 9;104:skaf455. doi: 10.1093/jas/skaf455 (PMC12863962; doi:10.1093/jas/skaf455)
Supplement: skaf455_Supplementary_Data [file skaf455_supplementary_data.zip › Supplemental Table S3.xlsx]

## Sheet: MelRes_V_ConRes.combined
Supplemental Table S3: Gene overlapping between DNA methylome and RNA Trascriptome profiles among RES-MEL relative to RES-CON fetal testicular tissue
Methylation																							RNA-seq
chr	start	end	length	nCG	group1Mean	group2Mean	methDiff	areaStat	6721	6768	7069	9866	4591	676	865	9869	9964	NCBI gene	promoter	exon	intron	cgi	Gene ID	chr	start	stop	score	strand	distance	Gene Name	baseMean	log2FoldChange	lfcSE	stat	pvalue	padj	Mel_Res_Testis	Con_Res_Testis	lfcShrink
chr3	117242633	117243228	596	52	0.1214	0.3135	-0.1921	-537.6	0.1489	0.01059	0.1618	0.1616	0.3708	0.3713	0.349	0.6073	0.1002	RBM44	RBM44	XM_002686576.5:1	XM_002686576.5:1	CGI.chr3.1230	ENSBTAG00000010676	3	117246495	117266624	gene	+	3268	RBM44	385.192	1.30189	0.636467	2.0455	0.0408052	0.456582	511.952	282.717	0.0186652
chr6	24976128	24976730	603	42	0.366	0.1965	0.1695	389.9	0.5353	0.1652	0.3985	0.3505	0.3057	0.08476	0.168	0.2549	0.0994	C6H4orf54		XM_015471522.2:1		CGI.chr6.106	ENSBTAG00000046333	6	24975009	24980385	gene	+	0	C6H4orf54	15.8262	-1.36639	0.439236	-3.11082	0.00186568	0.188879	14.7785	16.4117	-0.104592
chr29	47450708	47451111	404	34	0.3285	0.5464	-0.2179	-330.9	0.4868	0.3841	0.3045	0.1831	0.3412	0.8698	0.4263	0.5145	0.4672	PPFIA1			XM_024986955.1:2;XM_024986956.1:2;XM_024986954.1:2;XM_024986952.1:2;XM_024986953.1:2;XM_005227265.4:2;XM_024986959.1:2;NM_001191377.2:1;XM_024986958.1:1;XM_024986957.1:1		ENSBTAG00000022188	29	47421136	47498030	gene	+	0	PPFIA1	1879.84	0.00781174	0.0523911	0.149104	0.881471	0.982283	1888.81	1881.2	0.00281531
chr19	63132575	63132749	175	24	0.7408	0.5298	0.211	289.2	0.8936	0.6532	0.7233	0.7122	0.5788	0.5504	0.5643	0.5182	0.4583	CACNG1		NM_001080337.1:4		CGI.chr19.1976	ENSBTAG00000007547	19	63125470	63133138	gene	+	0	CACNG1	0.390095	0.273811	2.18295	0.125432	0.900182		0.417787	0.417469	0.000315553
chr5	118445598	118445962	365	27	0.4805	0.6643	-0.1837	-225.6	0.3568	0.4597	0.6322	0.4717	0.6303	0.6072	0.732	0.6366	0.6307	FAM19A5			NM_001077000.1:2;XM_024992262.1:2		ENSBTAG00000022986	5	118304834	118480508	gene	+	0	TAFA5	9.1165	-0.237145	0.59857	-0.396186	0.691968	0.94897	8.94398	9.04849	-0.00246077
chr5	118445598	118445962	365	27	0.4805	0.6643	-0.1837	-225.6	0.3568	0.4597	0.6322	0.4717	0.6303	0.6072	0.732	0.6366	0.6307	FAM19A5			NM_001077000.1:2;XM_024992262.1:2		ENSBTAG00000051431	5	118290548	118465791	gene	-	0	ENSBTAG00000051431	0.784549	-1.83824	2.56678	-0.716166	0.473889		0.762099	0.770269	-0.00158845
chr17	12577524	12577955	432	33	0.6188	0.4652	0.1535	220.7	0.5859	0.583	0.6063	0.72	0.3976	0.494	0.4921	0.4651	0.5522	ZNF827		XM_015475366.2:14;XM_024977557.1:14;XM_015475367.2:14		CGI.chr17.85	ENSBTAG00000012738	17	12387471	12579784	gene	+	0	ZNF827	1373.7	-0.113243	0.0652363	-1.73589	0.0825836	0.565651	1311.28	1379.29	-0.031976
chr7	12764759	12765016	258	27	0.6349	0.4581	0.1768	218.5	0.7944	0.4534	0.7141	0.6171	0.5668	0.4259	0.5521	0.7057	0.2317	BEST2		XM_002688761.5:7;XM_024994878.1:7	XM_002688761.5:6;XM_024994878.1:6;XM_024994878.1:7;XM_002688761.5:7	CGI.chr7.468	ENSBTAG00000025652	7	12762287	12766854	gene	-	0	BEST2	2.86705	1.01428	1.07076	0.947252	0.34351		2.8458	2.81157	0.00437782
chr18	65787548	65787734	187	21	0.5967	0.4639	0.1328	212.2	0.6786	0.6265	0.7495	0.7137	0.461	0.5359	0.68	0.5126	0.4276	LOC112442226;MZF1		NM_001206304.2:1;XM_005219787.4:1	XR_003030249.1:1	CGI.chr18.2129	ENSBTAG00000037581	18	65786614	65796086	gene	-	0	MZF1	2081.56	0.0655003	0.124834	0.524698	0.599793	0.923137	2071.52	2002.12	0.00653567
chrUn_NW_020191098v1	1158	1839	682	32	0.7043	0.5294	0.1749	204.4	0.7751	0.564	0.6792	0.8251	0.4573	0.6072	0.6914	0.4698	0.5303					CGI.chrUn_NW_020191098v1.1
chr25	41181288	41181809	522	26	0.6541	0.4649	0.1893	196.8	0.7002	0.6397	0.4894	0.5959	0.4423	0.4708	0.2923	0.5552	0.5378	MAD1L1			NM_001102044.1:16;XM_024984863.1:16;XM_024984865.1:15;XM_024984862.1:16;XM_024984866.1:11;XM_015460465.2:8;XM_024984867.1:8	CGI.chr25.1549	ENSBTAG00000002474	25	40984696	41222673	gene	+	0	MAD1L1	636.119	-0.0808152	0.106582	-0.758245	0.448304	0.872602	626.343	647.894	-0.0104825
chr9	93870727	93870882	156	18	0.8246	0.5939	0.2307	182.4	0.8077	0.8137	0.8326	0.8731	0.6216	0.4962	0.6438	0.7639	0.5158					CGI.chr9.457	ENSBTAG00000002728	9	93406675	93842614	gene	+	-28114	ARID1B	3828.13	0.036679	0.0629879	0.582318	0.560352	0.910096	3849.66	3782.66	0.0104466
chr11	103414060	103414388	329	19	0.4748	0.6651	-0.1903	-175.8	0.5638	0.3556	0.4406	0.5438	0.653	0.612	0.6462	0.6722	0.7267	CAMSAP1			XM_024998404.1:13;XM_010810395.3:13;XM_024998405.1:13;NM_001192096.1:13;XM_010810399.3:13;XM_024998406.1:13;XM_024998407.1:13	CGI.chr11.1188	ENSBTAG00000006008	11	103394880	103437809	gene	-	0	CAMSAP1	1960.27	-0.0326999	0.0656877	-0.497809	0.618619	0.928153	1937.04	1967.53	-0.0087807
chr29	49227247	49227467	221	22	0.7944	0.6102	0.1841	170.9	0.7556	0.7135	0.8089	0.9122	0.4862	0.4606	0.9122	0.6748	0.537					CGI.chr29.1051	ENSBTAG00000047495	29	49197116	49216812	gene	-	-10436	CD81	6576.31	0.126275	0.138312	0.91297	0.361258	0.837993	6571.64	6118.81	0.0109249
chr1	110093319	110093632	314	13	0.4982	0.8654	-0.3672	-165.8	0.4423	0.6901	0.7656	0.3043	0.7848	0.8649	0.9202	0.8669	0.8577	VEPH1			XM_010801453.3:2;XM_005201776.4:2;XM_024995770.1:2;XM_024995760.1:2;XM_010801452.3:2		ENSBTAG00000024643	1	110066581	110342096	gene	+	0	VEPH1	227.304	0.215049	0.151235	1.42195	0.155042	0.676214	227.54	210.561	0.0174631
chr14	77705034	77705283	250	19	0.933	0.7716	0.1614	160.4	0.9355	0.9699	0.969	0.9058	0.9419	0.655	0.5592	0.882	0.9727	RALYL			XM_010812209.3:1;XM_010812206.1:1;XM_010812205.2:1;XM_025001554.1:1;XM_010812208.1:1;XM_010812207.3:1;XM_025001557.1:1;XM_025001556.1:1;XM_025001555.1:1;NM_001077932.1:1;XM_010812210.3:1;XM_025001559.1:1		ENSBTAG00000017717	14	77668310	77921529	gene	-	0	RALYL	326.961	-0.115212	0.190489	-0.604821	0.545298	0.906692	312.235	326.181	-0.00593126
chr19	61802499	61802901	403	22	0.2803	0.4578	-0.1776	-159.8	0.4202	0.1742	0.264	0.2175	0.4568	0.4438	0.3837	0.4444	0.4543	ARSG			XM_024979994.1:3;NM_001101967.1:4;XM_024979996.1:3;XM_024979995.1:3;XM_024979993.1:3;XM_024979992.1:3;XM_024979991.1:3;XM_024979990.1:3;XM_024979997.1:3	CGI.chr19.1824	ENSBTAG00000010637	19	61782346	61886528	gene	-	0	ARSG	522.15	-0.352673	0.123075	-2.86552	0.0041632	0.248543	453.779	525.147	-0.0827653
chr5	118448503	118448785	283	18	0.1874	0.3788	-0.1914	-158.7	0.07636	0.2099	0.2857	0.1466	0.4725	0.4313	0.3514	0.3003	0.3652	FAM19A5			NM_001077000.1:2;XM_024992262.1:2	CGI.chr5.1476	ENSBTAG00000022986	5	118304834	118480508	gene	+	0	TAFA5	9.1165	-0.237145	0.59857	-0.396186	0.691968	0.94897	8.94398	9.04849	-0.00246077
chr5	118448503	118448785	283	18	0.1874	0.3788	-0.1914	-158.7	0.07636	0.2099	0.2857	0.1466	0.4725	0.4313	0.3514	0.3003	0.3652	FAM19A5			NM_001077000.1:2;XM_024992262.1:2	CGI.chr5.1476	ENSBTAG00000051431	5	118290548	118465791	gene	-	0	ENSBTAG00000051431	0.784549	-1.83824	2.56678	-0.716166	0.473889		0.762099	0.770269	-0.00158845
chrX	86075855	86076056	202	14	0.3841	0.6616	-0.2775	-157.5	0.3366	0.4492	0.4358	0.3189	0.7781	0.492	0.6739	0.5835	0.7069						ENSBTAG00000039794	X	86116653	86119023	gene	-	40598	CSNK1B	279.735	-0.143	0.209514	-0.682532	0.494903	0.892113	269.091	283.542	-0.00644089
chrX	102110617	102110760	144	19	0.5594	0.2489	0.3104	155.4	0.9561	0.1163	0.6842	0.4941	0.4662	0.1524	0.0582	0.2842	0.3509	NYX		XM_024988592.1:1		CGI.chrX.631	ENSBTAG00000046407	X	102107775	102179475	gene	-	0	NYX	12.1474	0.35194	0.538878	0.653097	0.513694	0.897723	12.0021	11.7781	0.00435774
chr29	26251084	26251259	176	19	0.8052	0.533	0.2721	153.8	0.5	0.9713	0.9178	0.8947	0.886	0.7078	0.3083	0.7237	0.0386		LOC112444931			CGI.chr29.165	ENSBTAG00000002488	29	26253410	26286384	gene	-	2152	LDHC	67.2445	-0.804056	0.255458	-3.14751	0.00164668	0.182198	60.8545	71.9727	-0.170525
chr29	49600460	49600755	296	19	0.4575	0.6822	-0.2247	-153.3	0.5159	0.4541	0.4536	0.4532	0.6204	0.6337	0.7252	0.6841	0.5492	PRR33;LSP1		XM_002699448.5:2	XM_005227324.4:1;XM_005227326.2:1;NM_001075374.2:1		ENSBTAG00000010447	29	49598329	49637383	gene	-	0	LSP1	1434.87	0.207234	0.162627	1.27429	0.20256	0.722393	1536.46	1398.05	0.0147254
chr29	49600460	49600755	296	19	0.4575	0.6822	-0.2247	-153.3	0.5159	0.4541	0.4536	0.4532	0.6204	0.6337	0.7252	0.6841	0.5492	PRR33;LSP1		XM_002699448.5:2	XM_005227324.4:1;XM_005227326.2:1;NM_001075374.2:1		ENSBTAG00000048504	29	49596204	49601869	gene	+	0	ENSBTAG00000048504	9.56331	-1.49285	0.585322	-2.55048	0.0107576	0.324749	9.02728	9.52623	-0.034445
chr8	112098691	112099004	314	21	0.6143	0.4439	0.1705	150.6	0.5341	0.6629	0.6489	0.6643	0.4513	0.4673	0.4506	0.4333	0.4669	LOC112447858			XR_003036146.1:1		ENSBTAG00000050986	8	112103039	112167792	gene	+	4036	PXDN	17362.1	0.0282723	0.13999	0.201959	0.839948	0.973404	16636.9	16319.9	0.0023247
chr28	25854988	25855292	305	16	0.1904	0.4178	-0.2274	-150.1	0.2	0.1581	0.3797	0.2364	0.6477	0.4282	0.5748	0.3404	0.5262	TSPAN15		XM_010820585.3:9;XM_010820586.3:10;XM_010820587.3:10;XM_024986667.1:9;NM_001075829.1:8			ENSBTAG00000000224	28	25803070	25855714	gene	+	0	TSPAN15	321.971	0.472249	0.239585	1.97111	0.0487111	0.485131	339.556	282.562	0.0278414
chr20	5702582	5702835	254	24	0.4713	0.3108	0.1605	142.2	0.7621	0.3125	0.4136	0.4817	0.1937	0.4336	0.3506	0.4114	0.2616	C20H5orf47	C20H5orf47	XM_024981192.1:1		CGI.chr20.75	ENSBTAG00000054459	20	5702886	5720066	gene	+	52	C20H5orf47	3.73968	-1.26534	0.83492	-1.51552	0.129641		3.64259	3.73963	-0.00925196
chr13	78261320	78261559	240	20	0.649	0.4885	0.1606	141.8	0.6829	0.6028	0.4635	0.8066	0.4775	0.5368	0.4857	0.478	0.5226					CGI.chr13.1009	ENSBTAG00000051972	13	78205756	78206803	gene	+	-54518	CEBPB	353.7	0.174965	0.194002	0.901873	0.367124	0.840499	343.846	319.956	0.0090553
chr12	45496869	45496975	107	13	0.8053	0.4951	0.3102	141.6	0.7902	0.9103	0.7057	0.9538	0.5615	0.2633	0.4359	0.5299	0.8034						ENSBTAG00000043985	12	46109475	46548484	gene	-	612501	DACH1	852.296	0.402824	0.208155	1.93521	0.0529641	0.494674	901.333	742.914	0.0270984
chrX	18242713	18242935	223	16	0.1646	0.01993	0.1447	139.7	0.02083	0	0.3006	0.275	0	0.03646	0.0125	0.005208	0	MIR424	MIR503;MIR424	NR_036341.1:1		CGI.chrX.126	ENSBTAG00000006293	X	18258975	18295598	gene	-	16041	PLAC1	161.66	-0.0110729	0.26533	-0.0417325	0.966712	0.995077	154.089	156.015	-0.000342386
chr23	28275855	28276129	275	16	0.1544	0.3387	-0.1844	-135.4	0.3228	0.07222	0.1159	0.1755	0.5367	0.234	0.1875	0.5331	0.2957	H2B;BOLA					ENSBTAG00000011358	23	28284911	28286183	gene	+	8783	IER3	91.3516	0.132517	0.205919	0.643541	0.519873	0.899176	91.8201	88.3056	0.00609727
chr29	50042464	50043085	622	25	0.4678	0.2982	0.1695	135.2	0.4743	0.4374	0.3569	0.3222	0.2046	0.2043	0.3354	0.2765	0.246	MOB2		NM_001099732.1:5;XM_024987372.1:5;XM_005227375.4:5		CGI.chr29.1175	ENSBTAG00000011249	29	49990563	50043414	gene	+	0	MOB2	381.835	-0.0551076	0.111378	-0.49478	0.620755	0.928647	372.96	380.985	-0.00660629
chr23	28803187	28803407	221	20	0.3187	0.1714	0.1474	129.5	0.4418	0.2283	0.3486	0.3017	0.1899	0.1875	0.1382	0.2401	0.3028	H2B;TRIM15		XM_024983693.1:1;NM_001205764.1:1		CGI.chr23.531	ENSBTAG00000007532	23	28803214	28813526	gene	-	0	TRIM15	2.53812	0.788981	0.874162	0.902557	0.366761		2.55035	2.51692	0.00478688
chr25	33800896	33801022	127	16	0.57	0.3522	0.2178	126.7	0.625	0.55	0.5812	0.5636	0.5069	0.4042	0.0875	0.3375	0.3571	FKBP6	FKBP6	XM_005225180.3:9;NM_001102209.1:9		CGI.chr25.925	ENSBTAG00000002253	25	33778900	33800968	gene	-	0	FKBP6	136.526	-1.24015	0.399411	-3.10495	0.00190309	0.188879	108.094	156.456	-0.115546
chr9	98495360	98495746	387	20	0.4065	0.2387	0.1678	125.9	0.6073	0.2539	0.4607	0.2963	0.1551	0.4123	0.2861	0.2636	0.08197					CGI.chr9.567	ENSBTAG00000011106	9	98192794	98722419	gene	+	0	PACRG	8.93549	0.0126715	0.490259	0.0258465	0.97938	0.996282	8.86165	8.86064	0.000171469
chrX	19060239	19061066	828	14	0.01151	0.2103	-0.1988	-125.8	0.00995	0.02317	0.01268	0.003425	0.2383	0.1841	0.2291	0.02471	0.2716	ZNF75D		NM_001078043.1:8;XM_024988231.1:6;XM_024988231.1:7;XR_003033398.1:7;XR_003033400.1:7;XR_003033401.1:7;XR_003033399.1:7;XM_024988225.1:6;XM_024988227.1:8;XM_024988229.1:8;XM_024988230.1:8;XM_024988226.1:8;XM_024988228.1:8	XR_003033398.1:6;XM_024988227.1:7;XR_003033400.1:6;XM_024988229.1:7;XM_024988230.1:7;XR_003033401.1:6;XR_003033399.1:6;XM_024988226.1:7;XM_024988228.1:7;XM_024988225.1:5;XM_024988231.1:6	CGI.chrX.148	ENSBTAG00000047939	X	19043488	19055595	gene	-	-4645	ZNF75D	165.084	-0.0752554	0.145822	-0.516078	0.6058	0.925374	164.901	169.5	-0.00584395
chr6	115454607	115454928	322	19	0.2624	0.1138	0.1486	123.8	0.4267	0.04425	0.4312	0.1047	0.159	0.03404	0.1213	0.09242	0.07379	RGS12			XM_024993716.1:2;XM_024993717.1:2	CGI.chr6.739	ENSBTAG00000016714	6	115460362	115466921	gene	-	5435	ENSBTAG00000016714	148.079	0.0207054	0.170405	0.121507	0.903289	0.98619	144.188	143.087	0.00124046
chr17	55151248	55151344	97	18	0.5761	0.3984	0.1776	123.5	0.6914	0.5139	0.5228	0.6019	0.1825	0.4352	0.4141	0.5309	0.3889	SH2B3		XM_024977442.1:1;XM_024977444.1:2;XM_005217911.4:2;XM_024977441.1:2;XM_024977443.1:2;NM_001193067.1:1		CGI.chr17.384	ENSBTAG00000009101	17	55140723	55175813	gene	+	0	SH2B3	493.416	0.250778	0.134337	1.86678	0.0619322	0.518457	518.528	466.948	0.0270132
chr13	45118518	45118795	278	19	0.2527	0.4167	-0.164	-118.9	0.2675	0.137	0.2486	0.2546	0.3996	0.3006	0.4105	0.4884	0.4922	PFKP			NM_001193220.2:6;XM_025000416.1:7;XM_025000417.1:7	CGI.chr13.365	ENSBTAG00000002683	13	45107040	45161102	gene	-	0	PFKP	1447.43	-0.167533	0.183669	-0.912144	0.361693	0.838145	1400.56	1513.58	-0.009406
chr13	72566991	72567113	123	16	0.1419	0.2806	-0.1387	-117.7	0.1786	0.1493	0.09451	0.1534	0.35	0.2744	0.375	0.2188	0.1923	TOX2		XM_025000595.1:9;XM_025000594.1:9;NM_001206689.1:8;NM_001206688.1:9;XM_025000596.1:8;XM_025000599.1:9;XM_025000597.1:9;XM_025000600.1:8;XM_025000593.1:9;XM_025000598.1:9		CGI.chr13.850	ENSBTAG00000016741	13	72414395	72567739	gene	+	0	TOX2	191.414	-0.164068	0.143851	-1.14054	0.254063	0.77158	180.791	190.036	-0.0136773
chr19	51575852	51575960	109	17	0.6644	0.8445	-0.1802	-116.4	0.87	0.5204	0.4923	0.7783	0.8021	0.8118	0.9244	0.8382	0.8824	AATK		XM_015458941.2:13;XM_024980997.1:13;XM_024980996.1:13		CGI.chr19.1362	ENSBTAG00000019049	19	51538082	51576183	gene	+	0	AATK	72.4016	-0.299053	0.255778	-1.16919	0.242327	0.761085	69.8336	74.4923	-0.0111954
chr16	24355738	24355902	165	16	0.2221	0.3583	-0.1362	-115.9	0.2402	0.1277	0.3348	0.4947	0.4858	0.4792	0.2486	0.484	0.339	HLX		NM_001101097.1:4		CGI.chr16.177	ENSBTAG00000014560	16	24350882	24356601	gene	+	0	HLX	161.258	0.212978	0.229383	0.928482	0.353157	0.834181	159.141	148.137	0.00873548
chr17	45116672	45116844	173	14	0.1934	0.3797	-0.1863	-113.3	0.1657	0.08969	0.2147	0.2494	0.5	0.29	0.4324	0.5163	0.2394	EP400		NM_001206859.1:49;XM_015475431.2:49;XM_005217665.4:49;XM_010813835.3:48;XM_005217669.4:49;XM_005217674.4:48;XM_010813834.3:49;XM_005217670.4:49;XM_005217668.4:49;XM_024977380.1:49;XM_005217671.4:49;XM_010813837.3:49;XM_005217675.4:48;XM_024977381.1:49;XM_005217676.4:48;XM_005217672.4:49;XM_015475433.2:49;XM_005217673.4:49		CGI.chr17.204	ENSBTAG00000020423	17	45045945	45134100	gene	-	0	EP400	5557.59	0.0610998	0.0679991	0.898537	0.368899	0.840774	5617.85	5456.6	0.0157419
chr29	48812299	48812484	186	20	0.4037	0.5485	-0.1448	-113.2	0.4472	0.2894	0.4219	0.4318	0.7898	0.5443	0.4196	0.7485	0.2896	KCNQ1			NM_001205441.1:1	CGI.chr29.998	ENSBTAG00000010986	29	48759235	49139386	gene	-	0	KCNQ1	82.7534	-0.282998	0.217963	-1.29838	0.194157	0.713072	77.3474	82.833	-0.013546
chr3	116879832	116879978	147	16	0.9285	0.7808	0.1477	111.9	0.9125	0.9196	0.85	0.8929	0.9062	0.7734	0.5729	0.9504	0.6188					CGI.chr3.1213	ENSBTAG00000001538	3	116879869	116880307	gene	+	0	ENSBTAG00000001538	67.5856	1.01235	0.801614	1.26289	0.206629	0.727383	53.1421	47.0126	0.00751578
chr26	50702071	50703534	1464	20	0.5148	0.6946	-0.1798	-108.7	0.5537	0.4459	0.6368	0.6179	0.6	0.6257	0.4768	0.6138	0.6713	ADGRA1			XM_005225880.4:2;NM_001205846.1:2	CGI.chr26.706	ENSBTAG00000005965	26	50687922	50723720	gene	-	0	ADGRA1	53.5396	1.04292	0.578801	1.80186	0.071567	0.544507	51.4899	44.0745	0.0158084
chr17	40164139	40164360	222	19	0.7157	0.5607	0.155	108	0.6545	0.7067	0.7778	0.7653	0.5975	0.565	0.589	0.5608	0.5825	FNIP2		XM_024977614.1:12;XM_024977615.1:12;XM_024977612.1:13;XM_005217629.4:12;XM_024977607.1:12;XM_024977611.1:12;XM_024977606.1:12;XM_010813808.3:10;XM_024977613.1:10;XM_024977610.1:10;XM_024977614.1:13;XM_024977615.1:13;XM_024977612.1:14;XM_024977608.1:12;XM_005217629.4:13;XM_024977609.1:12;XM_024977607.1:13;XM_024977611.1:13;XM_002694423.5:12;XM_024977606.1:13;XM_010813808.3:11;XM_024977613.1:11;XM_…	XM_024977608.1:11;XM_024977609.1:11;XM_002694423.5:11;XM_024977614.1:12;XM_024977615.1:12;XM_024977612.1:13;XM_005217629.4:12;XM_024977607.1:12;XM_024977611.1:12;XM_024977606.1:12;XM_010813808.3:10;XM_024977613.1:10;XM_024977610.1:10	CGI.chr17.162	ENSBTAG00000011970	17	40112133	40236065	gene	-	0	FNIP2	1039.24	-0.00889675	0.0865005	-0.102852	0.91808	0.987839	1058.62	1065.07	-0.00158602
chr2	107469751	107469978	228	19	0.3397	0.5023	-0.1626	-107.4	0.2778	0.3543	0.3448	0.4271	0.538	0.5588	0.551	0.4894	0.5118	PTMA;CHPF		NM_001205751.2:3		CGI.chr2.535	ENSBTAG00000020539	2	107462146	107472033	gene	-	0	CHPF	11500.7	-0.0863186	0.207532	-0.415929	0.677462	0.945233	10273.8	10759.7	-0.00385721
chr5	118762233	118762379	147	12	0.05489	0.1792	-0.1243	-106.5	0	0.04762	0.05344	0.05392	0.01852	0.2408	0.2121	0.0641	0.0625					CGI.chr5.1531	ENSBTAG00000030185	5	118562482	118562695	gene	-	-199539	ENSBTAG00000030185	0.0564592	-0.552102	4.21846	-0.130878	0.895872		0.205959	0.206007	-0.000191955
chr21	64194668	64194823	156	19	0.6738	0.8219	-0.1481	-105.8	0.9737	0.1878	0.7368	0.9825	0.8797	0.8571	1	0.9386	0.5077	BCL11B		XM_024982136.1:1;XM_024982135.1:1;XM_002696767.6:1;XM_005222296.4:1;XM_005222295.4:1;XM_024982137.1:1;XM_024982138.1:1		CGI.chr21.674	ENSBTAG00000018019	21	64193535	64290496	gene	-	0	BCL11B	124.229	-0.0197159	0.343326	-0.0574261	0.954206	0.993417	119.744	126.04	-0.000429625
chr7	21404352	21404601	250	16	0.5997	0.4525	0.1472	105.6	0.6848	0.7626	0.6629	0.5426	0.4459	0.4827	0.5492	0.5283	0.5903	JSRP1		NM_001046031.2:1		CGI.chr7.945	ENSBTAG00000014956	7	21404528	21408418	gene	-	0	JSRP1	1071.34	-0.00900299	0.255454	-0.035243	0.971886	0.995077	1033.44	1020.09	-0.000293617
chr12	85155695	85155869	175	14	0.6318	0.8276	-0.1957	-105.4	0.6619	0.5074	0.5585	0.8785	0.9178	0.8457	0.8659	0.8223	0.7843					CGI.chr12.556	ENSBTAG00000025210	12	85040119	85153241	gene	+	-2455	COL4A2	32576.8	-0.0528958	0.108241	-0.488685	0.625065	0.930192	31151.5	31874.8	-0.00663884
chr12	62297089	62297422	334	17	0.6096	0.4578	0.1518	104.4	0.6178	0.5347	0.6908	0.6992	0.4655	0.55	0.2575	0.5528	0.4398	SLITRK5		XM_025000149.1:2;XM_025000150.1:2			ENSBTAG00000010129	12	62295919	62298808	gene	+	0	SLITRK5	84.9887	0.677245	0.349872	1.9357	0.0529048	0.494674	90.8764	76.5197	0.0242345
chr14	1672481	1672765	285	17	0.353	0.5042	-0.1512	-104.3	0.2648	0.5115	0.2857	0.386	0.4072	0.5036	0.5838	0.6269	0.4894	LYNX1		XM_005215196.4:4		CGI.chr14.191	ENSBTAG00000005762	14	1669737	1672645	gene	+	0	LYNX1	15.8264	-0.170508	0.357323	-0.477181	0.633233	0.932676	15.837	16.0726	-0.00360924
chr25	34627269	34627498	230	14	0.3029	0.5093	-0.2065	-104.1	0.3179	0.2231	0.3	0.3357	0.5079	0.3484	0.4664	0.5282	0.5687	LOC104970450		XR_003032645.1:1	XR_003032648.1:1;XR_003032646.1:1;XR_003032649.1:1;XR_003032647.1:1;XR_003032645.1:1		ENSBTAG00000004106	25	34632686	34659008	gene	-	5189	PRKRIP1	235.919	-0.0898925	0.0925351	-0.971442	0.331328	0.823497	239.674	247.41	-0.0146851
chr9	103095351	103095474	124	16	0.6421	0.8022	-0.1601	-102.3	0.3875	0.6424	0.5729	0.7151	0.7963	0.6848	0.748	0.9154	0.85						ENSBTAG00000018810	9	103154192	103185492	gene	-	58719	THBS2	587.898	0.117833	0.227063	0.518943	0.603801	0.924819	577.499	561.561	0.00465032
chr17	51467901	51468122	222	18	0.5796	0.7354	-0.1558	-101.6	0.4266	0.5707	0.6255	0.632	0.7746	0.8372	0.792	0.7373	0.5739	FAM101A		NM_001205617.1:1;XM_024977119.1:1			ENSBTAG00000039688	17	51466602	51469982	gene	-	0	RFLNA	23.7787	0.230018	0.342645	0.671301	0.502029	0.89292	23.9106	23.3063	0.0052752
chr1	80082715	80082891	177	18	0.5809	0.4281	0.1528	101.3	0.6544	0.6389	0.5312	0.4143	0.5167	0.5762	0.3209	0.3019	0.3959	RTP1		NM_001192256.1:1		CGI.chr1.313	ENSBTAG00000012706	1	80082558	80085391	gene	-	0	RTP1	0.11966	-0.5521	4.21846	-0.130877	0.895872		0.231626	0.231736	-0.000191954
chr16	24355970	24356055	86	13	0.2156	0.345	-0.1294	-100.6	0.09479	0.01724	0.3342	0.3696	0.3018	0.4254	0.1708	0.25	0.4793	HLX		NM_001101097.1:4		CGI.chr16.177	ENSBTAG00000014560	16	24350882	24356601	gene	+	0	HLX	161.258	0.212978	0.229383	0.928482	0.353157	0.834181	159.141	148.137	0.00873548
chr13	75224245	75224524	280	13	0.4034	0.6455	-0.2421	-100.2	0.526	0.3642	0.2624	0.3471	0.4363	0.5913	0.8322	0.7634	0.5651					CGI.chr13.936	ENSBTAG00000047336	13	75227063	75231292	gene	-	2540	ENSBTAG00000047336	30.483	-0.21857	0.459502	-0.475667	0.634312	0.93276	29.3081	30.2299	-0.00330701
chr15	22368921	22369090	170	15	0.3839	0.2372	0.1468	96.5	0.3409	0.469	0.4061	0.34	0.1396	0.3563	0.4175	0.1221	0.1736	DLAT			NM_001205730.2:11		ENSBTAG00000010709	15	22340055	22374925	gene	+	0	DLAT	606.903	0.0200162	0.067229	0.297732	0.765908	0.964336	609.79	604.421	0.00519311
chr22	51244325	51244539	215	15	0.2894	0.461	-0.1716	-93.75	0.2216	0.3082	0.3975	0.2644	0.5025	0.5071	0.4817	0.3881	0.4115	CELSR3		NM_001205337.1:35		CGI.chr22.518	ENSBTAG00000021846	22	51220717	51248173	gene	+	0	CELSR3	72.1893	-0.271279	0.291168	-0.931692	0.351496	0.833477	69.2342	74.1687	-0.00808519
chr21	61358440	61358597	158	13	0.1699	0.007886	0.162	92.77	0.8	0	0	0	0	0	0.02564	0	0	PAPOLA	PAPOLA	XM_005222132.3:1;XM_005222130.3:1;XM_005222131.4:1;XM_005222129.4:1;XM_005222128.4:1;NM_176647.2:1		CGI.chr21.662	ENSBTAG00000004054	21	61358352	61409967	gene	+	0	PAPOLA	4297.88	0.0377586	0.0763867	0.494309	0.621088	0.928647	4361.18	4282.38	0.00815801
chr15	65460343	65460475	133	15	0.1819	0.3293	-0.1474	-90.51	0.1289	0.1604	0.2056	0.1569	0.4587	0.3533	0.3259	0.09449	0.3409	PDHX;MIR1343	MIR1343	NR_031105.1:1	XM_024975273.1:2;NM_001075751.1:2	CGI.chr15.531	ENSBTAG00000018261	15	65427260	65502624	gene	+	0	PDHX	668.46	0.129931	0.0887522	1.46397	0.143202	0.66373	692.968	655.079	0.0232898
chr10	65275226	65275411	186	13	0.2179	0.3925	-0.1746	-87.98	0.4534	0.1877	0.238	0.2279	0.5091	0.5125	0.3474	0.4208	0.4084	DUOX1		XM_010809336.2:10;XM_024997405.1:10;NM_001205674.1:10	XM_010809336.2:10;XM_024997405.1:10;NM_001205674.1:10	CGI.chr10.691	ENSBTAG00000016246	10	65265032	65295343	gene	-	0	DUOX1	19.0415	-0.409824	0.442517	-0.92612	0.354384	0.834264	18.6345	19.4219	-0.00700129
chr11	105100849	105101156	308	15	0.4491	0.6069	-0.1578	-87.7	0.3689	0.5217	0.3995	0.4869	0.6878	0.603	0.5844	0.5985	0.505	RXRA			XM_024998426.1:4;XM_005213506.4:4;XM_024998424.1:4;XM_024998425.1:4;NM_001304343.1:3		ENSBTAG00000017851	11	105021682	105114871	gene	+	0	RXRA	1751.16	0.142375	0.109051	1.30558	0.191694	0.711019	1792.16	1673.27	0.018447
chr18	49924409	49924498	90	14	0.4061	0.2375	0.1686	87.61	0.3176	0.5224	0.3647	0.3906	0.118	0.1808	0.2917	0.377	0.2	LTBP4		XM_024979090.1:33;XM_024979091.1:30		CGI.chr18.1139	ENSBTAG00000004757	18	49897502	49924389	gene	+	-21	LTBP4	20674.7	0.24678	0.146276	1.68708	0.0915876	0.579641	22112.8	19543.3	0.0224602
chr25	10797267	10797479	213	13	0.2332	0.3966	-0.1633	-87.45	0.2991	0.1846	0.2556	0.2101	0.4048	0.3946	0.5633	0.1918	0.5534	SNX29			NM_001076862.1:11;XM_024984885.1:10;XM_024984883.1:12;XM_024984882.1:12;XM_024984884.1:11		ENSBTAG00000026371	25	10682179	11276292	gene	+	0	SNX29	1159.58	0.146289	0.109187	1.33981	0.180307	0.703629	1197.93	1115.51	0.0189827
chr16	79200247	79200393	147	14	0.6099	0.4593	0.1505	87.03	0.5317	0.4921	0.5714	0.6964	0.4484	0.4009	0.4341	0.6884	0.1429					CGI.chr16.899	ENSBTAG00000021874	16	79237465	79278728	gene	-	37073	KIF14	391.413	-0.23869	0.142408	-1.67609	0.0937199	0.583719	384.993	423.279	-0.0224347
chr18	49628752	49628935	184	13	0.4533	0.6293	-0.176	-84.69	0.3874	0.4098	0.5579	0.3444	0.6304	0.5929	0.7177	0.6425	0.529	AKT2		XM_005218982.4:1;XM_005218981.4:1;XM_024978395.1:1;NM_001206146.1:1	XM_005218982.4:1;XM_005218981.4:1;XM_024978395.1:1;NM_001206146.1:1		ENSBTAG00000001400	18	49628436	49658477	gene	-	0	AKT2	1883.85	-0.0748843	0.0692141	-1.08192	0.279287	0.78876	1856.39	1923.31	-0.0189136
chr1	96328841	96328975	135	12	0.2203	0.4085	-0.1883	-84.44	0.3043	0.1556	0.1429	0.2222	0.4118	0.3083	0.4167	0.4697	0.3974	TNIK		XM_003585675.4:12;XM_003585673.4:12;XM_024995475.1:12;XM_003585674.4:12;XM_024995482.1:12;XM_002684922.5:12			ENSBTAG00000049814	1	96022257	96299999	gene	+	-28843	ENSBTAG00000049814	922.94	-0.0312443	0.104613	-0.298666	0.765195	0.96419	917.007	928.751	-0.00412869
chr4	114905503	114905695	193	13	0.6147	0.8098	-0.1952	-83.22	0.5179	0.5139	0.7833	0.7313	0.7983	0.8328	0.8958	0.7751	0.7955					CGI.chr4.788	ENSBTAG00000019597	4	114867151	114867355	gene	-	-38149	ENSBTAG00000019597	0.294446	0.169241	2.93013	0.0577588	0.953941		0.329697	0.32959	0.000113007
chr3	118418006	118418189	184	16	0.7405	0.5663	0.1742	82.76	0.6577	0.8201	0.8054	0.6523	0.7875	0.3217	0.2571	0.8542	0.7639	HDAC4			XM_024990284.1:26;XM_024990283.1:26;XM_024990282.1:26;XM_024990281.1:26	CGI.chr3.1345	ENSBTAG00000017764	3	118225397	118462734	gene	-	0	HDAC4	1150.94	0.0215331	0.0955006	0.225476	0.821609	0.970582	1146.03	1134.79	0.00328896
chr9	88388841	88388938	98	13	0.4644	0.6613	-0.1968	-82.72	0.5766	0.5	0.5029	0.3714	0.7547	0.7021	0.7938	0.5548	0.6147	AKAP12		XM_024997063.1:1	XM_024997062.1:3;XM_010808687.3:1;XM_024997063.1:1	CGI.chr9.426	ENSBTAG00000014788	9	88290612	88401329	gene	+	0	AKAP12	25834	0.0398194	0.134226	0.296659	0.766727	0.964436	25919.8	25533.2	0.00351124
chr4	12064087	12064216	130	11	0.3366	0.1534	0.1831	81.77	0.1879	0.3706	0.297	0.6136	0.1711	0.2455	0.1818	0.01136	0.07692	PEG10	SGCE;PEG10	NM_001172518.2:1;NM_001172519.2:1;NM_001127210.3:1;NM_001109815.5:1	NM_001172518.2:1;NM_001172519.2:1;NM_001127210.3:1;NM_001109815.5:1	CGI.chr4.52	ENSBTAG00000053735	4	12063953	12076656	gene	+	0	PEG10	42105.6	-0.0926513	0.122253	-0.757865	0.448532	0.872602	39810.9	41718.3	-0.00965194
chr16	79812509	79812688	180	14	0.3668	0.5349	-0.168	-81.23	0.4931	0.2019	0.4206	0.3889	0.534	0.3837	0.7048	0.599	0.5561	PKP1		NM_174145.2:3		CGI.chr16.998	ENSBTAG00000046350	16	79787222	79824967	gene	+	0	PKP1	42.6233	-1.03193	0.469056	-2.20002	0.0278057	0.41867	37.4003	43.7671	-0.028078
chr25	39166483	39166723	241	12	0.6325	0.8231	-0.1906	-81.09	0.934	0.5385	0.6138	0.5057	0.959	0.8214	0.7143	0.6857	0.902	RADIL			XM_024984722.1:2;NM_001163934.1:1		ENSBTAG00000030690	25	39135357	39189367	gene	+	0	RADIL	164.353	-0.374736	0.148845	-2.51762	0.011815	0.328116	146.142	164.118	-0.0549949
chr28	5878955	5879028	74	13	0.3022	0.4558	-0.1535	-79.88	0.5508	0.3333	0.2888	0.2737	0.864	0.5136	0.573	0.6809	0.6125	PCNX2		XM_005226237.4:2;XM_002698790.6:2			ENSBTAG00000000535	28	5877004	6186839	gene	-	0	PCNX2	119.03	-0.49573	0.18787	-2.63868	0.00832294	0.309826	107.118	122.238	-0.0704629
chr18	34230972	34231177	206	10	0.2671	0.5152	-0.2481	-78.54	0.3143	0.2914	0.309	0.2663	0.6346	0.4798	0.6269	0.4555	0.4483	BEAN1;TK2		XM_024978972.1:5;XM_015475817.2:5;XM_024978971.1:6;XM_010814646.2:5;XM_005218834.3:5	XM_015475812.2:1;XM_024978966.1:1		ENSBTAG00000005152	18	34227969	34273715	gene	-	0	ENSBTAG00000005152	498.365	0.0459403	0.107149	0.428753	0.668103	0.942698	503.036	492.27	0.0058533
chr18	34230972	34231177	206	10	0.2671	0.5152	-0.2481	-78.54	0.3143	0.2914	0.309	0.2663	0.6346	0.4798	0.6269	0.4555	0.4483	BEAN1;TK2		XM_024978972.1:5;XM_015475817.2:5;XM_024978971.1:6;XM_010814646.2:5;XM_005218834.3:5	XM_015475812.2:1;XM_024978966.1:1		ENSBTAG00000009762	18	34194552	34232732	gene	+	0	BEAN1	36.8357	0.0420345	0.244133	0.172178	0.863297	0.977488	35.5375	35.395	0.00146567
chr4	32948649	32948792	144	12	0.5767	0.3712	0.2055	78.01	0.6522	0.5764	0.4653	0.5	0.6564	0.434	0.2917	0.3	0.09346	ABCB1			XM_024991021.1:20	CGI.chr4.153	ENSBTAG00000005997	4	32880211	32982260	gene	+	0	ENSBTAG00000005997	2401.13	0.0665729	0.188346	0.353461	0.723743	0.954981	2349.49	2299.68	0.00343351
chr17	66117266	66117458	193	10	0.9041	0.7198	0.1843	77.59	0.7969	0.9273	0.947	0.9292	0.7762	0.7273	0.5758	0.7374	0.7182	HPS4			XM_024977801.1:3;XM_005218093.4:3;XM_015475566.2:3	CGI.chr17.666	ENSBTAG00000017038	17	66113219	66140520	gene	-	0	HPS4	1250.46	-0.165172	0.119383	-1.38354	0.166499	0.687493	1156.67	1247.09	-0.0188238
chr14	1034523	1034697	175	12	0.8523	0.7052	0.1471	77.11	0.9514	0.7917	0.8281	0.8739	0.6509	0.7291	0.4907	0.7139	0.901	FAM83H		XM_025001933.1:4;XM_002692552.6:4;XM_005215273.4:5;XM_025001935.1:4;XM_015474383.2:4;XM_025001934.1:4	XM_025001933.1:3;XM_002692552.6:3;XM_005215273.4:4;XM_025001935.1:3;XM_015474383.2:3;XM_025001934.1:3;XM_025001933.1:4;XM_002692552.6:4;XM_005215273.4:5;XM_025001935.1:4;XM_015474383.2:4;XM_025001934.1:4	CGI.chr14.121	ENSBTAG00000038682	14	1025238	1039266	gene	+	0	FAM83H	645.182	0.047967	0.11552	0.415228	0.677975	0.945327	650.89	635.888	0.00541077
chr29	40587614	40587737	124	12	0.2093	0.06682	0.1425	77.06	0.1682	0.1254	0.6667	0.0866	0.2197	0.002688	0.125	0.001368	0.03226						ENSBTAG00000050061	29	40599705	40634288	gene	+	11969	INCENP	728.792	-0.193541	0.112861	-1.71486	0.0863706	0.571894	708.026	768.395	-0.0252543
chr8	75032245	75032341	97	7	0.1983	0.07256	0.1257	76.48	0	0	0	0	0.006667	0	0	0	0	BAG1	CHMP5;BAG1		XM_005210348.4:6;NM_001076291.1:6	CGI.chr8.523	ENSBTAG00000017845	8	75021402	75032653	gene	-	0	BAG1	1720.35	-0.110148	0.0822322	-1.33948	0.180415	0.703629	1687.28	1771.29	-0.021916
chr22	43158751	43158931	181	14	0.6308	0.4748	0.156	76.21	0.5512	0.4437	0.6529	0.764	0.4745	0.4575	0.3284	0.4348	0.6226	FLNB		NM_001191460.2:15;XM_005222904.4:15;XM_005222905.4:15;XM_005222906.4:15;XM_005222907.4:15;XM_005222908.4:15;XR_003031774.1:15;XR_003031775.1:15;XR_001494762.2:15;XR_003031773.1:15	NM_001191460.2:14;XM_005222904.4:14;XM_005222905.4:14;XM_005222906.4:14;XM_005222907.4:14;XM_005222908.4:14;XR_003031774.1:14;XR_003031775.1:14;XR_001494762.2:14;XR_003031773.1:14		ENSBTAG00000022004	22	43132186	43272493	gene	-	0	FLNB	7828.38	0.0925052	0.141687	0.652883	0.513831	0.897763	7785.61	7422.16	0.00757082
chr15	80510454	80511001	548	14	0.5248	0.7011	-0.1763	-75.79	0.2343	0.3371	0.4619	0.2344	0.4595	0.3517	0.3284	0.3648	0.3873	TNKS1BP1		XM_005216562.3:7;XM_002693713.5:7;XM_024975924.1:7;XM_024975925.1:7;XM_024975923.1:7		CGI.chr15.713	ENSBTAG00000016469	15	80501948	80526194	gene	-	0	TNKS1BP1	6263.69	0.190195	0.0824629	2.30643	0.0210864	0.389463	6642.54	6060.23	0.0427334
chr22	58986578	58986741	164	13	0.6433	0.7908	-0.1475	-74.7	0.7742	0.6382	0.5691	0.5987	0.875	0.8195	0.8098	0.7478	0.661	EFCC1			NM_001146692.1:2	CGI.chr22.982	ENSBTAG00000005922	22	58979971	59009178	gene	+	0	EFCC1	877.684	0.133137	0.216169	0.615892	0.537966	0.905688	907.722	852.631	0.00569142
chr15	81725359	81725676	318	13	0.5559	0.3618	0.1941	73.68	0.6175	0.4809	0.5906	0.5961	0.4896	0.21	0.2971	0.4056	0.4638					CGI.chr15.781
chr12	85717335	85717554	220	15	0.3605	0.5364	-0.176	-73.41	0.2143	0.4386	0.4245	0.5205	0.7077	0.5536	0.6398	0.5037	0.4159						ENSBTAG00000007298	12	85542291	85552388	gene	+	-164948	TEX29	5.45662	-0.683934	0.623477	-1.09697	0.272656		5.36936	5.50444	-0.0073676
chrUn_NW_020192145v1	3510	3628	119	13	0.7345	0.881	-0.1465	-73.2	0.786	0.7769	0.5506	0.7885	0.8718	0.9231	0.7692	0.9038	0.8923					CGI.chrUn_NW_020192145v1.2
chr2	135043203	135043386	184	12	0.2851	0.4451	-0.16	-72.65	0.1979	0.1459	0.3122	0.4481	0.448	0.4178	0.1525	0.5	0.5246	ARHGEF10L		XM_024975423.1:12;XM_024975430.1:12;XM_024975427.1:12;XM_024975391.1:12;XM_024975398.1:12;XM_024975387.1:12;XM_024975341.1:12;XM_024975335.1:12;XM_024975345.1:12;XM_024975329.1:12;XM_024975339.1:12;XM_024975397.1:12;XM_024975418.1:12;XM_024975426.1:12;XM_024975350.1:12;XM_024975346.1:12;XM_024975373.1:12;XM_024975402.1:12;XM_024975369.1:12;XM_024975382.1:12;XM_024975361.1:12;XM_024975413.1:12;XM_…	XM_024975423.1:12;XM_024975427.1:12;XM_024975391.1:12;XM_024975387.1:12;XM_024975335.1:12;XM_024975329.1:12;XM_024975339.1:12;XM_024975397.1:12;XM_024975418.1:12;XM_024975426.1:12;XM_024975350.1:12;XM_024975346.1:12;XM_024975373.1:12;XM_024975402.1:12;XM_024975369.1:12;XM_024975382.1:12;XM_024975361.1:12;XM_024975410.1:12;XM_024975430.1:12;XM_024975398.1:12;XM_024975341.1:12;XM_024975345.1:12;XM_…	CGI.chr2.1203	ENSBTAG00000000684	2	134985220	135154958	gene	-	0	ARHGEF10L	1346.89	0.110424	0.109852	1.0052	0.314799	0.812725	1359.88	1289.07	0.0138198
chr12	17885873	17886054	182	11	0.5981	0.406	0.1921	72.35	0.5812	0.5622	0.6109	0.6314	0.3116	0.4317	0.3767	0.57	0.3843	NUDT15			XM_025000036.1:1;XM_003586697.5:1;XM_015473805.2:1		ENSBTAG00000019501	12	17883600	17889927	gene	+	0	NUDT15	324.054	-0.0980454	0.11472	-0.854647	0.392747	0.851794	321.086	333.61	-0.0113602
chr7	93038507	93038720	214	14	0.6238	0.4719	0.1519	72.03	0.8108	0.6429	0.5159	0.6295	0.3048	0.4548	0.2937	0.5582	0.6868					CGI.chr7.1637	ENSBTAG00000017599	7	93052028	93062127	gene	+	13309	NR2F1	995.207	0.0405578	0.152605	0.26577	0.790416	0.966326	966.943	939.485	0.00290439
chrX	36024396	36024592	197	11	0.3577	0.1704	0.1874	71.86	0.3983	0.5814	0.1446	0.2984	0.01075	0.2008	0.2137	0.09868	0.2372	F8			XM_024987718.1:1;XM_024987719.1:1;XM_024987717.1:2;XM_024987720.1:2;XR_001495546.2:2;XM_005227639.4:2;NM_001145508.1:2		ENSBTAG00000010726	X	36013566	36155731	gene	+	0	F8	528.476	0.123757	0.140732	0.879385	0.379193	0.846378	542.525	516.191	0.0103919
chr1	157139157	157139322	166	14	0.4802	0.3082	0.172	70.22	0.7094	0.4497	0.4005	0.4172	0.42	0.03814	0.2121	0.7358	0.03448	EFHB			NM_001206608.1:4		ENSBTAG00000013806	1	157125000	157190548	gene	-	0	EFHB	92.0373	-0.337907	0.188886	-1.78894	0.0736241	0.547174	85.4915	93.1596	-0.0233518
chr10	76370209	76370342	134	11	0.2236	0.4068	-0.1832	-69.73	0.2562	0.2626	0.2784	0.04615	0.4909	0.3295	0.3485	0.3357	0.539	SYNE2		XM_024997773.1:102;XM_010809510.3:103;XM_010809513.3:103;XM_024997772.1:103;XM_010809512.3:103;XM_010809511.3:103;XM_010809509.3:103;XM_010809508.3:103;XM_024997770.1:104;NM_001206586.1:103;XM_024997771.1:103;XM_024997774.1:72;XM_024997775.1:72;XM_024997776.1:39;XM_010809514.3:39;XM_024997777.1:38;XM_024997779.1:7;XM_024997778.1:7;XM_010809516.3:5;XM_010809517.3:5;XM_024997780.1:5;XM_024997781.1:5	XM_024997773.1:102;XM_010809510.3:103;XM_010809513.3:103;XM_024997772.1:103;XM_010809512.3:103;XM_010809511.3:103;XM_010809509.3:103;XM_010809508.3:103;XM_024997770.1:104;NM_001206586.1:103;XM_024997771.1:103;XM_024997774.1:72;XM_024997775.1:72;XM_024997776.1:39;XM_010809514.3:39;XM_024997777.1:38;XM_024997779.1:7;XM_024997778.1:7;XM_010809516.3:5;XM_010809517.3:5;XM_024997780.1:5		ENSBTAG00000025450	10	76116421	76386867	gene	+	0	SYNE2	28744.9	-0.108861	0.115953	-0.93884	0.347813	0.830863	27596.9	29079.8	-0.0124603
chr3	21088969	21089120	152	10	0.4275	0.2292	0.1983	69.07	0.5211	0.2674	0.4095	0.5328	0.3448	0.2572	0.1154	0.1856	0.2077						ENSBTAG00000022741	3	20915636	20929152	gene	-	-159818	MGC134040	3.68532	-1.18829	0.86657	-1.37126	0.170295		3.55688	3.62572	-0.0078871
chr11	104813189	104813248	60	6	0.3965	0.2402	0.1562	68.94	0.1158	0.1429	0.07065	0.01852	0.0495	0.072	0.06061	0.05195	0.04615	BRD3		XM_024998747.1:4;NM_001076873.1:4	XM_024998747.1:4;NM_001076873.1:4	CGI.chr11.1460	ENSBTAG00000010582	11	104804413	104838104	gene	-	0	BRD3	3881.51	-0.145053	0.117087	-1.23885	0.215402	0.736648	3673.87	3951.02	-0.016745
chrX	138499511	138499675	165	12	0.5438	0.713	-0.1692	-68.94	0.4038	0.42	0.6894	0.5778	0.7083	0.6604	0.8258	0.55	0.7821						ENSBTAG00000022150	X	138519496	138540790	gene	+	19822	MXRA5	10603.3	-0.0184488	0.195578	-0.0943294	0.924848	0.98985	10289.1	10230.8	-0.000891744
chr3	120283350	120283452	103	11	0.7552	0.6093	0.1458	68.48	0.8505	0.7321	0.8333	0.6634	0.6055	0.6374	0.5632	0.6341	0.7143	SNED1			XM_024990352.1:2;XR_003034131.1:2;XR_003034129.1:2;XR_003034128.1:2;XR_003034130.1:2;XM_024990346.1:2;XM_024990347.1:2;XM_024990348.1:2;XM_024990344.1:2;XM_024990351.1:2;XM_024990345.1:2;XM_024990349.1:2;XM_024990350.1:2		ENSBTAG00000014132	3	120284113	120324147	gene	+	662	SNED1	1129.34	0.273447	0.184473	1.48231	0.138257	0.656088	1184.56	1041.46	0.0172204
chr10	100995457	100995684	228	10	0.08844	0.234	-0.1456	-68.4	0.1986	0.02941	0.096	0.03297	0.2198	0.1888	0.4586	0.2289	0.1093	FOXN3			NM_001206687.1:3;XM_024997331.1:4;XM_024997332.1:4;XM_024997333.1:4;XM_010809632.3:4;XM_005212149.4:4;XM_010809629.3:4;XM_024997329.1:4;XM_024997330.1:4;XM_024997326.1:4;XM_005212147.4:4;XM_024997336.1:3;XM_024997328.1:4;XM_024997327.1:4;XM_005212146.4:4;XM_024997334.1:4;XM_024997335.1:3		ENSBTAG00000046684	10	100831724	101280707	gene	-	0	FOXN3	3836.83	0.0496101	0.0637266	0.778483	0.436284	0.869613	3882.74	3794.53	0.0139502
chrX	37136761	37136859	99	10	0.2361	0.4562	-0.2201	-68.31	0.3077	0.35	0.2154	0.3	0.5308	0.3619	0.7111	0.4024	0.4733	ARHGAP4		NM_001102540.2:21;XM_005227656.4:21;XM_005227657.4:20			ENSBTAG00000047531	X	37125129	37141024	gene	-	0	ARHGAP4	628.825	0.080196	0.278809	0.287638	0.773624	0.964449	630.608	626.836	0.00233261
chr6	114169116	114169287	172	12	0.4618	0.6553	-0.1935	-67.9	0.6568	0.2373	0.3947	0.5543	0.6051	0.5597	0.822	0.6437	0.7028	AFAP1			XM_024993298.1:8;NM_001206044.1:9;XM_024993297.1:8;XM_024993299.1:9		ENSBTAG00000012464	6	114134146	114283820	gene	-	0	AFAP1	1245.25	0.309795	0.12106	2.55902	0.0104967	0.323863	1330.65	1151.16	0.054496
chr9	49129233	49129568	336	11	0.2385	0.4864	-0.248	-67.88	0.127	0.2615	0.3563	0.1533	0.5625	0.376	0.2171	0.9261	0.223	ASCC3			NM_001206118.1:3		ENSBTAG00000020482	9	49096928	49429819	gene	+	0	ASCC3	1862.59	0.0945255	0.0666465	1.41831	0.1561	0.676969	1922.41	1840.84	0.0254889
chr4	113934345	113934407	63	11	0.1326	0.2775	-0.1449	-67.53	0.2051	0.08171	0.145	0.125	0.2966	0.1972	0.3194	0.2072	0.4312	WDR86		XM_024990393.1:4;XM_024990395.1:3;XM_024990387.1:5;XM_024990391.1:4;XM_024990390.1:5;XM_024990394.1:4;XM_024990388.1:5;XM_024990392.1:3;XM_024990386.1:4;XM_024990389.1:4;NM_001191339.2:3;XM_024990396.1:2		CGI.chr4.748	ENSBTAG00000006232	4	113931166	113956890	gene	-	0	WDR86	423.957	0.311126	0.193707	1.60617	0.108237	0.613998	451.196	392.671	0.0192354
chr19	54579336	54579525	190	10	0.2566	0.4532	-0.1966	-62.23	0.265	0.3889	0.3322	0.2564	0.5276	0.4294	0.4765	0.4303	0.5743	09-Sep			XM_010816597.3:10;XM_024981027.1:10;XM_010816598.2:10;XM_003587484.5:10;XM_010816599.3:10		ENSBTAG00000002633	19	54497004	54676832	gene	-	0	SEPTIN9	7365.48	0.206894	0.0973794	2.12461	0.0336189	0.437342	7686.13	6972.23	0.0361843
chr19	62032796	62032907	112	11	0.2307	0.08529	0.1454	61.53	0.3351	0.07333	0.1632	0.6375	0.1149	0.07589	0.09589	0.2361	0.1837	RGS9			XM_024979596.1:17;XM_024979595.1:16;XM_024979594.1:16;XR_003030576.1:16;XM_024979597.1:14;XM_024979593.1:16;XR_003030580.1:16;XR_003030577.1:16;XR_003030579.1:16;XR_003030578.1:16;NM_174170.2:16	CGI.chr19.1852	ENSBTAG00000017751	19	61994228	62034913	gene	+	0	RGS9	415.175	0.0978314	0.252662	0.387203	0.698606	0.950406	419.149	399.775	0.0032831
chr16	69207039	69207227	189	10	0.62	0.4021	0.2178	61.48	0.53	0.4846	0.7167	0.7348	0.3125	0.5483	0.1583	0.3455	0.5413	PTPN14		XM_005217361.4:15;NM_001192499.2:14	XM_005217361.4:15;NM_001192499.2:14		ENSBTAG00000021553	16	69034473	69223706	gene	+	0	PTPN14	1930.64	-0.0497678	0.0815249	-0.610462	0.541556	0.906063	1862.19	1907.61	-0.0097706
chr15	37629924	37630040	117	7	0.4566	0.1315	0.325	61.22	0.4909	0.6146	0.1238	0.6263	0.1053	0.3617	0.1805	0.07143	0	CALCB;CALCA	CALCA		NM_001076340.1:1		ENSBTAG00000010089	15	37629705	37635212	gene	+	0	CALCA	2.5605	-1.21329	0.99041	-1.22504	0.220561		2.5087	2.55567	-0.00621426
chr2	131424719	131424902	184	9	0.1469	0.2981	-0.1513	-60.47	0.05732	0.2165	0.1241	0.191	0.2257	0.2476	0.37	0.289	0.3935	ECE1			XM_005203072.4:8;XM_015460021.2:8;XM_015460016.1:8;XM_005203070.4:8;XM_015460022.2:7;NM_181009.2:6		ENSBTAG00000002977	2	131324607	131449347	gene	+	0	ECE1	9545.06	0.110239	0.166812	0.660858	0.508704	0.896098	9260.98	8780.38	0.00698147
chr12	86816059	86816285	227	11	0.2859	0.4565	-0.1706	-60.28	0.1958	0.3622	0.3105	0.2644	0.5963	0.4765	0.5091	0.471	0.3485	GAS6			XM_025000184.1:4		ENSBTAG00000019964	12	86810336	86838896	gene	-	0	GAS6	302.666	0.0617507	0.235255	0.262484	0.792948	0.966452	295.129	291.112	0.00227815
chr11	101960842	101960995	154	10	0.5152	0.7321	-0.2169	-59.77	0.575	0.5119	0.5368	0.5805	0.75	0.7778	0.7326	0.7567	0.7051	MED27			XM_010810432.3:1;XM_005213279.4:1;NM_001040546.2:2;XM_024998766.1:2		ENSBTAG00000000382	11	101945496	102165314	gene	-	0	MED27	552.139	-0.0119006	0.0900446	-0.132163	0.894855	0.984692	556.297	560.027	-0.00199311
chr7	109158943	109159129	187	11	0.6483	0.4964	0.1519	59.74	0.4727	0.6909	0.6503	0.7121	0.4545	0.5544	0.375	0.4136	0.6039					CGI.chr7.1747	ENSBTAG00000025029	7	108794482	109024141	gene	+	-134803	MAN2A1	4668	0.0477633	0.154514	0.30912	0.757231	0.961711	4665.31	4552.39	0.00335643
chr6	117351181	117351390	210	11	0.558	0.7259	-0.1679	-59.12	0.6429	0.5135	0.5552	0.497	0.8253	0.6709	0.7114	0.7183	0.6406	FGFRL1			XM_024993272.1:5		ENSBTAG00000027464	6	117346406	117358800	gene	-	0	FGFRL1	274.286	-0.312974	0.210825	-1.48452	0.137671	0.655064	242.453	275.894	-0.0166158
chr4	114924530	114924717	188	9	0.4276	0.6668	-0.2392	-58.36	0.6232	0.2443	0.4898	0.464	0.8835	0.4599	0.5455	0.7424	0.7619						ENSBTAG00000019597	4	114867151	114867355	gene	-	-57176	ENSBTAG00000019597	0.294446	0.169241	2.93013	0.0577588	0.953941		0.329697	0.32959	0.000113007
chr2	6896130	6896207	78	10	0.7326	0.5572	0.1754	58.05	0.7536	0.6273	0.7562	0.7865	0.3627	0.6017	0.7812	0.4756	0.5581					CGI.chr2.58	ENSBTAG00000003002	2	6935085	6976756	gene	-	38879	WDR75	1054.84	0.0467707	0.120698	0.387502	0.698385	0.950406	1077.24	1057.13	0.00491067
chr11	12986702	12986854	153	11	0.4565	0.3034	0.1531	57.92	0.5156	0.485	0.4656	0.3789	0.35	0.3839	0.2186	0.1571	0.3597	DYSF			NM_001102490.2:26	CGI.chr11.235	ENSBTAG00000013290	11	12899572	13123869	gene	-	0	DYSF	796.078	0.348954	0.157529	2.21517	0.0267482	0.414736	838.106	718.088	0.0378417
chr23	50049215	50049315	101	11	0.5948	0.4324	0.1624	57.74	0.6721	0.5638	0.7325	0.7336	0.4167	0.3333	0.6188	0.7216	0.4663	ECI2;C23H6orf201		XM_024983435.1:7;NM_001034242.2:6;XM_024983432.1:6;XM_024983434.1:6;XM_024983433.1:6	XM_024983435.1:6;NM_001034242.2:5;XM_024983432.1:5;XM_024983434.1:5;XM_024983433.1:5;XR_003032126.1:1	CGI.chr23.909	ENSBTAG00000015178	23	50039717	50057712	gene	+	0	ECI2	743.543	0.0400148	0.165635	0.241585	0.809102	0.968838	732.947	720.345	0.00251285
chr24	2588392	2588500	109	11	0.6733	0.5109	0.1624	57.65	0.5909	0.6503	0.7475	0.7614	0.3535	0.6633	0.4545	0.4545	0.5152	ZNF516			XM_024984595.1:1;XM_002697653.5:1;XM_024984597.1:1;XM_024984596.1:1;XM_024984594.1:1	CGI.chr24.145	ENSBTAG00000004650	24	2551344	2649888	gene	+	0	ZNF516	1616.38	-0.031558	0.0754409	-0.418314	0.675717	0.944875	1604.77	1629.35	-0.0069387
chr15	80565341	80566044	704	11	0.2249	0.4224	-0.1976	-57.52	0.3636	0.1889	0.1335	0.1712	0.3548	0.3939	0.2462	0.4368	0.5311	P2RX3			XM_024975926.1:8	CGI.chr15.726	ENSBTAG00000000376	15	80539434	80570794	gene	+	0	P2RX3	12.8982	-0.792652	0.504786	-1.57027	0.116352	0.627298	12.3163	12.8894	-0.0136121
chr12	13509757	13509926	170	12	0.4184	0.5938	-0.1753	-57.31	0.1975	0.3608	0.5461	0.5797	0.7785	0.4478	0.8123	0.3993	0.7014	ENOX1			XM_025000028.1:9;XM_025000029.1:9;XM_015473798.2:9		ENSBTAG00000012434	12	13339366	13682749	gene	-	0	ENOX1	240.991	-0.0407298	0.192344	-0.211755	0.832298	0.9723	239.202	241.255	-0.00202413
chr5	74401675	74401831	157	11	0.4503	0.6042	-0.154	-57.29	0.3824	0.4654	0.3828	0.561	0.7158	0.484	0.5746	0.6526	0.7067						ENSBTAG00000048740	5	74439511	74452245	gene	-	37681	ENSBTAG00000048740	148.459	-0.132447	0.331982	-0.398957	0.689925	0.948797	146.239	153.479	-0.00306796
chr3	119476861	119476986	126	10	0.4377	0.2717	0.166	57.26	0.7079	0.2356	0.5193	0.3984	0.2632	0.1829	0.1231	0.461	0.1451					CGI.chr3.1402	ENSBTAG00000049808	3	119480331	119499353	gene	+	3346	ENSBTAG00000049808	18.1145	0.191167	0.619242	0.308711	0.757541	0.961736	17.9659	17.7658	0.00187766
chr24	58371073	58371303	231	10	0.4316	0.6249	-0.1934	-56.41	0.4179	0.4311	0.4644	0.5228	0.4242	0.5826	0.7556	0.588	0.5824						ENSBTAG00000008723	24	58381337	58609120	gene	-	10035	CCBE1	419.871	0.18671	0.279435	0.668172	0.504024	0.893864	433.631	408.619	0.00561334
chr27	7711634	7711762	129	9	0.3292	0.1578	0.1714	55.86	0.2698	0.3043	0.5127	0.2707	0.1417	0.04959	0.07059	0.1456	0.4024	SPATA4	SPATA4	XM_005225944.3:8;NM_001011677.1:6		CGI.chr27.156	ENSBTAG00000014141	27	7702923	7711887	gene	-	0	SPATA4	1.33644	-0.565261	1.32702	-0.425963	0.670135		1.32138	1.32909	-0.00161962
chr7	41228152	41228282	131	10	0.4385	0.6214	-0.183	-55.46	0.4123	0.5084	0.4833	0.344	0.7085	0.6075	0.6596	0.558	0.5709	TRIM58	TRIM58	XM_024995082.1:1;XM_024995083.1:1		CGI.chr7.1088	ENSBTAG00000007470	7	41228074	41242020	gene	+	0	TRIM58	9.68266	-1.04428	0.651925	-1.60184	0.109191	0.61656	9.29394	9.88108	-0.0119946
chr3	114556144	114556403	260	11	0.432	0.604	-0.172	-55.43	0.4109	0.5289	0.4901	0.5212	0.5339	0.5678	0.5882	0.6048	0.6	SH3BP4			XM_005204956.4:1;XM_005204954.4:1;XM_024989083.1:1;XM_024989088.1:1;XM_005204955.4:1;XM_010803844.3:1;XM_024989079.1:1;XM_024989059.1:1;XM_024989064.1:1;XM_015467116.2:1;XM_024989086.1:1;XM_015467119.2:1	CGI.chr3.1156	ENSBTAG00000013869	3	114535146	114633955	gene	+	0	SH3BP4	2436.32	-0.0233507	0.145518	-0.160466	0.872514	0.980186	2254.5	2265.73	-0.00180219
chr3	120256262	120256400	139	11	0.5944	0.752	-0.1576	-55.08	0.6234	0.6364	0.6338	0.6804	0.7754	0.7472	0.8182	0.7403	0.7857	SNED1			XM_024990352.1:1;XR_003034131.1:1;XR_003034129.1:1;XR_003034128.1:1;XR_003034130.1:1;XM_024990346.1:1;XM_024990347.1:1;XM_024990348.1:1;XM_024990344.1:1;XM_024990351.1:1;XM_024990345.1:1;XM_024990349.1:1;XM_024990350.1:1	CGI.chr3.1506	ENSBTAG00000005168	3	120194351	120234324	gene	+	-21939	CROCC2	1431.87	0.0796551	0.185468	0.429482	0.667572	0.942458	1508.2	1435.77	0.00422167
chr15	26559882	26560143	262	8	0.04733	0.2257	-0.1783	-54.97	0.06522	0.04912	0.05042	0.02609	0.03614	0.06452	0.3043	0.4251	0.1503						ENSBTAG00000000977	15	25721021	26071036	gene	-	-488847	CADM1	1707.15	0.0200981	0.180343	0.111444	0.911264	0.987296	1675.11	1655.21	0.00110138
chr12	84642477	84642616	140	11	0.3434	0.5002	-0.1568	-53.39	0.3056	0.3743	0.4638	0.197	0.5253	0.4444	0.5524	0.4253	0.5543	IRS2			XM_025000170.1:1	CGI.chr12.503	ENSBTAG00000012019	12	84650924	84655079	gene	-	8309	IRS2	532.311	-0.269803	0.130282	-2.07092	0.0383662	0.447615	488.659	545.428	-0.0327212
chr10	101950112	101950433	322	10	0.725	0.5262	0.1988	52.73	0.8559	0.6667	0.8421	0.6091	0.8667	0.5969	0.602	0.415	0.5217						ENSBTAG00000005427	10	101875398	101923805	gene	-	-26308	NRDE2	1162.95	-0.0283823	0.0906687	-0.313033	0.754255	0.96133	1139.36	1152.24	-0.00470869
chr11	13062521	13062709	189	10	0.476	0.3005	0.1755	52.1	0.318	0.7083	0.2522	0.5562	0.2513	0.4023	0.2589	0.3096	0.2169	DYSF		NM_001102490.2:53	NM_001102490.2:52		ENSBTAG00000013290	11	12899572	13123869	gene	-	0	DYSF	796.078	0.348954	0.157529	2.21517	0.0267482	0.414736	838.106	718.088	0.0378417
chr18	58620068	58620329	262	10	0.4048	0.5675	-0.1627	-51.45	0.3381	0.3118	0.4755	0.2047	0.5778	0.479	0.4423	0.8256	0.4286					CGI.chr18.1764	ENSBTAG00000053241	18	58595484	58596747	gene	+	-23322	ENSBTAG00000053241	0.11966	-0.5521	4.21846	-0.130877	0.895872		0.231626	0.231736	-0.000191954
chr3	116668571	116668975	405	10	0.1684	0.3364	-0.168	-51	0.3436	0.1897	0.2446	0.09594	0.4146	0.3118	0.274	0.4434	0.2135						ENSBTAG00000005854	3	116552173	116565322	gene	+	-103250	COPS8	1166.87	-0.109238	0.0861398	-1.26815	0.204744	0.724868	1147.22	1206.23	-0.0201999
chr3	111588416	111588536	121	10	0.7743	0.6215	0.1528	50.95	0.8958	0.5867	0.8171	0.7667	0.7333	0.65	0.65	0.4417	0.6533	C3H1orf94	C3H1orf94	XM_024990235.1:6;XM_024990234.1:7;XM_024990236.1:5;XM_002686490.5:7		CGI.chr3.1090	ENSBTAG00000005784	3	111603939	112289188	gene	+	15404	CSMD2	26.2436	-0.930425	0.364107	-2.55536	0.0106078	0.323863	24.501	27.2219	-0.0534083
chr2	134263746	134263929	184	10	0.5951	0.7496	-0.1545	-49.05	0.487	0.6947	0.6777	0.6537	0.9085	0.7167	0.6923	0.7343	0.7185						ENSBTAG00000019172	2	134276566	134429921	gene	-	12638	IGSF21	5.34372	-1.55494	0.770659	-2.01768	0.0436249		5.13339	5.39032	-0.0153768
chr17	45244169	45244270	102	9	0.7081	0.5331	0.175	48.54	0.6729	0.7795	0.7049	0.6903	0.6	0.6169	0.4186	0.589	0.4242	MMP17			XM_024977659.1:2;XM_002694456.6:2	CGI.chr17.211	ENSBTAG00000002145	17	45241553	45266444	gene	-	0	MMP17	15.7527	0.0627674	0.49621	0.126494	0.899341	0.984982	15.7761	15.7207	0.000836734
chr23	50537647	50537808	162	9	0.3089	0.1528	0.1561	48.38	0.375	0.3652	0.462	0.1493	0.1802	0.1141	0.2957	0.1911	0.1084	BPHL			XM_024983454.1:4;XM_024983450.1:4;XM_024983452.1:3;XM_024983453.1:2;XM_024983451.1:4;NM_001045918.1:3	CGI.chr23.985	ENSBTAG00000006379	23	50529745	50551585	gene	-	0	BPHL	414.723	-0.168627	0.176935	-0.953048	0.340566	0.828561	382.118	409.09	-0.0100586
chr19	18114167	18114394	228	9	0.7928	0.6421	0.1507	48.18	0.9333	0.7111	0.7852	0.8239	0.6556	0.7037	0.6061	0.6801	0.5667	CRLF3			NM_001192650.1:1		ENSBTAG00000018381	19	18107483	18149013	gene	+	0	CRLF3	1055.13	-0.239465	0.153819	-1.5568	0.119518	0.632883	1017.34	1140.12	-0.0196274
chr19	18114167	18114394	228	9	0.7928	0.6421	0.1507	48.18	0.9333	0.7111	0.7852	0.8239	0.6556	0.7037	0.6061	0.6801	0.5667	CRLF3			NM_001192650.1:1		ENSBTAG00000025202	19	18113449	18114457	gene	-	0	ENSBTAG00000025202	0.416196	0.746319	4.21846	0.176918	0.859573		0.452254	0.451396	0.000259654
chr5	119142510	119142581	72	8	0.1145	0.263	-0.1485	-48.13	0.06329	0.06034	0.1944	0.07317	0.3167	0.299	0.1149	0.2288	0.248		LOC531175				ENSBTAG00000014987	5	119145571	119146414	gene	+	2991	ENSBTAG00000014987	0.342207	0.169242	2.87367	0.058894	0.953037		0.370715	0.370579	0.000117135
chr25	454338	454447	110	8	0.6398	0.8325	-0.1927	-48.03	0.5179	0.6705	0.6357	0.7708	0.8077	0.8415	0.8333	0.8333	0.9167	RAB11FIP3			XM_003587805.5:6		ENSBTAG00000016591	25	404522	464177	gene	+	0	RAB11FIP3	1075	0.0881537	0.0856871	1.02879	0.30358	0.805904	1079.83	1038.98	0.0162411
chr13	80639616	80639748	133	8	0.2185	0.3687	-0.1502	-47.91	0.1594	0.3014	0.1156	0.2261	0.1928	0.4524	0.1818	0.5721	0.3421	TSHZ2			XM_005215074.4:1;XM_010811771.3:1		ENSBTAG00000007917	13	80866301	81066805	gene	+	226554	TSHZ2	2601.77	0.254604	0.119994	2.1218	0.0338545	0.437342	2710.49	2390.11	0.0346722
chr18	61989078	61989155	78	9	0.1396	0.2925	-0.1528	-47.64	0.06093	0.3434	0.2033	0.005291	0.3333	0.3228	0.3827	0.3333	0.1368	SBK2		XM_002695406.5:4;XM_005219729.4:4	XM_002695406.5:3;XM_005219729.4:3	CGI.chr18.1867	ENSBTAG00000006121	18	61982146	61990216	gene	+	0	SBK2	42.0732	-0.823728	0.344265	-2.39271	0.0167242	0.363661	36.8081	41.3339	-0.0438539
chr4	119638254	119638456	203	8	0.4024	0.5981	-0.1957	-47.63	0.1681	0.3009	0.1835	0.335	0.442	0.477	0.3939	0.5126	0.3451	VIPR2			NM_001206781.1:7		ENSBTAG00000037649	4	119626461	119695643	gene	-	0	VIPR2	2804.06	0.399351	0.158839	2.51419	0.0119307	0.328946	3087.13	2546.36	0.0557629
chr4	93612481	93612568	88	8	0.3827	0.6114	-0.2287	-46.44	0.3929	0.3438	0.2794	0.5312	0.8	0.5823	0.5208	0.7083	0.45						ENSBTAG00000047845	4	93615931	93616147	gene	-	3364	ENSBTAG00000047845	2.77949	0.924447	0.868772	1.06408	0.28729		2.77959	2.74185	0.00579179
chr28	26029438	26029618	181	6	0.06488	0.2505	-0.1857	-46.07	0.02632	0.08696	0.06897	0.05747	0.1263	0.2941	0.3894	0.1624	0.3208						ENSBTAG00000011741	28	26096193	26246128	gene	+	66576	COL13A1	570.211	0.365018	0.395291	0.923417	0.35579	0.834264	633.279	526.549	0.00726055
chr3	119495514	119495696	183	9	0.7317	0.5402	0.1914	45.73	0.8611	0.6581	0.7771	0.6952	0.6372	0.5468	0.4938	0.5213	0.5926	IL3RA		XM_024990300.1:10;XM_024990301.1:9	XM_024990300.1:10;XM_024990301.1:9		ENSBTAG00000049808	3	119480331	119499353	gene	+	0	ENSBTAG00000049808	18.1145	0.191167	0.619242	0.308711	0.757541	0.961736	17.9659	17.7658	0.00187766
chr16	4455627	4455867	241	9	0.4693	0.6265	-0.1572	-45.71	0.5395	0.4115	0.4682	0.5448	0.6719	0.6833	0.6763	0.5328	0.7403						ENSBTAG00000038107	16	4464619	4514607	gene	+	8753	MAPKAPK2	1738.19	-0.0561632	0.0671717	-0.836114	0.403091	0.858704	1702.49	1744.94	-0.0146998
chr17	73010145	73010238	94	9	0.5287	0.3635	0.1651	45.48	0.518	0.65	0.4215	0.6212	0.4534	0.2762	0.2315	0.36	0.4796	ZDHHC8		XM_024977891.1:7;XM_024977890.1:7	XM_024977891.1:6;XM_024977890.1:6		ENSBTAG00000006657	17	73001851	73015951	gene	+	0	ZDHHC8	635.531	0.127109	0.125704	1.01117	0.311934	0.810971	627.608	592.652	0.0128761
chr17	69607318	69607410	93	8	0.7123	0.5195	0.1927	45.41	0.7236	0.8491	0.6185	0.7857	0.4593	0.5087	0.6667	0.7151	0.5878	SLC35E4		NM_001205905.2:2			ENSBTAG00000002385	17	69600756	69607790	gene	+	0	SLC35E4	18.0035	-0.0320567	0.409819	-0.0782216	0.937652	0.991494	17.2612	17.2852	-0.000552442
chr29	28655970	28656118	149	9	0.2799	0.4503	-0.1704	-45.32	0.279	0.4044	0.3017	0.1709	0.5981	0.3457	0.2722	0.552	0.5493	PKNOX2			XM_005226807.4:1;XM_005226806.4:1		ENSBTAG00000022382	29	28532095	28549017	gene	-	-106954	TMEM218	281.201	-0.210612	0.152855	-1.37785	0.168249	0.689492	257.897	278.758	-0.016691
chrX	36956842	36956980	139	9	0.5129	0.6804	-0.1675	-44.91	0.6753	0.5962	0.3446	0.5596	0.6358	0.8158	0.5902	0.7347	0.6609	ABCD1	ABCD1	NM_001046190.1:1		CGI.chrX.258	ENSBTAG00000020551	X	36955968	36973721	gene	+	0	ABCD1	1589.98	0.00528751	0.145927	0.0362338	0.971096	0.995077	1526.82	1517.99	0.00040586
chr16	80063195	80063266	72	9	0.3956	0.5947	-0.199	-44.79	0.3778	0.3111	0.4293	0.3889	0.5845	0.6325	0.584	0.5802	0.5278	SYT2			XM_002694256.5:1	CGI.chr16.1028	ENSBTAG00000047648	16	80036571	80130039	gene	+	0	SYT2	103.199	-0.300314	0.245914	-1.22122	0.222005	0.741036	100.173	108.519	-0.0120084
chr10	8480812	8481004	193	8	0.1565	0.3165	-0.16	-44.34	0.05917	0.2043	0.2698	0.1253	0.2667	0.4091	0.453	0.3235	0.1358	PDE8B			XM_024997900.1:1;XM_024997898.1:1;XM_024997899.1:1;XM_024997896.1:1;XM_024997897.1:1		ENSBTAG00000020205	10	8336669	8590336	gene	+	0	ENSBTAG00000020205	1538.08	-0.175143	0.17609	-0.99462	0.319921	0.817172	1401.27	1507.47	-0.0105816
chrX	50137573	50137633	61	8	0.3897	0.1842	0.2055	44.28	0.75	0.2812	0.2875	0.4091	0.3	0.175	0.1518	0.075	0.2083	BEX2				CGI.chrX.335	ENSBTAG00000014670	X	50182851	50185139	gene	+	45219	BEX5	1518.05	-0.0955516	0.21062	-0.453669	0.650067	0.938241	1446.88	1525.76	-0.00418723
chr29	42370178	42370263	86	9	0.6728	0.509	0.1638	44.1	0.4889	0.7937	0.7193	0.7302	0.5988	0.5833	0.3951	0.5111	0.3519	MACROD1			NM_001046509.1:8;XM_024987285.1:7;XM_010821141.1:7		ENSBTAG00000017181	29	42323906	42478140	gene	-	0	MACROD1	604.05	0.0255129	0.106596	0.239342	0.810841	0.968891	593.609	588.384	0.0032686
chr17	72128349	72128407	59	8	0.5547	0.3325	0.2222	43.15	0.7083	0.45	0.4868	0.55	0.4444	0.2955	0.3864	0.1458	0.4219					CGI.chr17.1100	ENSBTAG00000013038	17	72129020	72153652	gene	-	614	UBE2L3	1029.77	0.165758	0.085985	1.92775	0.0538858	0.499015	1053.03	978.469	0.0327555
chr21	67750936	67751079	144	9	0.616	0.4456	0.1704	43.05	0.7083	0.5704	0.5843	0.7407	0.4326	0.453	0.4306	0.3889	0.5926	LOC101902932;LBHD2		XM_010817352.3:3	XR_239260.4:2;XM_010817352.3:3		ENSBTAG00000026893	21	67763708	67772885	gene	+	12630	EXOC3L4	59.9957	0.532521	0.433357	1.22883	0.219137	0.739578	61.6991	55.4159	0.0101312
chr16	4339446	4339641	196	8	0.5905	0.7635	-0.173	-42.72	0.5833	0.6571	0.5988	0.5417	0.7463	0.7754	0.8105	0.84	0.6952	RASSF5			NM_001113760.3:2;XM_005216690.4:1		ENSBTAG00000010427	16	4293881	4367194	gene	+	0	RASSF5	261.817	-0.0540931	0.273708	-0.19763	0.843334	0.974328	251.307	261.694	-0.00160731
chr25	37770772	37771017	246	8	0.3219	0.5178	-0.1959	-42.56	0.2961	0.3756	0.3698	0.3393	0.5568	0.5816	0.56	0.4126	0.4658	TECPR1		XM_024985234.1:4;XR_003032604.1:4;XR_003032603.1:4;XM_024985233.1:4;XM_024985232.1:4;XR_003032605.1:4;XM_024985231.1:4;XM_024985228.1:4;XR_003032602.1:4;XR_003032601.1:4;XM_024985227.1:4;XM_024985230.1:3;XM_002698146.4:3	XM_024985234.1:3;XR_003032604.1:3;XR_003032603.1:3;XM_024985233.1:3;XM_024985232.1:3;XR_003032605.1:3;XM_024985231.1:3;XM_024985228.1:3;XR_003032602.1:3;XR_003032601.1:3;XM_024985227.1:3;XM_024985230.1:2;XM_002698146.4:2	CGI.chr25.1152	ENSBTAG00000051678	25	37765456	37792775	gene	+	0	TECPR1	455.616	0.0955349	0.132369	0.721733	0.470459	0.881443	455.727	440.583	0.00874786
chr9	96207741	96207920	180	8	0.6298	0.4349	0.1949	42.21	0.3646	0.9583	0.5919	0.7557	0.4279	0.4652	0.3631	0.4338	0.4797	IGF2R			NM_174352.2:1		ENSBTAG00000002402	9	96197492	96300017	gene	+	0	IGF2R	22741.5	0.107146	0.108226	0.990025	0.322162	0.818216	22474.2	21302.9	0.0137155
chr7	96298117	96298226	110	7	0.8633	0.6703	0.193	41.73	0.8571	0.6923	0.8095	0.8095	0.5952	0.6494	0.6111	0.6767	0.6359						ENSBTAG00000039275	7	96303403	96356159	gene	+	5178	ERAP2	1329.23	-0.134072	0.0960028	-1.39655	0.16255	0.682855	1264.04	1344.39	-0.0212523
chr11	106352006	106352065	60	9	0.575	0.4145	0.1605	41.69	0.4921	0.6333	0.5789	0.5812	0.5657	0.3175	0.2963	0.4127	0.6111	EXD3			XM_024999696.1:5;XM_024999695.1:5;XM_024999694.1:5;XM_024999697.1:1		ENSBTAG00000023788	11	106331416	106383658	gene	-	0	EXD3	288.712	0.160332	0.156266	1.02602	0.304883	0.806433	295.278	277.06	0.0116253
chr19	37939092	37939177	86	8	0.3398	0.182	0.1578	41.32	0.2917	0.4688	0.2727	0.3438	0.2045	0.1375	0.1094	0.1339	0.2566	HOXB3	LOC104975073	XM_005220632.4:4;NM_001099174.1:1		CGI.chr19.863	ENSBTAG00000021427	19	37918150	37942452	gene	+	0	HOXB3	54.2989	-0.63381	0.483158	-1.31181	0.189585	0.707959	47.991	53.7934	-0.0105981
chr12	84310957	84311105	149	8	0.3061	0.5211	-0.215	-41.03	0.3592	0.4096	0.3789	0.2317	0.4928	0.4667	0.68	0.549	0.4815						ENSBTAG00000018237	12	83879566	84298506	gene	+	-12452	MYO16	67.8886	-0.880132	0.430708	-2.04345	0.0410075	0.45661	58.603	71.8328	-0.0248049
chr23	31694316	31694453	138	9	0.151	0.3435	-0.1925	-40.62	0.1714	0.1667	0.07917	0.1169	0.3	0.2402	0.2248	0.4	0.3241	H2B;HIST1H2BB;LOC521580		XR_001494907.2:2			ENSBTAG00000049949	23	31696653	31708940	gene	+	2201	ENSBTAG00000049949	4900.07	0.122803	0.129723	0.946657	0.343813	0.829314	4929.15	4654.05	0.0117808
chr11	101599598	101599695	98	7	0.8191	0.9644	-0.1453	-40.37	0.8831	0.8929	0.8571	0.6786	0.9762	0.9388	0.988	0.9857	0.9762	PRRC2B		XM_024999605.1:16;XM_024999604.1:16;XM_024999597.1:16;XM_024999606.1:16;XM_024999599.1:16;XM_024999595.1:16;XM_024999600.1:16;XM_024999596.1:16;XM_024999602.1:16;XM_024999598.1:16;XM_024999601.1:16;XM_024999593.1:16;XM_024999594.1:16;XM_010810520.3:12;XM_024999603.1:11		CGI.chr11.1086	ENSBTAG00000004400	11	101536816	101618215	gene	+	0	PRRC2B	16808.2	0.0291101	0.0704255	0.413346	0.679353	0.945851	16737	16503.1	0.00707599
chr12	86845254	86845438	185	8	0.5967	0.7641	-0.1674	-40.33	0.6479	0.5405	0.6096	0.6087	0.7812	0.7676	0.808	0.7385	0.8333						ENSBTAG00000019964	12	86810336	86838896	gene	-	-6359	GAS6	302.666	0.0617507	0.235255	0.262484	0.792948	0.966452	295.129	291.112	0.00227815
chr8	112278767	112278842	76	8	0.8373	0.686	0.1513	39.91	0.8125	0.825	0.8036	0.8182	0.625	0.8333	0.6667	0.75	0.9125	SNTG2			XM_024996031.1:11	CGI.chr8.1050	ENSBTAG00000050783	8	112226819	112304902	gene	-	0	SNTG2	46.4982	-0.848746	0.291739	-2.90926	0.00362286	0.233947	42.0394	48.3628	-0.106918
chr7	2896878	2896949	72	7	0.5188	0.3239	0.1949	39.77	0.5102	0.5238	0.5333	0.4935	0.3678	0.2857	0.3866	0.3333	0.2143					CGI.chr7.76	ENSBTAG00000049190	7	2851433	2862378	gene	-	-34501	ENSBTAG00000049190	10.7483	-0.427093	0.727333	-0.587205	0.557066	0.908279	10.2766	10.4861	-0.0033634
chr20	71070621	71070709	89	8	0.5545	0.3651	0.1894	39.69	0.5581	0.6465	0.5401	0.3509	0.3458	0.4676	0.3261	0.2949	0.303	SLC6A3			XM_024981550.1:4		ENSBTAG00000015843	20	71063360	71096031	gene	+	0	SLC6A3	16.3076	-1.04255	0.495682	-2.10326	0.0354434	0.438718	15.2839	16.4415	-0.0241638
chr7	45123568	45123752	185	7	0.1862	0.3463	-0.1601	-39.64	0.2586	0.09483	0.2371	0.1752	0.3942	0.2298	0.3333	0.3824	0.3211	FSTL4			XM_024995164.1:13;XM_002689187.5:13;XM_024995163.1:13;XM_024995160.1:13;XM_024995161.1:13;XM_024995162.1:13		ENSBTAG00000017105	7	44827998	45259343	gene	-	0	FSTL4	121.683	0.524231	0.345093	1.5191	0.128737	0.645368	126.004	108.384	0.0151658
chr5	115900556	115900658	103	7	0.8809	0.729	0.1519	39.63	0.8908	0.9481	0.9238	0.904	0.6531	0.7761	0.7257	0.761	0.7857	FBLN1			XM_024991686.1:1;NM_001098029.1:1		ENSBTAG00000012088	5	115888382	115968965	gene	+	0	FBLN1	6861.14	0.105514	0.162404	0.649701	0.515886	0.898195	6923.83	6531.08	0.00696081
chr29	49729376	49729445	70	7	0.4463	0.2964	0.1498	39.29	0.531	0.4498	0.3361	0.4323	0.3021	0.2517	0.3061	0.3098	0.3115	IFITM10			XM_015461374.2:2		ENSBTAG00000047996	29	49725731	49736580	gene	+	0	IFITM10	9.17565	-0.43718	0.724019	-0.603824	0.545961	0.906801	8.90247	9.08184	-0.00347269
chr1	2420469	2420564	96	6	0.0553	0.2499	-0.1946	-39.22	0.05952	0.1061	0.02778	0.05263	0.05556	0.4667	0.3333	0.1667	0.2727
chr11	101233849	101234023	175	7	0.1335	0.3093	-0.1758	-39.12	0.1897	0.09016	0.2	0.1296	0.354	0.3307	0.3662	0.2632	0.1786	LAMC3			XM_024999592.1:1		ENSBTAG00000017473	11	101225316	101291690	gene	+	0	LAMC3	8675.99	0.384897	0.149168	2.58029	0.00987163	0.323355	9223.05	7613.87	0.0600693
chr17	64183610	64186321	2712	8	0.08915	0.1912	-0.1021	-39.09	0.01709	0.01695	0.1675	0.05	0.1043	0.3012	0.1875	0.1742	0.1565						ENSBTAG00000018825	17	64125281	64176327	gene	+	-7284	SSH1	1165.59	0.0387173	0.111811	0.346274	0.729137	0.956433	1191.69	1176.17	0.00459835
chr21	65761444	65761588	145	8	0.4727	0.6459	-0.1732	-39.03	0.6017	0.4197	0.5787	0.3015	0.6727	0.6269	0.5586	0.759	0.6042						ENSBTAG00000046585	21	65778460	65782456	gene	-	16873	RTL1	55.457	-0.993262	0.487468	-2.03759	0.0415905	0.458361	48.0005	58.4915	-0.022748
chr17	51298693	51298798	106	7	0.5442	0.746	-0.2018	-38.45	0.3457	0.6143	0.6593	0.497	0.7079	0.7662	0.7333	0.6991	0.871	NCOR2			XM_024977671.1:1;XM_024977674.1:2;XM_024977679.1:2;XM_024977678.1:2;XM_024977677.1:2;XM_024977675.1:2;XM_024977673.1:2;XM_024977670.1:2;XM_024977681.1:2;XM_024977672.1:2;XM_024977680.1:2;XM_024977687.1:2;XM_024977685.1:2;XM_024977682.1:2;XM_024977684.1:2;XM_024977676.1:2;XM_024977683.1:2;XM_024977686.1:2;XM_024977690.1:2;XM_024977688.1:2;XM_024977689.1:2		ENSBTAG00000024603	17	51223744	51460894	gene	+	0	NCOR2	8175.18	0.147694	0.0952037	1.55134	0.120819	0.63407	8386.05	7797.64	0.0240594
chr9	98764741	98764885	145	9	0.5785	0.7538	-0.1753	-38.39	0.831	0.2258	0.7778	0.5972	0.6889	0.8994	0.6731	0.728	0.732		LOC112448145				ENSBTAG00000011106	9	98192794	98722419	gene	+	-42323	PACRG	8.93549	0.0126715	0.490259	0.0258465	0.97938	0.996282	8.86165	8.86064	0.000171469
chr16	49634174	49634256	83	7	0.3408	0.5405	-0.1997	-38.37	0.3429	0.3776	0.3247	0.3393	0.4952	0.5844	0.5143	0.5714	0.5635	PRDM16			XM_024976788.1:14;XM_024976785.1:14;XM_024976786.1:14;XM_024976787.1:13		ENSBTAG00000018965	16	49578395	49632261	gene	-	-1914	PRDM16	24.6603	-0.541403	0.332879	-1.62643	0.103859	0.607655	23.694	25.1532	-0.0172855
chr14	2302197	2302307	111	7	0.6728	0.4641	0.2087	38.27	0.6571	0.7083	0.619	0.6726	0.3766	0.4762	0.4524	0.4725	0.4143						ENSBTAG00000046739	14	2499407	2515881	gene	+	197101	ENSBTAG00000046739	4.09755	-0.125021	0.775271	-0.161261	0.871888		3.99731	4.00388	-0.000870516
chr1	144325641	144325793	153	8	0.5648	0.7356	-0.1708	-38.21	0.75	0.5	0.7188	0.1818	0.8693	0.7174	0.6932	0.6429	0.7	PFKL			NM_001080244.2:9		ENSBTAG00000010658	1	144308710	144335975	gene	+	0	PFKL	1694.03	0.0290871	0.0815122	0.356843	0.721209	0.954187	1708.48	1693.26	0.00569047
chr5	100560462	100560626	165	6	0.7251	0.8696	-0.1445	-38.1	0.6282	0.7537	0.8247	0.3179	0.8143	0.8911	0.7438	0.776	0.7959						ENSBTAG00000012029	5	100504891	100630214	gene	+	0	KLRB1	10.6818	0.59711	0.534735	1.11665	0.264146	0.77986	10.4767	10.1924	0.00814659
chr1	80439079	80439156	78	6	0.4821	0.2605	0.2216	38.06	0.3945	0.5266	0.5926	0.4694	0.2952	0.3678	0.2301	0.2581	0.1714						ENSBTAG00000052213	1	80416134	80427813	gene	-	-11267	ADIPOQ	1.42361	-2.01207	1.81884	-1.10624	0.268624		1.39268	1.40459	-0.00336336
chr1	153018079	153018159	81	8	0.5327	0.3639	0.1688	37.99	0.5789	0.4896	0.605	0.625	0.2206	0.4009	0.5082	0.5208	0.3229						ENSBTAG00000008240	1	153179305	153226107	gene	+	161147	GALNT15	5.52	-0.755272	0.798738	-0.945582	0.344362		5.3873	5.54452	-0.00534641
chr16	79675844	79676202	359	8	0.3712	0.5403	-0.1691	-37.39	0.3772	0.4579	0.3522	0.5735	0.7692	0.6094	0.3818	0.3935	0.5078	TMEM9		XM_024975965.1:1;NM_001105491.1:1			ENSBTAG00000051448	16	79675899	79688109	gene	-	0	TMEM9	1004.62	-0.0571486	0.106819	-0.535002	0.592648	0.920997	966.337	988.82	-0.00733477
chr23	31538558	31538926	369	8	0.277	0.4802	-0.2033	-37.03	0.4255	0.2791	0.1702	0.3048	0.4043	0.3208	0.675	0.5455	0.5179	H2B;HIST1H2BB					ENSBTAG00000048345	23	31538864	31542624	gene	-	0	ENSBTAG00000048345	1.67856	0.27297	1.19529	0.228372	0.819357		1.6593	1.65701	0.000933922
chr19	13115923	13116006	84	8	0.4714	0.3075	0.1639	36.89	0.4714	0.368	0.5622	0.4779	0.3034	0.2647	0.3214	0.2619	0.3778						ENSBTAG00000000560	19	13214919	13216355	gene	+	98914	ENSBTAG00000000560	166.788	-0.255383	0.377732	-0.676094	0.498981	0.89292	144.099	153.43	-0.00515299
chr28	13095266	13095338	73	6	0.736	0.478	0.2579	36.44	0.881	0.8	0.5	0.7576	0.6389	0.4048	0.5	0.4583	0.4167					CGI.chr28.89	ENSBTAG00000050818	28	13102175	13103420	gene	-	6838	ENSBTAG00000050818	5.43534	-0.353088	0.740632	-0.476738	0.633549		5.36309	5.42722	-0.00267907
chr11	103270717	103270834	118	7	0.4134	0.1979	0.2155	36.3	0.1746	0.5222	0.5	0.4464	0.2653	0.09524	0.2381	0.1714	0.2286						ENSBTAG00000020249	11	103271492	103279630	gene	-	659	GLT6D1	1.12372	-0.487459	1.56273	-0.311929	0.755095		1.11991	1.1229	-0.00103951
chr23	43171262	43171436	175	6	0.6611	0.4095	0.2517	35.9	0.6625	0.5824	0.661	0.6964	0.325	0.4286	0.3978	0.3871	0.4694	GFOD1			XM_024984139.1:1		ENSBTAG00000049619	23	43100583	43197380	gene	+	0	GFOD1	133.957	-0.0706115	0.15431	-0.457595	0.647243	0.93761	132.46	135.359	-0.00499746
chr21	7168107	7168185	79	7	0.373	0.5901	-0.2171	-35.86	0.4952	0.3117	0.6531	0.1039	0.4	0.5	0.746	0.6735	0.5714					CGI.chr21.65	ENSBTAG00000000539	21	7226599	7416484	gene	-	58415	LRRC28	537.011	-0.0363586	0.104985	-0.346322	0.729101	0.956433	528.53	535.991	-0.00478028
chr6	115522842	115522898	57	6	0.3842	0.5292	-0.145	-35.4	0.6591	0.6818	0.4009	0.4722	0.5972	0.5185	0.6458	0.7745	0.6341	RGS12			XM_024993716.1:16;XM_024993717.1:16		ENSBTAG00000052058	6	115464060	115536817	gene	-	0	ENSBTAG00000052058	474.138	0.258383	0.113815	2.27019	0.023196	0.399099	490.154	440.728	0.0398923
chr12	35679905	35680114	210	7	0.8634	0.6982	0.1652	35.18	0.8929	0.8571	0.8872	0.8	0.8171	0.6527	0.6667	0.7704	0.7143	LATS2;LOC112449060			XM_025000093.1:6;XM_025000094.1:6;XR_003037539.1:6;XM_025000097.1:6;XM_025000096.1:6;XM_025000092.1:6;XM_025000095.1:5;XR_003037540.1:2	CGI.chr12.283	ENSBTAG00000014406	12	35662145	35684640	gene	+	0	LATS2	761.583	-0.12636	0.0795681	-1.58808	0.112269	0.62248	727.703	768.551	-0.0268249
chr19	34845400	34845459	60	6	0.2937	0.5226	-0.2289	-34.94	0.2333	0.2167	0.3596	0.3462	0.5606	0.5278	0.3485	0.6667	0.4848	LOC112442644			XR_003030877.1:2;XR_003030878.1:3		ENSBTAG00000020517	19	34822994	34828048	gene	-	-17353	MED9	249.003	-0.0237419	0.131656	-0.180332	0.856892	0.97627	243.446	245.594	-0.00215655
chr20	58473984	58474156	173	8	0.4176	0.2529	0.1648	34.93	0.8953	0.2742	0.3108	0.2773	0.2143	0.237	0.3103	0.3015	0.1895	ANKH		NM_001109793.1:10	NM_001109793.1:9		ENSBTAG00000013391	20	58307526	58477497	gene	+	0	ANKH	705.183	-0.0306339	0.151449	-0.202272	0.839704	0.973372	697.708	708.888	-0.00221797
chr25	41793478	41793547	70	7	0.2462	0.4278	-0.1815	-34.84	0.2153	0.2381	0.2538	0.2985	0.2472	0.248	0.7407	0.7414	0.3333	ADAP1			XM_005225013.4:2;XM_005225014.4:2;NM_174513.2:2;XM_005225015.4:2	CGI.chr25.1672	ENSBTAG00000015952	25	41771180	41804810	gene	+	0	ADAP1	239.557	-0.281018	0.18084	-1.55396	0.120195	0.633873	219.431	245.349	-0.0185904
chr23	51842744	51842828	85	7	0.4351	0.6182	-0.1831	-34.76	0.4453	0.4196	0.4071	0.4878	0.5667	0.5401	0.5625	0.6429	0.7157					CGI.chr23.1175	ENSBTAG00000051218	23	51757724	51758348	gene	+	-84397	ENSBTAG00000051218	0.507718	1.42432	2.47944	0.574454	0.565661		0.472477	0.470437	0.001306
chr23	49765946	49766006	61	8	0.7186	0.5237	0.1949	34.72	0.9792	0.2625	0.8125	0.8743	0.9583	0.3571	0.4286	0.875	0.2426					CGI.chr23.892	ENSBTAG00000016397	23	49586801	49745081	gene	-	-20866	CDYL	661.152	-0.00491937	0.109033	-0.0451183	0.964013	0.995077	652.836	654.458	-0.000606897
chr29	45043141	45043271	131	5	0.5651	0.2943	0.2709	34.71	0.5529	0.6	0.6769	0.4	0.28	0.44	0.2947	0.2476	0.2	RHOD			NM_001192338.3:1		ENSBTAG00000020600	29	45039826	45049329	gene	+	0	RHOD	34.4617	-0.707623	0.295516	-2.39453	0.0166416	0.363661	32.1033	35.3764	-0.0469995
chr4	114314961	114315115	155	9	0.5139	0.6953	-0.1814	-34.63	0.313	0.4397	0.5211	0.819	0.7156	0.843	0.8721	0.6979	0.4649	PRKAG2			XM_024991251.1:13;XM_024991253.1:13;XM_024991254.1:13;XM_024991257.1:13;XM_024991256.1:11;XM_024991255.1:11;XM_024991252.1:13;XM_024991258.1:10		ENSBTAG00000002917	4	114086043	114415801	gene	-	0	PRKAG2	547.653	0.0135351	0.13922	0.0972211	0.922551	0.988624	547.761	546.704	0.00112172
chr20	41865400	41865551	152	6	0.2046	0.4212	-0.2166	-34.48	0.2955	0.1238	0.1389	0.22	0.4043	0.3922	0.1739	0.5652	0.5714	PDZD2			XM_024981518.1:24;XM_024981517.1:25;XM_024981520.1:25;XM_024981519.1:25;XM_024981525.1:25;XM_024981521.1:23		ENSBTAG00000014455	20	41504813	41907383	gene	-	0	PDZD2	7868.93	0.0569135	0.103827	0.548156	0.583585	0.917887	7789.9	7557.42	0.00764726
chr11	106599321	106599492	172	7	0.4335	0.6406	-0.2071	-34.45	0.3143	0.3429	0.4571	0.5357	0.7143	0.5524	0.5595	0.7302	0.6226	EHMT1			XM_024998812.1:1;XM_024998810.1:1;XM_024998808.1:1;XM_024998807.1:1;NM_001099041.1:1;XM_024998811.1:1		ENSBTAG00000012148	11	106578899	106687654	gene	+	0	EHMT1	4142.36	0.0235122	0.0591713	0.397358	0.691103	0.948797	4166.14	4118.43	0.00726762
chr29	44299895	44300001	107	6	0.7505	0.4973	0.2532	34.22	0.7547	0.75	0.7333	0.7917	0.2778	0.4167	0.3333	0.8	0.7593	PACS1		NM_001143870.1:22;XM_024987117.1:22;XM_024987115.1:22;XM_024987116.1:21;XM_024987114.1:21	NM_001143870.1:22;XM_024987117.1:22;XM_024987115.1:22;XM_024987116.1:21;XM_024987114.1:21		ENSBTAG00000009026	29	44153097	44302701	gene	+	0	PACS1	2381.21	0.0490508	0.0721567	0.679782	0.496643	0.89292	2360.18	2303.64	0.0115564
chr19	61799203	61799442	240	7	0.6086	0.4384	0.1702	33.93	0.5984	0.5902	0.6517	0.5378	0.3077	0.425	0.4028	0.4536	0.4176	ARSG			XM_024979994.1:3;NM_001101967.1:4;XM_024979996.1:3;XM_024979995.1:3;XM_024979993.1:3;XM_024979992.1:3;XM_024979991.1:3;XM_024979990.1:3;XM_024979997.1:3		ENSBTAG00000010637	19	61782346	61886528	gene	-	0	ARSG	522.15	-0.352673	0.123075	-2.86552	0.0041632	0.248543	453.779	525.147	-0.0827653
chr12	84894461	84894563	103	7	0.6147	0.7761	-0.1613	-33.6	0.6735	0.6429	0.6723	0.6649	0.8052	0.8075	0.7286	0.8042	0.6607	COL4A1			NM_001166511.2:28		ENSBTAG00000012849	12	84863916	84995777	gene	-	0	COL4A1	57616.9	-0.00172142	0.102594	-0.0167789	0.986613	0.998211	55831.8	55770.4	-0.000234279
chr11	104054836	104054939	104	6	0.5267	0.7584	-0.2317	-33.53	0.803	0.3373	0.5417	0.5093	0.8194	0.8095	0.8333	0.7143	0.7158						ENSBTAG00000049379	11	104070661	104071668	gene	+	15723	ENSBTAG00000049379	1.68442	-1.99536	1.40896	-1.4162	0.156717		1.6577	1.67913	-0.00552166
chr24	58407762	58407909	148	7	0.649	0.8212	-0.1722	-33.47	0.7736	0.65	0.8475	0.5396	0.9247	0.9014	0.6981	0.4906	0.9531	CCBE1;LOC112444157	LOC112444157	XR_003032376.1:1	XM_002697839.6:7		ENSBTAG00000008723	24	58381337	58609120	gene	-	0	CCBE1	419.871	0.18671	0.279435	0.668172	0.504024	0.893864	433.631	408.619	0.00561334
chr19	63089419	63089505	87	7	0.2722	0.112	0.1602	33.46	0.5536	0.2078	0.1714	0.1587	0.1039	0.1286	0.04762	0.1429	0.07937	CACNG4			XM_002696227.5:1		ENSBTAG00000054931	19	63063634	63114972	gene	+	0	CACNG4	46.2962	-0.385114	0.268005	-1.43696	0.150728	0.672956	44.2053	47.2791	-0.0148596
chr16	71173434	71173529	96	7	0.4631	0.6667	-0.2036	-33.3	0.25	0.5889	0.5273	0.5147	0.67	0.5306	0.75	0.8462	0.6372	TMEM206		NM_001046580.1:6		CGI.chr16.761	ENSBTAG00000000758	16	71143192	71178800	gene	+	0	PACC1	309.805	-0.00682657	0.111144	-0.0614211	0.951024	0.993173	306.722	306.922	-0.000816439
chr9	98771162	98771270	109	7	0.5348	0.3428	0.192	33.21	0.4643	0.3469	0.6639	0.5714	0.1746	0.2689	0.3846	0.3673	0.5238						ENSBTAG00000011106	9	98192794	98722419	gene	+	-48744	PACRG	8.93549	0.0126715	0.490259	0.0258465	0.97938	0.996282	8.86165	8.86064	0.000171469
chr8	62123670	62123748	79	7	0.8407	0.6752	0.1655	33.12	0.8764	0.8734	0.8345	0.8154	0.6889	0.5238	0.6346	0.9487	0.5217	SHB			NM_001192934.2:5		ENSBTAG00000014922	8	62008685	62144584	gene	-	0	SHB	342.412	-0.138104	0.129098	-1.06976	0.284727	0.793276	332.211	350.239	-0.0134883
chr5	27967247	27967348	102	5	0.6639	0.3923	0.2716	33.01	0.5556	0.725	0.7263	0.6	0.4889	0.5	0.4667	0.2545	0.16						ENSBTAG00000017113	5	27974152	27976040	gene	-	6805	ANKRD33	23.8605	-0.138125	0.320043	-0.431584	0.666044	0.942241	23.0849	23.3877	-0.00336906
chr1	144932885	144933004	120	6	0.761	0.9355	-0.1745	-32.93	0.5938	0.7833	0.7778	0.9409	0.9792	0.9427	1	0.8765	0.9577						ENSBTAG00000017486	1	144937737	145050738	gene	+	4734	ADARB1	324.439	0.108424	0.102577	1.057	0.290512	0.797398	332.876	319.491	0.0151543
chr4	118746272	118746387	116	7	0.4802	0.3234	0.1568	32.86	0.5694	0.4091	0.5112	0.551	0.4268	0.3359	0.3043	0.3956	0.3243	PTPRN2			XM_010804706.3:2	CGI.chr4.1056	ENSBTAG00000004958	4	118732678	119258101	gene	-	0	PTPRN2	42.4333	-0.591105	0.276105	-2.14087	0.0322844	0.432903	39.5528	43.5139	-0.0337252
chr14	21121797	21122010	214	6	0.2011	0.3709	-0.1699	-32.85	0.1019	0.1145	0.3056	0.2301	0.3462	0.4079	0.3143	0.2864	0.3609						ENSBTAG00000005560	14	21160084	21250282	gene	-	38075	ST18	30.19	-0.15399	0.469682	-0.32786	0.743018	0.958604	29.3838	30.21	-0.00223352
chr18	63500182	63500262	81	6	0.5599	0.3989	0.161	32.77	0.7917	0.2564	0.4581	0.3	0.2222	0.3974	0.2333	0.1111	0.303	ZNF787			XM_024978474.1:1;XM_024978475.1:1;NM_001206139.2:1;XM_024978473.1:1	CGI.chr18.1993	ENSBTAG00000002904	18	63496845	63512692	gene	-	0	ZNF787	472.723	0.0571027	0.0932417	0.612416	0.540263	0.905688	478.833	467.325	0.0091123
chr25	770158	770327	170	7	0.7003	0.5391	0.1613	32.73	0.6815	0.7541	0.6373	0.7722	0.5236	0.6937	0.09434	0.4605	0.7935	LMF1			NM_001075190.2:9;XM_024984693.1:8;XM_005224393.4:9;XM_024984692.1:5		ENSBTAG00000019745	25	714684	777085	gene	-	0	LMF1	650.666	0.086697	0.143162	0.605589	0.544788	0.906692	646.105	617.287	0.00696221
chr19	63091170	63092459	1290	6	0.4127	0.6084	-0.1956	-32.73	0.2376	0.3333	0.584	0.5474	0.6648	0.7084	0.6929	0.5962	0.5096	CACNG4			XM_002696227.5:1		ENSBTAG00000054931	19	63063634	63114972	gene	+	0	CACNG4	46.2962	-0.385114	0.268005	-1.43696	0.150728	0.672956	44.2053	47.2791	-0.0148596
chr9	80435101	80435277	177	6	0.7167	0.4989	0.2179	32.62	0.6162	0.6667	0.7089	0.9216	0.4135	0.5984	0.5	0.5584	0.4458						ENSBTAG00000003496	9	80508313	80778018	gene	+	73037	AIG1	445.767	0.0655176	0.1452	0.451224	0.651828	0.938241	449.543	437.429	0.00510976
chr19	58968467	58968566	100	7	0.3158	0.4867	-0.171	-32.61	0.4175	0.3352	0.4624	0.4321	0.5244	0.5895	0.5735	0.5	0.6742						ENSBTAG00000045824	19	58919578	58923174	gene	-	-45294	SOX9	1979.24	-0.161144	0.15842	-1.01719	0.309061	0.808735	1819.1	1962.75	-0.0114327
chr2	130003286	130003391	106	5	0.1236	0.3372	-0.2136	-32.58	0.0991	0.09677	0.2278	0.04	0.2619	0.2549	0.3385	0.4915	0.3521	EPHB2			NM_001191498.1:14;XM_024975895.1:13;XM_024975897.1:13	CGI.chr2.917	ENSBTAG00000045902	2	129898023	130038309	gene	-	0	EPHB2	412.515	0.205349	0.203502	1.00908	0.312938	0.811202	415.93	385.363	0.0100954
chr28	41873927	41874061	135	5	0.07598	0.243	-0.167	-32.58	0	0.1053	0.04839	0.15	0.2897	0.2154	0.1333	0.2868	0.197	LOC112444744			XR_003033094.1:1		ENSBTAG00000004760	28	41909762	41915538	gene	+	35702	PPYR1	1.37908	-0.776874	1.32466	-0.58647	0.55756		1.36997	1.38014	-0.00224749
chr12	82542927	82543144	218	6	0.6101	0.805	-0.1949	-32.47	0.6104	0.6081	0.5366	0.7397	0.7586	0.875	0.7531	0.8049	0.7459						ENSBTAG00000015124	12	82296497	82322844	gene	-	-220084	ARGLU1	3708.27	0.0457667	0.0992975	0.460905	0.644867	0.937051	3804.35	3726.09	0.00659088
chr1	144711634	144711708	75	7	0.5531	0.7279	-0.1748	-32.11	0.6735	0.5625	0.4381	0.5824	0.8901	0.5952	0.7679	0.7444	0.6429						ENSBTAG00000021771	1	144713170	144730575	gene	-	1463	PTTG1IP	3825.37	0.0935643	0.0777442	1.20349	0.228787	0.749313	3819.75	3650.49	0.0200801
chr22	5180915	5181045	131	6	0.7769	0.9372	-0.1604	-31.73	0.9	0.6774	0.9149	0.6222	0.913	0.9762	0.9692	0.9362	0.9833	TGFBR2			XM_024982893.1:7;NM_001159566.1:6		ENSBTAG00000019832	22	5091036	5184321	gene	+	0	TGFBR2	3011.08	0.342415	0.119433	2.867	0.00414388	0.248543	3256.98	2756.8	0.0813571
chr21	69009238	69009302	65	7	0.4417	0.616	-0.1743	-31.69	0.3231	0.4407	0.4943	0.5246	0.7304	0.5877	0.6824	0.5943	0.5					CGI.chr21.1040	ENSBTAG00000022775	21	69058228	69068334	gene	+	48927	C21H14orf180	2.07186	0.171943	1.22353	0.14053	0.888241		2.06297	2.05938	0.000564156
chr26	16875796	16875975	180	6	0.6111	0.7895	-0.1784	-31.03	0.6	0.585	0.7788	0.5371	0.7869	0.8462	0.7143	0.8333	0.8125	SORBS1			XM_024985504.1:11;XM_024985508.1:11;XM_024985507.1:10;XM_024985509.1:11;XM_024985510.1:11;XM_024985513.1:10;XM_024985512.1:11;XM_024985511.1:11;XM_024985514.1:10;XM_024985503.1:11;NM_001075169.2:11;XM_024985500.1:16;XM_015460616.2:16;XM_024985499.1:16;XM_024985502.1:16;XM_024985505.1:14;XM_024985506.1:12;XM_024985515.1:14;XM_015460615.2:16;XM_015460614.2:16;XM_015460621.2:16;XM_015460633.2:16;XM_…		ENSBTAG00000002880	26	16820341	17053812	gene	-	0	SORBS1	1556.1	0.0808741	0.160612	0.503536	0.614588	0.927338	1505.74	1450.49	0.00538292
chr17	71629041	71629165	125	6	0.4766	0.631	-0.1544	-30.82	0.25	0.4239	0.5137	0.4536	0.5035	0.5025	0.6429	0.5224	0.5333	SPECC1L			XM_005218229.4:3;XM_015475617.2:3;XM_005218227.3:3;XM_005218226.4:3;XM_005218228.4:3;NM_001205864.1:3;XR_238212.4:3		ENSBTAG00000021656	17	71612406	71698165	gene	-	0	SPECC1L	3795.03	0.108836	0.0723099	1.50513	0.132291	0.649428	3934.2	3734.56	0.0263219
chr16	2173584	2173657	74	5	0.7556	0.4999	0.2557	30.82	0.9107	0.7857	0.6364	0.6552	0.5417	0.4146	0.6471	0.4	0.4783	LOC112441809;PIK3C2B			XR_003029670.1:1;XR_003029672.1:2;XR_003029671.1:1;XM_024976627.1:4;XM_024976628.1:4;XM_024976625.1:4;XM_024976622.1:4;XM_024976623.1:4;XM_024976624.1:4;XM_024976626.1:4;XM_024976621.1:4;XM_024976620.1:4	CGI.chr16.40	ENSBTAG00000024633	16	2164206	2241919	gene	-	0	PIK3C2B	1218.11	0.23624	0.137926	1.71281	0.0867483	0.572226	1269.45	1137.5	0.0234161
chr5	117223659	117223710	52	6	0.1859	0.3626	-0.1768	-30.73	0.156	0.1507	0.3581	0.08046	0.4592	0.434	0.2105	0.3333	0.507	TBC1D22A			NM_001076520.1:12		ENSBTAG00000012291	5	116973677	117230659	gene	+	0	TBC1D22A	481.792	0.0120771	0.109466	0.110327	0.91215	0.987352	471.288	469.829	0.00148073
chr21	65184000	65184100	101	7	0.6807	0.5159	0.1648	30.47	0.7619	0.5714	0.5714	0.8961	0.5065	0.6349	0.2714	0.5238	0.6571	YY1			NM_001098081.1:2;XM_024981876.1:3		ENSBTAG00000020819	21	65168060	65193179	gene	+	0	YY1	3336.75	-0.0776661	0.0823291	-0.943362	0.345496	0.8307	3270.62	3393.85	-0.0151532
chr3	101782492	101782554	63	5	0.1428	0.3524	-0.2096	-30.43	0.1379	0.16	0.1917	0.03333	0.5091	0.3455	0.3556	0.3	0.225	ERI3			XM_024989635.1:7;XM_010803690.3:7;XM_010803688.3:6;XM_005204834.4:6;XM_024989636.1:8;XM_015466522.2:8;NM_001046479.2:6;XM_024989637.1:6;NM_001113242.2:7;XM_010803687.3:7;XM_010803692.3:6;XM_005204831.3:7		ENSBTAG00000015559	3	101700923	101832084	gene	+	0	ERI3	737.264	0.116871	0.0824297	1.41783	0.156241	0.676969	752.631	713.82	0.0232846
chr4	5640351	5640483	133	6	0.6922	0.8547	-0.1625	-30.42	0.8444	0.6292	0.4737	0.7232	0.8718	0.8476	0.8571	0.8393	0.9						ENSBTAG00000014016	4	5505953	5599101	gene	-	-41251	IKZF1	398.963	-0.0627708	0.280576	-0.223721	0.822974	0.97107	385.886	408.948	-0.00180435
chr12	85173815	85173934	120	6	0.335	0.5934	-0.2584	-30.04	0.2128	0.3673	0.3	0.3608	0.5588	0.5214	0.5833	0.5867	0.4937	RAB20			NM_001193089.1:1		ENSBTAG00000049416	12	85168907	85200403	gene	-	0	RAB20	161.495	-0.476803	0.261415	-1.82393	0.0681627	0.535207	145.033	169.376	-0.023036
chr19	34384125	34384213	89	6	0.5331	0.3373	0.1958	29.98	0.4444	0.6263	0.529	0.5938	0.4667	0.3689	0.2796	0.4045	0.209	MIEF2		NM_001077925.1:1;XM_024980092.1:2			ENSBTAG00000017081	19	34382620	34386321	gene	-	0	MIEF2	160.657	0.0627594	0.154426	0.406404	0.684446	0.948054	161.805	158.109	0.0044277
chr17	14486817	14487015	199	6	0.2927	0.4863	-0.1936	-29.9	0.3494	0.2029	0.3673	0.3478	0.5417	0.8269	0.5	0.4096	0.4775	GAB1			XM_024977396.1:10;XM_024977398.1:9;NM_001101201.1:9;XM_005217572.4:10;XM_005217570.4:11		ENSBTAG00000002813	17	14421799	14549193	gene	-	0	GAB1	3145.77	0.182943	0.0996398	1.83604	0.0663518	0.530102	3222.93	2961.63	0.0290656
chr21	57379470	57379580	111	5	0.775	0.5376	0.2374	29.9	0.7429	0.7714	0.7064	0.9625	0.4857	0.4	0.4286	0.6833	0.775	LGMN		NM_174101.2:1;XM_024981595.1:1			ENSBTAG00000046979	21	57379062	57414855	gene	-	0	LGMN	1969.28	-0.00820032	0.0829888	-0.0988123	0.921287	0.988624	1921.59	1927.25	-0.00155821
chr6	113127341	113127422	82	6	0.6441	0.8291	-0.185	-29.88	0.8	0.5	0.6667	0.6667	0.9722	0.8333	0.8438	0.8704	0.6905	LOC528518		XM_024993663.1:8;XM_024993664.1:8;XM_024993662.1:8			ENSBTAG00000049123	6	113103764	113156369	gene	+	0	ENSBTAG00000049123	7.09745	-0.647586	0.586295	-1.10454	0.269359	0.783233	6.99443	7.21044	-0.00767707
chr16	43908968	43909070	103	7	0.474	0.3004	0.1736	29.81	0.4101	0.4867	0.3121	0.5926	0.2696	0.3364	0.227	0.3485	0.3091	TMEM201			XM_024976133.1:10;XM_005216953.4:10;NM_001037451.1:5;XM_024976132.1:10;XM_024976135.1:10;XM_024976137.1:10;XM_024976134.1:9;XM_024976136.1:9		ENSBTAG00000003180	16	43890228	43911977	gene	-	0	TMEM201	517.115	-0.100989	0.0926486	-1.09002	0.275705	0.787592	502.427	524.366	-0.0165575
chr11	2205915	2206040	126	7	0.3478	0.5195	-0.1717	-29.57	0.3952	0.274	0.3333	0.451	0.7396	0.4052	0.5833	0.5491	0.4406						ENSBTAG00000011558	11	2164620	2174030	gene	-	-31886	GPAT2	65.6869	-0.94392	0.423887	-2.22682	0.0259593	0.413743	56.7797	70.0266	-0.0311337
chr3	28521491	28521650	160	6	0.8123	0.6276	0.1847	29.57	0.8667	0.8785	0.9286	0.6842	0.6818	0.4167	0.7456	0.7456	0.625						ENSBTAG00000032057	3	28514069	28514381	gene	-	-7111	ENSBTAG00000032057	18.6156	0.234711	0.680282	0.345021	0.730079	0.956711	17.5519	17.355	0.0020099
chr18	7928263	7928342	80	6	0.5163	0.3305	0.1858	29.37	0.4744	0.5123	0.49	0.4886	0.3099	0.5357	0.3077	0.2394	0.2623	BCO1		NM_001024559.1:11;NM_001024559.1:12	NM_001024559.1:11	CGI.chr18.186	ENSBTAG00000001026	18	7897716	7928436	gene	+	0	BCO1	44.3595	0.418084	0.280106	1.49259	0.135543	0.653173	45.3716	42.24	0.0156206
chr23	44825943	44825994	52	5	0.1111	0.3036	-0.1924	-28.86	0.1	0.12	0.07619	0.08571	0.2769	0.32	0	0.4333	0.4286	TMEM170B			XM_024983982.1:3;XM_024983981.1:2		ENSBTAG00000010256	23	44802115	44835671	gene	-	0	TMEM170B	129.269	0.0666108	0.153102	0.435075	0.663508	0.942015	130.876	128.327	0.0047695
chr12	34475539	34475812	274	7	0.2453	0.4257	-0.1804	-28.8	0.2857	0.1519	0.2841	0.2561	0.2738	0.6585	0.2466	0.5326	0.2692	TNFRSF19			XR_001501505.2:9;XR_001501506.2:10;XR_001501507.2:9;XM_005213807.4:7;XM_010810804.3:7;XM_005213808.4:7;XR_003037474.1:8;NM_001077096.1:6		ENSBTAG00000018300	12	34421456	34509717	gene	-	0	TNFRSF19	635.417	0.00118028	0.203553	0.00579838	0.995374	0.999748	619.026	625.632	5.3655e-05
chr3	114775640	114775851	212	6	0.6305	0.4589	0.1716	28.8	0.5421	0.5426	0.5699	0.563	0.4333	0.4233	0.4262	0.3923	0.367						ENSBTAG00000013869	3	114535146	114633955	gene	+	-141686	SH3BP4	2436.32	-0.0233507	0.145518	-0.160466	0.872514	0.980186	2254.5	2265.73	-0.00180219
chr2	5430772	5430922	151	7	0.3113	0.4801	-0.1687	-28.79	0.4545	0.3429	0.3505	0.3988	0.6429	0.6071	0.6032	0.4713	0.4762	BIN1			XM_005202226.4:1;XM_005202228.2:1;XM_005202225.3:1;XM_005202221.3:1;XM_005202218.3:1;XM_015474474.1:1;XM_005202227.2:1;XM_005202224.3:1;XM_005202223.3:1;XM_005202220.3:1;XM_010801801.2:1;XM_010801800.3:1;XM_005202217.4:1;XM_010801803.3:1;XM_010801805.3:1;XM_010801806.3:1;XM_024977693.1:1;XM_024977732.1:1;XM_010801809.3:1;XM_005202222.4:1;XM_024977745.1:1;XM_024977722.1:1;NM_001046541.1:1;XM_01080…		ENSBTAG00000019177	2	5418419	5475051	gene	+	0	BIN1	2203.12	0.109725	0.100089	1.09628	0.272956	0.786144	2263.49	2143.4	0.0159706
chr16	27068598	27068655	58	5	0.4043	0.1767	0.2276	28.75	0.175	0.3857	0.5053	0.5111	0.2182	0.05	0.2667	0.2125	0.15						ENSBTAG00000012778	16	27079889	27138327	gene	+	11235	CAPN2	5033.61	-0.100784	0.104545	-0.964023	0.335034	0.824673	4783.39	5016.4	-0.0136034
chr10	47670161	47670327	167	6	0.7042	0.5182	0.186	28.74	0.5614	0.7292	0.5952	0.8073	0.4537	0.6212	0.5417	0.5057	0.4608	TLN2			XM_024997996.1:59;XM_024997995.1:58;XM_024998000.1:58;XM_024998003.1:57;XM_024997999.1:58;XM_024998001.1:58;XM_024997998.1:57		ENSBTAG00000003667	10	47248373	47742906	gene	-	0	TLN2	2461.62	0.127487	0.101425	1.25696	0.208766	0.730145	2530.95	2373.5	0.0183793
chr12	75056198	75056445	248	6	0.5931	0.7667	-0.1736	-28.55	0.5	0.6867	0.7528	0.5981	0.8125	0.831	0.7429	0.8444	0.8462						ENSBTAG00000039374	12	75029682	75069614	gene	+	0	IPO5	7745.05	-0.00268437	0.0612245	-0.0438447	0.965028	0.995077	7707.85	7719.82	-0.000791552
chr18	62174286	62174356	71	6	0.4393	0.2266	0.2127	28.24	0.6458	0.1282	0.3725	0.7667	0.14	0.3596	0.1111	0.2381	0.2778	BRSK1		XM_024979374.1:6;XM_002695410.4:6		CGI.chr18.1897	ENSBTAG00000015226	18	62167349	62190012	gene	-	0	BRSK1	351.314	-0.00307382	0.135837	-0.0226287	0.981946	0.996879	343.587	343.215	-0.000265066
chr13	36769545	36769656	112	6	0.2747	0.4709	-0.1962	-28.07	0.2143	0.1771	0.5195	0.2	0.5143	0.5342	0.175	0.5593	0.5294						ENSBTAG00000000654	13	36593247	36754850	gene	+	-14696	ARMC4	121.093	0.20801	0.306629	0.678376	0.497533	0.89292	124.862	120.125	0.00553118
chr29	32295733	32295871	139	6	0.6271	0.8162	-0.1892	-27.94	0.7222	0.6111	0.6833	0.6667	0.9333	0.881	0.8958	0.7381	0.75						ENSBTAG00000006902	29	32262389	32290687	gene	+	-5047	KCNJ5	98.9575	-0.161336	0.417384	-0.38654	0.699097	0.950406	91.2268	94.7633	-0.00275529
chr19	62874239	62874316	78	5	0.4055	0.6613	-0.2558	-27.91	0.7586	0.4	0.2857	0.3714	0.675	0.7231	0.6462	0.5167	0.7667	PRKCA			XM_024979613.1:3;NM_174435.1:3;XM_024979614.1:3;XM_024979615.1:2		ENSBTAG00000001061	19	62664530	62970305	gene	+	0	PRKCA	816.683	-0.0810369	0.0985217	-0.822528	0.410776	0.862109	792.111	817.621	-0.0119338
chr23	50522686	50522765	80	6	0.763	0.5775	0.1855	27.78	0.7976	0.8293	0.6562	0.8333	0.8333	0.4167	0.6667	0.4091	0.7222	TUBB2A	TUBB2A	XM_015460018.2:1		CGI.chr23.981	ENSBTAG00000048485	23	50525011	50528874	gene	+	2247	TUBB2A	680.959	-0.0815875	0.119658	-0.681838	0.495342	0.892145	673.965	697.586	-0.00876662
chr21	2816946	2817022	77	5	0.4864	0.2361	0.2503	27.2	0.56	0.375	0.6917	0.1622	0.2394	0.1795	0.1795	0.3226	0.2895	ATP10A			XM_010816883.3:18;XM_015459143.2:18;XM_015459144.2:18	CGI.chr21.30	ENSBTAG00000027081	21	2758171	2940408	gene	-	0	ATP10A	300.21	-0.63428	0.291574	-2.17537	0.0296027	0.427687	260.262	329.25	-0.0348246
chr19	34537745	34537816	72	5	0.3698	0.1885	0.1813	27.08	0.5333	0.3108	0.3675	0.5373	0.16	0.1978	0.3833	0.1944	0.1216	DRC3		NM_001102111.1:3		CGI.chr19.703	ENSBTAG00000008798	19	34536461	34556509	gene	-	0	DRC3	19.5739	-0.201904	0.338394	-0.596655	0.550738	0.907013	19.3959	19.8221	-0.00465802
chr3	113132371	113132451	81	5	0.6574	0.8147	-0.1573	-27	0.6118	0.325	0.8632	0.6348	0.8667	0.7529	0.96	0.8095	0.8421	DGKD			NM_001035282.2:3;XM_024988126.1:3;XM_024988128.1:3;XM_024988129.1:1;XM_024988130.1:1		ENSBTAG00000020616	3	113062329	113172640	gene	+	0	DGKD	2052.41	-0.268308	0.10467	-2.56337	0.0103661	0.323863	1922.17	2175.98	-0.0527866
chr7	21403019	21403083	65	5	0.693	0.5237	0.1694	26.99	0.7361	0.46	0.7632	0.859	0.4928	0.5227	0.3065	0.678	0.697	AMH		NM_173890.1:3	NM_173890.1:3	CGI.chr7.945	ENSBTAG00000014955	7	21401482	21404348	gene	+	0	AMH	35791.9	-0.341875	0.257441	-1.32798	0.184186	0.705072	29941.4	35141.7	-0.0133296
chr15	77122439	77122505	67	6	0.8465	0.6834	0.1632	26.97	0.9444	0.9524	0.8571	0.6667	0.8333	0.7083	0.6042	0.6667	0.6042	ACP2		XM_005216484.3:5;XM_005216483.3:5;NM_001076058.3:5;NM_001357044.1:5	XM_005216484.3:5;XM_005216483.3:5;NM_001076058.3:5;NM_001357044.1:5		ENSBTAG00000021002	15	77118094	77125767	gene	-	0	ACP2	717.627	0.010605	0.088095	0.120381	0.904181	0.98619	705.982	701.397	0.00183778
chr10	8389480	8389662	183	5	0.3772	0.1785	0.1987	26.84	0.2463	0.4462	0.5636	0.3193	0.1098	0.1377	0.1393	0.3256	0.2358	PDE8B			XM_024997900.1:1;XM_024997898.1:1;XM_024997899.1:1;XM_024997896.1:1;XM_024997897.1:1		ENSBTAG00000020205	10	8336669	8590336	gene	+	0	ENSBTAG00000020205	1538.08	-0.175143	0.17609	-0.99462	0.319921	0.817172	1401.27	1507.47	-0.0105816
chr21	34256112	34256184	73	6	0.5747	0.7523	-0.1776	-26.54	0.5952	0.5333	0.5694	0.6667	0.5758	0.8542	0.6667	0.9792	0.75	SEMA7A		NM_001206185.1:11;XM_010817088.3:11			ENSBTAG00000011446	21	34234870	34258160	gene	+	0	SEMA7A	1245.72	-0.11184	0.139459	-0.801956	0.422578	0.866837	1148.36	1202.44	-0.00947203
chr1	80660761	80660854	94	6	0.4954	0.6759	-0.1805	-26.45	0.52	0.5833	0.4127	0.5722	0.6579	0.6364	0.7222	0.7333	0.6444	DNAJB11			NM_001034268.1:9;XM_005201468.3:9		ENSBTAG00000003151	1	80643738	80661936	gene	-	0	DNAJB11	1138.86	-0.0231075	0.115261	-0.200481	0.841105	0.9738	1137.22	1141.58	-0.00260733
chr18	61947152	61947255	104	5	0.6547	0.4141	0.2406	26.43	0.6	0.6	0.6133	0.7158	0.56	0.4444	0.4923	0.2286	0.3385	FIZ1		XM_010815501.3:3;XM_005219725.4:4;XM_024978668.1:4;XM_005219726.4:3;XM_005219724.4:4;NM_001101308.1:4			ENSBTAG00000012333	18	61915344	61960163	gene	-	0	ZNF524	382.475	-0.0284983	0.139401	-0.204434	0.838015	0.972994	367.675	369.611	-0.00235946
chr18	61947152	61947255	104	5	0.6547	0.4141	0.2406	26.43	0.6	0.6	0.6133	0.7158	0.56	0.4444	0.4923	0.2286	0.3385	FIZ1		XM_010815501.3:3;XM_005219725.4:4;XM_024978668.1:4;XM_005219726.4:3;XM_005219724.4:4;NM_001101308.1:4			ENSBTAG00000030403	18	61941889	61947502	gene	+	0	FIZ1	511.897	-0.0242488	0.128201	-0.189146	0.849978	0.975466	495.716	498.073	-0.00230039
chr1	69450490	69450624	135	5	0.7142	0.8947	-0.1805	-26.09	0.75	0.8	0.85	0.6154	0.9	0.825	0.9333	0.9391	0.913	HEG1			XM_005201440.2:6		ENSBTAG00000021396	1	69422853	69525187	gene	-	0	HEG1	1059.64	0.322291	0.134117	2.40307	0.0162582	0.363661	1132.78	978.088	0.0463609
chr21	66722937	66722988	52	6	0.2441	0.4188	-0.1748	-26.09	0.1818	0.1497	0.2576	0.1782	0.2162	0.2794	0.4894	0.2982	0.3579	PPP2R5C			XM_005222149.3:3;XM_005222144.3:3;XM_024981627.1:3;XM_024981632.1:3;XM_024981628.1:3;XM_024981631.1:3;XM_024981630.1:3;XM_024981629.1:3;XM_024981634.1:3;XM_024981633.1:3;XM_005222151.4:1;XM_024981635.1:1;NM_001083376.1:1;XM_024981636.1:1		ENSBTAG00000020192	21	66678555	66817662	gene	+	0	PPP2R5C	2370.46	0.112906	0.0781053	1.44556	0.1483	0.668149	2436.4	2305.47	0.0243756
chr29	49884891	49884975	85	6	0.342	0.5242	-0.1822	-26.08	0.3739	0.2683	0.2816	0.3438	0.6374	0.5728	0.4677	0.5862	0.3507						ENSBTAG00000054020	29	49885830	49892539	gene	-	856	ENSBTAG00000054020	0.501412	1.70109	3.19817	0.531893	0.5948		0.499305	0.496236	0.00097558
chr26	44581670	44581741	72	4	0.164	0.3041	-0.1402	-26.07	0.03846	0.1	0.25	0.5714	0.3571	0.525	0.3	0.7	0.35	CTBP2			XM_005225833.3:8;XM_024985462.1:8;XM_024985463.1:9;XM_024985464.1:8		ENSBTAG00000003397	26	44545729	44713829	gene	-	0	CTBP2	3080.99	0.223711	0.0603913	3.70436	0.000211926	0.101118	3252.23	2926.3	0.115266
chr19	15836083	15836197	115	5	0.2023	0.3695	-0.1672	-26.03	0.1081	0.2319	0.3521	0.146	0.4904	0.1961	0.3605	0.2756	0.3815						ENSBTAG00000014113	19	15807709	15809743	gene	-	-26341	CCL8	59.2893	-0.220004	0.435689	-0.504957	0.613589	0.927174	55.1744	58.0707	-0.00358796
chr13	25901590	25901746	157	5	0.3667	0.5971	-0.2303	-25.84	0.5556	0.2969	0.2667	0.3462	0.6	0.36	0.5818	0.72	0.6	GPR158			XM_025000757.1:2		ENSBTAG00000009117	13	25851588	25853835	gene	+	-47756	THNSL1	251.747	-0.0783776	0.120639	-0.649687	0.515894	0.898195	250.22	257.677	-0.00830115
chr12	85375975	85376158	184	5	0.3171	0.1258	0.1913	25.63	0.3894	0.09615	0.2877	0.1712	0.09722	0.1739	0.04094	0.03763	0.3711	LOC112449091;LOC112449092	LOC112449092	XR_003037583.1:1	XM_025000173.1:1	CGI.chr12.587	ENSBTAG00000004041	12	85327077	85359000	gene	-	-16976	ANKRD10	1384.75	-0.000467909	0.129402	-0.00361593	0.997115	0.999803	1331.36	1330.35	-4.36717e-05
chr11	105450261	105450361	101	6	0.3153	0.4983	-0.183	-25.62	0.1905	0.3333	0.4583	0.2708	0.5139	0.6	0.6389	0.2807	0.5139	FCN1	FCN1	NM_001010996.1:9;XM_005213509.4:10			ENSBTAG00000048155	11	105440660	105450692	gene	-	0	FCN1	15.326	0.453873	0.526122	0.862676	0.388315	0.850691	15.1325	14.6489	0.00600828
chr18	63768417	63768512	96	6	0.4843	0.2959	0.1884	25.51	0.4944	0.4516	0.473	0.5135	0.4359	0.2071	0.2419	0.2941	0.42						ENSBTAG00000030348	18	63773647	63785937	gene	+	5136	ZNF582	112.652	-0.157992	0.168726	-0.936383	0.349076	0.831288	108.776	113.452	-0.0100944
chr14	4466423	4466613	191	6	0.5505	0.7696	-0.2192	-25.26	0.6515	0.5417	0.6905	0.5667	0.5667	0.7963	0.9259	0.7889	0.7778	FAM135B			XM_005215241.4:1;NM_001078091.1:1;XM_025001766.1:1;XM_025001765.1:1		ENSBTAG00000018218	14	4388016	4643810	gene	+	0	FAM135B	9.71095	-0.730081	0.59587	-1.22524	0.220486	0.740244	9.44288	9.83545	-0.00868899
chr23	49248445	49248671	227	6	0.327	0.5101	-0.1831	-25.17	0.2647	0.3333	0.4	0.3433	0.7191	0.5543	0.4737	0.5	0.2222	FARS2			XM_024983443.1:2;NM_001076805.1:2;XM_024983449.1:2;XM_024983442.1:2;XM_024983444.1:3;XM_024983447.1:2;XM_024983448.1:2;XM_024983445.1:3;XM_024983446.1:2		ENSBTAG00000018072	23	49111503	49398418	gene	-	0	FARS2	813.481	0.0689519	0.0965936	0.713835	0.475329	0.884012	813.285	788.157	0.010437
chr10	100178456	100178537	82	6	0.7127	0.5444	0.1682	24.83	0.6538	0.8958	0.66	0.7708	0.6275	0.5098	0.4242	0.5139	0.697	PTPN21			XM_002691087.6:6;XM_024998162.1:5;XM_015473319.2:6;XM_010809677.3:6;XM_024998161.1:6		ENSBTAG00000018596	10	100170717	100247414	gene	-	0	PTPN21	2696.52	-0.033093	0.102434	-0.323067	0.746644	0.959397	2617.65	2663.9	-0.00452476
chr14	19420643	19420695	53	4	0.7857	0.6442	0.1416	24.62	0.5	0.3125	0.7292	0.7222	0.4792	0.1562	0.4	0.3393	0.3421	H3F3C	H3F3C	NM_001099370.2:2		CGI.chr14.495	ENSBTAG00000017016	14	19419741	19420794	gene	-	0	H3F3C	73.9094	0.0724879	0.190173	0.381168	0.703079	0.951095	74.5815	73.59	0.00368837
chr11	88397132	88397415	284	5	0.3302	0.5372	-0.207	-24.19	0.381	0.3457	0.1667	0.4262	0.4571	0.4762	0.4182	0.6604	0.6512	MBOAT2			XM_024999544.1:1		ENSBTAG00000008160	11	88363055	88464714	gene	+	0	MBOAT2	593.132	-0.0506857	0.083712	-0.605477	0.544862	0.906692	583.656	597.409	-0.00955704
chr29	2717024	2717240	217	6	0.4477	0.6344	-0.1867	-24.15	0.2333	0.6111	0.3056	0.5253	0.5745	0.7381	0.6333	0.6667	0.5333						ENSBTAG00000049527	29	2655462	2658895	gene	+	-58130	ENSBTAG00000049527	1.18426	1.40086	1.38834	1.00902	0.312965		1.17565	1.16562	0.003826
chr25	2619865	2619939	75	5	0.4617	0.2516	0.2101	24.06	0.4364	0.6	0.3733	0.5	0.16	0.2903	0.3333	0.35	0.06667						ENSBTAG00000050810	25	2650289	2651249	gene	+	30351	ENSBTAG00000050810	0.108508	-0.5521	4.21846	-0.130877	0.895872		0.231631	0.231731	-0.000191954
chr24	57626438	57626533	96	4	0.3212	0.6184	-0.2972	-24	0.38	0.1667	0.5667	0.2258	0.7308	0.5435	0.7143	0.6538	0.5385	ALPK2		XM_024984219.1:1	XM_005224149.4:2;XM_015460089.2:2;XM_024984218.1:2;NM_001192248.1:2;XM_015460090.2:2		ENSBTAG00000014284	24	57611635	57740561	gene	-	0	ALPK2	17.4986	-0.671853	0.449721	-1.49393	0.135193	0.652675	16.9224	18.0124	-0.0133114
chr24	56951335	56951390	56	6	0.4421	0.6288	-0.1867	-23.93	0.7333	0.4074	0.3472	0.3485	0.8939	0.6923	0.45	0.8519	0.2222	ATP8B1			NM_001192839.1:27;XM_024984399.1:27		ENSBTAG00000005738	24	56868849	56976543	gene	-	0	ATP8B1	90.0899	0.11928	0.295626	0.403483	0.686593	0.948797	85.2369	82.3206	0.00322856
chr23	50969635	50969685	51	5	0.4943	0.6497	-0.1554	-23.72	0.8295	0.7195	0.8173	0.6975	0.8229	0.8163	0.8939	0.8276	0.8095	LOC101904174		XR_001494945.2:4;XR_239731.4:4;XR_239730.4:4			ENSBTAG00000012079	23	50879054	50953182	gene	+	-16454	MYLK4	39.0668	0.103942	0.353975	0.293644	0.76903	0.964436	38.5133	37.8343	0.00219406
chr25	39474108	39474170	63	5	0.7126	0.4946	0.218	23.51	0.72	0.6125	0.7101	0.6667	0.5294	0.5333	0.4615	0.5	0.6	SDK1			XM_024985294.1:5		ENSBTAG00000004035	25	39452545	40061787	gene	-	0	SDK1	276.038	-0.0193202	0.167146	-0.115589	0.907979	0.986237	265.321	268.017	-0.00119332
chr10	79644511	79644671	161	5	0.8421	0.6718	0.1703	23.41	0.9206	0.8261	0.7895	0.8417	0.9302	0.8936	0.6444	0.5926	0.5093	ZFYVE26			NM_001205789.1:27;XM_024997474.1:27;XM_005211968.4:27;XM_015473230.2:19		ENSBTAG00000014334	10	79599599	79667575	gene	-	0	ZFYVE26	2443.51	0.0163644	0.102404	0.159802	0.873037	0.980186	2458.02	2443.76	0.00223492
chr12	76218405	76218516	112	5	0.2411	0.4301	-0.1889	-23.27	0.44	0.4333	0.2	0.36	0.5091	0.7656	0.5538	0.5053	0.4923	UBAC2			XM_010810958.3:6;NM_001103344.1:7		ENSBTAG00000005682	12	76079652	76300630	gene	+	0	UBAC2	643.526	0.0230258	0.0977303	0.235605	0.813739	0.969132	638.611	631.145	0.00339061
chr22	60096056	60096139	84	4	0.3534	0.6504	-0.297	-23.25	0.2424	0.25	0.5833	0.375	0.5952	0.4688	0.9167	0.4118	0.75						ENSBTAG00000009159	22	60240225	60280068	gene	-	144087	PLXNA1	3921.4	0.0241791	0.152142	0.158925	0.873728	0.980186	3729.92	3698.37	0.0017367
chr20	34856054	34856208	155	4	0.3861	0.6698	-0.2837	-23.04	0.1552	0.4179	0.3514	0.562	0.775	0.8305	0.75	0.4903	0.6567						ENSBTAG00000016152	20	35003820	35062931	gene	+	147613	DAB2	2078.89	0.384384	0.122323	3.14236	0.00167592	0.182198	2231.15	1863.26	0.126283
chr1	59013390	59013607	218	5	0.2749	0.4504	-0.1755	-23.04	0.2361	0.2371	0.36	0.4029	0.4867	0.5069	0.3492	0.5316	0.3793						ENSBTAG00000011928	1	58975734	59030035	gene	-	0	ZBTB20	2905.42	0.00809258	0.114662	0.0705779	0.943734	0.992649	2785.42	2773.56	0.000920096
chr26	31418410	31418588	179	5	0.4215	0.5903	-0.1688	-22.97	0.3667	0.4521	0.5089	0.3854	0.663	0.5812	0.6344	0.629	0.4494						ENSBTAG00000019434	26	31436456	31463087	gene	+	17869	PDCD4	3266.16	-0.0499907	0.0684045	-0.730809	0.464896	0.877636	3349.58	3428.45	-0.0127262
chr2	27975425	27975587	163	4	0.09949	0.258	-0.1585	-22.86	0.04098	0.1026	0.3	0.07469	0.2667	0.28	0.3297	0.1639	0.2945						ENSBTAG00000017162	2	27870255	28191872	gene	+	0	STK39	664.754	-0.00582241	0.0969854	-0.0600339	0.952129	0.993173	668.315	670.734	-0.000867033
chr19	51403648	51403796	149	5	0.43	0.6114	-0.1814	-22.67	0.4182	0.4091	0.4286	0.4588	0.7159	0.6377	0.6897	0.4103	0.5556						ENSBTAG00000018271	19	51437110	51478799	gene	+	33315	SLC38A10	3279.76	-0.0488588	0.0761793	-0.641366	0.521285	0.899881	3248.82	3322.9	-0.0106242
chr3	113153505	113153723	219	5	0.3835	0.5512	-0.1677	-22.46	0.313	0.5	0.2408	0.3	0.5545	0.514	0.5263	0.5357	0.3947	DGKD			XM_024988126.1:17;XM_024988128.1:17;XM_024988129.1:15;XM_024988130.1:15;NM_001035282.2:17		ENSBTAG00000020616	3	113062329	113172640	gene	+	0	DGKD	2052.41	-0.268308	0.10467	-2.56337	0.0103661	0.323863	1922.17	2175.98	-0.0527866
chr3	9857872	9857959	88	5	0.5105	0.6748	-0.1643	-22.32	0.2812	0.1842	0.5634	0.5	0.6792	0.7167	0.2419	0.4521	0.6905	SLAMF8		NM_001205794.1:4			ENSBTAG00000016698	3	9850403	9860647	gene	-	0	SLAMF8	35.7005	-0.134919	0.427742	-0.315421	0.752442	0.960861	35.1917	36.1256	-0.00221798
chr5	114321683	114321818	136	5	0.5826	0.7612	-0.1786	-22.12	0.5263	0.4746	0.5962	0.7153	0.7471	0.7381	0.8636	0.7701	0.7174	EFCAB6			XM_003586161.5:10;XM_010805781.3:10;XM_005207460.4:10;XM_005207462.4:9		ENSBTAG00000053264	5	114257684	114268117	gene	-	-53567	ENSBTAG00000053264	10.6191	-1.24167	0.51419	-2.41481	0.0157436	0.36255	10.1914	10.905	-0.0334707
chr14	6389800	6389851	52	4	0.4466	0.607	-0.1604	-21.69	0.6852	0.59	0.7031	0.5814	0.7976	0.7426	0.7283	0.6735	0.7065						ENSBTAG00000002181	14	6400723	6544685	gene	-	10873	KHDRBS3	389.044	-0.225964	0.206407	-1.09475	0.273626	0.786409	365.139	395.629	-0.0110707
chr13	78157772	78157854	83	5	0.6089	0.438	0.1709	21.67	0.6667	0.28	0.525	0.7714	0.2051	0.419	0.42	0.3	0.4571	TMEM189			NM_001100315.1:3;XM_025000432.1:3		ENSBTAG00000010135	13	78152922	78178452	gene	-	0	TMEM189	458.847	0.00453428	0.129603	0.0349858	0.972091	0.995077	443.99	444.113	0.000422144
chr18	8198481	8198542	62	5	0.3645	0.539	-0.1745	-21.64	0.4111	0.4462	0.232	0.4133	0.5882	0.4941	0.5333	0.6	0.5429	CMIP			XM_024978891.1:3		ENSBTAG00000013524	18	8044686	8257246	gene	+	0	CMIP	2052.07	0.195801	0.141048	1.38819	0.16508	0.68648	2128.94	1953.4	0.0174535
chr29	31873530	31873620	91	4	0.477	0.2497	0.2273	21.61	0.4435	0.5333	0.4958	0.459	0.2619	0.3279	0.2121	0.2653	0.1944	ETS1			XM_024987268.1:6;NM_001099106.2:7;XM_024987264.1:7;XM_024987266.1:6;XM_024987265.1:6;XM_005226825.3:7;XM_005226826.4:7		ENSBTAG00000002341	29	31813185	31949833	gene	-	0	ETS1	2789.46	0.328011	0.126804	2.58675	0.00968847	0.322058	3032.26	2590.68	0.057236
chrX	39841478	39841655	178	4	0.2409	0.5058	-0.2649	-21.54	0.25	0.125	0.375	0.2125	0.4722	0.6765	0.3714	0.4881	0.4667						ENSBTAG00000001911	X	39843051	40101409	gene	+	1397	ENSBTAG00000001911	528.34	-0.246011	0.277112	-0.887768	0.374666	0.843509	451.143	497.015	-0.00775726
chr5	73876141	73876197	57	5	0.5395	0.7429	-0.2033	-21.47	0.66	0.7375	0.2	0.7	0.8182	0.7	0.8	0.7667	0.7059						ENSBTAG00000049066	5	73866613	73874122	gene	+	-2020	APOL6	6.00488	0.451261	0.693783	0.650435	0.515411		6.03633	5.93993	0.00384612
chr10	71488816	71488964	149	5	0.4652	0.6744	-0.2091	-21.46	0.5224	0.4524	0.7	0.4262	0.5658	0.8261	0.6867	0.6887	0.6774	DAAM1			XR_809399.3:1;XR_003036616.1:1;XM_005211965.4:1;XM_005211966.4:1;NM_001081588.1:1		ENSBTAG00000005984	10	71479279	71670966	gene	+	0	DAAM1	3204.03	0.320266	0.0741319	4.32022	1.55873e-05	0.0267743	3502.86	3011.42	0.265341
chr3	116439728	116439798	71	4	0.1008	0.276	-0.1751	-21.43	0.1389	0.03947	0.1154	0.1146	0.125	0.2685	0.1875	0.3895	0.3333						ENSBTAG00000005854	3	116552173	116565322	gene	+	112376	COPS8	1166.87	-0.109238	0.0861398	-1.26815	0.204744	0.724868	1147.22	1206.23	-0.0201999
chr17	60566550	60566776	227	5	0.4916	0.6872	-0.1956	-21.36	0.5285	0.5055	0.5238	0.5745	0.6571	0.6753	0.7966	0.7523	0.6163						ENSBTAG00000031824	17	60618708	60739666	gene	+	51933	RBM19	1068.6	-0.100465	0.112725	-0.891241	0.3728	0.842771	1043.92	1096.69	-0.0119926
chr26	30955624	30955705	82	5	0.2157	0.3961	-0.1804	-21.33	0.1905	0.3699	0.1429	0.1569	0.5862	0.4583	0.3684	0.26	0.4091						ENSBTAG00000000551	26	30880217	30890590	gene	-	-65035	SMNDC1	375.375	-0.0686977	0.0990533	-0.693543	0.487969	0.890127	375.066	386.496	-0.00998786
chr10	27902856	27902923	68	4	0.1947	0.3911	-0.1964	-21.32	0.1111	0.25	0.2766	0.06771	0.2535	0.2698	0.3382	0.2985	0.6542						ENSBTAG00000051986	10	27862705	27898343	gene	-	-4514	ENSBTAG00000051986	0.0527904	0.746312	4.21846	0.176916	0.859575		0.206018	0.205958	0.000259652
chr10	37253212	37253293	82	4	0.06942	0.2274	-0.1579	-21.24	0.06667	0.03947	0.01099	0.1944	0.3443	0.2632	0.1642	0.1169	0.25	SPTBN5		XM_015473137.2:25	XM_015473137.2:24		ENSBTAG00000006784	10	37229547	37241029	gene	+	-12184	PLA2G4B	197.654	0.349567	0.177475	1.96967	0.0488761	0.485131	208.401	183.759	0.0285817
chr12	85925744	85925852	109	4	0.6931	0.9181	-0.225	-21.16	0.9375	0.5	0.5714	0.75	0.875	1	0.9286	0.9583	0.9						ENSBTAG00000054563	12	86167314	86183236	gene	+	241463	SPACA7	0.10383	0	4.21846	0	1		0.231633	0.231629	0
chr21	44246009	44246101	93	4	0.4474	0.7124	-0.2651	-21.1	0.3438	0.625	0.5	0.3712	0.4265	0.8148	0.75	0.8542	0.8846	NPAS3			XM_024982068.1:6;XM_024982067.1:6;XM_024982066.1:6		ENSBTAG00000004462	21	44020189	44285742	gene	+	0	NPAS3	170.117	0.0969105	0.146061	0.663494	0.507014	0.895434	170.81	166.003	0.00756143
chr19	60528900	60528971	72	5	0.3176	0.4964	-0.1788	-20.57	0.325	0.1067	0.3556	0.5143	0.475	0.6	0.6267	0.4333	0.3846					CGI.chr19.1780	ENSBTAG00000008294	19	60608544	60618841	gene	-	79574	KCNJ2	102.907	0.429371	0.219033	1.96031	0.0499599	0.488576	107.61	95.5056	0.0277663
chr3	31576916	31576968	53	5	0.4437	0.6297	-0.186	-20.32	0.3548	0.5375	0.57	0.4855	0.7556	0.5567	0.6933	0.8	0.4872	FAM212B			NM_001101261.1:1		ENSBTAG00000022580	3	31565398	31578746	gene	+	0	INKA2	551.139	0.166394	0.105157	1.58234	0.113572	0.62437	563.979	524.947	0.0235081
chr10	86732672	86732814	143	5	0.2985	0.4951	-0.1966	-20.07	0.3953	0.2769	0.12	0.3273	0.5102	0.5088	0.3619	0.5267	0.4286	BATF			NM_001206278.1:2		ENSBTAG00000025405	10	86713962	86736092	gene	+	0	BATF	26.3987	-0.0879059	0.523014	-0.168076	0.866524	0.978263	25.3067	25.9346	-0.00109111
chrX	103921933	103922066	134	4	0.09188	0.277	-0.1851	-19.91	0.08333	0.09333	0.12	0.03333	0.32	0.2714	0.3	0.1846	0.2542						ENSBTAG00000047339	X	103408841	103432576	gene	+	-489358	BCOR	2508.51	0.0426833	0.0643498	0.663302	0.507137	0.895526	2527.06	2473.64	0.0118197
chr26	35031436	35031563	128	4	0.1897	0.4203	-0.2306	-19.87	0.1892	0.25	0.2	0.1304	0.381	0.3	0.386	0.3281	0.3902	ABLIM1		XM_024986081.1:21;XM_024986087.1:20;XM_024986088.1:20;XM_024986091.1:19;XM_024986085.1:20;XM_024986086.1:20;XM_024986089.1:20;XM_024986097.1:19;XM_024986094.1:19;XM_024986083.1:21;XM_024986093.1:19;XM_024986099.1:18;XM_024986090.1:19;XM_024986082.1:21;XM_024986096.1:21;XM_024986101.1:19;XM_024986102.1:19;XM_024986084.1:21;XM_024986095.1:19;XM_024986098.1:19;XM_024986100.1:18	XM_024986081.1:21;XM_024986087.1:20;XM_024986088.1:20;XM_024986091.1:19;XM_024986085.1:20;XM_024986086.1:20;XM_024986089.1:20;XM_024986097.1:19;XM_024986094.1:19;XM_024986083.1:21;XM_024986093.1:19;XM_024986099.1:18;XM_024986090.1:19;XM_024986082.1:21;XM_024986096.1:21;XM_024986101.1:19;XM_024986102.1:19;XM_024986084.1:21;XM_024986095.1:19;XM_024986098.1:19;XM_024986100.1:18		ENSBTAG00000004899	26	34909132	35229900	gene	-	0	ABLIM1	2551.33	0.19029	0.134659	1.41313	0.157619	0.67764	2671.79	2424.1	0.0182264
chr8	49015475	49015594	120	4	0.1654	0.3405	-0.1751	-19.83	0.05769	0.0137	0.1071	0.08088	0.1429	0.325	0.09259	0.1118	0.0625						ENSBTAG00000052698	8	48982547	49003364	gene	+	-12112	ENSBTAG00000052698	1.0447	-1.40333	1.5281	-0.918349	0.358436		1.03244	1.0374	-0.0031964
chr19	54040195	54040245	51	4	0.5191	0.672	-0.1529	-19.79	0.4107	0.3182	0.375	0.15	0.4375	0.4773	0.3889	0.45	0.4545	TMC6			XM_024979767.1:20;XM_010816518.3:19;XM_010816516.3:19;XM_024979771.1:19;XM_024979770.1:19;XM_024979773.1:18;XM_024979769.1:19;XM_024979766.1:19;XM_024979768.1:19;XM_005221163.4:19;XM_024979772.1:19;NM_001075208.1:18		ENSBTAG00000018661	19	54025899	54048017	gene	+	0	TMC6	2118.26	-0.103081	0.169859	-0.60686	0.543944	0.906429	1920.04	2029.5	-0.00632357
chr8	39932276	39932345	70	4	0.3785	0.6399	-0.2614	-19.79	0.425	0.2222	0.3077	0.6087	0.7391	0.4118	0.5	0.7931	0.7381	SPATA6L;SLC1A1		NM_174599.2:2	XR_808267.3:14		ENSBTAG00000019125	8	39928080	40003010	gene	-	0	SLC1A1	30.6378	-0.925124	0.418335	-2.21145	0.027005	0.415361	28.3785	32.1362	-0.0308219
chr27	12366714	12366901	188	4	0.2161	0.4402	-0.2241	-19.7	0.1739	0.1277	0.2917	0.2424	0.2121	0.4348	0.2619	0.5806	0.6889						ENSBTAG00000047749	27	13319531	13427878	gene	+	952631	ENSBTAG00000047749	66.3569	-0.104969	0.2369	-0.443093	0.657699	0.9405	67.3158	68.9222	-0.0038747
chr7	4428553	4428605	53	4	0.7001	0.541	0.1591	19.43	0.9474	0.7174	0.7738	0.9189	0.4932	0.8365	0.75	0.8065	0.8182	COMP		NM_001166517.1:16	NM_001166517.1:16		ENSBTAG00000004630	7	4422720	4430541	gene	+	0	COMP	34.4176	-0.153991	0.456086	-0.337637	0.735637	0.957667	32.2077	33.0766	-0.00232585
chr7	4428553	4428605	53	4	0.7001	0.541	0.1591	19.43	0.9474	0.7174	0.7738	0.9189	0.4932	0.8365	0.75	0.8065	0.8182	COMP		NM_001166517.1:16	NM_001166517.1:16		ENSBTAG00000010379	7	4423278	4516043	gene	-	0	CRTC1	620.736	0.0265464	0.0802105	0.330959	0.740675	0.958314	619.754	612.347	0.00532037
chr2	128064485	128064681	197	5	0.488	0.2797	0.2083	19.13	0.68	0.2857	0.46	0.5818	0.325	0.3333	0.3091	0.2143	0.16						ENSBTAG00000050474	2	127998303	128061752	gene	+	-2734	RUNX3	311.08	-0.193157	0.259613	-0.744018	0.456866	0.875843	292.326	320.601	-0.00648646
chr9	100705552	100705618	67	4	0.7225	0.8803	-0.1578	-19.12	0.9667	0.4219	0.875	0.9773	0.9342	0.8594	1	0.85	0.85	PDE10A			XM_024997134.1:21;XM_024997131.1:21;XM_024997132.1:21	CGI.chr9.604	ENSBTAG00000007758	9	100469650	100729770	gene	-	0	PDE10A	207.229	0.318178	0.376613	0.844842	0.398199	0.854876	220.492	194.769	0.00663954
chr12	85724476	85724536	61	4	0.5572	0.7798	-0.2226	-19.08	0.6667	0.4857	0.5185	0.5833	1	0.8525	0.4286	0.8571	0.74						ENSBTAG00000007298	12	85542291	85552388	gene	+	-172089	TEX29	5.45662	-0.683934	0.623477	-1.09697	0.272656		5.36936	5.50444	-0.0073676
chrUn_NW_020190439v1	85801	85963	163	4	0.2783	0.4728	-0.1945	-19	0.2222	0.3524	0.2571	0.2573	0.5745	0.4237	0.4623	0.4862	0.36
chr17	44272199	44272259	61	4	0.6548	0.439	0.2159	18.81	0.9167	0.7083	0.6912	0.4605	0.3833	0.6286	0.75	0.2917	0.325						ENSBTAG00000006758	17	44271151	44272435	gene	-	0	ENSBTAG00000006758	1.74413	-0.246688	1.33046	-0.185415	0.852903		1.72	1.72345	-0.000699536
chr13	75261399	75261472	74	4	0.1434	0.3122	-0.1688	-18.8	0.1071	0.0125	0.2632	0.1724	0.175	0.25	0.4167	0.3026	0.4167	SLC13A3			XM_025000636.1:3;XM_025000635.1:3;NM_001080288.2:3;XM_015474157.2:3;XM_025000637.1:3		ENSBTAG00000000873	13	75255201	75339020	gene	-	0	SLC13A3	387.324	-0.0937027	0.23842	-0.393015	0.694308	0.949632	349.948	363.691	-0.00341532
chr2	10187000	10187050	51	4	0.2853	0.458	-0.1727	-18.7	0.2571	0.1538	0.2676	0.2653	0.3226	0.4222	0.3333	0.3889	0.2963						ENSBTAG00000049344	2	10141972	10143244	gene	+	-43757	ENSBTAG00000049344	0.855513	0.878718	1.51352	0.580577	0.561526		0.855314	0.852759	0.00200132
chr19	19200933	19201081	149	4	0.5849	0.8063	-0.2213	-18.67	0.5556	0.5217	0.75	0.5333	0.9808	0.7105	0.7917	0.8594	0.7917	KSR1			XM_010815800.2:2;XM_010815797.3:2;XM_010815796.3:2;XM_024980660.1:2;XM_010815798.3:2;XM_010815802.3:1;XM_010815801.3:1		ENSBTAG00000006601	19	19088870	19247444	gene	+	0	KSR1	349.986	-0.174945	0.142703	-1.22594	0.220223	0.740244	326.688	349.204	-0.0149321
chr7	6633497	6633562	66	5	0.6634	0.8738	-0.2104	-18.54	0.5946	0.6579	0.7021	0.7297	0.7568	0.9211	0.8889	0.9429	0.9178	EPS15L1;LOC112447328			XR_003035439.1:1;XM_024993958.1:21;XM_010806555.3:21;XM_024993960.1:21;XM_024993957.1:21;XM_024993955.1:21;XM_024993953.1:21;XM_024993959.1:21;XM_024993954.1:21;XM_024993961.1:18;XM_024993963.1:21;NM_001101871.1:21;XM_024993962.1:21		ENSBTAG00000009990	7	6553351	6659290	gene	+	0	EPS15L1	1242.92	0.0672159	0.087299	0.76995	0.441329	0.870046	1249.3	1211.2	0.0119303
chr25	9687714	9687795	82	4	0.5919	0.8175	-0.2256	-18.45	0.85	0.7857	0.65	0.2692	0.9062	0.6912	0.9167	0.8058	0.8676	CLEC16A			XM_005224672.4:10;XM_024985300.1:10;XM_024985299.1:10;XM_005224670.4:10;XM_024985301.1:9		ENSBTAG00000005208	25	9621278	9853824	gene	+	0	CLEC16A	1011.38	0.0764557	0.0950744	0.804167	0.4213	0.866457	1019.88	986.536	0.0118987
chr3	78981547	78981600	54	4	0.5769	0.747	-0.1701	-18.43	0.6111	0.5288	0.6136	0.5862	0.75	0.9286	0.75	0.6837	0.7596	PDE4B			XM_024984022.1:9;XM_015465000.2:9;XM_010803424.3:9;NM_001102546.1:9		ENSBTAG00000008636	3	78957183	79406648	gene	-	0	PDE4B	232.932	0.130314	0.180744	0.720983	0.47092	0.881528	235.165	225.502	0.00733545
chr10	90611942	90612042	101	4	0.5019	0.7322	-0.2303	-18.18	0.6429	0.5784	0.5833	0.5208	0.7742	0.7826	0.7477	0.763	0.6552	NRXN3			XM_024997815.1:10;XM_024997816.1:1;XM_024997812.1:1;XM_024997814.1:1;XM_024997813.1:1;XM_024997811.1:1;NM_001081740.2:1		ENSBTAG00000025324	10	90495257	91099930	gene	+	0	NRXN3	7.60757	-0.788151	0.666259	-1.18295	0.236828	0.756275	7.41291	7.64707	-0.00779448
chr18	35426256	35426374	119	4	0.4028	0.6164	-0.2136	-18.12	0.4559	0.3654	0.5259	0.25	0.5	0.625	0.6333	0.6364	0.6389	SLC12A4		XM_024978365.1:3;NM_001174091.1:3			ENSBTAG00000018045	18	35425221	35447046	gene	-	0	SLC12A4	1974.55	0.0537358	0.0958052	0.560886	0.574875	0.91453	1943.02	1895.58	0.00820715
chr21	60895970	60896084	115	4	0.5146	0.7498	-0.2352	-18.09	0.6154	0.6545	0.5789	0.5514	0.8586	0.6923	0.5938	0.7143	0.65	C21H14orf132			NM_001252510.1:1;XR_003031392.1:1		ENSBTAG00000049435	21	60891805	60938992	gene	+	0	C21H14orf132	316.044	0.077015	0.161612	0.476543	0.633688	0.932676	315.995	305.147	0.00506958
chr13	82376243	82376335	93	4	0.7851	0.5041	0.281	18.03	0.8393	0.4286	0.9583	0.9516	0.8125	0.1607	0.6667	0.5172	0.575						ENSBTAG00000047975	13	81893783	82044527	gene	+	-331717	DOK5	84.3654	-0.949532	0.35204	-2.69723	0.00699188	0.2913	72.5947	92.6556	-0.0675462
chr17	58181889	58182040	152	4	0.1644	0.344	-0.1795	-17.95	0.1471	0.2135	0.1765	0.1111	0.431	0.25	0.3214	0.2658	0.2903						ENSBTAG00000043976	17	58188409	58250340	gene	-	6370	RNFT2	274.954	-0.196112	0.109625	-1.78894	0.0736242	0.547174	257.85	276.563	-0.0270522
chr16	50475261	50475321	61	4	0.4159	0.624	-0.208	-17.94	0.3111	0.3704	0.4359	0.5405	0.5897	0.6533	0.5333	0.6522	0.6863	MORN1			XM_010813429.3:10;XM_010813428.3:10;XM_015475188.2:9;XM_010813423.3:10;XM_002694124.5:10		ENSBTAG00000009306	16	50453091	50502162	gene	+	0	MORN1	87.6603	-0.26011	0.210026	-1.23846	0.215544	0.736648	83.6731	88.8288	-0.0128648
chr16	50377354	50377513	160	4	0.6406	0.8569	-0.2163	-17.89	0.5	0.8333	0.8246	0.5833	0.875	0.8056	1	0.8684	0.8409	PLCH2			XM_010813417.3:17;XM_024976789.1:17;XM_010813416.2:17		ENSBTAG00000002464	16	50361198	50426588	gene	-	0	PLCH2	8.88477	-0.411993	0.735303	-0.560303	0.575273	0.91453	8.66998	8.86559	-0.00318245
chr15	63087858	63087914	57	4	0.1876	0.3557	-0.168	-17.78	0.1915	0.1224	0.1724	0.2808	0.625	0.487	0.3485	0.2387	0.2717						ENSBTAG00000052796	15	62873612	63067012	gene	-	-20847	ENSBTAG00000052796	21.4654	0.0731167	0.321369	0.227516	0.820022	0.970582	21.5573	21.3899	0.00174893
chr4	68896581	68896642	62	4	0.4663	0.2835	0.1828	17.75	0.3333	0.7143	0.4643	0.6562	0.3824	0.3968	0.125	0.375	0.2083	HOXA6;LOC112446396			XR_003034372.1:1;XM_003585981.5:1		ENSBTAG00000024341	4	68894950	68898550	gene	+	0	HOXA6	122.469	0.406398	0.768575	0.528768	0.596966	0.922492	114.693	107.414	0.00292227
chr14	48632095	48632204	110	4	0.1093	0.2724	-0.1631	-17.74	0.1111	0.1667	0.06757	0.09804	0.1389	0.2532	0.1026	0.4184	0.3438	TRPS1			XM_025001679.1:1;XM_025001680.1:1;XM_025001678.1:1;XM_025001682.1:1;XM_025001681.1:1		ENSBTAG00000017694	14	48629592	48904459	gene	+	0	TRPS1	1749	0.166554	0.0692332	2.4057	0.0161416	0.363661	1812.61	1676.62	0.0469907
chr18	43418330	43418410	81	4	0.5346	0.3319	0.2027	17.56	0.4286	0.4583	0.55	0.6818	0.2	0.2	0.25	0.5	0.425	RHPN2		NM_001083470.1:7	NM_001083470.1:7		ENSBTAG00000003089	18	43404073	43474596	gene	-	0	RHPN2	144.127	-0.257802	0.180423	-1.42888	0.15304	0.674612	135.636	146.455	-0.0164541
chr13	27815919	27816074	156	4	0.4711	0.6854	-0.2142	-17.35	0.475	0.625	0.4643	0.6293	0.6167	0.8214	0.7586	0.7315	0.7206	OPTN			XM_005214212.4:4;XM_005214208.4:5;NM_001034602.1:4;XM_025000708.1:5;XM_005214211.4:4		ENSBTAG00000016401	13	27800705	27840043	gene	+	0	OPTN	994.569	-0.0138116	0.11796	-0.117087	0.906791	0.98619	1006.79	1010.31	-0.00149981
chr10	1413003	1413118	116	4	0.6362	0.8348	-0.1986	-17.34	0.8125	0.3571	0.8333	0.6136	1	0.9032	0.9167	0.8462	0.5938						ENSBTAG00000014750	10	1518391	1814761	gene	+	105274	EPB41L4A	213.978	-0.356856	0.181279	-1.96855	0.049005	0.485505	196.716	221.83	-0.0284947
chr16	4592933	4593105	173	4	0.9173	0.7478	0.1696	17.3	0.9524	0.8333	0.9412	0.9328	1	0.5283	0.9481	0.678	0.5676						ENSBTAG00000006692	16	4627786	4633191	gene	+	34682	IL19	1.45696	-2.24712	1.35293	-1.66093	0.0967278		1.40711	1.44036	-0.0069402
chr5	27738594	27738786	193	4	0.3889	0.2043	0.1846	17.08	0.2857	0.4667	0.375	0.4444	0.07843	0.2344	0.2553	0.1569	0.3171	KRT80			XM_005206215.4:1;NM_001077952.1:1		ENSBTAG00000007204	5	27732716	27757234	gene	+	0	KRT80	52.8808	0.607831	0.405487	1.49901	0.13387	0.650636	55.2442	49.4331	0.0139946
chr4	26231546	26231597	52	4	0.2717	0.4679	-0.1962	-17.03	0.3	0.1932	0.25	0.3167	0.4615	0.5	0.475	0.3971	0.6						ENSBTAG00000014074	4	26324011	26469689	gene	-	92415	SNX13	2964.55	-0.0222008	0.0917393	-0.241999	0.808781	0.968721	2929.03	2967.13	-0.00361351
chr21	67255595	67255714	120	4	0.5658	0.3815	0.1843	16.94	0.6923	0.4426	0.6818	0.6372	0.4369	0.4778	0.3654	0.4741	0.4		ANKRD9				ENSBTAG00000010882	21	67251761	67254853	gene	-	-743	ANKRD9	85.3182	0.58203	0.37387	1.55677	0.119524	0.632883	82.6161	72.574	0.0153801
chr22	21967564	21967724	161	4	0.4649	0.6825	-0.2176	-16.89	0.725	0.3182	0.5357	0.3882	0.6	0.5312	0.7778	0.7391	0.5735	SUMF1			XM_005222667.4:6;NM_001076076.1:7		ENSBTAG00000039855	22	21901728	21995165	gene	+	0	SUMF1	1727.63	-0.172685	0.123279	-1.40076	0.161286	0.680856	1587.41	1727.99	-0.0188027
chr9	101251124	101251178	55	4	0.6896	0.4724	0.2172	16.87	0.9643	0.625	0.5341	0.8214	0.4773	0.4062	0.675	0.625	0.3438						ENSBTAG00000002993	9	101304151	101319276	gene	-	52974	SFT2D1	501.761	-0.0166232	0.0774823	-0.214542	0.830124	0.9723	501.654	505.649	-0.00350645
chr16	28556822	28556873	52	4	0.8298	0.6291	0.2007	16.72	0.6	0.9821	0.9375	0.7857	0.5938	0.8125	0.625	0.625	0.5735	ENAH		XM_024976701.1:11;XM_024976705.1:10;XM_024976708.1:9;XM_024976703.1:11;XM_024976704.1:10;XM_024976702.1:11;XM_024976699.1:10;XM_024976696.1:10;XM_024976706.1:10;XM_024976695.1:11;XM_015475063.2:10;XM_010813174.2:11;XM_024976700.1:11;XM_024976698.1:11			ENSBTAG00000016185	16	28535629	28690127	gene	-	0	ENAH	2913.32	0.0736712	0.0711787	1.03502	0.30066	0.80364	2982.02	2879.61	0.0178557
chr5	60516883	60517015	133	4	0.6519	0.8272	-0.1753	-16.66	0.75	0.6786	0.5357	0.6842	0.8095	0.8833	0.85	0.8523	0.9	ELK3			XM_005206678.4:2;XM_010805210.1:2;NM_001081542.1:2		ENSBTAG00000001509	5	60480234	60548556	gene	+	0	ELK3	957.368	0.273578	0.121337	2.2547	0.0241525	0.40196	1006.85	889.389	0.0392274
chr3	9669251	9669340	90	4	0.6714	0.4516	0.2198	16.58	0.5	0.7917	0.6	0.7742	0.45	0.4688	0.5385	0.4713	0.4667						ENSBTAG00000002419	3	9644359	9647791	gene	+	-21461	PIGM	220.94	0.130272	0.164976	0.789639	0.429739	0.867804	224.745	215.193	0.00848076
chr25	39910519	39910627	109	4	0.8519	0.6546	0.1974	16.57	0.8889	0.8929	0.7955	0.8958	0.4722	0.8333	0.8214	0.6042	0.7674	SDK1			XM_024985294.1:43		ENSBTAG00000004035	25	39452545	40061787	gene	-	0	SDK1	276.038	-0.0193202	0.167146	-0.115589	0.907979	0.986237	265.321	268.017	-0.00119332
chr27	2555943	2556073	131	4	0.3711	0.5949	-0.2238	-16.55	0.3056	0.5312	0.3056	0.5053	0.7143	0.525	0.6667	0.5938	0.6136	CSMD1		XM_024986326.1:58	XM_024986326.1:57		ENSBTAG00000009739	27	2152160	2922753	gene	-	0	CSMD1	198.281	-0.435321	0.265881	-1.63728	0.101572	0.601208	170.793	196.437	-0.0185629
chr18	35711216	35711369	154	4	0.3691	0.5513	-0.1822	-16.54	0.3019	0.4118	0.5385	0.2784	0.5224	0.6034	0.5467	0.5446	0.5577	PRMT7		XR_003030174.1:9;XM_005218569.4:9;XM_024978199.1:9;NM_001101990.2:9;XM_024978201.1:5;XM_024978200.1:9	XR_003030174.1:8;XM_005218569.4:8;XM_024978199.1:8;NM_001101990.2:8;XM_024978201.1:4;XM_024978200.1:8		ENSBTAG00000009638	18	35680938	35721145	gene	+	0	PRMT7	797.551	0.0538112	0.0713018	0.754696	0.450431	0.873356	816.596	795.888	0.012917
chr7	102413617	102413707	91	4	0.5289	0.7533	-0.2244	-16.41	0.4375	0.4375	0.625	0.5833	0.8929	0.9167	0.7632	0.5616	0.625						ENSBTAG00000027727	7	102468764	102595016	gene	-	55058	ENSBTAG00000027727	9.3388	-1.08941	0.61789	-1.76311	0.0778812	0.557429	8.97559	9.47358	-0.0145347
chr6	93125187	93125298	112	4	0.2257	0.4082	-0.1825	-16.36	0.2315	0.16	0.25	0.2935	0.2857	0.5417	0.2188	0.2857	0.6029	FRAS1			XM_024993475.1:27		ENSBTAG00000010716	6	92951309	93291875	gene	+	0	FRAS1	129.547	-0.352086	0.284834	-1.23611	0.216418	0.737009	121.217	133.4	-0.0117025
chr4	113486156	113486295	140	4	0.4327	0.6577	-0.225	-16.16	0.5789	0.3375	0.1	0.4308	0.5455	0.8273	0.5161	0.5474	0.2708						ENSBTAG00000005419	4	113450546	113463258	gene	+	-22899	AOC1	4.63108	-0.833647	0.845585	-0.985882	0.324191		4.48729	4.56048	-0.00540345
chr7	81738642	81738714	73	4	0.2538	0.4403	-0.1864	-16.14	0.25	0.3036	0.2812	0.1389	0.2917	0.5128	0.475	0.3889	0.5						ENSBTAG00000013856	7	81401605	81711503	gene	-	-27140	SSBP2	2007.48	0.140019	0.104532	1.33949	0.180413	0.703629	2075.48	1943.65	0.0194127
chr5	141734	141915	182	4	0.4883	0.7175	-0.2293	-16.1	0.494	0.5143	0.5455	0.2614	0.6	0.6923	0.6222	0.5278	0.6235						ENSBTAG00000027770	5	315775	316705	gene	-	173861	ENSBTAG00000027770	100.441	0.000562738	0.177521	0.00316997	0.997471	0.999803	100.6	100.255	3.1587e-05
chr10	19758320	19758504	185	4	0.4857	0.6838	-0.1981	-15.89	0.3333	0.5882	0.35	0.5347	0.9167	0.75	0.6875	0.5682	0.6458						ENSBTAG00000004990	10	19888398	20126828	gene	+	129895	NEO1	3536.31	-0.176761	0.11402	-1.55025	0.12108	0.635053	3273.11	3561.17	-0.0220819
chrX	123757230	123757345	116	4	0.3811	0.5937	-0.2126	-15.83	0.6207	0.6562	0.3514	0.3415	0.5758	0.7778	0.66	0.66	0.85	MAP3K15			XM_010822151.3:20		ENSBTAG00000019855	X	123618762	123763627	gene	+	0	MAP3K15	32.0499	-1.32169	0.373133	-3.54214	0.000396888	0.123032	28.5971	33.9413	-0.261424
chr13	62310478	62310530	53	4	0.74	0.5465	0.1935	15.82	0.6875	0.5938	0.8372	0.875	0.3214	0.5	0.5417	0.7	0.6154	BPIFB2		XM_010811546.3:4;NM_001193194.1:3			ENSBTAG00000019200	13	62304794	62323150	gene	+	0	BPIFB2	0.879418	0.945743	1.87115	0.505434	0.613254		0.874433	0.871503	0.00145819
chr10	103140612	103140663	52	4	0.6447	0.4231	0.2216	15.74	0.7857	0.4722	0.5833	0.5769	0.375	0.4	0.4219	0.6071	0.2727						ENSBTAG00000007516	10	103153152	103154157	gene	-	12490	ENSBTAG00000007516	9.52767	-0.265205	0.477037	-0.555943	0.57825	0.9157	9.39884	9.5379	-0.00384626
chr16	220477	220627	151	4	0.2207	0.4108	-0.1901	-15.72	0.25	0.2267	0.2308	0.2794	0.1613	0.4286	0.4762	0.4103	0.375						ENSBTAG00000035659	16	503473	504409	gene	+	282847	ENSBTAG00000035659	0.0493411	0	4.21846	0	1		0.20596	0.205958	0
chr19	15496153	15496377	225	4	0.6906	0.5069	0.1837	15.71	0.5714	0.5	0.7692	0.8125	0.5833	0.5522	0.4583	0.6071	0.6042	TMEM132E			XM_024980650.1:8		ENSBTAG00000002680	19	15463727	15480095	gene	-	-16059	TMEM132E	18.4092	0.611396	0.584554	1.04592	0.295599	0.79948	18.4464	17.5015	0.00718839
chr15	32415124	32415239	116	4	0.5124	0.7114	-0.199	-15.66	0.8438	0.5083	0.6875	0.3417	0.9167	0.3929	0.5156	0.7941	0.8936						ENSBTAG00000014611	15	32050383	32220026	gene	+	-195099	SORL1	2678.91	-0.0918017	0.18429	-0.498139	0.618386	0.928153	2472.68	2627.94	-0.00493227
chr5	195010	195146	137	4	0.376	0.5767	-0.2006	-15.33	0.3333	0.25	0.35	0.5455	0.6875	0.5938	0.7308	0.48	0.5192						ENSBTAG00000027770	5	315775	316705	gene	-	120630	ENSBTAG00000027770	100.441	0.000562738	0.177521	0.00316997	0.997471	0.999803	100.6	100.255	3.1587e-05
chr17	57485858	57485934	77	4	0.4273	0.617	-0.1896	-15.25	0.4659	0.4062	0.475	0.4643	0.55	0.5417	0.7143	0.625	0.6786	KSR2			XM_015475495.2:5;XM_005217934.4:5;NM_001206862.1:5		ENSBTAG00000044119	17	57231744	57664911	gene	+	0	KSR2	12.5509	-0.157575	0.52686	-0.299083	0.764876	0.96419	12.1731	12.328	-0.0019477
chr8	111834928	111834984	57	4	0.3049	0.4884	-0.1836	-15.2	0.3	0.2763	0.2812	0.3846	0.2024	0.6806	0.2143	0.7857	0.6562	MYT1L			XM_024995855.1:3	CGI.chr8.954	ENSBTAG00000003540	8	111921666	112087408	gene	+	86683	MYT1L	79.3893	-0.286927	0.231115	-1.24149	0.214426	0.735484	75.7077	80.9577	-0.012513
chr18	62371265	62371343	79	4	0.6662	0.48	0.1862	15.14	0.6471	0.5312	0.67	0.913	0.5156	0.4348	0.5714	0.2941	0.5714	LOC100848752		XM_024979386.1:8;XM_024979388.1:8;XM_024979391.1:7;XM_024979390.1:7			ENSBTAG00000030393	18	62337524	62355536	gene	+	-15730	RDH13	376.624	0.146487	0.121759	1.20309	0.228941	0.74948	390.308	366.643	0.0158665
chrX	36982379	36982443	65	4	0.3862	0.5826	-0.1963	-14.73	0.2353	0.4375	0.4062	0.325	0.4688	0.5082	0.75	0.5789	0.6071	PLXNB3	PLXNB3		XM_010821584.3:1;XM_002699723.5:1;XM_005227721.3:1		ENSBTAG00000010146	X	36980018	36996610	gene	+	0	PLXNB3	267.911	-0.321092	0.244344	-1.3141	0.188813	0.706907	241.587	271.22	-0.0133204
