# Supplementary material for: Integrated fetal testicular transcriptomic and epigenomic profiles during maternal nutrient restriction with dietary melatonin intervention
Source: J Anim Sci. 2026 Jan 9;104:skaf455. doi: 10.1093/jas/skaf455 (PMC12863962; doi:10.1093/jas/skaf455)
Supplement: skaf455_Supplementary_Data [file skaf455_supplementary_data.zip › Supplemental Table S4.xlsx]

## Sheet: MelRes_V_MelAdq.combined
Supplemental Table S4: Gene overlapping between DNA methylome and RNA Trascriptome profiles among RES-MEL relative to ADQ-MEL fetal testicular tissue
Methylation																							RNA-seq
chr	start	end	length	nCG	group1Mean	group2Mean	methDiff	areaStat	6721	6768	7069	9866	5741	8556	8961	9240	9738	NCBI	promoter	exon	intron	cgi	Gene ID	chr	start	stop	score	strand	distance	Gene Name	baseMean	log2FoldChange	lfcSE	stat	pvalue	padj	Mel_Res_Testis	Mel_Adq_Testis	lfcShrink
chr18	61945819	61946315	497	74	0.8238	0.6696	0.1541	772.1	0.9354	0.7838	0.9072	0.7363	0.6066	0.8504	0.8673	0.7019	0.561	FIZ1		XM_010815501.3:3;XM_005219725.4:4;XM_024978668.1:4;XM_005219726.4:3;XM_005219724.4:4;NM_001101308.1:4		CGI.chr18.1862	ENSBTAG00000012333	18	61915344	61960163	gene	-	0	ZNF524	382.475	-0.151457	0.139016	-1.08949	0.275937	1	367.675	390.032	-0.0001887
chr18	61945819	61946315	497	74	0.8238	0.6696	0.1541	772.1	0.9354	0.7838	0.9072	0.7363	0.6066	0.8504	0.8673	0.7019	0.561	FIZ1		XM_010815501.3:3;XM_005219725.4:4;XM_024978668.1:4;XM_005219726.4:3;XM_005219724.4:4;NM_001101308.1:4		CGI.chr18.1862	ENSBTAG00000030403	18	61941889	61947502	gene	+	0	FIZ1	511.897	-0.186585	0.127812	-1.45985	0.144332	1	495.716	537.046	-0.000319879
chr2	136151345	136151807	463	45	0.1747	0.3879	-0.2132	-470.1	0.1606	0.3989	0.1174	0.1264	0.2834	0.3792	0.371	0.6421	0.1232					CGI.chr2.1332	ENSBTAG00000048513	2	136187676	136189647	gene	+	35870	ENSBTAG00000048513	3.55289	-0.982047	0.851402	-1.15345	0.248727	1	3.46395	3.5211	-0.000698672
chr17	12577462	12578021	560	40	0.626	0.4403	0.1857	375.1	0.6323	0.6213	0.653	0.7608	0.5021	0.5323	0.57	0.5153	0.3723	ZNF827		XM_015475366.2:14;XM_024977557.1:14;XM_015475367.2:14		CGI.chr17.85	ENSBTAG00000012738	17	12387471	12579784	gene	+	0	ZNF827	1373.7	-0.182007	0.0650996	-2.79583	0.00517668	0.97976	1311.28	1424.12	-0.0023968
chr29	47450708	47451077	370	32	0.3217	0.5124	-0.1907	-326.9	0.4829	0.3562	0.3017	0.1729	0.3793	0.3596	0.5	0.5557	0.7015	PPFIA1			XM_024986955.1:2;XM_024986956.1:2;XM_024986954.1:2;XM_024986952.1:2;XM_024986953.1:2;XM_005227265.4:2;XM_024986959.1:2;NM_001191377.2:1;XM_024986958.1:1;XM_024986957.1:1		ENSBTAG00000022188	29	47421136	47498030	gene	+	0	PPFIA1	1879.84	0.0206331	0.052383	0.393889	0.693663	1	1888.81	1871.7	6.16788e-05
chr3	117242820	117243222	403	27	0.1338	0.3704	-0.2366	-318.3	0.1906	0.01156	0.1716	0.201	0.5591	0.5884	0.4889	0.2368	0.2724	RBM44	RBM44	XM_002686576.5:1	XM_002686576.5:1	CGI.chr3.1230	ENSBTAG00000010676	3	117246495	117266624	gene	+	3274	RBM44	385.192	1.20582	0.636381	1.8948	0.0581188	1	511.952	278.528	0.00199883
chr8	111926716	111926913	198	33	0.2339	0.3685	-0.1346	-268.8	0.3081	0.1079	0.2151	0.2867	0.4022	0.5691	0.2295	0.2577	0.4868	MYT1L		XM_024995855.1:8;NM_001078012.1:4	XM_024995855.1:8;NM_001078012.1:4	CGI.chr8.965	ENSBTAG00000003540	8	111921666	112087408	gene	+	0	MYT1L	79.3893	-0.11495	0.232294	-0.494845	0.620709	1	75.7077	77.9288	-0.000105317
chr18	13459991	13460184	194	28	0.752	0.8958	-0.1439	-228.6	0.9071	0.3795	0.8393	0.8308	0.8984	0.9356	0.8487	0.9089	0.9131		ZNF469				ENSBTAG00000023745	18	13381282	13450245	gene	+	-9747	BANP	582.582	0.201387	0.198599	1.01404	0.310565	1	572.806	537.226	0.000240538
chr25	33800896	33801139	244	30	0.6107	0.4579	0.1528	207.5	0.6657	0.5505	0.6154	0.633	0.3534	0.3775	0.437	0.3738	0.7124	FKBP6	FKBP6	XM_005225180.3:9;NM_001102209.1:9		CGI.chr25.925	ENSBTAG00000002253	25	33778900	33800968	gene	-	0	FKBP6	136.526	-0.374683	0.401414	-0.933409	0.350609	1	108.094	120.106	-0.000427858
chr13	81012287	81012629	343	20	0.1171	0.282	-0.1649	-203.5	0.09714	0.08312	0.1404	0.1133	0.2074	0.3627	0.1925	0.3883	0.2837	TSHZ2			XM_010811771.3:2		ENSBTAG00000007917	13	80866301	81066805	gene	+	0	TSHZ2	2601.77	0.130039	0.119924	1.08435	0.278212	1	2710.49	2544.65	0.00016707
chr29	43313969	43314195	227	21	0.8178	0.9498	-0.132	-194.4	0.9462	0.7717	0.7871	0.7699	0.9512	0.9651	0.9621	0.9475	0.9501	VPS51		NM_001102093.2:4	NM_001102093.2:3	CGI.chr29.471	ENSBTAG00000015499	29	43305489	43317745	gene	+	0	VPS51	919.321	-0.0367419	0.0827966	-0.443761	0.657215	1	901.166	916.438	-5.33489e-05
chr19	53793780	53794062	283	23	0.1531	0.2916	-0.1386	-176.7	0.203	0.1548	0.1364	0.09259	0.2531	0.2523	0.2671	0.3497	0.3567	PGS1			XR_003030682.1:3;XR_003030676.1:3;XR_003030677.1:3;XR_003030688.1:3;XR_003030683.1:2;XR_813467.2:2;XM_010816564.3:2;XR_003030678.1:3;XR_003030679.1:3;XR_813463.2:2;XR_003030680.1:3;XR_003030681.1:3;XR_813464.2:2;XR_813465.2:2;XR_001494379.1:3;XR_001494382.1:4;XR_003030675.1:3;XM_005221242.3:3;XM_005221240.3:3;XM_005221239.3:2;XM_005221241.3:2;XR_003030684.1:3;XR_003030685.1:3;XR_238819.3:2;XR_003…	CGI.chr19.1454	ENSBTAG00000000675	19	53787202	53824616	gene	-	0	PGS1	1015.08	-0.0336987	0.128517	-0.262213	0.793157	1	1018.27	1029.08	-3.14761e-05
chr15	31782755	31783023	269	23	0.289	0.4479	-0.1589	-175.8	0.2287	0.2533	0.3535	0.3218	0.2833	0.663	0.3802	0.5356	0.5077	TECTA		XM_015474707.2:12	XM_015474707.2:11;XM_015474707.2:12	CGI.chr15.219	ENSBTAG00000004456	15	31725891	31807945	gene	+	0	TECTA	30.4512	-0.547119	0.482579	-1.13374	0.256904	1	27.6112	29.445	-0.000655904
chr5	118445649	118445962	314	24	0.486	0.6356	-0.1496	-172.5	0.3774	0.4766	0.6544	0.4848	0.6755	0.6913	0.6482	0.6445	0.5209	FAM19A5			NM_001077000.1:2;XM_024992262.1:2		ENSBTAG00000022986	5	118304834	118480508	gene	+	0	TAFA5	9.1165	0.132199	0.607445	0.217632	0.827716	1	8.94398	8.89218	0.000100224
chr5	118445649	118445962	314	24	0.486	0.6356	-0.1496	-172.5	0.3774	0.4766	0.6544	0.4848	0.6755	0.6913	0.6482	0.6445	0.5209	FAM19A5			NM_001077000.1:2;XM_024992262.1:2		ENSBTAG00000051431	5	118290548	118465791	gene	-	0	ENSBTAG00000051431	0.784549	1.42786	2.6797	0.532844	0.594141	1	0.762099	0.75908	0.000177731
chr3	120062567	120062872	306	21	0.6752	0.4631	0.2121	163.5	0.7069	0.6083	0.7434	0.6822	0.7393	0.4463	0.3886	0.5367	0.3306	KIF1A		XM_010803924.3:16;XM_010803925.3:16;XM_010803927.3:15;XM_010803929.3:17;XM_024990339.1:16;XM_024990340.1:15;XM_005205055.4:17;XM_002686593.6:15;XM_024990341.1:16;XM_005205060.4:15;XM_010803926.3:17;XM_005205058.4:17;XM_005205061.4:16;XM_005205062.4:15;XM_010803923.3:17;XM_010803931.3:15	XM_010803924.3:15;XM_010803925.3:15;XM_010803927.3:14;XM_010803929.3:16;XM_024990339.1:15;XM_024990340.1:14;XM_005205055.4:16;XM_002686593.6:14;XM_024990341.1:15;XM_005205060.4:14;XM_010803926.3:16;XM_005205058.4:16;XM_005205061.4:15;XM_005205062.4:14;XM_010803923.3:16;XM_010803931.3:14;XM_010803924.3:16;XM_010803925.3:16;XM_010803927.3:15;XM_010803929.3:17;XM_024990339.1:16;XM_024990340.1:15;XM_…	CGI.chr3.1466	ENSBTAG00000011538	3	120040006	120127795	gene	-	0	KIF1A	164.165	-0.608773	0.328926	-1.85079	0.0641999	1	137.325	163.25	-0.00178739
chr21	64195001	64195150	150	22	0.5656	0.7769	-0.2113	-162.4	0.9394	0.1903	0.45	0.8081	0.5859	0.8758	0.8106	0.7386	0.983	BCL11B		XM_024982136.1:1;XM_024982135.1:1;XM_002696767.6:1;XM_005222296.4:1;XM_005222295.4:1;XM_024982137.1:1;XM_024982138.1:1		CGI.chr21.674	ENSBTAG00000018019	21	64193535	64290496	gene	-	0	BCL11B	124.229	0.292781	0.344362	0.850214	0.395206	1	119.744	115.218	0.000326637
chr7	12764815	12765016	202	24	0.6335	0.493	0.1405	150.8	0.7941	0.4594	0.7122	0.62	0.3808	0.4453	0.3984	0.7988	0.6615	BEST2		XM_002688761.5:7;XM_024994878.1:7	XM_024994878.1:7;XM_002688761.5:7	CGI.chr7.468	ENSBTAG00000025652	7	12762287	12766854	gene	-	0	BEST2	2.86705	0.305847	1.01289	0.301953	0.762688	1	2.8458	2.83211	0.00014564
chrUn_NW_020191471v1	68476	68736	261	22	0.7614	0.6049	0.1564	150.6	0.8062	0.7148	0.7395	0.8658	0.3502	0.7961	0.7333	0.7533	0.6458
chr17	62919382	62919521	140	19	0.3663	0.2148	0.1514	139.9	0.3585	0.594	0.3757	0.2487	0.1318	0.3509	0.1658	0.2672	0.4	CABP1		NM_174254.2:7;XM_024977006.1:7;XM_024977005.1:6;XM_024977004.1:7			ENSBTAG00000020049	17	62902960	62919845	gene	+	0	CABP1	12.0736	-0.576893	0.422392	-1.36578	0.172009	1	11.7697	12.1728	-0.000885068
chr13	79229435	79229535	101	20	0.3124	0.4471	-0.1347	-138.7	0.6	0.3289	0.2318	0.3445	0.6278	0.55	0.325	0.6875	0.4208	LOC112449352			XR_003037923.1:2	CGI.chr13.1055	ENSBTAG00000018270	13	79245982	79384839	gene	-	16448	NFATC2	384.582	0.0737856	0.309856	0.238129	0.811781	1	360.781	365.618	6.53756e-05
chr13	72566972	72567113	142	17	0.1388	0.2909	-0.1521	-137	0.1734	0.1477	0.09407	0.1475	0.4005	0.456	0.108	0.1861	0.287	TOX2		XM_025000595.1:9;XM_025000594.1:9;NM_001206689.1:8;NM_001206688.1:9;XM_025000596.1:8;XM_025000599.1:9;XM_025000597.1:9;XM_025000600.1:8;XM_025000593.1:9;XM_025000598.1:9	NM_001206689.1:7;NM_001206688.1:8;XM_025000596.1:7;XM_025000599.1:8;XM_025000597.1:8;XM_025000600.1:7;XM_025000593.1:8;XM_025000598.1:8	CGI.chr13.850	ENSBTAG00000016741	13	72414395	72567739	gene	+	0	TOX2	191.414	-0.219108	0.143462	-1.52729	0.126689	1	180.791	194.303	-0.000407176
chr6	115522630	115522898	269	21	0.3769	0.5278	-0.1509	-136.6	0.5072	0.3312	0.3057	0.4034	0.51	0.6198	0.5405	0.4716	0.5199	RGS12			XM_024993716.1:16;XM_024993717.1:16		ENSBTAG00000052058	6	115464060	115536817	gene	-	0	ENSBTAG00000052058	474.138	0.0380175	0.11314	0.336021	0.736855	1	490.154	483.478	3.90933e-05
chr12	85622400	85622563	164	17	0.3852	0.234	0.1513	135.4	0.4697	0.6037	0.3733	0.5186	0.4052	0.5167	0.3522	0.3073	0.4072					CGI.chr12.637	ENSBTAG00000007298	12	85542291	85552388	gene	+	-70013	TEX29	5.45662	-0.195855	0.639623	-0.306204	0.75945	1	5.36936	5.40827	-0.000145107
chrX	138751100	138751318	219	14	0.06861	0.2363	-0.1677	-130.5	0.1148	0.05422	0.01117	0.08844	0.3065	0.2195	0.05556	0.3304	0.1712	XG	XG		XM_024988869.1:13;XM_024988872.1:12;XM_024988873.1:11;XM_005228484.4:14;XM_010822240.3:13;XM_024988871.1:12;XM_010822243.3:12;XM_010822247.3:11;XM_010822241.3:13;XM_010822245.3:12;XM_024988874.1:11;XM_010822242.3:13;XM_010822244.3:12;XM_010822246.3:12;XM_024988875.1:11;XM_024988870.1:13		ENSBTAG00000046328	X	138722234	138751873	gene	-	0	XG	120.276	0.22993	0.467783	0.491532	0.62305	1	119.458	113.825	0.000207265
chr13	78261320	78261559	240	20	0.6492	0.5022	0.147	130.3	0.6829	0.6028	0.4635	0.8066	0.5471	0.4895	0.4717	0.7039	0.3911					CGI.chr13.1009	ENSBTAG00000051972	13	78205756	78206803	gene	+	-54518	CEBPB	353.7	-0.209102	0.193129	-1.0827	0.278941	1	343.846	373.645	-0.000262446
chr11	93964493	93964703	211	17	0.08859	0.2316	-0.143	-124.1	0.07101	0.01818	0.1729	0.1173	0.2679	0.2403	0.3898	0.1183	0.05152	OR5C1	OR5C1	XM_002691597.5:1		CGI.chr11.799	ENSBTAG00000038249	11	93964028	93964991	gene	+	0	OR5C1	0.23899	-0.382263	4.21846	-0.0906168	0.927797	1	0.29319	0.29337	-2.9162e-05
chr7	19207271	19207656	386	18	0.5068	0.6799	-0.1731	-121.4	0.5993	0.4645	0.5881	0.377	0.6469	0.6913	0.6578	0.7244	0.6518	KDM4B			XM_024994995.1:22		ENSBTAG00000002224	7	19223876	19257053	gene	-	16221	UHRF1	944.102	0.09387	0.0924014	1.01589	0.30968	1	968.552	927.959	0.000136751
chr4	113521756	113521942	187	14	0.3864	0.615	-0.2286	-117.5	0.29	0.4555	0.3763	0.5	0.7184	0.7037	0.6642	0.3361	0.7013					CGI.chr4.676	ENSBTAG00000004078	4	113526180	113561800	gene	-	4239	KCNH2	1693.85	-0.249305	0.186046	-1.34002	0.18024	1	1554.14	1763.41	-0.000393918
chr15	56452879	56453018	140	17	0.8778	0.7029	0.1748	115.8	0.8971	0.8529	0.8475	0.8015	0.9174	0.6787	0.3839	0.5809	0.9412	B3GNT6		NM_001103307.1:2;XM_024975505.1:5;XM_010812737.3:5;XM_015474811.2:3;XM_024975506.1:5		CGI.chr15.460	ENSBTAG00000047129	15	56449006	56455145	gene	+	0	B3GNT6	18.5336	-0.164107	0.418511	-0.392121	0.694969	1	18.0895	18.325	-0.000148279
chr6	117789292	117789506	215	16	0.6278	0.7958	-0.168	-113.1	0.5641	0.5665	0.6748	0.6889	0.7782	0.7866	0.8148	0.6812	0.8288					CGI.chr6.1136	ENSBTAG00000005964	6	117743308	117771804	gene	-	-17489	PIGG	554.614	-0.00844465	0.108138	-0.0780917	0.937755	1	563.905	564.67	-8.84228e-06
chr4	8984111	8984275	165	13	0.6548	0.8659	-0.2111	-112.2	0.783	0.5926	0.9615	0.5313	0.7215	0.9541	0.8491	0.8615	0.9221						ENSBTAG00000027319	4	8735636	8740694	gene	+	-243418	ENSBTAG00000027319	15.5677	0.0558792	0.582905	0.0958633	0.923629	1	15.3121	15.2643	4.30025e-05
chr15	1303090	1303237	148	15	0.4635	0.2856	0.1779	108.8	0.5701	0.388	0.4479	0.3667	0.2714	0.1949	0.3039	0.4857	0.208	IZUMO1R		XM_024975624.1:4;XM_024975623.1:4	XM_024975624.1:3;XM_024975623.1:3	CGI.chr15.1	ENSBTAG00000050890	15	1297521	1307632	gene	+	0	IZUMO1R	8.07688	0.0450989	0.567464	0.0794745	0.936655	1	8.03723	8.01026	3.51839e-05
chr21	69004392	69004571	180	17	0.3897	0.5775	-0.1879	-104.9	0.672	0.5882	0.3158	0.125	0.6275	0.7279	0.6397	0.5804	0.3319					CGI.chr21.1038	ENSBTAG00000022775	21	69058228	69068334	gene	+	53658	C21H14orf180	2.07186	-0.0392832	1.21006	-0.0324639	0.974102	1	2.06297	2.06436	-1.47437e-05
chr10	80375383	80375614	232	12	0.06483	0.2013	-0.1364	-98.47	0.02155	0.1329	0.08171	0.02459	0.1656	0.1687	0.1632	0.3248	0.1644	RAD51B			XM_024997838.1:10;XM_024997837.1:10;XM_024997840.1:9;XM_024997835.1:10;XM_024997839.1:10		ENSBTAG00000018971	10	79669848	80286850	gene	+	-88534	RAD51B	122.198	-0.0387347	0.194127	-0.199533	0.841846	1	120.224	120.897	-3.25282e-05
chr1	144244332	144244725	394	13	0.5997	0.7928	-0.1931	-95.18	0.7342	0.6059	0.7459	0.7134	0.6209	0.8259	0.807	0.8288	0.8423	DNMT3L		XM_024997569.1:2	XM_024997569.1:1;XM_024997569.1:2		ENSBTAG00000014882	1	144242584	144256996	gene	-	0	ENSBTAG00000014882	10.7348	-0.691464	0.498323	-1.38758	0.165265	1	10.2377	10.5768	-0.000973044
chr29	40587614	40587737	124	12	0.2094	0.05025	0.1591	93.06	0.1682	0.1254	0.6667	0.0866	0.04386	0.02625	0.0473	0.0672	0.05651						ENSBTAG00000050061	29	40599705	40634288	gene	+	11969	INCENP	728.792	0.0169425	0.1132	0.149668	0.881026	1	708.026	702.617	1.71039e-05
chr21	61358440	61358597	158	13	0.1703	0.007828	0.1624	92.78	0.8	0	0	0	0	0	0	0	0.01099	PAPOLA	PAPOLA	XM_005222132.3:1;XM_005222130.3:1;XM_005222131.4:1;XM_005222129.4:1;XM_005222128.4:1;NM_176647.2:1		CGI.chr21.662	ENSBTAG00000004054	21	61358352	61409967	gene	+	0	PAPOLA	4297.88	0.0546748	0.0763878	0.715753	0.474144	1	4361.18	4235.49	9.15354e-05
chr12	17885873	17886054	182	11	0.5982	0.3744	0.2239	92.58	0.5812	0.5622	0.6109	0.6314	0.4149	0.4341	0.3797	0.3539	0.355	NUDT15			XM_025000036.1:1;XM_003586697.5:1;XM_015473805.2:1		ENSBTAG00000019501	12	17883600	17889927	gene	+	0	NUDT15	324.054	0.0724609	0.115316	0.628369	0.529762	1	321.086	312.432	7.80157e-05
chr25	38211811	38212003	193	16	0.5585	0.7211	-0.1626	-92.09	0.2778	0.5312	0.6178	0.7292	0.7812	0.8761	0.7155	0.6736	0.6929
chrX	36024396	36024727	332	13	0.391	0.1936	0.1974	91.45	0.4706	0.5966	0.1713	0.3154	0.1333	0.3883	0.1102	0.06564	0.1966	F8			XM_024987718.1:1;XM_024987719.1:1;XM_024987717.1:2;XM_024987720.1:2;XR_001495546.2:2;XM_005227639.4:2;NM_001145508.1:2		ENSBTAG00000010726	X	36013566	36155731	gene	+	0	F8	528.476	0.135288	0.140723	0.961378	0.336362	1	542.525	512.377	0.00015487
chr23	49765625	49765788	164	14	0.7776	0.6055	0.1721	91.14	0.9355	0.6822	0.8634	0.6913	0.5516	0.9265	0.4066	0.8247	0.5596					CGI.chr23.892	ENSBTAG00000016397	23	49586801	49745081	gene	-	-20545	CDYL	661.152	-0.0486921	0.108911	-0.447083	0.654815	1	652.836	668.123	-5.25435e-05
chr12	85155695	85155869	175	14	0.632	0.7937	-0.1616	-83.55	0.6619	0.5074	0.5585	0.8785	0.8733	0.83	0.8242	0.6024	0.7214					CGI.chr12.556	ENSBTAG00000025210	12	85040119	85153241	gene	+	-2455	COL4A2	32576.8	-0.122159	0.108238	-1.12862	0.259058	1	31151.5	33102	-0.000168268
chr18	58490452	58490618	167	13	0.6775	0.4896	0.1879	83.54	0.628	0.6889	0.558	0.6823	0.3439	0.5579	0.4806	0.4135	0.5385					CGI.chr18.1762	ENSBTAG00000011052	18	58474267	58533857	gene	+	0	ENSBTAG00000011052	195.934	0.145687	0.153564	0.948701	0.342773	1	196.643	186.577	0.000163845
chr7	8105091	8105234	144	13	0.6477	0.8437	-0.196	-82.72	0.5231	0.859	0.7552	0.4167	0.8012	0.8646	0.9267	0.7923	0.75	CASP14			XM_010806579.2:6		ENSBTAG00000021106	7	8096912	8113871	gene	-	0	CASP14	3.3937	-2.32016	0.921194	-2.51864	0.0117808	1	3.27984	3.39426	-0.00354595
chr17	72924419	72924486	68	13	0.5224	0.6888	-0.1664	-82.64	0.5862	0.396	0.5013	0.5833	0.7829	0.5511	0.6991	0.6355	0.6928	ARVCF		XM_024977233.1:15;XM_024977236.1:15;XM_024977231.1:16;XM_024977232.1:15;XM_024977237.1:13;XM_024977230.1:16;XM_024977235.1:15;XM_024977234.1:15			ENSBTAG00000001473	17	72915294	72932721	gene	-	0	ARVCF	330.351	-0.259702	0.189345	-1.37158	0.170194	1	308.25	345.377	-0.000425485
chr14	1034515	1034697	183	13	0.8523	0.7047	0.1476	81.33	0.9542	0.795	0.8227	0.8731	0.5388	0.854	0.7338	0.5949	0.8652	FAM83H		XM_025001933.1:4;XM_002692552.6:4;XM_005215273.4:5;XM_025001935.1:4;XM_015474383.2:4;XM_025001934.1:4	XM_025001933.1:3;XM_002692552.6:3;XM_005215273.4:4;XM_025001935.1:3;XM_015474383.2:3;XM_025001934.1:3;XM_025001933.1:4;XM_002692552.6:4;XM_005215273.4:5;XM_025001935.1:4;XM_015474383.2:4;XM_025001934.1:4	CGI.chr14.121	ENSBTAG00000038682	14	1025238	1039266	gene	+	0	FAM83H	645.182	0.0888182	0.115569	0.768527	0.442174	1	650.89	624.366	9.98771e-05
chr6	115338501	115338825	325	13	0.1384	0.3132	-0.1748	-81.11	0.06923	0.03378	0.1863	0.1883	0.2012	0.5482	0.1641	0.04918	0.3231						ENSBTAG00000000073	6	115369802	115384234	gene	+	30978	LRPAP1	4326.59	-0.116007	0.108398	-1.07019	0.284534	1	4079.53	4305.52	-0.000154628
chr14	979798	979966	169	12	0.6715	0.5005	0.171	79.8	0.6266	0.6975	0.6029	0.8044	0.5235	0.4028	0.5453	0.6082	0.3824	PUF60			NM_001359974.1:1;NM_001046133.3:1;NM_001359973.1:2;NM_001359972.1:2;XM_005215170.4:2;XM_005215172.4:2;XM_010811834.3:2;XM_025001511.1:2		ENSBTAG00000037493	14	972913	986379	gene	+	0	PUF60	2418.9	0.0403582	0.0698252	0.577989	0.563272	1	2446.55	2399.76	7.55851e-05
chr13	75818650	75818789	140	14	0.3149	0.4724	-0.1575	-79.75	0.4014	0.3841	0.3381	0.1256	0.5631	0.3333	0.3317	0.6087	0.5361	ZMYND8			XM_025000389.1:11;XM_025000396.1:10;XM_025000397.1:10;NM_001191171.2:12;XM_010811398.3:12;XM_010811403.3:12;XM_010811397.3:12;XM_025000391.1:12;XM_010811406.3:11;XM_005214581.4:11;XM_010811393.3:12;XM_010811396.3:12;XM_010811394.3:12;XM_025000392.1:12;XM_025000393.1:12;XM_010811395.3:11;XM_010811399.3:11;XM_025000390.1:12;XM_025000394.1:12;XM_010811405.3:12;XM_025000388.1:12;XM_010811401.3:12;XM_…		ENSBTAG00000013114	13	75774887	75899044	gene	-	0	ZMYND8	2512.3	0.0196031	0.0740279	0.264807	0.791158	1	2491.96	2470.24	3.2904e-05
chr9	102060700	102060937	238	14	0.2959	0.4453	-0.1494	-79.5	0.1856	0.2603	0.3509	0.3563	0.3681	0.4439	0.3867	0.513	0.4498					CGI.chr9.729	ENSBTAG00000014498	9	102000998	102029738	gene	-	-30963	UNC93A	2.75255	0.116542	0.832218	0.140038	0.88863	1	2.7434	2.73909	6.81844e-05
chr7	12570246	12570459	214	12	0.1069	0.2485	-0.1417	-79.46	0.06912	0.1518	0.1074	0.1083	0.2155	0.1415	0.2242	0.4632	0.2237	NFIX			XM_024994872.1:10		ENSBTAG00000018229	7	12481481	12575856	gene	-	0	NFIX	4144.09	0.069716	0.0896583	0.777575	0.43682	1	4306.25	4154.91	9.72125e-05
chr21	69352144	69352363	220	15	0.4979	0.6587	-0.1608	-79.33	0.5839	0.4266	0.385	0.6946	0.4811	0.7191	0.5705	0.7778	0.5719	PLD4		XM_024982214.1:3;XM_024982215.1:3;XM_024982217.1:3;XM_024982218.1:3;XM_024982213.1:3;XM_024982219.1:3;XM_024982216.1:3	XM_024982214.1:2;XM_024982215.1:2;XM_024982217.1:2;XM_024982218.1:2;XM_024982213.1:2;XM_024982219.1:2;XM_024982216.1:2		ENSBTAG00000015160	21	69348992	69356401	gene	+	0	PLD4	196.021	-0.0457261	0.364034	-0.125609	0.900041	1	183.39	195.033	-4.01256e-05
chr19	19094421	19094682	262	15	0.5373	0.6908	-0.1535	-79.31	0.5631	0.5695	0.5755	0.4971	0.72	0.4508	0.681	0.7039	0.8844	KSR1			XM_010815800.2:1;XM_010815797.3:1;XM_010815796.3:1;XM_024980660.1:1;XM_010815798.3:1		ENSBTAG00000006601	19	19088870	19247444	gene	+	0	KSR1	349.986	-0.292177	0.142327	-2.05286	0.0400862	1	326.688	364.932	-0.00115103
chr5	118448503	118448730	228	13	0.2087	0.3692	-0.1606	-78.8	0.06364	0.249	0.3256	0.1483	0.1935	0.3229	0.3541	0.5603	0.3902	FAM19A5			NM_001077000.1:2;XM_024992262.1:2	CGI.chr5.1476	ENSBTAG00000022986	5	118304834	118480508	gene	+	0	TAFA5	9.1165	0.132199	0.607445	0.217632	0.827716	1	8.94398	8.89218	0.000100224
chr5	118448503	118448730	228	13	0.2087	0.3692	-0.1606	-78.8	0.06364	0.249	0.3256	0.1483	0.1935	0.3229	0.3541	0.5603	0.3902	FAM19A5			NM_001077000.1:2;XM_024992262.1:2	CGI.chr5.1476	ENSBTAG00000051431	5	118290548	118465791	gene	-	0	ENSBTAG00000051431	0.784549	1.42786	2.6797	0.532844	0.594141	1	0.762099	0.75908	0.000177731
chr25	35721795	35722003	209	14	0.6849	0.5145	0.1704	78.52	0.8814	0.5263	0.8205	0.5864	0.3786	0.6519	0.4893	0.6416	0.48	MUC3A		XM_024985263.1:3	XM_024985263.1:3		ENSBTAG00000001139	25	35762360	35768977	gene	+	40358	ACHE	2761.72	-0.246153	0.227507	-1.08196	0.279272	1	2539.3	2894.56	-0.000316328
chr7	43417615	43417687	73	10	0.5733	0.2843	0.2891	78.19	0.9857	0.3444	0.65	0.3778	0.5667	0.1625	0.1412	0.1667	0.3667	CFD		NM_001034255.2:4		CGI.chr7.1148	ENSBTAG00000048122	7	43416199	43418803	gene	+	0	CFD	395.086	0.469577	0.341156	1.37643	0.168689	1	389.913	351.431	0.000787612
chr1	110093319	110093514	196	10	0.4468	0.7056	-0.2587	-77.67	0.3824	0.6792	0.6786	0.3021	0.6889	0.8824	0.7811	0.5793	0.7951	VEPH1			XM_010801453.3:2;XM_005201776.4:2;XM_024995770.1:2;XM_024995760.1:2;XM_010801452.3:2		ENSBTAG00000024643	1	110066581	110342096	gene	+	0	VEPH1	227.304	-0.205515	0.149374	-1.37583	0.168873	1	227.54	245.657	-0.000326211
chr18	8321109	8321444	336	15	0.5983	0.4192	0.1792	76.9	0.5166	0.5758	0.7696	0.5679	0.3041	0.3647	0.5396	0.595	0.2831	PLCG2			XM_024978892.1:2		ENSBTAG00000002103	18	8314286	8467665	gene	+	0	PLCG2	2102.62	0.121642	0.173023	0.703037	0.482033	1	2207.55	2071.87	0.000118984
chr7	21403019	21403296	278	11	0.6239	0.4545	0.1694	76.8	0.6877	0.5116	0.6929	0.6962	0.488	0.7014	0.3829	0.3289	0.3333	AMH		NM_173890.1:3;NM_173890.1:4	NM_173890.1:3	CGI.chr7.945	ENSBTAG00000014955	7	21401482	21404348	gene	+	0	AMH	35791.9	-0.412287	0.25744	-1.60149	0.109269	1	29941.4	36807.2	-0.000917225
chr6	114169116	114169287	172	12	0.462	0.6832	-0.2212	-76.62	0.6568	0.2373	0.3947	0.5543	0.7663	0.5053	0.5891	0.8125	0.6992	AFAP1			XM_024993298.1:8;NM_001206044.1:9;XM_024993297.1:8;XM_024993299.1:9		ENSBTAG00000012464	6	114134146	114283820	gene	-	0	AFAP1	1245.25	0.188909	0.120918	1.56228	0.118221	1	1330.65	1217	0.000360428
chr21	16392804	16393000	197	12	0.7948	0.9452	-0.1504	-75.71	0.9478	0.9531	0.918	0.5537	0.9895	0.9447	0.9301	0.9555	0.9619	AKAP13		XM_024982293.1:7;XM_024982289.1:7;XM_024982287.1:7;XM_024982285.1:7;XR_003031564.1:7;XM_024982288.1:7;XM_024982286.1:7;XM_024982284.1:7;XM_024982278.1:7;XM_024982283.1:7;XM_024982280.1:7;XM_024982277.1:7;XM_024982292.1:7;XM_024982290.1:7;XM_024982282.1:7;XM_024982279.1:7;XM_024982276.1:7;XM_024982296.1:3;XM_024982295.1:3;XM_024982294.1:3		CGI.chr21.163	ENSBTAG00000037383	21	16215477	16539757	gene	+	0	AKAP13	8335.33	0.0423006	0.0767385	0.55123	0.581476	1	8447.51	8267.83	6.88675e-05
chr3	113132297	113132451	155	12	0.6746	0.8389	-0.1643	-75.33	0.6061	0.3814	0.8288	0.6742	0.8587	0.7725	0.852	0.8883	0.7881	DGKD			NM_001035282.2:3;XM_024988126.1:3;XM_024988128.1:3;XM_024988129.1:1;XM_024988130.1:1		ENSBTAG00000020616	3	113062329	113172640	gene	+	0	DGKD	2052.41	-0.0963837	0.104774	-0.919918	0.357616	1	1922.17	2005.67	-0.000122411
chr8	5443349	5443845	497	14	0.8828	0.7197	0.1631	75.03	0.9381	0.7621	0.9171	0.8505	0.8056	0.87	0.5183	0.5404	0.6378	GALNTL6			NM_001191298.1:9		ENSBTAG00000016845	8	5591833	5726979	gene	+	147989	GALNT7	956.984	0.0895012	0.06435	1.39085	0.164271	1	968.637	929.853	0.000221022
chr11	20521008	20521206	199	10	0.1171	0.2854	-0.1683	-74.7	0.09091	0.1214	0.2013	0.07955	0.2261	0.3113	0.2425	0.4902	0.2109	LOC112448759	LOC112448759	XR_003037122.1:3			ENSBTAG00000010531	11	20470964	20476592	gene	-	-44417	CYP1B1	1060	-0.172504	0.160163	-1.07706	0.281456	1	1083.81	1162.95	-0.000211773
chr28	13095127	13095258	132	14	0.5698	0.4198	0.1499	72.65	0.6548	0.3631	0.4571	0.7857	0.3714	0.4196	0.3871	0.131	0.8929					CGI.chr28.89	ENSBTAG00000050818	28	13102175	13103420	gene	-	6918	ENSBTAG00000050818	5.43534	0.0720505	0.754075	0.0955482	0.923879	1	5.36309	5.34871	4.61309e-05
chr29	50270984	50271120	137	12	0.7746	0.9162	-0.1416	-71.79	0.9688	0.6212	0.891	0.6806	0.8696	0.8833	0.9022	0.9722	0.9167	MUC5AC	LOC112444915	XM_024987596.1:18	XM_024987596.1:18	CGI.chr29.1200	ENSBTAG00000050398	29	50263519	50284468	gene	-	0	ENSBTAG00000050398	4.10969	0.66261	0.84822	0.781176	0.434699	1	4.07856	4.02718	0.000419523
chr21	21598410	21598517	108	13	0.521	0.3495	0.1715	71.54	0.5	0.4785	0.5354	0.7067	0.3147	0.287	0.4364	0.4366	0.3539	SEMA4B			XM_024982321.1:2		ENSBTAG00000021273	21	21590157	21616772	gene	+	0	SEMA4B	364.649	-0.231408	0.157349	-1.47067	0.141381	1	339.106	369.312	-0.000408993
chr7	43318474	43318698	225	13	0.4817	0.3179	0.1638	69.59	0.5472	0.4857	0.4467	0.4516	0.4286	0.2874	0.25	0.3418	0.2812	PALM		XM_024995097.1:8;XM_024995093.1:8	XM_024995097.1:7;XM_024995093.1:7;XM_024995096.1:7;XM_024995095.1:7	CGI.chr7.1136	ENSBTAG00000019771	7	43299600	43324388	gene	+	0	PALM	899.817	-0.0711877	0.093798	-0.758947	0.447884	1	872.036	899.028	-9.43022e-05
chr22	59470598	59470767	170	9	0.118	0.2881	-0.1701	-69.42	0	0.07595	0.1312	0.1357	0.2549	0.3566	0.1061	0.3721	0.3121	EEFSEC			NM_001083464.2:6;XM_024982838.1:5		ENSBTAG00000030962	22	59392853	59502236	gene	-	0	EEFSEC	491.72	-0.000879511	0.106935	-0.00822472	0.993438	1	492.599	494.089	-9.29471e-07
chr14	81442843	81442955	113	12	0.6999	0.8576	-0.1577	-67.75	0.8537	0.7183	0.7128	0.4787	0.8492	0.8009	0.7908	0.8144	0.8333	DEPTOR		XM_025001756.1:9;XM_025001761.1:9	XR_003038042.1:8;XM_025001757.1:8	CGI.chr14.904	ENSBTAG00000015341	14	81286702	81439669	gene	+	-3175	DEPTOR	923.932	-0.209531	0.149597	-1.40064	0.161322	1	891.601	977.497	-0.000341123
chr17	69285511	69285646	136	12	0.1808	0.3349	-0.1541	-66.79	0.233	0.07477	0.2075	0.1802	0.1727	0.3793	0.375	0.5	0.316	OSM	LOC104974701;OSM		NM_175713.4:2		ENSBTAG00000016163	17	69282365	69286795	gene	-	0	OSM	3.63634	-0.305853	0.880845	-0.347226	0.728421	1	3.57337	3.59306	-0.00017156
chr2	78933477	78933549	73	10	0.6665	0.8652	-0.1987	-66.71	0.55	0.7079	0.725	0.6476	0.8875	0.9	0.8841	0.7978	0.8805	PTMA;GYPC		NM_001002886.1:4;XM_005202569.3:3			ENSBTAG00000014863	2	78885393	78934052	gene	+	0	GYPC	419.83	0.144493	0.130906	1.10379	0.269685	1	435.252	408.498	0.000183545
chr4	114905506	114905695	190	12	0.6297	0.8021	-0.1723	-66.54	0.5344	0.5171	0.7826	0.7379	0.7712	0.8304	0.7148	0.882	0.8514					CGI.chr4.788	ENSBTAG00000019597	4	114867151	114867355	gene	-	-38152	ENSBTAG00000019597	0.294446	-0.382263	2.93013	-0.130459	0.896203	1	0.329697	0.329939	-4.11892e-05
chrX	37136761	37137011	251	13	0.27	0.4273	-0.1573	-66.37	0.3172	0.3824	0.2707	0.2929	0.6085	0.2381	0.4922	0.4171	0.3789	ARHGAP4		NM_001102540.2:21;XM_005227656.4:21;XM_005227657.4:20	XM_005227656.4:21;NM_001102540.2:21;XM_005227657.4:20		ENSBTAG00000047531	X	37125129	37141024	gene	-	0	ARHGAP4	628.825	0.196271	0.278895	0.703746	0.481591	1	630.608	599.66	0.000201304
chr6	116639102	116639250	149	11	0.452	0.2848	0.1672	65.58	0.6131	0.3716	0.413	0.5823	0.3764	0.3514	0.3518	0.2807	0.1726	NELFA		NM_001102353.1:10	NM_001102353.1:9;NM_001102353.1:10	CGI.chr6.923	ENSBTAG00000017921	6	116624400	116640129	gene	+	0	NELFA	2064.82	-0.0930258	0.0655518	-1.41912	0.155864	1	2000.88	2091.61	-0.000226913
chr22	53523846	53523942	97	13	0.4663	0.3139	0.1524	65.48	0.5799	0.1731	0.4615	0.5464	0.3654	0.6923	0.2241	0.2645	0.2463	SLC6A20			XM_005223074.4:2;NM_001080294.2:2;XM_005223070.4:2;XR_003031760.1:1;XM_024982837.1:1	CGI.chr22.602	ENSBTAG00000031340	22	53488974	53569073	gene	+	0	SLC6A20	51.7882	-0.462113	0.333679	-1.38491	0.166081	1	47.4074	51.5213	-0.000785441
chr23	48086174	48086410	237	13	0.6377	0.4811	0.1566	65.1	0.6467	0.5957	0.6134	0.6038	0.4306	0.4486	0.5979	0.4091	0.4844	RREB1			XM_024983868.1:8;XM_024983870.1:8;XM_015460015.2:7;XM_024983866.1:8;XM_010818623.3:6;XM_024983869.1:8;XM_024983871.1:8;XM_024983867.1:8		ENSBTAG00000005980	23	48048575	48110128	gene	-	0	RREB1	3471.98	-0.0770779	0.089513	-0.86108	0.389194	1	3459.1	3579	-0.000110024
chr9	49129233	49129548	316	11	0.228	0.424	-0.196	-63.35	0.1167	0.2492	0.3797	0.1489	0.3316	0.314	0.2015	0.3678	0.8141	ASCC3			NM_001206118.1:3		ENSBTAG00000020482	9	49096928	49429819	gene	+	0	ASCC3	1862.59	0.106018	0.0666405	1.5909	0.111632	1	1922.41	1828.41	0.000274348
chr3	31564306	31564481	176	12	0.572	0.4071	0.1649	63.07	0.5964	0.5967	0.5445	0.5048	0.3593	0.4486	0.5644	0.3476	0.3025	LOC100847765	FAM212B	XR_003033994.1:3	XR_003033995.1:2	CGI.chr3.468	ENSBTAG00000022580	3	31565398	31578746	gene	+	918	INKA2	551.139	0.0390219	0.104779	0.372422	0.709579	1	563.979	554.723	4.30777e-05
chr18	34230968	34231177	210	11	0.2664	0.4424	-0.176	-63.05	0.2933	0.3013	0.3108	0.2577	0.44	0.5487	0.3235	0.4351	0.5487	BEAN1;TK2		XM_024978972.1:5;XM_015475817.2:5;XM_024978971.1:6;XM_010814646.2:5;XM_005218834.3:5	XM_015475812.2:1;XM_024978966.1:1		ENSBTAG00000005152	18	34227969	34273715	gene	-	0	ENSBTAG00000005152	498.365	-0.00637413	0.106957	-0.0595952	0.952478	1	503.036	503.355	-6.73908e-06
chr18	34230968	34231177	210	11	0.2664	0.4424	-0.176	-63.05	0.2933	0.3013	0.3108	0.2577	0.44	0.5487	0.3235	0.4351	0.5487	BEAN1;TK2		XM_024978972.1:5;XM_015475817.2:5;XM_024978971.1:6;XM_010814646.2:5;XM_005218834.3:5	XM_015475812.2:1;XM_024978966.1:1		ENSBTAG00000009762	18	34194552	34232732	gene	+	0	BEAN1	36.8357	-0.443883	0.235729	-1.88302	0.0596973	1	35.5375	38.1366	-0.00145839
chr13	53133630	53133796	167	8	0.1119	0.3596	-0.2477	-61.94	0.08333	0.1071	0.1094	0.125	0.375	0.2054	0.4167	0.3182	0.4922	PDYN			XM_015474113.2:1		ENSBTAG00000045520	13	53134682	53148819	gene	+	887	PDYN	582.468	0.133358	0.886154	0.150491	0.880378	1	467.179	505.207	7.31866e-05
chr6	116104470	116104746	277	10	0.437	0.6353	-0.1983	-61.82	0.2917	0.4076	0.3946	0.125	0.5787	0.561	0.6331	0.4974	0.4279	FAM193A			XM_024993746.1:16;XM_024993744.1:19;XM_024993745.1:19		ENSBTAG00000009744	6	116021090	116168611	gene	-	0	FAM193A	2091.48	-0.0733123	0.0547981	-1.33786	0.180941	1	2048.58	2119.55	-0.0002228
chr18	54218730	54218837	108	9	0.2289	0.07387	0.1551	61.62	0.1949	0.1013	0.1923	0.4683	0.09804	0.09278	0.02339	0.03922	0.0884	SAE1			NM_001081711.1:6;XM_005219193.4:6;XM_010815008.3:5;XM_005219191.4:7		ENSBTAG00000002676	18	54170187	54232475	gene	+	0	SAE1	2524.18	0.0367935	0.0762514	0.482529	0.629431	1	2524.84	2479.36	6.00217e-05
chrX	37140677	37140805	129	12	0.5209	0.6746	-0.1537	-61.29	0.5481	0.5705	0.5417	0.4335	0.6869	0.7872	0.5514	0.7115	0.678	ARHGAP4	ARHGAP4	NM_001102540.2:22;XM_005227656.4:23;XM_005227657.4:21	NM_001102540.2:21;XM_005227657.4:20;XM_005227656.4:22	CGI.chrX.272	ENSBTAG00000047531	X	37125129	37141024	gene	-	0	ARHGAP4	628.825	0.196271	0.278895	0.703746	0.481591	1	630.608	599.66	0.000201304
chr12	12898823	12898895	73	10	0.376	0.2176	0.1584	60.89	0.4387	0.6273	0.3667	0.2487	0.3385	0.1538	0.325	0	0.1529		LOC112449032			CGI.chr12.36	ENSBTAG00000003595	12	12923397	12933168	gene	+	24503	FAM216B	1.89882	0.358632	1.10079	0.325796	0.744579	1	1.88774	1.88182	0.00015426
chr15	82304638	82304713	76	7	0.2708	0.1436	0.1271	60.82	0.2571	0.3277	0.419	0.4156	0.2198	0.25	0.1233	0.2643	0.102	DTX4		XM_024975938.1:2;XM_024975937.1:2;XM_024975936.1:2		CGI.chr15.794	ENSBTAG00000004046	15	82296008	82339632	gene	+	0	DTX4	808.297	0.0564365	0.213518	0.264317	0.791536	1	836.019	805.89	4.81451e-05
chr1	88322172	88322362	191	12	0.5737	0.728	-0.1544	-60.76	0.7115	0.4219	0.4835	0.6	0.7393	0.6014	0.7692	0.8089	0.7487	KCNMB2			XM_010801350.3:4;XM_010801353.3:4;NM_001080300.1:4;XM_005201658.4:4;XM_024990375.1:4	CGI.chr1.396	ENSBTAG00000050181	1	88314452	88323208	gene	-	0	ENSBTAG00000050181	0.194168	0	4.21846	0	1	1	0.26045	0.260432	0
chr18	63500032	63500271	240	9	0.5576	0.3904	0.1672	60.72	0.7815	0.2906	0.4867	0.378	0.2315	0.295	0.3652	0.1339	0.3588	ZNF787			XM_024978474.1:1;XM_024978475.1:1;NM_001206139.2:1;XM_024978473.1:1	CGI.chr18.1993	ENSBTAG00000002904	18	63496845	63512692	gene	-	0	ZNF787	472.723	0.00911369	0.0930178	0.097978	0.92195	1	478.833	476.27	1.11798e-05
chr12	76030527	76030716	190	10	0.3022	0.5008	-0.1986	-60.13	0.5333	0.14	0.2	0.2364	0.5538	0.65	0.5417	0.2071	0.5847						ENSBTAG00000005682	12	76079652	76300630	gene	+	48937	UBAC2	643.526	-0.0644056	0.0974868	-0.660659	0.508831	1	638.611	656.108	-8.02183e-05
chr12	10419066	10419262	197	10	0.7101	0.8625	-0.1524	-59.11	0.7917	0.7111	0.8	0.5952	1	0.9263	0.8087	0.825	0.85						ENSBTAG00000022779	12	10641502	10665121	gene	-	222241	OLFM4	1.73355	-0.457016	1.05398	-0.433611	0.664571	1	1.72416	1.73393	-0.00020988
chr11	105779823	105779964	142	9	0.6786	0.8407	-0.1621	-57.88	0.8609	0.4783	0.7186	0.6875	0.7928	0.8667	0.8525	0.8992	0.8197					CGI.chr11.1645	ENSBTAG00000030317	11	105806917	105810439	gene	+	26954	PPP1R26	662.433	0.0107133	0.125638	0.0852712	0.932046	1	690.067	686.808	9.99782e-06
chr17	66835617	66835716	100	9	0.6115	0.3705	0.241	56.88	0.9573	0.6528	0.4849	0.5167	0.5017	0.2912	0.1616	0.3148	0.8095					CGI.chr17.692	ENSBTAG00000010464	17	67173545	67221633	gene	-	337830	MN1	382.358	-0.250949	0.171381	-1.46427	0.143119	1	372.015	410.668	-0.000447057
chr3	120891521	120891619	99	8	0.08367	0.2423	-0.1587	-55.82	0.1837	0.04605	0.06148	0	0.02727	0.1619	0.2771	0.3357	0.3929	FAM240A	FAM240A	XR_003034137.1:6;XR_001498617.2:5;XR_001498619.2:4	XR_001498619.2:3;XR_003034136.1:3;XR_003034137.1:5;XR_001498617.2:4;XR_001498618.2:4	CGI.chr3.1638	ENSBTAG00000040598	3	120859766	120863495	gene	+	-28027	RTP5	0.583992	0.206391	2.62805	0.0785338	0.937403	1	0.593994	0.593547	2.54775e-05
chr4	114924539	114924717	179	8	0.4412	0.696	-0.2548	-55.71	0.6508	0.2404	0.5	0.4667	0.575	0.6528	0.6964	0.9167	0.7157						ENSBTAG00000019597	4	114867151	114867355	gene	-	-57185	ENSBTAG00000019597	0.294446	-0.382263	2.93013	-0.130459	0.896203	1	0.329697	0.329939	-4.11892e-05
chr6	114449540	114449750	211	9	0.6541	0.8642	-0.2101	-55.56	0.4709	0.7586	0.5981	0.75	0.8171	0.8552	0.8664	0.8467	0.8	ABLIM2			XM_024993676.1:23;XM_024993697.1:20;XM_024993701.1:19;XM_024993681.1:23;XM_024993688.1:21;XM_024993705.1:16	CGI.chr6.596	ENSBTAG00000015926	6	114318699	114465544	gene	-	0	ABLIM2	326.799	0.0189979	0.201107	0.0944666	0.924739	1	327.593	320.254	1.58057e-05
chr11	88833425	88833612	188	8	0.5535	0.782	-0.2285	-55.31	0.7595	0.4583	0.6705	0.4076	0.5833	0.75	0.8033	0.8472	0.8409						ENSBTAG00000021187	11	88604879	88607401	gene	-	-226025	ID2	339.226	0.0586617	0.187428	0.312982	0.754294	1	352.603	347.154	5.02169e-05
chr8	111834546	111834655	110	8	0.2619	0.5054	-0.2436	-55.1	0.1667	0.3281	0.3062	0.2292	0.4583	0.2917	0.8571	0.4167	0.5139	MYT1L			XM_024995855.1:3	CGI.chr8.954	ENSBTAG00000003540	8	111921666	112087408	gene	+	87012	MYT1L	79.3893	-0.11495	0.232294	-0.494845	0.620709	1	75.7077	77.9288	-0.000105317
chr10	65000957	65001077	121	9	0.2156	0.06308	0.1525	54.88	0.342	0.01714	0.3571	0.02672	0	0.02439	0.007018	0	0.01128	LOC101902552;LOC112448495	LOC112448495		XR_236169.4:3;XR_001501209.2:3;XR_003036874.1:1	CGI.chr10.684	ENSBTAG00000004558	10	64962586	65019546	gene	-	0	C10H15orf48	24.8599	0.230646	0.400717	0.575585	0.564896	1	24.5461	24.0219	0.000221973
chr21	69070806	69070963	158	9	0.1003	0.2506	-0.1503	-54.53	0.1268	0.07143	0.1646	0.04854	0.2376	0.3106	0.1857	0.1565	0.3178	TMEM179			XM_002696788.6:1;XM_015459383.2:1		ENSBTAG00000006673	21	69070298	69079841	gene	-	0	TMEM179	2.59848	0.33733	0.964206	0.349852	0.72645	1	2.60074	2.58854	0.00017104
chr13	79287752	79287809	58	8	0.5745	0.7955	-0.221	-53.78	0.6806	0.4013	0.7312	0.5	0.5833	0.7917	0.95	0.8214	0.8571	NFATC2		XM_005215067.4:2;XM_002692357.5:2;XM_005215064.4:3;XM_005215066.4:2		CGI.chr13.1059	ENSBTAG00000018270	13	79245982	79384839	gene	-	0	NFATC2	384.582	0.0737856	0.309856	0.238129	0.811781	1	360.781	365.618	6.53756e-05
chr17	69477054	69477153	100	9	0.8295	0.6556	0.1739	53.63	0.7333	0.8619	0.8785	0.9048	0.7698	0.5354	0.731	0.8175	0.4141	LOC112441539		XM_024977827.1:1;XM_024977828.1:1;XM_024977829.1:1			ENSBTAG00000049253	17	69476901	69528694	gene	-	0	SEC14L6	2.0049	-0.638759	1.38565	-0.460982	0.644811	1	1.97538	1.98446	-0.000202894
chr18	62167516	62167775	260	10	0.2797	0.4817	-0.202	-53.57	0.2955	0.1515	0.362	0.1698	0.5163	0.3636	0.2973	0.3864	0.3529	BRSK1		XM_024979374.1:1;XM_002695410.4:1	XM_024979374.1:1;XM_002695410.4:1		ENSBTAG00000015226	18	62167349	62190012	gene	-	0	BRSK1	351.314	-0.149392	0.135343	-1.1038	0.269678	1	343.587	362.902	-0.000188676
chr29	48812299	48812410	112	9	0.4664	0.6784	-0.212	-53.37	0.46	0.2745	0.4709	0.5476	0.4804	0.7625	0.4862	0.6623	0.9583	KCNQ1			NM_001205441.1:1	CGI.chr29.998	ENSBTAG00000010986	29	48759235	49139386	gene	-	0	KCNQ1	82.7534	-0.322825	0.217499	-1.48426	0.137741	1	77.3474	83.5225	-0.000614528
chr24	57522473	57522570	98	8	0.1604	0.3747	-0.2144	-52.65	0.07447	0.1073	0.2676	0.2105	0.4592	0.4889	0.2761	0.2909	0.3099	NEDD4L			XM_024984471.1:25;XM_024984472.1:24;XM_024984473.1:23;XM_015460156.2:25;XM_024984478.1:24;XM_024984483.1:22;XM_024984476.1:24;XM_024984480.1:23;XM_015460154.2:23;XM_010819011.3:24;XM_024984477.1:24;XM_010819012.3:23;XM_024984485.1:21;XM_024984482.1:22;XM_005224355.4:17;XM_005224354.4:18;XM_015460153.2:21;XM_005224356.4:16;XM_005224351.4:21;XM_005224352.4:20;XM_002697776.6:20;XM_005224353.4:19;XM_…		ENSBTAG00000005412	24	57348964	57546293	gene	+	0	NEDD4L	1258.91	-0.200903	0.116294	-1.72755	0.0840692	1	1155.36	1264.65	-0.000463755
chr23	52034387	52034495	109	8	0.08708	0.2374	-0.1503	-52.24	0.08696	0.06154	0.1381	0.06475	0.3841	0.2683	0.1736	0.1604	0.1862	LOC101904512			XR_001494959.2:4;XR_001494960.2:5;XR_003032158.1:4;XR_003032156.1:6;XR_003032157.1:6		ENSBTAG00000020215	23	52047081	52169604	gene	+	12587	EXOC2	2216.61	0.0574436	0.0888109	0.646808	0.517756	1	2278.51	2211.4	7.87262e-05
chr23	41498726	41498929	204	11	0.6934	0.5283	0.1651	51.72	0.675	0.7133	0.7028	0.6947	0.5906	0.5405	0.614	0.6261	0.3605	JARID2			XM_005223837.4:9;XM_005223838.4:9;XM_024984095.1:9;XM_005223839.4:9;XM_002697579.6:9		ENSBTAG00000012938	23	41486441	41715140	gene	-	0	JARID2	1738.51	-0.0384094	0.0820199	-0.468294	0.639575	1	1688.04	1717.79	-5.66105e-05
chr25	25009439	25009551	113	8	0.3114	0.5218	-0.2104	-51.51	0.3	0.3009	0.3778	0.2881	0.4909	0.5514	0.6881	0.6029	0.3497						ENSBTAG00000006126	25	25009629	25089814	gene	-	79	GTF3C1	4955.49	-0.0443717	0.0469037	-0.946017	0.34414	1	4904.69	5009.74	-0.000165783
chr13	46203752	46204132	381	8	0.4258	0.6839	-0.2581	-51.26	0.4213	0.5	0.4014	0.4733	0.5769	0.8058	0.5699	0.8393	0.631	ADARB2			NM_001192588.2:1		ENSBTAG00000014194	13	46039121	46276680	gene	+	0	ADARB2	6.6608	-0.196801	0.704248	-0.279449	0.7799	1	6.45668	6.49429	-0.000135251
chr20	71070621	71070709	89	8	0.5548	0.3246	0.2303	49.83	0.5581	0.6465	0.5401	0.3509	0.4091	0.3472	0.3516	0.225	0.2376	SLC6A3			XM_024981550.1:4		ENSBTAG00000015843	20	71063360	71096031	gene	+	0	SLC6A3	16.3076	-0.950146	0.496798	-1.91254	0.0558072	1	15.2839	16.3404	-0.00219618
chr22	28256027	28256233	207	8	0.1252	0.2895	-0.1644	-49.07	0.1111	0.05161	0.04	0.2186	0.1798	0.2143	0.3684	0.3188	0.3218	PDZRN3			XM_002696956.6:3		ENSBTAG00000018644	22	28178199	28387545	gene	+	0	PDZRN3	1872.94	0.13611	0.0951039	1.43117	0.152381	1	1936.81	1814.35	0.000243504
chrUn_NW_020191223v1	51095	51269	175	8	0.03178	0.1752	-0.1434	-49.04	0.0101	0.03774	0.03571	0.02083	0.1746	0.1258	0.342	0.08333	0.009009		LOC526041
chr8	111791884	111792015	132	10	0.7405	0.5746	0.1659	48.5	0.646	0.8136	0.7473	0.776	0.6875	0.5844	0.6168	0.7086	0.3229	MYT1L			XM_024995855.1:2	CGI.chr8.947	ENSBTAG00000003540	8	111921666	112087408	gene	+	129652	MYT1L	79.3893	-0.11495	0.232294	-0.494845	0.620709	1	75.7077	77.9288	-0.000105317
chr25	770158	770327	170	7	0.7004	0.5055	0.1949	48.15	0.6815	0.7541	0.6373	0.7722	0.5811	0.432	0.5191	0.5642	0.4269	LMF1			NM_001075190.2:9;XM_024984693.1:8;XM_005224393.4:9;XM_024984692.1:5		ENSBTAG00000019745	25	714684	777085	gene	-	0	LMF1	650.666	-0.0934026	0.142853	-0.653837	0.513217	1	646.105	674.227	-9.18023e-05
chr10	70928745	70928908	164	7	0.1201	0.2663	-0.1462	-47.9	0.1636	0.04803	0.07895	0.1711	0.419	0.2048	0.2345	0.2853	0.236	LOC107132870	LOC107132870	XR_001501220.2:1;XR_003036881.1:1			ENSBTAG00000019421	10	70906349	70915756	gene	+	-12990	DACT1	1038.05	0.264662	0.118256	2.23804	0.0252184	1	1103.64	981.3	0.00136922
chr3	27945792	27945946	155	7	0.07505	0.2311	-0.156	-47.55	0.08434	0.009174	0.1243	0.06569	0.1983	0.2453	0.2143	0.1549	0.3684						ENSBTAG00000007446	3	27948939	28007027	gene	+	2994	NGF	94.3491	-0.173773	0.303606	-0.572365	0.567075	1	90.0408	95.2794	-0.000169025
chr6	69622768	69622931	164	8	0.5823	0.4252	0.1571	47.16	0.6193	0.5379	0.4032	0.5365	0.4088	0.2872	0.4725	0.3478	0.2679					CGI.chr6.252	ENSBTAG00000045812	6	69629305	69631483	gene	+	6375	GSX2	0.46376	1.36236	2.34736	0.580378	0.56166	1	0.467815	0.465776	0.000203031
chr16	2851794	2851868	75	9	0.4145	0.562	-0.1475	-46.91	0.6481	0.25	0.5249	0.2222	0.6349	0.5556	0.4683	0.5043	0.6358	CNTN2		XM_003587046.5:18		CGI.chr16.71	ENSBTAG00000014645	16	2825766	2858770	gene	+	0	CNTN2	38.3858	-0.294475	0.467355	-0.630088	0.528637	1	35.6654	37.005	-0.000277675
chr25	3786797	3787066	270	9	0.8409	0.6658	0.1751	46.88	0.8136	0.8376	0.8043	0.7609	0.7593	0.5325	0.8476	0.7164	0.3494	MGRN1			XM_005224547.4:16;XM_005224550.4:14;XM_005224553.4:14;XM_024985039.1:15;XM_024985038.1:15;XM_005224548.4:15;XM_005224549.4:16;NM_001076942.2:15		ENSBTAG00000018999	25	3755104	3791839	gene	+	0	MGRN1	1957.55	-0.0858153	0.106122	-0.808649	0.418717	1	1942.55	2023.73	-0.000103622
chr11	103530566	103530754	189	8	0.2211	0.3913	-0.1702	-46.83	0.1907	0.1522	0.3218	0.2131	0.369	0.3145	0.4583	0.5917	0.2879	NACC2			XM_024998799.1:4;XM_024998800.1:4;XM_005213295.4:4;XM_005213294.3:4;NM_001192649.1:4		ENSBTAG00000020490	11	103518409	103598058	gene	-	0	NACC2	209.36	-0.156978	0.129619	-1.21108	0.225866	1	209.339	221.136	-0.000215817
chr14	2302088	2302307	220	8	0.6377	0.4179	0.2198	46.82	0.5682	0.6417	0.5455	0.65	0.5167	0.3772	0.4327	0.4035	0.326						ENSBTAG00000046739	14	2499407	2515881	gene	+	197101	ENSBTAG00000046739	4.09755	-1.22738	0.722028	-1.6999	0.0891488	1	3.99731	4.11241	-0.00145753
chr17	58027622	58027705	84	8	0.74	0.5965	0.1435	46.81	0.8068	0.75	0.8409	0.6875	0.7292	0.7589	0.7596	0.6528	0.6354	FBXW8		NM_001205475.1:1;XR_003029943.1:1;XM_024977500.1:1		CGI.chr17.420	ENSBTAG00000036183	17	58026796	58141074	gene	-	0	FBXW8	1773.21	0.0188571	0.0786821	0.239661	0.810593	1	1778.88	1764.14	2.89288e-05
chr27	24973713	24973991	279	9	0.7047	0.5269	0.1778	46.71	0.6797	0.6163	0.8072	0.6053	0.6839	0.5372	0.7165	0.5955	0.4247	MFHAS1		XM_024986454.1:4;XM_024986453.1:3;XM_024986455.1:2		CGI.chr27.260	ENSBTAG00000015913	27	24865163	24975150	gene	-	0	MFHAS1	484.087	-0.0319386	0.152939	-0.208832	0.834579	1	475.401	479.052	-2.7576e-05
chr19	14631890	14631946	57	9	0.4721	0.6531	-0.1809	-46.5	0.6825	0.1852	0.5441	0.5033	0.8395	0.7556	0.4722	0.6667	0.6222	RASL10B		XM_024980170.1:1		CGI.chr19.185	ENSBTAG00000018518	19	14632047	14641729	gene	-	102	RASL10B	72.3649	-0.205622	0.194029	-1.05975	0.289258	1	70.5431	74.1689	-0.00025357
chr3	116668670	116668975	306	8	0.1158	0.2794	-0.1635	-46.44	0.2708	0.117	0.2069	0.08163	0.1818	0.2786	0.4181	0.3529	0.2437						ENSBTAG00000005854	3	116552173	116565322	gene	+	-103349	COPS8	1166.87	-0.00222864	0.0862698	-0.0258334	0.97939	1	1147.22	1150.39	-2.99825e-06
chr6	61133517	61133700	184	10	0.3932	0.5601	-0.1669	-46.31	0.2152	0.4309	0.449	0.3808	0.4161	0.3992	0.6634	0.3333	0.7351						ENSBTAG00000049215	6	61227815	61232477	gene	+	94116	SHISA3	19.0034	-0.251715	0.459564	-0.547727	0.583879	1	18.1572	18.4605	-0.000232094
chr7	12561233	12561297	65	7	0.4824	0.3424	0.14	46.25	0.4859	0.4803	0.4007	0.4207	0.2883	0.1963	0.3333	0.2717	0.2296	NFIX			XM_024994872.1:10	CGI.chr7.441	ENSBTAG00000018229	7	12481481	12575856	gene	-	0	NFIX	4144.09	0.069716	0.0896583	0.777575	0.43682	1	4306.25	4154.91	9.72125e-05
chr8	112326658	112326820	163	5	0.4335	0.8094	-0.3759	-46.2	0.7941	0.3333	0.2881	0.2888	0.7388	0.8	0.7297	0.7167	0.7917						ENSBTAG00000050783	8	112226819	112304902	gene	-	-21757	SNTG2	46.4982	-0.71373	0.292778	-2.43779	0.0147773	1	42.0394	47.158	-0.00574129
chr23	15584482	15584743	262	9	0.7043	0.5339	0.1704	45.84	0.7692	0.7683	0.7699	0.705	0.53	0.5385	0.6899	0.4717	0.4741	H2B;FRS3		NM_001098918.2:1;XM_005223395.4:1;XM_005223397.4:1	NM_001098918.2:1;XM_005223395.4:1;XM_005223397.4:1	CGI.chr23.282	ENSBTAG00000009861	23	15583410	15599481	gene	-	0	FRS3	78.6682	-0.225838	0.183805	-1.22868	0.219191	1	77.1861	81.1377	-0.00031933
chr3	119495514	119495696	183	9	0.7319	0.5457	0.1863	45.67	0.8611	0.6581	0.7771	0.6952	0.4976	0.5776	0.5965	0.6667	0.5714	IL3RA		XM_024990300.1:10;XM_024990301.1:9	XM_024990300.1:10;XM_024990301.1:9		ENSBTAG00000049808	3	119480331	119499353	gene	+	0	ENSBTAG00000049808	18.1145	0.640624	0.625098	1.02484	0.30544	1	17.9659	17.0628	0.000599868
chr1	144325641	144325837	197	9	0.5699	0.7382	-0.1683	-45.39	0.7375	0.5522	0.7269	0.1753	0.781	0.7391	0.8365	0.7378	0.567	PFKL			NM_001080244.2:9		ENSBTAG00000010658	1	144308710	144335975	gene	+	0	PFKL	1694.03	0.0818357	0.0815524	1.00347	0.315632	1	1708.48	1651.75	0.000134526
chr24	59656235	59656345	111	6	0.7909	0.4476	0.3433	45.31	0.9167	0.8958	0.8519	0.6389	0.4872	0.3519	0.6212	0.4848	0.5625
chr19	62019944	62020169	226	7	0.4095	0.6271	-0.2176	-44.91	0.4074	0.3722	0.3452	0.5459	0.5337	0.6154	0.8723	0.5945	0.6154	RGS9			XM_024979596.1:10;XM_024979595.1:9;XM_024979594.1:9;XR_003030576.1:9;XM_024979597.1:7;XM_024979593.1:9;XR_003030580.1:9;XR_003030577.1:9;XR_003030579.1:9;XR_003030578.1:9;NM_174170.2:9		ENSBTAG00000017751	19	61994228	62034913	gene	+	0	RGS9	415.175	0.0356243	0.252555	0.141055	0.887826	1	419.149	409.015	3.04473e-05
chr14	80075686	80075821	136	9	0.3136	0.4814	-0.1678	-44.65	0.273	0.1038	0.5513	0.2308	0.2857	0.4889	0.3426	0.6418	0.8472						ENSBTAG00000019639	14	80762498	80798452	gene	+	686678	SNX16	285.244	-0.00990568	0.128043	-0.077362	0.938336	1	282.472	282.549	-9.13529e-06
chr5	114318484	114318753	270	8	0.2147	0.4072	-0.1925	-44.13	0.2477	0.1092	0.3458	0.2073	0.4844	0.6506	0.3231	0.3248	0.3756	EFCAB6			XM_003586161.5:10;XM_010805781.3:10;XM_005207460.4:10;XM_005207462.4:9		ENSBTAG00000053264	5	114257684	114268117	gene	-	-50368	ENSBTAG00000053264	10.6191	-0.665473	0.526453	-1.26407	0.206205	1	10.1914	10.4965	-0.000821056
chr17	60331513	60331643	131	9	0.3898	0.2264	0.1634	43.18	0.3585	0.3371	0.381	0.4034	0.3115	0.2184	0.2816	0.2632	0.1873						ENSBTAG00000011384	17	60228520	60317552	gene	+	-13962	TBX5	40.347	-0.224184	0.462544	-0.484676	0.627906	1	36.4778	37.8013	-0.000202426
chr17	71388050	71388152	103	7	0.3895	0.6114	-0.222	-43.04	0.5197	0.3259	0.4551	0.1875	0.6441	0.6	0.5903	0.5692	0.5312	CABIN1			XM_024977852.1:28;XM_010814264.3:28;XM_024977851.1:28;XM_010814262.3:28;XM_010814263.3:28		ENSBTAG00000024708	17	71345569	71417162	gene	+	0	CABIN1	1863.81	-0.124944	0.0840878	-1.48587	0.137313	1	1830.34	1938.7	-0.000249488
chr10	182498	182775	278	9	0.5738	0.7453	-0.1715	-42.87	0.5676	0.4854	0.5373	0.551	0.717	0.6522	0.6214	0.5373	0.5315
chr7	93038184	93038250	67	9	0.7077	0.5459	0.1618	42.44	0.7293	0.6714	0.6653	0.7521	0.4194	0.526	0.7126	0.5758	0.6286					CGI.chr7.1637	ENSBTAG00000017599	7	93052028	93062127	gene	+	13779	NR2F1	995.207	-0.00757569	0.152541	-0.0496632	0.960391	1	966.943	968.211	-6.46887e-06
chr4	254454	254693	240	9	0.4314	0.6213	-0.1899	-42	0.6078	0.4348	0.5795	0.2063	0.5439	0.5106	0.5761	0.6897	0.619						ENSBTAG00000003625	4	582622	607055	gene	-	327930	VSTM2A	19.102	-0.238916	0.466	-0.512695	0.608165	1	18.5111	18.9329	-0.000216957
chr11	86807515	86807575	61	7	0.3969	0.6501	-0.2533	-41.94	0.1714	0.4048	0.5974	0.3333	0.5833	0.7857	0.6825	0.8571	0.4082						ENSBTAG00000021283	11	86784118	86786428	gene	-	-21088	KCNF1	390.27	0.31053	0.582502	0.533098	0.593966	1	402.987	347.573	0.000255518
chr7	45123568	45123752	185	7	0.1864	0.3633	-0.1769	-41.38	0.2586	0.09483	0.2371	0.1752	0.3457	0.2598	0.4034	0.2869	0.4333	FSTL4			XM_024995164.1:13;XM_002689187.5:13;XM_024995163.1:13;XM_024995160.1:13;XM_024995161.1:13;XM_024995162.1:13		ENSBTAG00000017105	7	44827998	45259343	gene	-	0	FSTL4	121.683	0.631655	0.345489	1.82829	0.0675055	1	126.004	106.173	0.00176051
chr4	119027082	119027300	219	9	0.6522	0.473	0.1792	41.07	0.8	0.4889	0.7241	0.6364	0.6792	0.4198	0.3636	0.3778	0.5833	PTPRN2			XM_010804706.3:12		ENSBTAG00000004958	4	118732678	119258101	gene	-	0	PTPRN2	42.4333	-0.534572	0.276502	-1.93334	0.0531946	1	39.5528	42.8814	-0.00186578
chr3	33384369	33384482	114	7	0.629	0.4276	0.2014	41.04	0.6721	0.64	0.64	0.6	0.4191	0.6702	0.4208	0.4557	0.3408	STRIP1		NM_001075496.1:13;XM_024987389.1:13;XM_024987392.1:12;XM_024987395.1:11;XM_010803159.3:12			ENSBTAG00000020964	3	33374162	33393926	gene	-	0	STRIP1	1613.53	-0.0664528	0.0770044	-0.862975	0.388151	1	1611.88	1661.92	-0.000113019
chr1	142954990	142955181	192	7	0.3169	0.5355	-0.2187	-40.89	0.1429	0.4887	0.1786	0.3139	0.5714	0.3482	0.5714	0.7368	0.5238	PDE9A			XM_002685134.4:1;XM_005202035.2:1		ENSBTAG00000021899	1	142930578	143034932	gene	+	0	PDE9A	285.141	0.177273	0.130744	1.35588	0.175137	1	289.265	270.835	0.00027494
chr4	118697025	118697123	99	9	0.6273	0.4451	0.1822	40.88	0.6087	0.6528	0.6864	0.6173	0.3603	0.6522	0.2177	0.7292	0.3258					CGI.chr4.1037	ENSBTAG00000000771	4	118628469	118690018	gene	+	-7008	DNAJB6	1651.7	-0.0277713	0.0892832	-0.311048	0.755764	1	1621.36	1643.62	-3.62016e-05
chr15	46692186	46692290	105	8	0.1614	0.3231	-0.1617	-40.73	0.2841	0.1429	0.06944	0.125	0.2875	0.4062	0.2639	0.3906	0.2885					CGI.chr15.354	ENSBTAG00000009440	15	46691622	46695015	gene	-	0	ENSBTAG00000009440	0.532455	2.87696	3.80108	0.75688	0.449122	1	0.54611	0.539982	0.000266981
chr7	12561066	12561127	62	6	0.5152	0.3389	0.1762	40.25	0.6616	0.5	0.614	0.6481	0.4232	0.349	0.3147	0.5192	0.3509	NFIX			XM_024994872.1:10	CGI.chr7.441	ENSBTAG00000018229	7	12481481	12575856	gene	-	0	NFIX	4144.09	0.069716	0.0896583	0.777575	0.43682	1	4306.25	4154.91	9.72125e-05
chr11	70495738	70495949	212	8	0.2546	0.447	-0.1923	-40.19	0.225	0.09375	0.225	0.377	0.5781	0.5833	0.5625	0.2812	0.3814	ALK			XM_024999478.1:5		ENSBTAG00000007379	11	70153920	70661150	gene	+	0	ALK	26.1134	0.150947	0.368177	0.409983	0.681818	1	25.6255	25.1546	0.000139176
chr24	57976670	57976862	193	8	0.2876	0.452	-0.1644	-40.17	0.1875	0.04545	0.3056	0.2642	0.3036	0.3229	0.3958	0.3738	0.3264	ZNF532			XM_024984576.1:3;XM_024984574.1:3;XM_024984572.1:4;XM_015460161.2:3;XM_024984573.1:4;XM_024984575.1:2	CGI.chr24.629	ENSBTAG00000013588	24	57933910	58044908	gene	+	0	ZNF532	4136.28	0.00289755	0.0722957	0.0400791	0.96803	1	4138.29	4135.56	5.01338e-06
chr25	13263833	13264038	206	7	0.123	0.288	-0.165	-40.14	0.07547	0.1909	0.07692	0.1066	0.4455	0.1646	0.07547	0.3733	0.3061	LOC100849865		XR_003032589.1:4;XR_003032591.1:4;XR_003032593.1:4;XR_003032588.1:4;XR_003032594.1:4;XR_003032590.1:4;XR_003032592.1:4	XR_003032589.1:3;XR_003032591.1:3;XR_003032588.1:3;XR_003032593.1:3;XR_003032594.1:3;XR_003032590.1:3;XR_003032592.1:3		ENSBTAG00000008728	25	12982379	13192989	gene	+	-70845	MRTFB	1697.09	-0.0039974	0.103859	-0.0384886	0.969298	1	1698.91	1708.04	-4.34567e-06
chr19	54520464	54520618	155	8	0.387	0.5931	-0.2061	-40.04	0.4833	0.4722	0.4062	0.4449	0.4327	0.52	0.625	0.6196	0.7921	09-Sep			XM_024981033.1:9;XM_010816600.2:9;XM_024981032.1:9;XM_010816601.3:9;XM_010816604.1:9;XM_010816607.2:9;XM_024981031.1:9;XM_024981037.1:9;XM_005221300.2:9;XM_010816602.2:9;XM_010816603.3:9;XM_024981035.1:9;XM_024981030.1:9;XM_024981029.1:9;XM_010816597.3:9;XM_024981027.1:9;XM_010816598.2:9;XM_010816599.3:9;XM_003587484.5:9		ENSBTAG00000002633	19	54497004	54676832	gene	-	0	SEPTIN9	7365.48	0.12934	0.0973598	1.32847	0.184022	1	7686.13	7216.79	0.000212881
chr7	31984067	31984158	92	5	0.4942	0.3317	0.1625	39.92	0.6744	0.7885	0.7467	0.625	0.6346	0.7188	0.4333	0.7736	0.7561	FTMT	FTMT	NM_001076190.1:1		CGI.chr7.1005	ENSBTAG00000005779	7	31983446	31984558	gene	-	0	FTMT	0.7078	-0.899988	1.92969	-0.466391	0.640936	1	0.712788	0.716497	-0.000175469
chr29	46043645	46043801	157	8	0.3224	0.5011	-0.1787	-39.69	0.2647	0.4444	0.312	0.3281	0.428	0.5849	0.5124	0.482	0.5379	PPP6R3			XM_024987141.1:18;XM_024987140.1:18;XM_024987139.1:18;XM_024987136.1:18;XM_024987135.1:19;XM_024987134.1:19;XM_024987128.1:19;XM_024987129.1:19;XM_024987126.1:20;XM_024987130.1:18;XM_024987138.1:18;XM_024987132.1:20;XM_024987137.1:19;NM_001105372.1:19;XM_024987133.1:18;XM_024987127.1:18		ENSBTAG00000009584	29	45936790	46061309	gene	+	0	PPP6R3	3657.11	0.0716025	0.0702072	1.01987	0.307788	1	3774.98	3646.41	0.000142231
chr29	43426824	43426880	57	5	0.1513	0.2899	-0.1387	-39.39	0.1467	0.06349	0.02083	0.04651	0.1356	0.04082	0.1167	0.06667	0.125	CAPN1		NM_174259.2:22;XM_024986972.1:22;XM_024986973.1:22			ENSBTAG00000010230	29	43400332	43427397	gene	+	0	CAPN1	1697.55	0.0829661	0.104479	0.794092	0.427142	1	1740.89	1674.04	0.000100884
chr4	91814390	91814597	208	8	0.5162	0.334	0.1822	39.3	0.5301	0.4422	0.6392	0.3946	0.2893	0.2478	0.3372	0.4286	0.4286	GCC1	GCC1	NM_001205744.1:2			ENSBTAG00000003102	4	91811880	91815933	gene	-	0	GCC1	543.426	0.112146	0.10044	1.11655	0.264187	1	560.692	535.387	0.00016023
chr11	97124244	97124299	56	7	0.5719	0.3126	0.2592	38.98	0.8	0.8214	0.6667	0.07937	0.5397	0.3857	0.4416	0.2222	0.09524	MVB12B			XM_024999576.1:1;XM_024999574.1:1;XM_024999577.1:1;XM_010810376.3:1;XM_024999578.1:1		ENSBTAG00000050426	11	97112229	97306620	gene	+	0	MVB12B	1064.58	-0.094543	0.0961137	-0.983658	0.325284	1	1030.34	1073.09	-0.000131533
chr25	25924429	25924618	190	8	0.2921	0.4572	-0.1651	-38.84	0.1977	0.2236	0.338	0.4039	0.5533	0.5256	0.4638	0.3131	0.4133	RABEP2		NM_001083408.2:6;XM_010819409.3:6	NM_001083408.2:5;XM_010819409.3:5;NM_001083408.2:6;XM_010819409.3:6		ENSBTAG00000006542	25	25917048	25929296	gene	+	0	RABEP2	505.09	-0.14861	0.0962689	-1.5437	0.122661	1	494.667	526.374	-0.000289295
chr1	80439079	80439170	92	7	0.4569	0.273	0.1839	38.78	0.3833	0.5134	0.5583	0.4352	0.2262	0.3642	0.2031	0.2235	0.375						ENSBTAG00000052213	1	80416134	80427813	gene	-	-11267	ADIPOQ	1.42361	-2.77353	1.78002	-1.55815	0.119199	1	1.39268	1.41508	-0.000777545
chr11	75395592	75395726	135	6	0.1738	0.3967	-0.2229	-38.48	0.1579	0.1468	0.2099	0.1628	0.4865	0.34	0.382	0.5625	0.32	KLHL29			XM_005213022.4:12;NM_001164494.1:12		ENSBTAG00000021969	11	75240501	75572709	gene	-	0	KLHL29	356.362	-0.254368	0.275157	-0.924447	0.355254	1	339.364	368.924	-0.000296946
chr14	81118844	81118942	99	7	0.7489	0.9035	-0.1546	-38.46	0.5897	0.8039	0.8343	0.75	0.9524	0.9538	0.8333	0.9149	0.9242	LOC104974144	ENPP2	XR_003038137.1:2;XR_003038136.1:2			ENSBTAG00000013165	14	80982672	81117148	gene	-	-1697	ENPP2	2149.83	-0.181539	0.158341	-1.1465	0.251587	1	1984.87	2160.16	-0.000235155
chr16	49634174	49634256	83	7	0.341	0.5488	-0.2078	-37.7	0.3429	0.3776	0.3247	0.3393	0.7	0.5238	0.6712	0.3878	0.4898	PRDM16			XM_024976788.1:14;XM_024976785.1:14;XM_024976786.1:14;XM_024976787.1:13		ENSBTAG00000018965	16	49578395	49632261	gene	-	-1914	PRDM16	24.6603	-0.431513	0.334242	-1.29102	0.196697	1	23.694	24.7295	-0.000670839
chr13	43875868	43875939	72	7	0.2685	0.4766	-0.2081	-37.68	0.6122	0.2571	0.1531	0.1845	0.5714	0.7629	0.295	0.4177	0.3692	LOC615959		XM_025001062.1:7;XR_003037806.1:5;XM_025001063.1:7;XM_025001064.1:7	XM_025001062.1:6;XR_003037806.1:4;XM_025001063.1:6;XM_025001064.1:6		ENSBTAG00000038260	13	43870664	43881668	gene	-	0	AKR1E2	47.866	0.201527	0.230386	0.874738	0.381716	1	48.8125	46.9218	0.00022294
chr2	127481488	127481722	235	8	0.5796	0.3741	0.2055	36.92	0.5632	0.5484	0.5	0.5192	0.275	0.4479	0.3494	0.5046	0.2964						ENSBTAG00000001050	2	127482748	127508799	gene	-	1027	LDLRAP1	728.332	0.0332368	0.0793561	0.418831	0.67534	1	733.367	723.582	5.09798e-05
chr2	135370319	135370459	141	8	0.3473	0.5402	-0.1929	-36.76	0.301	0.2562	0.4115	0.411	0.5625	0.6528	0.4198	0.4688	0.5571	PADI1			NM_001101272.1:13		ENSBTAG00000002138	2	135349138	135393383	gene	-	0	PADI1	15.3738	0.644148	0.51552	1.24951	0.211478	1	15.2081	14.5527	0.000799195
chr19	55712932	55713034	103	8	0.5853	0.3921	0.1932	36.56	0.6118	0.6667	0.5625	0.4231	0.4095	0.2677	0.1528	0.7159	0.3281	FBF1		XM_024980031.1:26;XM_024980030.1:26;XM_024980026.1:26;XM_024980024.1:25;XM_024980022.1:26;XM_024980023.1:26;XM_024980021.1:26;XM_024980025.1:27;XM_005221212.4:26;XM_024980027.1:26;XM_005221215.4:26;NM_001075642.2:26;XM_024980032.1:26;XM_024980028.1:27;XM_024980029.1:27;XM_005221213.4:25;XM_015458971.2:14;XM_024980033.1:14	XM_024980031.1:26;XM_024980030.1:26;XM_024980026.1:26;XM_024980024.1:25;XM_024980022.1:26;XM_024980023.1:26;XM_024980021.1:26;XM_024980025.1:27;XM_005221212.4:26;XM_024980027.1:26;XM_005221215.4:26;NM_001075642.2:26;XM_024980032.1:26;XM_024980028.1:27;XM_024980029.1:27;XM_005221213.4:25;XM_015458971.2:14;XM_024980033.1:14	CGI.chr19.1555	ENSBTAG00000030175	19	55694917	55716391	gene	+	0	FBF1	986.381	-0.0774797	0.1763	-0.439476	0.660316	1	948.443	987.937	-6.85496e-05
chr2	27617690	27619161	1472	7	0.3812	0.6936	-0.3125	-36.47	0.3118	0.44	0.5208	0.5714	0.625	0.7	0.634	0.4853	0.746	CERS6			XM_024978051.1:10;XM_024978054.1:8;NM_001193132.1:9		ENSBTAG00000044179	2	27359573	27712447	gene	-	0	CERS6	182.993	-0.109546	0.116385	-0.941242	0.346581	1	179.262	185.588	-0.000131909
chr6	114443531	114443605	75	7	0.5583	0.3248	0.2335	36.42	0.5714	0.4524	0.5546	0.5238	0.2857	0.3429	0.2088	0.4286	0.4032	ABLIM2			XM_024993676.1:23;XM_024993697.1:20;XM_024993701.1:19;XM_024993681.1:23;XM_024993688.1:21;XM_024993705.1:16		ENSBTAG00000015926	6	114318699	114465544	gene	-	0	ABLIM2	326.799	0.0189979	0.201107	0.0944666	0.924739	1	327.593	320.254	1.58057e-05
chr15	80983830	80984006	177	8	0.6238	0.4339	0.1899	36.4	0.5176	0.5105	0.7364	0.8025	0.3957	0.4868	0.4837	0.5987	0.2802	CTNND1			XM_010812882.3:1;XM_024975234.1:1;XM_024975232.1:1;XM_005216541.4:1;XM_024975235.1:1;XM_005216540.4:1;XM_005216539.4:1;XM_024975236.1:1;XM_024975233.1:1;XM_005216542.4:1;NM_001192402.2:1;XM_005216543.4:1;XM_024975238.1:1;XM_024975242.1:1;XM_024975240.1:1;XM_024975245.1:1;XM_005216546.4:1;XM_024975244.1:1;XM_024975239.1:1;XM_024975241.1:1;XM_024975243.1:2		ENSBTAG00000002411	15	80967263	81012627	gene	+	0	CTNND1	8005.33	-0.093458	0.091699	-1.01918	0.308117	1	7735.43	8119.32	-0.000137247
chr4	10044022	10044252	231	7	0.5972	0.805	-0.2078	-36.33	0.64	0.5968	0.6486	0.5842	0.6585	0.8333	0.8226	0.8085	0.8647	CDK6			XM_005205135.4:4;XM_024990618.1:3;XM_005205137.4:4;XM_005205138.4:4;XM_005205136.4:4;NM_001192301.2:4		ENSBTAG00000044023	4	9939645	10188536	gene	-	0	CDK6	806.494	0.0220273	0.122966	0.179133	0.857833	1	809.354	801.781	2.09595e-05
chr24	60294489	60294556	68	7	0.9156	0.7505	0.1651	35.75	0.9524	0.9286	0.958	0.8651	0.7679	0.9574	0.5536	0.6548	0.8095						ENSBTAG00000050028	24	60310687	60311302	gene	-	16132	RNF152	39.2054	-0.190216	0.281474	-0.675786	0.499176	1	38.6298	39.7818	-0.000192571
chr1	144932885	144933004	120	6	0.7612	0.9443	-0.1831	-35.72	0.5938	0.7833	0.7778	0.9409	0.9444	1	0.9744	0.9615	0.9167						ENSBTAG00000017486	1	144937737	145050738	gene	+	4734	ADARB1	324.439	0.0512396	0.102234	0.501201	0.61623	1	332.876	326.051	5.90482e-05
chr26	51773523	51773593	71	6	0.066	0.2255	-0.1595	-35.71	0	0.05556	0.07292	0.08974	0.2593	0.15	0.3333	0.2179	0.2222	JAKMIP3			XM_024985860.1:8;XM_024985859.1:7;XM_024985858.1:7;XM_024985857.1:7;XM_024985856.1:7;XM_024985847.1:8;XM_024985846.1:8;XM_024985844.1:8;XM_024985845.1:8;XM_024985841.1:8;XM_024985861.1:7;XM_024985855.1:8;XM_024985853.1:8;XM_024985851.1:8;XM_024985852.1:8;XM_024985849.1:8;XM_024985848.1:8;XM_024985850.1:8;XM_024985842.1:8;XM_024985854.1:8;XM_024985843.1:8		ENSBTAG00000000951	26	51737603	51822703	gene	+	0	JAKMIP3	36.7203	-0.399908	0.385637	-1.03701	0.299733	1	34.851	37.1683	-0.000492872
chr4	242791	242954	164	7	0.5782	0.783	-0.2049	-35.67	0.625	0.4156	0.68	0.6786	0.7742	0.754	0.873	0.8462	0.6753						ENSBTAG00000003625	4	582622	607055	gene	-	339669	VSTM2A	19.102	-0.238916	0.466	-0.512695	0.608165	1	18.5111	18.9329	-0.000216957
chr13	77833521	77833642	122	4	0.2254	0.3703	-0.1449	-35.61	0.4773	0.5385	0.6667	0.6869	0.7368	0.5974	0.7103	0.7262	0.7245						ENSBTAG00000012626	13	77734049	77810241	gene	-	-23281	B4GALT5	1103.09	-0.127342	0.124039	-1.02663	0.304593	1	1082.73	1151.32	-0.000156294
chr27	33082893	33083030	138	6	0.2831	0.4314	-0.1483	-35.6	0.4468	0.7941	0.3542	0.3714	0.6988	0.7231	0.5238	0.3788	0.5667	ADGRA2			XM_024986491.1:2		ENSBTAG00000008814	27	33069924	33105995	gene	+	0	ADGRA2	3078.1	-0.0462875	0.148731	-0.311216	0.755636	1	3072.43	3132.76	-4.0903e-05
chr6	69113575	69113659	85	8	0.4309	0.5947	-0.1637	-35.44	0.5139	0.3841	0.6607	0.3056	0.3929	0.7117	0.5329	0.65	0.6368	LNX1			XM_024993378.1:9;XM_024993377.1:9;NM_001076234.2:9;XM_005207970.4:9;XM_005207968.4:9;XM_010806136.3:9		ENSBTAG00000020658	6	69006786	69194162	gene	-	0	LNX1	43.6302	-0.0794175	0.274888	-0.288908	0.772652	1	42.6845	43.1667	-7.01821e-05
chr5	108442104	108442230	127	5	0.063	0.2436	-0.1806	-35.21	0.06452	0.02941	0.09474	0.02326	0.1692	0.2152	0.2424	0.2987	0.2676	CACNA1C			XM_024992764.1:1;XM_024992753.1:1;XM_024992755.1:1;XM_024992750.1:1;XM_024992752.1:1;XM_024992760.1:1;XM_024992748.1:1;XM_024992756.1:1;XM_024992759.1:1;XM_024992749.1:1;XM_024992758.1:1;XM_024992747.1:1;XM_024992761.1:1;XM_024992754.1:1;XM_024992757.1:1;XM_024992746.1:1;XM_024992763.1:1		ENSBTAG00000010660	5	108446721	108792612	gene	+	4492	CACNA1C	701.015	0.287866	0.211654	1.36008	0.173805	1	752.131	646.569	0.000474962
chr7	7876241	7876447	207	6	0.07369	0.22	-0.1463	-34.73	0.08197	0.0597	0.0625	0.08029	0.08108	0.2281	0.1549	0.3	0.2314	BRD4			XM_024994836.1:11		ENSBTAG00000002495	7	7854282	7884854	gene	+	0	BRD4	3274.12	-0.0183308	0.0571333	-0.320842	0.74833	1	3254.13	3280.79	-4.69477e-05
chr7	4270717	4270802	86	7	0.5042	0.3114	0.1928	34.62	0.6531	0.5	0.5857	0.3404	0.3333	0.3214	0.4156	0.2143	0.3383						ENSBTAG00000000813	7	4275959	4283926	gene	+	5158	HOMER3	402.857	-0.0953914	0.120966	-0.78858	0.430357	1	391.672	407.478	-0.000105402
chr23	46135952	46136042	91	7	0.2323	0.4001	-0.1679	-34.58	0.1978	0.2381	0.1587	0.3095	0.4	0.3175	0.4229	0.7429	0.2932	OFCC1			XM_024983908.1:12		ENSBTAG00000005248	23	45996662	46011021	gene	+	-124932	ENSBTAG00000005248	0.650939	-1.22624	1.95045	-0.628698	0.529547	1	0.654171	0.656834	-0.000239228
chr6	117127033	117127124	92	7	0.3817	0.5864	-0.2047	-34.57	0.6393	0.1667	0.529	0.2162	0.7024	0.7714	0.2841	0.6133	0.6341	MAEA			XM_024993167.1:3;XM_024993168.1:3;XM_024993165.1:3;XM_024993166.1:3;NM_001034415.1:3	CGI.chr6.1019	ENSBTAG00000012575	6	117125134	117152643	gene	-	0	MAEA	1660	0.0206901	0.0626973	0.33	0.7414	1	1682.56	1666.7	4.52758e-05
chr12	62297278	62297401	124	6	0.6403	0.4805	0.1598	34.49	0.6293	0.625	0.7478	0.6901	0.4569	0.377	0.4854	0.6786	0.3596	SLITRK5		XM_025000149.1:2;XM_025000150.1:2			ENSBTAG00000010129	12	62295919	62298808	gene	+	0	SLITRK5	84.9887	0.73392	0.350122	2.09618	0.036066	1	90.8764	74.4135	0.00295252
chr19	34384125	34384213	89	6	0.5333	0.3181	0.2152	34.46	0.4444	0.6263	0.529	0.5938	0.3523	0.3333	0.2598	0.4474	0.3065	MIEF2		NM_001077925.1:1;XM_024980092.1:2			ENSBTAG00000017081	19	34382620	34386321	gene	-	0	MIEF2	160.657	-0.0337243	0.15375	-0.219345	0.826382	1	161.805	163.764	-2.91146e-05
chr29	49227404	49227467	64	6	0.8958	0.7134	0.1825	34.37	0.9048	0.9333	0.8571	0.9583	0.5128	0.7564	0.766	0.6429	0.9103					CGI.chr29.1051	ENSBTAG00000047495	29	49197116	49216812	gene	-	-10593	CD81	6576.31	-0.0417871	0.138282	-0.302187	0.76251	1	6571.64	6715.19	-3.78564e-05
chr3	28521491	28521650	160	6	0.8125	0.6098	0.2027	34.35	0.8667	0.8785	0.9286	0.6842	0.6458	0.5556	0.7121	0.6218	0.6667						ENSBTAG00000032057	3	28514069	28514381	gene	-	-7111	ENSBTAG00000032057	18.6156	0.39818	0.682244	0.583633	0.559468	1	17.5519	17.1078	0.000296374
chr9	102136962	102137151	190	8	0.5082	0.3274	0.1808	34.14	0.3625	0.4468	0.5102	0.5074	0.5081	0.2889	0.3653	0.3448	0.3246						ENSBTAG00000014498	9	102000998	102029738	gene	-	-107225	UNC93A	2.75255	0.116542	0.832218	0.140038	0.88863	1	2.7434	2.73909	6.81844e-05
chr22	5180915	5181045	131	6	0.7771	0.9472	-0.1701	-34.06	0.9	0.6774	0.9149	0.6222	1	0.913	0.9318	0.8958	0.9412	TGFBR2			XM_024982893.1:7;NM_001159566.1:6		ENSBTAG00000019832	22	5091036	5184321	gene	+	0	TGFBR2	3011.08	0.248095	0.119385	2.07811	0.0376996	1	3256.98	2881.44	0.000965103
chr20	48191236	48191402	167	6	0.473	0.7496	-0.2766	-33.86	0.4167	0.6333	0.6111	0.5417	0.8021	0.8095	0.7188	0.8	0.7857						ENSBTAG00000002845	20	48811786	48998130	gene	+	620385	CDH10	263.35	0.458863	0.383804	1.19557	0.231866	1	268.524	224.923	0.000636079
chr25	38838772	38838858	87	6	0.4229	0.6568	-0.2339	-33.79	0.3611	0.3684	0.3161	0.5507	0.5455	0.45	0.7303	0.6909	0.7025						ENSBTAG00000010264	25	38809819	38840353	gene	+	0	FBXL18	632.305	-0.199345	0.146171	-1.36378	0.172637	1	594.053	651.902	-0.000312087
chr5	116356022	116356231	210	7	0.5465	0.3367	0.2098	33.71	0.6087	0.5053	0.6395	0.675	0.3452	0.4874	0.3793	0.3516	0.2891						ENSBTAG00000048365	5	116230308	116284408	gene	-	-71615	WNT7B	11.5376	-0.434251	0.567432	-0.765292	0.444098	1	11.1737	11.4386	-0.00039117
chr4	103755939	103756008	70	5	0.4148	0.711	-0.2962	-33.62	0.2785	0.363	0.4286	0.7656	0.8736	0.7683	0.56	0.9178	0.4	SLC37A3		XR_003034229.1:10;XM_010804538.3:8;XM_024990554.1:8;NM_001075284.1:8;XM_010804536.3:8;XM_024990553.1:8	XM_024990555.1:6;XM_010804539.3:6;XR_003034229.1:9;XM_010804538.3:7;XM_024990554.1:7;NM_001075284.1:7;XM_010804536.3:7;XM_024990553.1:7		ENSBTAG00000012239	4	103727359	103796965	gene	-	0	SLC37A3	965.641	-0.0490246	0.0922278	-0.53156	0.595031	1	957.837	980.804	-6.31284e-05
chr14	61690021	61690100	80	6	0.4561	0.3031	0.153	33.56	0.4717	0.2719	0.7639	0.3333	0.439	0.2879	0.4848	0.1944	0.3333					CGI.chr14.726	ENSBTAG00000007943	14	61585943	61617025	gene	+	-72997	AZIN1	3301.91	0.0306674	0.103442	0.296471	0.766871	1	3401.73	3352.72	3.39664e-05
chr29	50899297	50899399	103	7	0.3531	0.1938	0.1593	33.45	0.5083	0.2073	0.376	0.2893	0.2703	0	0.191	0.2593	0.2154	B4GALNT4		XM_024987440.1:5;XM_024987442.1:5;XM_024987439.1:5;XM_024987441.1:5	XM_024987440.1:5;XM_024987442.1:5;XM_024987439.1:5;XM_024987441.1:5	CGI.chr29.1322	ENSBTAG00000024814	29	50897508	50908967	gene	-	0	B4GALNT4	58.8372	-0.470474	0.313967	-1.49848	0.134009	1	52.039	56.3383	-0.000910743
chr19	56883991	56884124	134	6	0.6881	0.8629	-0.1748	-33.31	0.75	0.619	0.7921	0.64	0.8554	0.8438	0.8403	0.9444	0.9127	CD300C	CD300C	XM_024981080.1:1		CGI.chr19.1661	ENSBTAG00000008328	19	56883893	56894884	gene	+	0	ENSBTAG00000008328	9.80039	-0.0392668	0.548989	-0.0715257	0.942979	1	9.63562	9.67035	-3.11327e-05
chr5	43548270	43548415	146	6	0.4962	0.2871	0.2091	33.2	0.4	0.5196	0.6098	0.5737	0.3925	0.4062	0.3112	0.1515	0.3456	MYRFL			NM_001102323.1:12;XM_024992288.1:12		ENSBTAG00000014829	5	43516702	43642194	gene	-	0	MYRFL	12.7143	-0.367541	0.487937	-0.753255	0.451297	1	12.193	12.4432	-0.000357551
chr18	6224200	6224367	168	6	0.6317	0.4164	0.2153	33.06	0.7768	0.4083	0.5763	0.7833	0.2816	0.3673	0.4086	0.5728	0.4406	MAF			XM_024978633.1:1		ENSBTAG00000015894	18	5240348	6170333	gene	+	-53868	WWOX	341.675	-0.0149193	0.145372	-0.102629	0.918258	1	337.877	340.276	-1.29689e-05
chr6	115294659	115294743	85	8	0.3362	0.5067	-0.1705	-33.05	0.3333	0.2806	0.3821	0.3146	0.5185	0.6625	0.4741	0.4262	0.3485					CGI.chr6.708	ENSBTAG00000000073	6	115369802	115384234	gene	+	75060	LRPAP1	4326.59	-0.116007	0.108398	-1.07019	0.284534	1	4079.53	4305.52	-0.000154628
chr20	12614583	12614636	54	6	0.09322	0.2456	-0.1524	-32.93	0.1146	0.1019	0.04545	0.08824	0.4286	0.2255	0.09091	0.1333	0.3235	MAST4			XM_024981454.1:24;XM_024981449.1:25;XM_024981452.1:25;XM_024981447.1:25;XM_024981448.1:25;XM_024981446.1:24;XM_024981444.1:25;XM_024981450.1:25;XM_024981445.1:25		ENSBTAG00000025964	20	12444738	12621942	gene	-	0	MAST4	5682.7	0.297398	0.110045	2.70251	0.00688181	1	6184.69	5360.93	0.00409776
chr4	112197379	112197591	213	7	0.3505	0.526	-0.1754	-32.79	0.2157	0.3208	0.2561	0.5259	0.4944	0.6222	0.5368	0.4286	0.5	LOC100336368		XR_003034452.1:2			ENSBTAG00000017143	4	112198600	112215554	gene	-	1010	PDIA4	12643	-0.0734467	0.160018	-0.458991	0.64624	1	11883.8	12407.1	-6.60029e-05
chr4	5640351	5640483	133	6	0.6924	0.8626	-0.1702	-32.75	0.8444	0.6292	0.4737	0.7232	0.9571	0.8881	0.8542	0.8435	0.8342						ENSBTAG00000014016	4	5505953	5599101	gene	-	-41251	IKZF1	398.963	0.14838	0.280832	0.528359	0.59725	1	385.886	378.35	0.000140928
chr16	79360898	79360967	70	7	0.3043	0.484	-0.1798	-32.69	0.2817	0.3222	0.385	0.1447	0.625	0.5238	0.5192	0.3905	0.4109						ENSBTAG00000008153	16	79375974	79473155	gene	+	15008	CAMSAP2	3861.94	-0.0154703	0.0716716	-0.21585	0.829105	1	3898.5	3924.41	-2.72196e-05
chr16	71173434	71173529	96	7	0.4633	0.6634	-0.2001	-32.68	0.25	0.5889	0.5273	0.5147	0.7059	0.8352	0.6531	0.6222	0.6136	TMEM206		NM_001046580.1:6		CGI.chr16.761	ENSBTAG00000000758	16	71143192	71178800	gene	+	0	PACC1	309.805	-0.0185974	0.111008	-0.167531	0.866952	1	306.722	308.637	-1.91054e-05
chr12	14800317	14800398	82	6	0.7281	0.5129	0.2152	32.6	0.8333	0.7037	0.5844	0.8889	0.4286	0.4902	0.4219	0.6829	0.56	TSC22D1		XR_810103.3:3;XR_001501455.2:3;XM_010810692.3:3;XR_810104.3:3;XR_003037430.1:3;XM_024999840.1:3;XR_003037431.1:3;XR_236611.4:3;XM_010810691.3:3;XM_010810690.3:3;XM_005213604.4:3;XM_005213606.4:4;XR_236616.4:5;XR_003037432.1:4;XM_010810695.3:4	XM_024999842.1:3		ENSBTAG00000046664	12	14768100	14801118	gene	-	0	TSC22D1	3866.98	0.0256284	0.0774247	0.331011	0.740636	1	3909.55	3857.67	4.04299e-05
chr16	45822280	45822374	95	7	0.5809	0.7695	-0.1886	-32.45	0.6479	0.5349	0.5116	0.6571	0.8148	0.7669	0.7949	0.6571	0.7742	CAMTA1			XM_024976751.1:17;XM_024976750.1:16		ENSBTAG00000014602	16	45620319	45673776	gene	-	-148505	CAMTA1	358.05	-0.1701	0.117162	-1.45183	0.146548	1	333.242	356.343	-0.000290936
chr21	67690011	67690138	128	5	0.5324	0.3757	0.1567	32.42	0.5667	0.4889	0.7636	0.5556	0.3188	0.2889	0.6	0.56	0.3846	CDC42BPB			XM_024982176.1:36;XR_003031488.1:36;XM_024982175.1:35		ENSBTAG00000016456	21	67623261	67721124	gene	-	0	CDC42BPB	5248.46	0.0252788	0.0655683	0.385533	0.699842	1	5321.43	5261.14	5.15352e-05
chr7	26576912	26577112	201	7	0.8373	0.6513	0.186	32.36	0.8469	0.7763	0.8571	0.8117	0.7403	0.5268	0.9143	0.6571	0.6218	MEGF10		NM_001046451.2:9;XM_005209094.4:9	NM_001046451.2:8;XM_005209094.4:8		ENSBTAG00000000329	7	26554783	26762374	gene	-	0	MEGF10	182.816	0.298339	0.365958	0.815227	0.414942	1	182.566	171.718	0.000324302
chr4	74978284	74978393	110	6	0.8941	0.7225	0.1717	32.33	0.8788	0.8704	0.9667	0.9167	0.7143	0.6282	0.8406	0.9167	0.6222	TNS3			XM_005205612.4:23;XM_015470044.2:22;XM_024991105.1:22;XM_024991104.1:19;XM_005205611.4:20		ENSBTAG00000009655	4	74779685	74996283	gene	+	0	TNS3	7598.97	-0.137759	0.109573	-1.25724	0.208668	1	7247.23	7762.25	-0.000204655
chr19	58688250	58688300	51	6	0.3693	0.5967	-0.2275	-32.25	0.4255	0.2105	0.4328	0.3708	0.5185	0.4138	0.5912	0.7438	0.5515	LOC101907523		XR_238858.4:4;XR_813537.3:4			ENSBTAG00000018837	19	58209286	58503188	gene	+	-185063	SLC39A11	617.377	0.0128556	0.154466	0.0832261	0.933672	1	618.208	609.599	1.09536e-05
chr21	43915601	43915820	220	7	0.4663	0.6552	-0.1889	-32.17	0.4725	0.3651	0.3143	0.6364	0.9762	0.5436	0.5667	0.8	0.6376	NPAS3			XM_024982068.1:3;XM_024982067.1:3;XM_024982066.1:3		ENSBTAG00000004462	21	44020189	44285742	gene	+	104370	NPAS3	170.117	-0.0438192	0.145115	-0.301962	0.762681	1	170.81	173.82	-3.89679e-05
chr24	58407762	58407909	148	7	0.6491	0.8106	-0.1615	-32.13	0.7736	0.65	0.8475	0.5396	0.9051	0.8509	0.8176	0.4857	0.9091	CCBE1;LOC112444157	LOC112444157	XR_003032376.1:1	XM_002697839.6:7		ENSBTAG00000008723	24	58381337	58609120	gene	-	0	CCBE1	419.871	0.24804	0.279495	0.887457	0.374833	1	433.631	397.812	0.000282894
chr22	54310845	54311012	168	7	0.516	0.6785	-0.1625	-32.01	0.3626	0.5048	0.6019	0.3947	0.6761	0.5826	0.6269	0.6118	0.661						ENSBTAG00000012328	22	54313124	54317595	gene	-	2113	GHRL	1.06285	1.20768	1.9146	0.630771	0.528191	1	1.05871	1.05174	0.000242166
chr21	57624244	57624356	113	6	0.1088	0.2623	-0.1536	-31.92	0.1111	0.05217	0.1172	0.137	0.3607	0.2523	0.3958	0.1452	0.2017	ITPK1			XM_024981787.1:7;XM_024981788.1:6;XM_024981785.1:7;XM_024981786.1:6;XM_010817248.3:7;XM_015459328.2:6;NM_001192489.2:6		ENSBTAG00000009845	21	57589348	57752955	gene	-	0	ITPK1	955.219	-0.319425	0.133362	-2.39518	0.0166124	1	871.648	1005.94	-0.00237549
chr19	15836083	15836197	115	5	0.2025	0.3973	-0.1948	-31.53	0.1081	0.2319	0.3521	0.146	0.4239	0.3083	0.3655	0.2545	0.4206						ENSBTAG00000014113	19	15807709	15809743	gene	-	-26341	CCL8	59.2893	-0.327597	0.435046	-0.753017	0.45144	1	55.1744	59.5161	-0.00033262
chr22	59594182	59594288	107	6	0.1823	0.3623	-0.1801	-31.51	0.2568	0.1429	0.2462	0.07895	0.6329	0.3434	0.2432	0.3594	0.2308	KBTBD12			XM_005223171.4:2;XM_010818002.3:2;NM_001192448.2:2	CGI.chr22.1127	ENSBTAG00000011547	22	59577453	59628363	gene	-	0	KBTBD12	2.90419	0.181961	0.943621	0.192832	0.84709	1	2.85016	2.84489	9.34193e-05
chr2	133245018	133245229	212	7	0.367	0.5508	-0.1838	-31.49	0.4271	0.3491	0.4286	0.25	0.5172	0.5286	0.5696	0.6879	0.4815	CAPZB			XM_024999272.1:1;XM_024999269.1:1;NM_176648.4:1;XM_005203083.3:1		ENSBTAG00000004554	2	133201114	133340081	gene	+	0	CAPZB	2519.53	0.0979235	0.0698195	1.40252	0.160759	1	2556.28	2442.41	0.000220671
chr13	40799762	40799875	114	6	0.8609	0.6648	0.196	31.36	0.8889	0.7667	0.9286	0.8833	0.8571	0.7593	0.5833	0.803	0.4306						ENSBTAG00000035643	13	40793419	40794604	gene	+	-5159	ENSBTAG00000035643	32.765	-0.135227	0.240438	-0.562417	0.573832	1	32.2303	32.8342	-0.000127694
chr3	31225025	31225107	83	6	0.1586	0.3118	-0.1532	-31.29	0.2403	0.1538	0.197	0.07317	0.3832	0.2464	0.3218	0.3548	0.2657						ENSBTAG00000031654	3	31311512	31530748	gene	+	86406	KCND3	494.039	0.362958	0.173183	2.0958	0.0360997	1	535.577	459.27	0.00163224
chr3	120652562	120652635	74	7	0.4353	0.6282	-0.1929	-31.19	0.4592	0.5	0.5034	0.5893	0.7321	0.8036	0.5462	0.5385	0.7473	BOK			NM_001098868.1:3		ENSBTAG00000008711	3	120646405	120658685	gene	+	0	BOK	186.858	-0.13054	0.114901	-1.13611	0.255913	1	185.814	194.406	-0.00017588
chr2	106115382	106115484	103	6	0.1935	0.3497	-0.1563	-31.17	0.235	0.2632	0.1827	0.1897	0.3171	0.3258	0.3457	0.5238	0.3333	PTMA;TNS1			XM_024999100.1:35;XM_024999116.1:32		ENSBTAG00000002485	2	105902087	106118422	gene	-	0	TNS1	9153.45	0.0592578	0.108573	0.54579	0.58521	1	9415.97	9127.23	6.53538e-05
chr20	70553863	70553943	81	7	0.5528	0.3739	0.1788	31.08	0.6905	0.3714	0.6305	0.5159	0.4286	0.4026	0.3175	0.4571	0.3163						ENSBTAG00000015907	20	70777556	70786491	gene	+	223614	IRX4	12.9494	-0.844166	0.609759	-1.38442	0.166229	1	12.1477	12.7315	-0.000991362
chr1	88469862	88470055	194	7	0.6379	0.8046	-0.1667	-31.06	0.7347	0.5397	0.7013	0.6571	0.8365	0.8214	0.8	0.8	0.7937	KCNMB2			XM_010801350.3:4;XM_010801353.3:4;NM_001080300.1:4;XM_005201658.4:4;XM_024990375.1:4		ENSBTAG00000052803	1	88367543	88407508	gene	-	-62355	ENSBTAG00000052803	199.645	-0.143987	0.143013	-1.00681	0.314026	1	184.853	193.455	-0.000169132
chr5	110435746	110435841	96	4	0.08887	0.2322	-0.1433	-30.99	0.2182	0.1064	0.1216	0.0303	0.2917	0.25	0.1695	0.4146	0.2828	NPTXR			XM_003586153.4:4		ENSBTAG00000000109	5	110424098	110445709	gene	-	0	NPTXR	108.438	-0.283367	0.236217	-1.1996	0.230293	1	100.263	108.472	-0.000405322
chr16	27068598	27068655	58	5	0.4045	0.1672	0.2373	30.35	0.175	0.3857	0.5053	0.5111	0.01667	0.2889	0.16	0.22	0.2						ENSBTAG00000012778	16	27079889	27138327	gene	+	11235	CAPN2	5033.61	-0.147127	0.104528	-1.40753	0.159271	1	4783.39	5101.01	-0.000248566
chr10	27902739	27902923	185	5	0.154	0.378	-0.224	-30.24	0.09302	0.2286	0.3051	0.06584	0.3091	0.2222	0.3557	0.6282	0.3117						ENSBTAG00000051986	10	27862705	27898343	gene	-	-4397	ENSBTAG00000051986	0.0527904	0.771884	4.21846	0.182978	0.854815	1	0.206018	0.205956	5.92201e-05
chr3	26893282	26893385	104	5	0.5809	0.349	0.232	29.95	0.4368	0.5385	0.7051	0.717	0.4298	0.4124	0.3223	0.02941	0.4348	ATP1A1		NM_001076798.1:9			ENSBTAG00000001246	3	26886559	26919931	gene	-	0	ATP1A1	9338.64	-0.153287	0.103449	-1.48176	0.138403	1	8980.65	9680.33	-0.000276314
chr21	44246009	44246101	93	4	0.4476	0.7791	-0.3315	-29.72	0.3438	0.625	0.5	0.3712	0.6406	0.875	0.837	0.8611	0.7404	NPAS3			XM_024982068.1:6;XM_024982067.1:6;XM_024982066.1:6		ENSBTAG00000004462	21	44020189	44285742	gene	+	0	NPAS3	170.117	-0.0438192	0.145115	-0.301962	0.762681	1	170.81	173.82	-3.89679e-05
chr9	96289299	96289475	177	7	0.5158	0.3406	0.1752	29.68	0.4017	0.6094	0.4305	0.5088	0.3684	0.3902	0.4013	0.2532	0.2346	IGF2R			NM_174352.2:41		ENSBTAG00000002402	9	96197492	96300017	gene	+	0	IGF2R	22741.5	-0.0591978	0.108215	-0.547039	0.584352	1	22474.2	23170.7	-6.5481e-05
chr11	90839403	90839589	187	5	0.3073	0.4489	-0.1416	-29.55	0.3554	0.4296	0.2743	0.3398	0.4375	0.4136	0.4386	0.5303	0.5901						ENSBTAG00000050114	11	90953817	90955173	gene	-	114229	SOX11	1192.32	0.250284	0.155581	1.6087	0.107681	1	1252.31	1117.93	0.000520197
chr29	39853195	39853305	111	5	0.5743	0.3518	0.2225	29.54	0.6	0.5244	0.5943	0.5652	0.5068	0.3333	0.2794	0.4231	0.2768	TKFC		XM_024987068.1:14;XM_005226906.4:15;XM_005226907.4:14;NM_001024524.3:15	XM_024987068.1:13;XM_005226906.4:14;XM_005226907.4:13;NM_001024524.3:14		ENSBTAG00000018201	29	39842587	39854652	gene	+	0	TKFC	584.513	-0.0585706	0.110595	-0.529594	0.596394	1	571.259	585.013	-6.34306e-05
chrX	39841478	39841667	190	5	0.2011	0.4746	-0.2735	-29.23	0.2143	0.1026	0.325	0.191	0.4694	0.4839	0.45	0.4659	0.6259						ENSBTAG00000001911	X	39843051	40101409	gene	+	1385	ENSBTAG00000001911	528.34	-0.655496	0.276722	-2.36879	0.0178465	1	451.143	571.19	-0.00477135
chr11	105595864	105595949	86	6	0.4336	0.5903	-0.1567	-29.08	0.4659	0.4074	0.2638	0.4052	0.4758	0.5319	0.5	0.5792	0.5566						ENSBTAG00000052600	11	105574624	105598428	gene	+	0	ENSBTAG00000052600	90.2642	-0.323973	0.500018	-0.647923	0.517035	1	68.724	72.9556	-0.00029924
chr18	64542542	64542618	77	6	0.728	0.5395	0.1885	28.95	0.888	0.6159	0.5278	0.8565	0.5	0.7564	0.5652	0.02778	0.7292	LOC789715	LOC789715	XM_024979493.1:7		CGI.chr18.2055	ENSBTAG00000017872	18	64520899	64525539	gene	+	-17004	ZNF304	688.478	-0.0465316	0.10572	-0.440139	0.659836	1	686.055	698.831	-5.14616e-05
chr24	4065628	4065760	133	7	0.4762	0.292	0.1841	28.77	0.358	0.5714	0.1429	0.7143	0.3333	0.303	0.1607	0.2747	0.188						ENSBTAG00000000106	24	4042758	4060302	gene	+	-5327	DIPK1C	23.6987	0.496984	0.4921	1.00992	0.312532	1	23.7005	22.4525	0.000546628
chr29	45893591	45893738	148	5	0.4189	0.1752	0.2437	28.76	0.5818	0.2111	0.5125	0.25	0.04	0.211	0.2211	0.2833	0.1889	LRP5			XM_024987586.1:11;XM_024987589.1:11;XM_024987587.1:11;XM_024987585.1:11;XM_024987588.1:11;XM_024987583.1:11		ENSBTAG00000005903	29	45807107	45927821	gene	+	0	LRP5	9384.47	-0.196763	0.116175	-1.69367	0.0903271	1	8858.93	9763.08	-0.000435713
chr19	55945287	55945478	192	6	0.4639	0.6644	-0.2005	-28.18	0.3505	0.5463	0.5523	0.3431	0.57	0.6667	0.2697	0.6019	0.6121	RECQL5		XM_005221208.4:20;XM_015458968.2:19;NM_001192326.1:19	XM_005221208.4:19;NM_001192326.1:18;XM_015458968.2:18	CGI.chr19.1581	ENSBTAG00000011715	19	55916748	55945997	gene	+	0	RECQL5	476.059	-0.0569301	0.111821	-0.509116	0.610671	1	475.135	486.611	-6.08641e-05
chr20	33324359	33324477	119	6	0.1929	0.3595	-0.1666	-28.12	0.09259	0.1538	0.2368	0.2381	0.3929	0.3611	0.675	0.06	0.3241	C6			XM_010816782.3:3;XM_010816783.2:2;NM_001045979.1:2		ENSBTAG00000014177	20	33315987	33442085	gene	+	0	C6	29.3622	-0.152305	0.37643	-0.404605	0.685768	1	27.9152	28.4918	-0.000140005
chr10	47670161	47670327	167	6	0.7045	0.5137	0.1908	27.61	0.5614	0.7292	0.5952	0.8073	0.427	0.7586	0.6389	0.5	0.3407	TLN2			XM_024997996.1:59;XM_024997995.1:58;XM_024998000.1:58;XM_024998003.1:57;XM_024997999.1:58;XM_024998001.1:58;XM_024997998.1:57		ENSBTAG00000003667	10	47248373	47742906	gene	-	0	TLN2	2461.62	0.0929595	0.101395	0.916807	0.359244	1	2530.95	2419.7	0.000120793
chr24	61196408	61196575	168	5	0.4408	0.6416	-0.2008	-27.22	0.3594	0.5373	0.3235	0.5379	0.661	0.6508	0.6014	0.6701	0.6435	PHLPP1			XM_024984528.1:4		ENSBTAG00000045832	24	61054480	61278037	gene	+	0	PHLPP1	1104.52	-0.13604	0.0774388	-1.75674	0.0789621	1	1042.85	1108.19	-0.000351299
chr23	17006485	17006547	63	6	0.7197	0.5316	0.1881	27.16	0.7778	0.6944	0.7381	0.7222	0.3889	0.3854	0.5833	0.9167	0.5972	H2B;ABCC10		XR_814801.3:18;XM_010818267.3:18;XM_002697300.6:18			ENSBTAG00000005842	23	16988511	17008684	gene	+	0	ABCC10	349.327	-0.104554	0.150875	-0.692982	0.488321	1	347.022	362.014	-0.0001031
chr18	43647754	43647855	102	6	0.3506	0.5352	-0.1846	-26.95	0.48	0.35	0.2956	0.3333	0.3333	0.5862	0.5085	0.7129	0.4906	SLC7A10		XM_024977915.1:5;XM_024977912.1:6;XM_024977913.1:6;XM_024977914.1:7;XM_024977916.1:6;NM_001104989.1:6			ENSBTAG00000046544	18	43644781	43660414	gene	-	0	SLC7A10	30.8878	0.605772	0.41917	1.44517	0.14841	1	31.1796	28.9285	0.00100122
chr11	105762476	105762563	88	6	0.6045	0.4171	0.1874	26.8	0.6629	0.437	0.6771	0.625	0.5205	0.37	0.4808	0.5439	0.4						ENSBTAG00000030317	11	105806917	105810439	gene	+	44355	PPP1R26	662.433	0.0107133	0.125638	0.0852712	0.932046	1	690.067	686.808	9.99782e-06
chr24	60281065	60281121	57	5	0.1625	0.3624	-0.1999	-26.64	0.05128	0.1591	0.2471	0.1406	0.4237	0.1111	0.3833	0.4769	0.3922						ENSBTAG00000050028	24	60310687	60311302	gene	-	29567	RNF152	39.2054	-0.190216	0.281474	-0.675786	0.499176	1	38.6298	39.7818	-0.000192571
chr12	86664073	86664192	120	5	0.4274	0.1719	0.2554	26.45	0.7358	0.05556	0.3519	0.6667	0.1091	0.1452	0.3026	0.01786	0.2564	DCUN1D2		XM_010811009.3:1		CGI.chr12.878	ENSBTAG00000018671	12	86663671	86681453	gene	-	0	DCUN1D2	155.538	0.121972	0.207524	0.587748	0.556702	1	157.841	152.344	0.000114337
chr23	32904055	32904138	84	6	0.3897	0.5631	-0.1734	-26.32	0.4861	0.4583	0.2407	0.4167	0.5357	0.625	0.4861	0.6875	0.4722	RIPOR2			XM_024983688.1:1;XM_005223782.4:1;XM_005223781.4:1;XM_010818489.3:1;XM_024983689.1:1		ENSBTAG00000018165	23	32786388	32996550	gene	+	0	RIPOR2	457.117	0.178628	0.202905	0.880351	0.378669	1	469.87	434.546	0.000194938
chr24	7406063	7406143	81	5	0.4811	0.7445	-0.2635	-26.18	0.1067	0.52	0.6167	0.8	0.9429	0.7167	0.44	0.725	0.9556	DOK6;LOC101907606	LOC101907606	XM_002697666.5:1;XR_239770.4:1		CGI.chr24.230	ENSBTAG00000046957	24	7406094	7815350	gene	-	0	DOK6	145.537	0.139883	0.179634	0.778709	0.436151	1	150.801	144.426	0.000142231
chr16	62091204	62091327	124	6	0.353	0.5451	-0.1922	-25.98	0.7051	0.631	0.6538	0.7348	0.7366	0.6491	0.6833	0.6974	0.6768						ENSBTAG00000020458	16	62097519	62148288	gene	-	6193	STX6	2888.2	0.0825673	0.100265	0.823494	0.410227	1	2827.27	2734.02	0.00010479
chr11	72484499	72484580	82	5	0.434	0.2322	0.2017	25.97	0.3846	0.3662	0.5955	0.3256	0.2093	0.2188	0.1489	0.3043	0.25	TCF23		NM_001038216.2:2			ENSBTAG00000054302	11	72478711	72485928	gene	-	0	TCF23	1036.06	0.220045	0.108704	2.02426	0.0429438	1	1110.91	1010.23	0.00076376
chr25	17480610	17480735	126	5	0.7287	0.5497	0.1789	25.91	0.875	0.7727	0.6267	0.7152	0.4857	0.58	0.648	0.6444	0.4205	GPRC5B			XM_010819302.3:2;NM_001075741.1:2		ENSBTAG00000019596	25	17478831	17498791	gene	-	0	GPRC5B	1176.45	-0.0482788	0.156069	-0.309342	0.757062	1	1151.23	1174.71	-4.21104e-05
chr8	41697179	41697335	157	5	0.1303	0.3211	-0.1908	-25.85	0.2174	0.09783	0.2059	0.1542	0.2319	0.381	0.3699	0.3333	0.3	PUM3			XR_003035884.1:16;XR_003035887.1:16;XR_003035881.1:16;XR_003035880.1:16;XR_003035879.1:16;XR_003035886.1:16;XR_003035885.1:16;XR_003035883.1:16;XR_003035877.1:16;XR_003035882.1:16;XR_003035878.1:16		ENSBTAG00000013357	8	41655031	41696334	gene	+	-846	PUM3	689.375	-0.06162	0.122398	-0.503441	0.614654	1	684.229	703.584	-6.18582e-05
chr6	116506758	116506922	165	5	0.4509	0.6332	-0.1823	-25.74	0.4526	0.4253	0.3819	0.5479	0.6827	0.6667	0.5843	0.4812	0.5462	POLN			XM_002688439.6:12		ENSBTAG00000017296	6	116437373	116589597	gene	+	0	POLN	96.4922	-0.365678	0.233374	-1.56692	0.117134	1	90.8886	99.4577	-0.000775743
chr27	876917	877137	221	6	0.4697	0.6649	-0.1952	-25.71	0.5161	0.5932	0.5091	0.534	0.6	0.7018	0.512	0.6018	0.6496	DLGAP2			XM_024986325.1:3		ENSBTAG00000051728	27	1127689	1182591	gene	+	250553	ENSBTAG00000051728	14.2105	-0.363993	0.471177	-0.772517	0.439808	1	13.6629	13.9931	-0.000362418
chr21	11757635	11757815	181	5	0.1628	0.3484	-0.1856	-25.55	0.2222	0.1792	0.1071	0.1463	0.3	0.3375	0.2609	0.3654	0.4906						ENSBTAG00000013689	21	12595812	12855267	gene	-	837998	MCTP2	532.069	0.0126567	0.293196	0.043168	0.965568	1	525.399	523.429	1.09466e-05
chr3	92773199	92773261	63	6	0.4658	0.6564	-0.1907	-25.46	0.5417	0.5294	0.4667	0.4286	0.6154	0.6875	0.6944	0.6	0.6944						ENSBTAG00000009062	3	92781365	92786271	gene	-	8105	DMRTB1	10.858	-0.618684	0.540759	-1.1441	0.252581	1	10.5072	10.8554	-0.000693015
chr2	134426646	134426822	177	6	0.5205	0.3302	0.1904	25.45	0.5401	0.377	0.4348	0.4344	0.3505	0.3451	0.2895	0.3846	0.25	IGSF21			XM_024983246.1:8;XM_024983250.1:9		ENSBTAG00000019172	2	134276566	134429921	gene	-	0	IGSF21	5.34372	-0.222913	0.812578	-0.274328	0.783833	1	5.13339	5.15744	-0.000134792
chr26	46077300	46077392	93	6	0.4181	0.6043	-0.1862	-25.44	0.4583	0.5926	0.3561	0.2029	0.631	0.5278	0.5333	0.7333	0.573	C26H10orf90			XM_015460793.2:7;XM_005225870.4:7;XM_005225868.4:8	CGI.chr26.534	ENSBTAG00000011587	26	45938325	46185629	gene	-	0	C26H10orf90	13.755	0.721533	0.693684	1.04015	0.298272	1	13.7591	13.0551	0.000617646
chr11	99282126	99282185	60	5	0.6396	0.418	0.2215	25.38	0.4932	0.6724	0.6212	0.7606	0.2821	0.6098	0.3684	0.3607	0.4828	TBC1D13			XM_024998481.1:5;XM_024998480.1:5;NM_001206715.1:6		ENSBTAG00000012480	11	99276467	99292311	gene	+	0	TBC1D13	1417.39	-0.0155009	0.118396	-0.130923	0.895836	1	1399.45	1406.76	-1.50954e-05
chr23	8583073	8583159	87	5	0.3386	0.4869	-0.1483	-25.34	0.08108	0.2846	0.3457	0.2088	0.3364	0.5495	0.4861	0.3878	0.375	H2B;PACSIN1		NM_001101101.1:5;XM_005223249.4:5			ENSBTAG00000016124	23	8520786	8588638	gene	+	0	PACSIN1	375.458	0.552449	0.457633	1.20719	0.22736	1	377.607	299.55	0.000717251
chr14	79610565	79610640	76	4	0.5048	0.8343	-0.3295	-25.19	0.3529	0.9091	0.4453	0.4167	0.7619	0.875	0.9118	0.8269	0.9						ENSBTAG00000046821	14	78646007	78649802	gene	+	-960764	ENSBTAG00000046821	2.41847	0.382253	0.837819	0.456247	0.648212	1	2.40737	2.39494	0.000229287
chr9	42376708	42376843	136	5	0.6775	0.8514	-0.1739	-24.79	0.6716	0.6484	0.775	0.6129	0.9529	0.9091	0.7867	0.72	0.8462						ENSBTAG00000005699	9	42257476	42358090	gene	+	-18619	SCML4	81.8879	0.306567	0.314595	0.974481	0.329818	1	82.2583	77.3327	0.000371895
chr9	102920653	102920733	81	5	0.5475	0.3882	0.1593	24.72	0.4911	0.6304	0.6104	0.2604	0.3099	0.4189	0.5	0.2625	0.2211					CGI.chr9.885	ENSBTAG00000013176	9	102645194	102803012	gene	+	-117642	SMOC2	269.311	1.21325	0.360746	3.36316	0.000770551	0.559952	334.886	213.833	0.0549702
chr19	54886087	54886273	187	5	0.6424	0.4445	0.1978	24.64	0.4559	0.6081	0.6418	0.8258	0.2933	0.5692	0.4186	0.4659	0.4384						ENSBTAG00000005104	19	54906179	54972843	gene	-	19907	MGAT5B	49.2094	-0.233912	0.396113	-0.590519	0.554843	1	47.0207	48.6237	-0.000226797
chr8	67364646	67364742	97	5	0.1186	0.2944	-0.1758	-24.64	0.02609	0.175	0.1846	0.08228	0.5286	0.2	0.2101	0.3231	0.2609	LZTS1		NM_001192287.2:1;XM_024995896.1:1;XM_024995895.1:1			ENSBTAG00000000841	8	67361738	67428893	gene	-	0	LZTS1	2295.47	-0.262098	0.153372	-1.7089	0.0874694	1	2123.46	2422.74	-0.000619334
chr25	25950385	25950457	73	4	0.2438	0.5696	-0.3258	-24.52	0.1935	0.3333	0.2817	0.2545	0.5789	0.7407	0.6842	0.375	0.6481	LOC101908406	LOC101908406	XR_815430.3:2			ENSBTAG00000019219	25	25950649	25956976	gene	-	193	SH2B1	1291.35	0.0165813	0.139201	0.119117	0.905182	1	1322.46	1314.81	1.46797e-05
chr11	105144148	105144229	82	5	0.1617	0.3428	-0.1812	-24.4	0.02222	0.1731	0.2088	0.2051	0.4043	0.2821	0.2642	0.1613	0.5682						ENSBTAG00000017851	11	105021682	105114871	gene	+	-29278	RXRA	1751.16	0.0941531	0.109001	0.863784	0.387707	1	1792.16	1714.47	0.000113848
chr26	48672848	48672961	114	4	0.2485	0.4018	-0.1533	-24.07	0.09804	0.06711	0.125	0.2951	0.3483	0.1429	0.2201	0.3696	0.2991						ENSBTAG00000050386	26	48818673	49095122	gene	+	145713	MGMT	496.062	0.0191915	0.120728	0.158965	0.873697	1	481.193	478.454	1.84623e-05
chr6	16883121	16883304	184	5	0.2363	0.4205	-0.1842	-24.06	0.2	0.2571	0.35	0.2	0.3217	0.5125	0.4429	0.4667	0.3783						ENSBTAG00000006844	6	17083863	17200183	gene	+	200560	LEF1	436.124	-0.276664	0.186044	-1.48709	0.136992	1	397.851	441.723	-0.000514126
chr19	59179141	59179282	142	5	0.2095	0.4036	-0.1941	-23.98	0.06667	0.6286	0.11	0.2065	0.55	0.18	0.4	0.5529	0.3542						ENSBTAG00000045824	19	58919578	58923174	gene	-	-255968	SOX9	1979.24	-0.148322	0.158419	-0.936262	0.349138	1	1819.1	1956.59	-0.00016527
chr15	37880347	37880418	72	5	0.3567	0.1713	0.1854	23.73	0.1077	0.3571	0.4154	0.6222	0.2821	0.1333	0.25	0.01818	0.1714						ENSBTAG00000048777	15	37882784	37889039	gene	+	2367	ENSBTAG00000048777	0.43205	0.194812	2.79477	0.069706	0.944428	1	0.417089	0.416875	2.22131e-05
chr29	49504693	49504785	93	5	0.6733	0.517	0.1563	23.69	0.9	0.3429	0.5286	0.7333	0.625	0.5143	0.5143	0.36	0.4353						ENSBTAG00000000103	29	49542735	49549261	gene	-	37951	MRPL23	547.204	0.0344416	0.131555	0.261803	0.793473	1	548.965	540.346	3.17624e-05
chrX	103408119	103408172	54	5	0.3631	0.5711	-0.208	-23.34	0.2857	0.3286	0.4667	0.4857	0.5714	0.6	0.5091	0.68	0.5	BCOR			XM_024988315.1:1;XM_005228295.4:1;XM_005228296.4:1;XM_024988316.1:1;XM_024988325.1:1;XM_024988324.1:1;XM_024988320.1:1;XM_024988323.1:1;XM_024988319.1:1;XM_024988322.1:1;XM_024988314.1:1;XM_024988317.1:1;XM_024988318.1:1		ENSBTAG00000047339	X	103408841	103432576	gene	+	670	BCOR	2508.51	0.0196724	0.0643142	0.305879	0.759697	1	2527.06	2503.7	4.12429e-05
chr6	115277437	115277694	258	5	0.7964	0.6223	0.1741	23.19	0.8413	0.9	0.8235	0.8333	0.6753	0.6875	0.7671	0.8205	0.6351						ENSBTAG00000000073	6	115369802	115384234	gene	+	92109	LRPAP1	4326.59	-0.116007	0.108398	-1.07019	0.284534	1	4079.53	4305.52	-0.000154628
chr11	88712571	88712685	115	5	0.3525	0.5726	-0.2201	-23.1	0.2083	0.2824	0.3788	0.4706	0.4878	0.6102	0.4878	0.5263	0.619						ENSBTAG00000021187	11	88604879	88607401	gene	-	-105171	ID2	339.226	0.0586617	0.187428	0.312982	0.754294	1	352.603	347.154	5.02169e-05
chr16	71412277	71412407	131	5	0.7715	0.5876	0.184	22.99	0.8222	0.7231	0.5778	0.9333	0.6	0.75	0.5871	0.6182	0.5346	DTL			XM_024976881.1:1		ENSBTAG00000018142	16	71416164	71464237	gene	-	3758	DTL	348.339	-0.0131386	0.0972775	-0.135064	0.892562	1	346.903	349.116	-1.53345e-05
chr23	9064751	9064826	76	5	0.3545	0.5578	-0.2033	-22.95	0.425	0.3889	0.264	0.3864	0.6947	0.5	0.5818	0.36	0.475	H2B;ANKS1A		XM_002697185.6:23;XM_005223299.3:24;XM_005223300.4:24;XM_005223297.4:25;XM_024983956.1:23;XM_024983955.1:24;XM_005223301.4:25;XM_005223298.3:26			ENSBTAG00000016890	23	8896218	9063638	gene	+	-1114	ANKS1A	1524.84	-0.10454	0.0923501	-1.132	0.257634	1	1504.4	1577.77	-0.000159945
chr5	62957363	62957489	127	5	0.3395	0.5335	-0.1939	-22.54	0.4	0.3514	0.2619	0.3396	0.4444	0.5333	0.4624	0.5926	0.4921	ANKS1B			XM_024992181.1:6;XM_024992179.1:6;XM_024992191.1:6;XM_024992194.1:6;XM_024992184.1:6;NM_001102291.1:6;XM_024992189.1:6;XM_024992192.1:6;XM_024992188.1:6;XM_024992190.1:6;XM_024992185.1:6;XM_024992183.1:6;XM_024992178.1:6;XM_024992186.1:6;XM_024992180.1:6;XM_024992182.1:6;XM_024992187.1:6;XM_005206698.3:6		ENSBTAG00000030994	5	62889232	63318266	gene	-	0	ENSBTAG00000030994	30.4745	-0.330576	0.318233	-1.03878	0.298905	1	29.4796	30.828	-0.0004197
chrX	136410098	136410212	115	5	0.4771	0.6817	-0.2046	-22.44	0.4	0.5714	0.6	0.381	0.7667	0.675	0.5579	0.5286	0.68	NLGN4X			XM_015461827.2:4		ENSBTAG00000027841	X	136346605	136694634	gene	+	0	ENSBTAG00000027841	957.581	-0.279059	0.238844	-1.16837	0.242656	1	805.993	915.475	-0.000388606
chr23	18069561	18069767	207	5	0.1379	0.3117	-0.1738	-22.27	0.06667	0.3273	0.1026	0.06306	0.3714	0.32	0.2	0.35	0.3109	H2B					ENSBTAG00000020012	23	17866547	17907737	gene	+	-161825	CDC5L	2461.32	0.00938331	0.0634942	0.147782	0.882515	1	2476.78	2466.73	2.00096e-05
chr11	899088	899253	166	5	0.3439	0.5299	-0.186	-22.02	0.4205	0.3387	0.32	0.3576	0.5455	0.4471	0.5213	0.7925	0.4583						ENSBTAG00000051068	11	692846	694097	gene	+	-204992	ENSBTAG00000051068	4.50596	-0.960511	0.716029	-1.34144	0.179777	1	4.40658	4.51199	-0.000921266
chr18	22643927	22643977	51	4	0.1652	0.3746	-0.2094	-21.99	0.04545	0.3068	0.1	0.2115	0.3553	0.3594	0.35	0.3409	0.45						ENSBTAG00000012083	18	22615234	22618354	gene	-	-25574	IRX3	45.705	0.0390665	0.277733	0.140662	0.888137	1	45.6106	45.2807	3.37951e-05
chr10	2919379	2919473	95	5	0.2426	0.4107	-0.168	-21.81	0.2564	0.2157	0.2586	0.2571	0.4848	0.3194	0.4938	0.4	0.3913	LOC112448356			XR_003036728.1:2		ENSBTAG00000052874	10	3245213	3246091	gene	-	325741	ENSBTAG00000052874	3.61171	-0.291553	0.842897	-0.345895	0.729422	1	3.58006	3.59908	-0.000171244
chr25	9687714	9687795	82	4	0.5921	0.8578	-0.2657	-21.8	0.85	0.7857	0.65	0.2692	0.75	1	0.7917	0.7955	0.9659	CLEC16A			XM_005224672.4:10;XM_024985300.1:10;XM_024985299.1:10;XM_005224670.4:10;XM_024985301.1:9		ENSBTAG00000005208	25	9621278	9853824	gene	+	0	CLEC16A	1011.38	-0.0363129	0.0948783	-0.382732	0.701919	1	1019.88	1036.41	-4.44072e-05
chr29	33600276	33600381	106	5	0.6324	0.4391	0.1933	21.77	0.6304	0.7234	0.7222	0.493	0.6061	0.4754	0.431	0.4062	0.3077	OPCML			XM_024986978.1:1;XM_024986976.1:1;XM_024986977.1:1;XM_024986975.1:1;XM_024986979.1:1		ENSBTAG00000020769	29	33982759	34507701	gene	+	382379	OPCML	4.71994	0.0688918	0.75749	0.0909475	0.927534	1	4.68266	4.67344	4.39271e-05
chr28	26199072	26199251	180	5	0.5946	0.8081	-0.2134	-21.76	0.5581	0.66	0.5179	0.6827	0.8857	0.7419	0.7883	0.94	0.7133	COL13A1			NM_001105433.1:15		ENSBTAG00000011741	28	26096193	26246128	gene	+	0	COL13A1	570.211	0.426957	0.395324	1.08002	0.280134	1	633.279	510.834	0.000538327
chr21	57379470	57379580	111	5	0.7751	0.6089	0.1662	21.6	0.7429	0.7714	0.7064	0.9625	0.504	0.82	0.5707	0.8222	0.565	LGMN		NM_174101.2:1;XM_024981595.1:1			ENSBTAG00000046979	21	57379062	57414855	gene	-	0	LGMN	1969.28	-0.0067606	0.0829761	-0.0814765	0.935063	1	1921.59	1928.77	-9.5845e-06
chr11	105103543	105103594	52	4	0.438	0.5925	-0.1545	-21.57	0.2979	0.125	0.2857	0.25	0.4138	0.2045	0.2917	0.2935	0.3431	RXRA			XM_024998426.1:5;XM_005213506.4:5;XM_024998424.1:5;XM_024998425.1:5;NM_001304343.1:4		ENSBTAG00000017851	11	105021682	105114871	gene	+	0	RXRA	1751.16	0.0941531	0.109001	0.863784	0.387707	1	1792.16	1714.47	0.000113848
chr26	38725135	38725310	176	4	0.3741	0.6222	-0.2482	-21.52	0.4583	0.2812	0.5	0.3393	0.5357	0.6944	0.6548	0.7188	0.569						ENSBTAG00000005057	26	38583165	38611943	gene	-	-113193	FAM204A	1047.51	0.0919156	0.119545	0.76888	0.441965	1	1053.38	1008.81	0.00010141
chr16	46898928	46899018	91	5	0.4663	0.2953	0.1709	21.5	0.3171	0.22	0.3706	0.4531	0.2243	0.2857	0.075	0.2154	0.06667	PLEKHG5		XM_010813382.3:12;XM_010813381.3:12;XM_024976760.1:12;XM_024976761.1:9;XM_024976762.1:11;XM_024976759.1:11;XM_024976758.1:11;XM_024976763.1:6	XM_010813382.3:11;XM_010813381.3:11;XM_024976760.1:11;XM_024976761.1:8;XM_024976762.1:10;XM_024976759.1:10;XM_024976758.1:10;XM_024976763.1:5;XM_010813382.3:12;XM_010813381.3:12;XM_024976760.1:12;XM_024976761.1:9;XM_024976762.1:11;XM_024976759.1:11;XM_024976758.1:11;XM_024976763.1:6	CGI.chr16.416	ENSBTAG00000016728	16	46873182	46904877	gene	+	0	PLEKHG5	585.338	0.0526578	0.175068	0.300784	0.763579	1	602.41	587.016	4.5083e-05
chr4	116878299	116878358	60	5	0.5841	0.7487	-0.1646	-21.45	0.5333	0.54	0.4273	0.7583	0.6667	0.7333	0.7778	0.8222	0.6174	DPP6			XM_024990441.1:18;XM_024990444.1:18;NM_174040.2:18;XM_024990443.1:18		ENSBTAG00000021941	4	116115070	116898738	gene	+	0	DPP6	375.05	0.265465	0.2931	0.905716	0.365086	1	385.327	351.766	0.000307247
chr21	69319269	69319393	125	5	0.8302	0.6462	0.184	21.29	0.8667	0.9667	0.77	0.84	0.6957	0.9	0.7455	0.6	0.2667	CEP170B			XM_024982211.1:2;XM_024982210.1:2;XM_024982209.1:2;XM_024982207.1:2;XM_024982206.1:2;XM_024982208.1:2;XM_024982205.1:2		ENSBTAG00000004802	21	69312291	69336738	gene	+	0	CEP170B	244.444	-0.370565	0.236098	-1.56954	0.116523	1	213.091	244.206	-0.000789458
chr18	6547723	6547885	163	5	0.431	0.2655	0.1655	21.18	0.2545	0.675	0.4125	0.4389	0.2545	0.11	0.248	0.2	0.4729	LOC112442252			XR_003030278.1:1		ENSBTAG00000044192	18	6508022	6526480	gene	-	-21244	MAF	2210.23	0.00876578	0.0902752	0.0971006	0.922646	1	2154.12	2143.76	1.1147e-05
chr25	39474108	39474170	63	5	0.713	0.5269	0.1861	20.84	0.72	0.6125	0.7101	0.6667	0.48	0.5	0.5273	0.5226	0.5857	SDK1			XM_024985294.1:5		ENSBTAG00000004035	25	39452545	40061787	gene	-	0	SDK1	276.038	-0.0505227	0.166989	-0.302552	0.762232	1	265.321	270.696	-4.34824e-05
chr3	118812674	118812735	62	4	0.7977	0.5012	0.2965	20.82	0.6562	0.8056	0.85	0.9167	0.2	0.35	0.2647	0.75	0.8125						ENSBTAG00000052181	3	118880014	118884547	gene	+	67280	ENSBTAG00000052181	1.17807	-1.28649	1.55415	-0.827779	0.407796	1	1.16968	1.17461	-0.000361305
chr22	59164538	59164669	132	4	0.5715	0.7422	-0.1707	-20.74	0.6429	0.5694	0.7361	0.4792	0.537	0.6562	0.9429	0.9	0.625	HMCES		NM_001075934.1:7;XM_024982759.1:7;XM_024982760.1:6;XM_015459706.2:7;XM_005223178.4:6;XM_024982758.1:7			ENSBTAG00000030930	22	59150393	59165062	gene	+	0	HMCES	423.81	0.0662213	0.100638	0.658013	0.51053	1	428.912	418.005	7.9998e-05
chr23	27238675	27238822	148	5	0.4503	0.2553	0.195	20.3	0.4571	0.55	0.5	0.3636	0.3364	0.5	0.4	0.2521	0.272	H2B					ENSBTAG00000038904	23	27235238	27238717	gene	+	0	PRRT1	21.1126	0.260138	0.327346	0.79469	0.426794	1	21.2782	20.7206	0.000281932
chr21	60266286	60266354	69	4	0.7326	0.492	0.2405	19.99	0.9688	0.7115	0.5682	0.7826	0.2188	0.5	0.625	0.4	0.625	SYNE3		XM_005222203.4:1;XM_024981794.1:1			ENSBTAG00000003526	21	60271215	60379854	gene	-	4862	SYNE3	4175.21	0.0121755	0.165801	0.0734341	0.941461	1	4053.58	4021.21	1.02144e-05
chr9	2751382	2751503	122	4	0.8963	0.692	0.2043	19.84	0.875	0.9559	0.9167	0.9091	0.7656	0.6757	0.8205	0.8077	0.6786
chr6	116274368	116274425	58	4	0.2367	0.4408	-0.2041	-19.83	0.09195	0.3167	0.28	0.2353	0.5638	0.5556	0.2597	0.25	0.5455	ZFYVE28			XM_005208272.4:1		ENSBTAG00000006683	6	116265796	116364222	gene	+	0	ZFYVE28	12.293	0.158311	0.528426	0.29959	0.76449	1	12.1725	12.0878	0.000130567
chr12	87172277	87172374	98	4	0.4005	0.595	-0.1945	-19.5	0.4646	0.4694	0.5351	0.3393	0.5588	0.5727	0.7931	0.6	0.5969						ENSBTAG00000053845	12	87175198	87216102	gene	+	2825	ENSBTAG00000053845	84.9119	-0.0291661	0.191955	-0.151942	0.879232	1	85.3212	85.847	-2.43519e-05
chr5	55724237	55724287	51	4	0.1163	0.3218	-0.2055	-19.36	0.1	0.25	0.03261	0.125	0.125	0.5833	0.3056	0.2083	0.4	AGAP2;LOC112446705			XM_015471072.2:1;XM_005206524.4:1;XR_003034754.1:2		ENSBTAG00000007156	5	55721785	55736914	gene	+	0	AGAP2	1059.27	-0.00911138	0.165437	-0.0550748	0.956079	1	1053.84	1058.19	-7.64111e-06
chr17	12381515	12381677	163	5	0.4869	0.6837	-0.1968	-19.34	0.5143	0.6	0.5923	0.4727	0.6222	0.7231	0.7333	0.8286	0.7571						ENSBTAG00000012738	17	12387471	12579784	gene	+	5795	ZNF827	1373.7	-0.182007	0.0650996	-2.79583	0.00517668	0.97976	1311.28	1424.12	-0.0023968
chr2	105967841	105968013	173	4	0.7501	0.5819	0.1683	19.11	0.629	0.7188	0.6923	0.7458	0.5227	0.6082	0.5769	0.5	0.6296	PTMA;TNS1			XM_024999120.1:18;XM_024999124.1:18;XM_024999142.1:18;XM_024999146.1:16;XM_024999158.1:16;XM_024999082.1:17;XM_024999078.1:17;XM_024999090.1:16;XM_024999101.1:17;XM_024999109.1:16;XM_024999105.1:16;XM_024999129.1:15;XM_024999135.1:14;XM_024999138.1:13;XM_024999153.1:12;XM_024999100.1:18;XM_024999116.1:15;NM_174766.2:19		ENSBTAG00000002485	2	105902087	106118422	gene	-	0	TNS1	9153.45	0.0592578	0.108573	0.54579	0.58521	1	9415.97	9127.23	6.53538e-05
chr18	35711216	35711369	154	4	0.3693	0.5813	-0.212	-19.1	0.3019	0.4118	0.5385	0.2784	0.4	0.6897	0.5124	0.6744	0.57	PRMT7		XR_003030174.1:9;XM_005218569.4:9;XM_024978199.1:9;NM_001101990.2:9;XM_024978201.1:5;XM_024978200.1:9	XR_003030174.1:8;XM_005218569.4:8;XM_024978199.1:8;NM_001101990.2:8;XM_024978201.1:4;XM_024978200.1:8		ENSBTAG00000009638	18	35680938	35721145	gene	+	0	PRMT7	797.551	0.0406709	0.0712184	0.571073	0.56795	1	816.596	801.586	7.38991e-05
chr26	19143745	19143874	130	4	0.4022	0.6263	-0.2241	-19.02	0.2917	0.5349	0.2917	0.4333	0.5667	0.7857	0.7222	0.5714	0.6016	CRTAC1			XM_024985459.1:14;NM_001205325.1:13;NM_001191289.2:13		ENSBTAG00000008102	26	19019142	19170819	gene	-	0	CRTAC1	50.3224	-0.507004	0.335746	-1.51008	0.131022	1	45.2129	49.0829	-0.000978647
chr25	35266586	35266657	72	4	0.1311	0.3017	-0.1706	-18.96	0.2041	0.05102	0.2097	0.03279	0.4035	0.4483	0.225	0.05	0.3542	COL26A1			XM_005225215.4:10;NM_001193154.1:10		ENSBTAG00000011818	25	35220788	35383571	gene	-	0	COL26A1	569.962	0.189726	0.295563	0.641915	0.520928	1	601.997	539.44	0.000189797
chr2	132168238	132168292	55	4	0.08586	0.2488	-0.163	-18.85	0.02273	0.1849	0.01471	0.08929	0	0.1429	0.2632	0.4643	0.3333						ENSBTAG00000009156	2	132136806	132139923	gene	+	-28316	CAMK2N1	770.324	0.317453	0.167593	1.8942	0.0581989	1	835.552	728.742	0.00100789
chrUn_NW_020190791v1	20549	20647	99	5	0.4342	0.6163	-0.182	-18.85	0.7	0.3833	0.4571	0.3556	0.5556	0.6308	0.7143	0.5143	0.6308
chr25	42144363	42144413	51	4	0.3693	0.5842	-0.2149	-18.59	0.4167	0.4444	0.2812	0.2812	0.6034	0.55	0.68	0.7778	0.2766	FAM20C			XM_002698175.6:7		ENSBTAG00000003607	25	42135191	42169725	gene	-	0	FAM20C	1704.9	0.0250635	0.100303	0.249879	0.802681	1	1723.56	1708.58	2.85078e-05
chr18	8363237	8363672	436	5	0.3972	0.5903	-0.1932	-18.55	0.5932	0.5514	0.5234	0.3357	0.7444	0.7374	0.5714	0.6889	0.6016	PLCG2			XM_024978892.1:2		ENSBTAG00000002103	18	8314286	8467665	gene	+	0	PLCG2	2102.62	0.121642	0.173023	0.703037	0.482033	1	2207.55	2071.87	0.000118984
chr23	9375380	9375452	73	4	0.8039	0.6009	0.2029	18.43	0.82	0.9259	0.8824	0.6538	0.5	0.7321	0.3889	0.56	0.7447	H2B;PPARD		XM_024983408.1:3;XM_024983406.1:3;XM_024983411.1:3;XM_024983404.1:3;XM_024983407.1:2;XM_024983405.1:2;XM_024983409.1:2;NM_001083636.1:3;XM_024983410.1:2	XM_024983407.1:1;XM_024983405.1:1;XM_024983409.1:1;XM_024983408.1:2;XM_024983406.1:2;XM_024983411.1:2;XM_024983404.1:2;NM_001083636.1:2;XM_024983410.1:1		ENSBTAG00000017542	23	9304236	9389925	gene	+	0	PPARD	823.472	-0.00395419	0.148652	-0.0266004	0.978778	1	839.448	849.455	-3.40166e-06
chr10	60441211	60441298	88	4	0.1477	0.3195	-0.1718	-18.33	0.1818	0.1304	0.125	0.1429	0.4	0.2875	0.2174	0.3889	0.3718	LOC112448487			XR_003036863.1:2		ENSBTAG00000011936	10	60137818	60430447	gene	+	-10765	ATP8B4	91.3456	-0.0476088	0.174764	-0.272418	0.7853	1	89.8274	91.1249	-4.05537e-05
chr3	14154455	14154557	103	4	0.6344	0.8286	-0.1942	-18.21	0.7679	0.4918	0.6269	0.6471	0.8272	0.7674	0.8421	0.8	0.7843						ENSBTAG00000015794	3	14159892	14168905	gene	+	5336	NES	7013.4	0.211048	0.134451	1.5697	0.116484	1	7595.22	6807.66	0.00040851
chr9	28297533	28297657	125	4	0.2421	0.4479	-0.2058	-17.98	0.1094	0.2188	0.5	0.2857	0.5625	0.4432	0.3182	0.4688	0.5312	CLVS2			XM_015472786.2:3;NM_001206054.1:3		ENSBTAG00000021099	9	28261740	28338600	gene	-	0	CLVS2	12.0069	0.252101	0.545116	0.462472	0.643743	1	11.4716	11.3704	0.000211548
chr16	33635946	33636003	58	4	0.5208	0.7344	-0.2136	-17.91	0.6667	0.3778	0.7419	0.3667	0.6875	0.7059	0.7143	0.8	0.8	AKT3		XM_024975966.1:14			ENSBTAG00000017788	16	33368078	33633753	gene	+	-2194	AKT3	3042.94	-0.0761937	0.0866195	-0.879636	0.379057	1	2957.28	3061.53	-0.000113177
chr4	74767071	74767264	194	4	0.454	0.2547	0.1993	17.85	0.4098	0.5714	0.4091	0.3117	0.1308	0.359	0.25	0.18	0.2841						ENSBTAG00000009655	4	74779685	74996283	gene	+	12422	TNS3	7598.97	-0.137759	0.109573	-1.25724	0.208668	1	7247.23	7762.25	-0.000204655
chrX	133546856	133546989	134	4	0.5289	0.3104	0.2185	17.77	0.6829	0.3902	0.6	0.4167	0.2419	0.3723	0.2692	0.2667	0.2653	TBL1X			XM_024987979.1:15;XM_024987973.1:17;XM_024987975.1:16;XM_024987972.1:17;XM_024987977.1:16;XM_024987974.1:17;XM_024987978.1:16;XM_024987976.1:16		ENSBTAG00000018112	X	133337128	133490275	gene	-	-56582	TBL1X	3701.09	0.16598	0.0663743	2.50066	0.0123962	1	3817.93	3526.75	0.00118215
chr29	50476620	50476729	110	4	0.5366	0.7398	-0.2032	-17.66	0.6201	0.7283	0.5549	0.5227	0.6683	0.9821	0.7109	0.6667	0.8333	AP2A2			XM_024987124.1:21;XM_024987123.1:21;NM_001075702.1:21		ENSBTAG00000009915	29	50416806	50488031	gene	-	0	AP2A2	2523.76	-0.0157294	0.0627366	-0.250722	0.802029	1	2522.31	2540.02	-3.42965e-05
chr16	79932463	79932549	87	4	0.6882	0.8701	-0.182	-17.53	0.7	0.6818	0.7344	0.6429	0.9318	0.6944	0.975	0.8542	0.9167						ENSBTAG00000016189	16	79938516	79940606	gene	-	5968	ENSBTAG00000016189	8.97123	-0.0429857	0.453883	-0.0947066	0.924548	1	8.99729	9.01756	-3.65402e-05
chr16	49486036	49486256	221	4	0.5622	0.8303	-0.2681	-17.52	0.4815	0.7843	0.7024	0.3776	0.7667	0.6992	0.8182	0.7195	0.7748	MEGF6			XM_024976784.1:4;XM_024976782.1:4;XM_005217190.4:4;XM_024976783.1:4		ENSBTAG00000020839	16	49436520	49536217	gene	+	0	MEGF6	2651.49	-0.328895	0.194121	-1.69428	0.0902124	1	2409.89	2794.63	-0.000802924
chr26	44593724	44593826	103	4	0.4641	0.2491	0.215	17.5	0.3562	0.5345	0.3788	0.75	0.1772	0.06897	0.3433	0.2963	0.3636	CTBP2			XM_005225833.3:8;XM_024985462.1:8;XM_024985463.1:9;XM_024985464.1:8		ENSBTAG00000003397	26	44545729	44713829	gene	-	0	CTBP2	3080.99	0.167174	0.0603311	2.77094	0.00558949	1	3252.23	3005.93	0.00201319
chr13	61894759	61894821	63	4	0.5274	0.3256	0.2018	17.42	0.6436	0.463	0.4511	0.6136	0.1507	0.4375	0.3333	0.3922	0.3721	NOL4L			XM_025001191.1:7;XM_015474268.2:7;XM_015474267.2:7;XM_025001192.1:6;XM_015474266.2:7;XM_025001189.1:7;XM_025001190.1:6		ENSBTAG00000008348	13	61874276	61955381	gene	-	0	NOL4L	2206.34	-0.0704062	0.118378	-0.59476	0.552004	1	2169.39	2250.43	-7.38383e-05
chr6	114985653	114985749	97	4	0.3751	0.5538	-0.1788	-17.39	0.2705	0.2667	0.2905	0.3654	0.4126	0.4583	0.2772	0.4643	0.3375						ENSBTAG00000031197	6	115032112	115036013	gene	-	46364	HMX1	2.48423	-2.13905	1.31543	-1.62613	0.103922	1	2.40903	2.44423	-0.000965057
chr11	100324960	100325044	85	4	0.4506	0.2747	0.1759	17.38	0.5345	0.619	0.6897	0.5868	0.5	0.449	0.4365	0.4231	0.2105	FNBP1;LOC112448843	LOC112448843	XR_003037293.1:1	NM_001206712.1:13;XR_003037061.1:14;XM_024998958.1:14;XM_024998966.1:12;XM_024998970.1:12;XM_024998980.1:11;XM_024998968.1:13;XM_024998977.1:12;XM_024998959.1:14;XM_024998972.1:13;XM_024998956.1:13;XM_024998957.1:13;XM_024998961.1:12;XM_024998960.1:13;XM_024998963.1:13;XM_024998973.1:11;XM_024998975.1:11;XM_024998978.1:10;XM_024998964.1:11;XM_024998967.1:12;XM_024998969.1:11;XM_024998965.1:11;XM_…		ENSBTAG00000020313	11	100264411	100399918	gene	-	0	FNBP1	2491.06	0.176903	0.156694	1.12898	0.258907	1	2550.66	2358.25	0.000225875
chr16	3528268	3528408	141	4	0.5417	0.3332	0.2085	17.37	0.5577	0.8	0.4219	0.5625	0.4167	0.4396	0.1731	0.2778	0.3051						ENSBTAG00000005379	16	3531265	3551208	gene	-	2858	SLC41A1	3054.55	-0.255319	0.147228	-1.73417	0.0828874	1	2765.86	3151.78	-0.00061871
chr19	29889897	29890135	239	4	0.4904	0.7176	-0.2273	-17.29	0.5	0.5091	0.6538	0.4878	0.8421	0.8971	0.4706	0.6087	0.6522						ENSBTAG00000046290	19	29772445	29772853	gene	-	-117045	PIRT	0.0568101	0	4.21846	0	1	1	0.205959	0.205954	0
chr16	46818166	46818307	142	4	0.6862	0.5163	0.1698	17.27	0.6392	0.5741	0.5617	0.5905	0.4375	0.3043	0.5165	0.5542	0.3455	ZBTB48		NM_001192979.1:8;XM_024976331.1:8;XM_024976332.1:8;XM_015475152.2:8;XM_005217100.4:8	NM_001192979.1:7;XM_015475152.2:7;XM_024976331.1:7;XM_005217100.4:7;XM_024976332.1:7		ENSBTAG00000016735	16	46815368	46823480	gene	-	0	ZBTB48	949.746	-0.281258	0.114146	-2.46402	0.0137387	1	877.629	996.485	-0.00227282
chr21	7853429	7853514	86	4	0.4956	0.2823	0.2134	16.9	0.6786	0.5312	0.4643	0.25	0.2143	0.3056	0.375	0.4643	0.1562	IGF1R			NM_001244612.1:2;XM_024981603.1:2;XM_024981604.1:2		ENSBTAG00000021527	21	7780292	8080394	gene	+	0	IGF1R	6324.68	0.0122204	0.0943353	0.129543	0.896928	1	6290.85	6256.27	1.47617e-05
chr19	55399699	55399772	74	4	0.6072	0.391	0.2163	16.89	0.7027	0.4429	0.4681	0.6854	0.4545	0.425	0.3671	0.2955	0.3208	PRPSAP1			NM_001076857.2:3		ENSBTAG00000030172	19	55387189	55413082	gene	+	0	PRPSAP1	2120.96	-0.0766742	0.0931985	-0.822698	0.41068	1	2089.82	2165.69	-0.000103975
chr17	65755043	65755207	165	4	0.4565	0.6591	-0.2026	-16.79	0.5	0.4118	0.5263	0.5	0.6724	0.7407	0.5758	0.6829	0.6867						ENSBTAG00000000698	17	65530210	65744827	gene	+	-10217	MYO18B	195.232	-0.421477	0.389958	-1.08083	0.279774	1	154.028	182.768	-0.00053383
chr7	46484427	46484521	95	4	0.4483	0.2529	0.1954	16.69	0.5185	0.4348	0.3099	0.6087	0.2895	0.3134	0.1746	0.4118	0.125						ENSBTAG00000004602	7	46474431	46481011	gene	-	-3417	PITX1	22.8471	-0.056939	0.442419	-0.128699	0.897596	1	21.522	21.7131	-4.88027e-05
chr2	135803387	135803470	84	4	0.7168	0.4953	0.2215	16.3	0.6512	0.6818	0.7387	0.7818	0.3433	0.6875	0.5577	0.55	0.5349	FBXO42			XM_005203374.4:1;XM_003585804.5:1		ENSBTAG00000008510	2	135783521	135863766	gene	+	0	FBXO42	889.459	0.0124835	0.0863236	0.144613	0.885016	1	885.231	879.49	1.68205e-05
chrX	103694020	103694141	122	4	0.2341	0.4189	-0.1848	-16.15	0.3023	0.2308	0.1562	0.2222	0.2222	0.6	0.4028	0.5	0.4038						ENSBTAG00000047339	X	103408841	103432576	gene	+	-261445	BCOR	2508.51	0.0196724	0.0643142	0.305879	0.759697	1	2527.06	2503.7	4.12429e-05
chr24	3910779	3910847	69	4	0.4391	0.6731	-0.234	-16.13	0.2162	0.5333	0.4912	0.5641	0.8696	0.6458	0.5493	0.7879	0.614	ZNF407			XM_015460033.2:6;XM_005223947.4:6		ENSBTAG00000022887	24	3918525	3931630	gene	-	7679	ENSBTAG00000022887	1207.32	-0.0279456	0.0937199	-0.298182	0.765564	1	1198.52	1211.3	-3.43609e-05
chr1	59043844	59044036	193	4	0.7423	0.5438	0.1985	16.03	0.7917	0.7143	0.8	0.6471	0.6974	0.6042	0.6333	0.6	0.4514						ENSBTAG00000011928	1	58975734	59030035	gene	-	-13810	ZBTB20	2905.42	-0.213602	0.114559	-1.86455	0.0622443	1	2785.42	3087.82	-0.000590183
chr29	46876669	46876727	59	4	0.6046	0.7817	-0.1772	-16.03	0.65	0.6562	0.5	0.6458	0.8167	0.8068	0.8	0.7679	0.75	ORAOV1			XM_024987665.1:1;XM_010821271.3:1;XM_005227378.4:2		ENSBTAG00000011898	29	46849876	46917259	gene	-	0	LTO1	139.847	-0.191198	0.1575	-1.21395	0.224765	1	133.064	141.249	-0.00026199
chr17	70922672	70922744	73	4	0.6388	0.8255	-0.1867	-15.99	0.625	0.625	0.6562	0.648	0.8864	0.8696	0.8829	0.6	0.8031	IGLL1			NM_001083800.1:4
chr23	13376287	13376395	109	4	0.477	0.2749	0.2022	15.9	0.5897	0.5128	0.6667	0.253	0.2361	0.127	0.2812	0.3226	0.4815	H2B;KIF6			XM_024983809.1:9;XM_024983813.1:8;XM_024983810.1:9;XM_024983805.1:9;XM_024983807.1:9;XM_024983811.1:8;XM_024983812.1:8;XM_024983806.1:9;XM_024983808.1:9		ENSBTAG00000027197	23	13196358	13617580	gene	-	0	KIF6	49.5058	-0.304547	0.236357	-1.2885	0.19757	1	46.6449	49.2131	-0.00047422
chr13	39894748	39894931	184	4	0.5116	0.7059	-0.1943	-15.86	0.5208	0.5319	0.5152	0.7471	0.7317	0.7838	0.7368	0.7097	0.7042						ENSBTAG00000014178	13	39901566	40188462	gene	-	6636	RALGAPA2	3357.49	-0.214157	0.138359	-1.54783	0.121664	1	3128.53	3484.99	-0.000405553
chr5	195010	195146	137	4	0.3764	0.5874	-0.211	-15.75	0.3333	0.25	0.35	0.5455	0.6607	0.6	0.6	0.4773	0.6259						ENSBTAG00000027770	5	315775	316705	gene	-	120630	ENSBTAG00000027770	100.441	0.0637486	0.177868	0.358404	0.720041	1	100.6	98.8171	5.51985e-05
chr22	58778098	58778187	90	4	0.7284	0.5371	0.1913	15.65	0.9062	0.7308	0.6106	0.7586	0.5536	0.5	0.7742	0.3934	0.5217	IQSEC1			XM_024982732.1:1		ENSBTAG00000003237	22	58736451	58878769	gene	+	0	IQSEC1	1655.31	0.126289	0.182095	0.693535	0.487974	1	1757.9	1657.28	0.000123033
chr7	102527518	102527576	59	4	0.4341	0.6235	-0.1894	-15.59	0.5	0.5098	0.303	0.449	0.5833	0.7115	0.5921	0.6552	0.5714						ENSBTAG00000027727	7	102468764	102595016	gene	-	0	ENSBTAG00000027727	9.3388	-0.442032	0.631822	-0.699614	0.484168	1	8.97559	9.13187	-0.000361046
chr25	37917541	37917595	55	4	0.746	0.5614	0.1845	15.56	0.7833	0.7692	0.6429	0.8	0.7222	0.5	0.5179	0.85	0.4688						ENSBTAG00000046943	25	37946722	37948167	gene	+	29128	ENSBTAG00000046943	0.120664	0	4.21846	0	1	1	0.231626	0.231616	0
chr24	61332596	61332669	74	4	0.5245	0.3348	0.1898	15.29	0.6875	0.5357	0.3438	0.4306	0.2143	0.2308	0.1618	0.45	0.4167						ENSBTAG00000045832	24	61054480	61278037	gene	+	-54560	PHLPP1	1104.52	-0.13604	0.0774388	-1.75674	0.0789621	1	1042.85	1108.19	-0.000351299
chr2	112042582	112042792	211	4	0.4333	0.6324	-0.1992	-15.23	0.48	0.4364	0.3659	0.2812	0.5417	0.6765	0.531	0.6769	0.4167	PTMA;WDFY1			NM_001046542.2:11		ENSBTAG00000016951	2	112010455	112064142	gene	-	0	WDFY1	1467.69	-0.128039	0.0899769	-1.42302	0.154731	1	1394.27	1481.2	-0.000234764
chr4	71308287	71308432	146	4	0.8702	0.6621	0.2081	14.2	0.8438	0.9	0.8333	0.9375	0.7778	0.5814	0.625	0.6311	0.92						ENSBTAG00000015303	4	71173804	71303589	gene	-	-4699	MPP6	785.793	0.0260308	0.0918666	0.283354	0.776905	1	778.62	771.58	3.27184e-05
chr18	8221594	8224273	2680	5	0.3141	0.3935	-0.07941	-14.16	0.1259	0.4632	0.5201	0.3688	0.6445	0.5367	0.5019	0.6903	0.378	CMIP		XM_024978891.1:8;XM_010814380.3:6	XM_024978891.1:7;XM_010814380.3:5;XM_024978891.1:8;XM_010814380.3:6		ENSBTAG00000013524	18	8044686	8257246	gene	+	0	CMIP	2052.07	0.07385	0.140978	0.523841	0.600389	1	2128.94	2062.15	6.97813e-05
The distance is the number of bases the methylation region is away from the start or stop of the gene. Zero (0) means the expressed gene and methylation region overlap, majority of these genes were overlapped (196), 96 genes were located on negative strand and 100 genes were located on positive strand. Positive distance means the methylation region is upstream of the gene (77), negative is downst…
