# Supplementary material for: Integrated fetal testicular transcriptomic and epigenomic profiles during maternal nutrient restriction with dietary melatonin intervention
Source: J Anim Sci. 2026 Jan 9;104:skaf455. doi: 10.1093/jas/skaf455 (PMC12863962; doi:10.1093/jas/skaf455)
Supplement: skaf455_Supplementary_Data [file skaf455_supplementary_data.zip › Supplemental Table S5.xlsx]

## Sheet: ConRes Vs ConAdq
Supplemental Table S5: Differntially expressed genes among RES-CON relative to ADQ-CON fetal testicular tissues
Gene ID	Gene Name	baseMean	log2FoldChange	lfcSE	stat	pvalue	padj	Con_Res_Testis	Con_Adq_Testis	lfcShrink
ENSBTAG00000053745	ENSBTAG00000053745	70.8016	1.20839	0.255161	4.73578	2.18209e-06	0.0559183	78.2869	60.0228	0.67589
ENSBTAG00000032077	KCND2	77.0397	-1.52421	0.34886	-4.36913	1.24744e-05	0.159834	66.2583	100.233	-0.315957
ENSBTAG00000049347	ENSBTAG00000049347	9.93588	4.30306	1.01071	4.25747	2.06756e-05	0.176611	9.70269	7.8553	0.0291547
ENSBTAG00000024420	COL28A1	1028.21	-1.28692	0.319054	-4.03356	5.49392e-05	0.30017	609.279	1042.4	-0.113186
ENSBTAG00000014890	CYP19A1	18.0098	-3.76612	0.957869	-3.93177	8.43222e-05	0.30017	12.2694	16.5023	-0.0200937
ENSBTAG00000048581	ENSBTAG00000048581	51.1194	1.39773	0.356062	3.92553	8.65392e-05	0.30017	55.3476	43.3357	0.0845039
ENSBTAG00000048378	DCC	134.852	1.33701	0.341775	3.91198	9.1543e-05	0.30017	153.991	105.207	0.0813977
ENSBTAG00000001899	KCNH7	10.9603	2.43943	0.624481	3.90633	9.3708e-05	0.30017	11.283	10.0174	0.0496203
ENSBTAG00000039664	ENSBTAG00000039664	5.58309	-4.91276	1.28307	-3.82892	0.000128705	0.366465	4.29912	5.10173	-0.00922941
ENSBTAG00000053303	C5H12orf4	396.06	0.35591	0.0941382	3.78071	0.00015638	0.368428	416.061	361.358	0.0618321
ENSBTAG00000032711	HTATSF1	93.3341	1.50683	0.400979	3.75788	0.00017136	0.368428	104.684	73.0614	0.0536688
ENSBTAG00000008062	DMRT2	20.6898	1.28322	0.34284	3.74291	0.000181902	0.368428	21.6589	19.1804	0.0532521
ENSBTAG00000014595	LIG1	1732.17	0.374209	0.100298	3.73098	0.000190735	0.368428	1891.09	1594.6	0.058701
ENSBTAG00000036099	ENSBTAG00000036099	49.5585	1.25332	0.33715	3.71741	0.00020128	0.368428	46.7187	39.5623	0.0502893
ENSBTAG00000049030	ENSBTAG00000049030	87.1812	-0.701983	0.19175	-3.66092	0.000251312	0.374409	81.9615	98.5455	-0.044332
ENSBTAG00000006868	OTUD7A	44.5765	0.973749	0.267358	3.64212	0.000270406	0.374409	47.938	40.634	0.0429312
ENSBTAG00000040367	ENSBTAG00000040367	331.217	-6.25308	1.72399	-3.62709	0.000286633	0.374409	46.8135	245.098	-0.00495273
ENSBTAG00000013469	SRCIN1	71.4399	0.81932	0.226176	3.62249	0.000291778	0.374409	75.4593	63.1878	0.041636
ENSBTAG00000010241	UNC5D	49.9288	1.93291	0.534039	3.61941	0.000295275	0.374409	53.2742	38.8978	0.0326603
ENSBTAG00000050785	ENSBTAG00000050785	119.227	0.556229	0.154101	3.60952	0.000306766	0.374409	122.01	104.766	0.0447494
ENSBTAG00000015581	COL9A3	489.397	1.22661	0.342931	3.57685	0.000347759	0.374409	537.246	333.52	0.0376435
ENSBTAG00000020648	SCFD2	548.278	-0.279642	0.0784403	-3.56503	0.000363821	0.374409	518.802	584.188	-0.0633062
ENSBTAG00000018064	FAM221A	52.3943	0.986801	0.277051	3.5618	0.000368314	0.374409	57.6939	47.6402	0.0375477
ENSBTAG00000037550	ENSBTAG00000037550	15.9931	1.90194	0.534094	3.56107	0.000369347	0.374409	16.7292	14.4016	0.0291651
ENSBTAG00000015449	PPEF2	65.1177	1.03373	0.290838	3.5543	0.000378982	0.374409	71.0878	57.0357	0.0369288
ENSBTAG00000014727	RFC4	335.306	0.443081	0.124682	3.55369	0.000379874	0.374409	357.486	301.83	0.0481813
ENSBTAG00000050228	ENSBTAG00000050228	10.5831	3.77386	1.08225	3.48705	0.000488372	0.436517	10.0143	8.71178	0.00933434
ENSBTAG00000008115	TNFAIP1	515.975	-0.410836	0.118125	-3.47799	0.000505197	0.436517	467.847	556.536	-0.0481683
ENSBTAG00000024934	ENSBTAG00000024934	9.36742	-4.83316	1.39113	-3.47427	0.000512247	0.436517	5.2187	6.65518	-0.00622447
ENSBTAG00000013557	ERAP1	1928.19	0.451497	0.131191	3.44152	0.000578446	0.436517	2059.57	1672.03	0.0443654
ENSBTAG00000002488	LDHC	67.2445	0.947328	0.277846	3.40954	0.000650716	0.436517	71.9727	59.2046	0.0303674
ENSBTAG00000002804	PDGFRB	11811.4	-0.478058	0.140537	-3.40165	0.0006698	0.436517	10439.6	13206.2	-0.0416827
ENSBTAG00000011733	GIPC2	71.9686	-1.37472	0.404482	-3.39873	0.000676996	0.436517	63.1496	88.0225	-0.0263512
ENSBTAG00000003200	ENSBTAG00000003200	1437.37	-0.2773	0.0816039	-3.39812	0.000678494	0.436517	1299.46	1474.19	-0.0588267
ENSBTAG00000016033	HOXD9	724.589	-0.383161	0.112918	-3.39327	0.000690636	0.436517	681.381	806.225	-0.0479852
ENSBTAG00000048071	EXOSC2	690.933	0.217936	0.0642653	3.39119	0.000695898	0.436517	708.783	644.676	0.065828
ENSBTAG00000039036	PAG18	3.82471	-6.05815	1.78742	-3.38933	0.000700634	0.436517	3.02429	3.47853	-0.0042183
ENSBTAG00000001825	SP6	11.1691	-2.49354	0.738245	-3.37766	0.000731057	0.436517	9.70183	11.4929	-0.0149473
ENSBTAG00000001068	ZCWPW1	350.268	0.645281	0.191289	3.37333	0.000742653	0.436517	394.046	306.993	0.034146
ENSBTAG00000013341	GYG2	452.415	-0.344759	0.102262	-3.37131	0.000748105	0.436517	421.604	485.816	-0.0508209
ENSBTAG00000003135	IQCJ	65.0236	-1.39025	0.412509	-3.37022	0.000751074	0.436517	54.1069	72.325	-0.0249991
ENSBTAG00000033304	TCIM	293.251	-0.585971	0.173912	-3.36935	0.000753461	0.436517	265.076	335.431	-0.03592
ENSBTAG00000050611	ENSBTAG00000050611	6.01677	-4.00023	1.18805	-3.36705	0.000759772	0.436517	5.07866	5.91172	-0.00732992
ENSBTAG00000007502	CKMT1A	11.3763	-3.27065	0.972802	-3.36209	0.000773544	0.436517	8.001	10.1923	-0.00985892
ENSBTAG00000000991	MRPL32	298.12	0.495845	0.147677	3.35763	0.000786137	0.436517	329.12	273.005	0.039525
ENSBTAG00000017455	ADAM9	1441.48	-0.318723	0.0950362	-3.3537	0.000797395	0.436517	1345.06	1554.53	-0.0529504
ENSBTAG00000044073	CD248	1718.91	-0.454226	0.135485	-3.35259	0.000800605	0.436517	1521.7	1879.28	-0.0417638
ENSBTAG00000001874	DOCK3	370.914	0.5556	0.166121	3.34455	0.000824149	0.437343	400.374	323.338	0.0364055
ENSBTAG00000052713	H2B	31.4193	2.52249	0.755123	3.34051	0.000836253	0.437343	28.4522	22.0628	0.0138545
ENSBTAG00000000700	PARVA	1654.12	-0.37418	0.112989	-3.31166	0.000927452	0.475337	1509.93	1802.99	-0.0465399
ENSBTAG00000004116	PAG10	13.2288	-7.42381	2.2476	-3.303	0.000956579	0.476881	5.70994	6.86323	-0.00308474
ENSBTAG00000014053	MAK	17.1689	1.50699	0.457445	3.29435	0.000986483	0.476881	17.7259	15.8119	0.0211647
ENSBTAG00000008938	SRC	1542.5	-0.325442	0.0987974	-3.29403	0.000987621	0.476881	1440.85	1673.89	-0.0506161
ENSBTAG00000008416	ABHD5	114.097	0.576425	0.175323	3.28779	0.00100976	0.476881	119.826	102.013	0.0340945
ENSBTAG00000016097	CACNA1F	12.2938	1.65354	0.503518	3.28398	0.00102351	0.476881	12.7523	11.5342	0.019549
ENSBTAG00000007374	LHFPL2	4892.09	-0.408999	0.125053	-3.27062	0.00107313	0.482833	4457.18	5423.09	-0.0426992
ENSBTAG00000012748	ENSBTAG00000012748	21.63	1.35456	0.414393	3.26879	0.00108008	0.482833	22.9634	19.8975	0.0216538
ENSBTAG00000003061	LAMA5	820.257	-0.923094	0.28366	-3.25423	0.00113701	0.482833	643.027	971.534	-0.0254654
ENSBTAG00000000529	BTBD9	1011.24	0.246068	0.0756244	3.25382	0.00113866	0.482833	1063.33	952.536	0.0585401
ENSBTAG00000040432	CLDN3	21.7002	-2.31804	0.712867	-3.25171	0.00114714	0.482833	17.1485	21.8033	-0.0134141
ENSBTAG00000009902	AKR1B1	2399.82	-0.389786	0.119891	-3.25116	0.00114933	0.482833	2299.96	2736.4	-0.0436691
ENSBTAG00000018432	SLC6A15	62.559	0.955102	0.294468	3.24348	0.00118078	0.488042	67.0967	55.3905	0.0247591
ENSBTAG00000017866	CD36	122.049	-0.986917	0.305059	-3.23517	0.00121572	0.49451	104.796	139.147	-0.0241467
ENSBTAG00000007580	ZSWIM2	17.0311	1.5815	0.490623	3.22346	0.00126651	0.507118	17.9002	15.6244	0.0184002
ENSBTAG00000010609	STK31	566.208	1.13011	0.352472	3.20623	0.00134485	0.516442	669.726	420.068	0.0218368
ENSBTAG00000003743	ENSBTAG00000003743	12.1855	2.0374	0.636101	3.20295	0.0013603	0.516442	12.2629	11.1297	0.0143608
ENSBTAG00000050763	PXYLP1	1039.33	-0.356305	0.111296	-3.20142	0.0013675	0.516442	960.881	1131.33	-0.0452005
ENSBTAG00000011345	SFMBT1	873.696	0.31118	0.0972266	3.20057	0.00137158	0.516442	918.054	800.181	0.049553
ENSBTAG00000007550	OLFM2	1416.72	-0.418083	0.13079	-3.1966	0.00139056	0.516442	1321.16	1595.78	-0.040175
ENSBTAG00000008241	MRPS5	676.023	0.285362	0.0896403	3.18341	0.00145552	0.5175	707.594	625.512	0.0519008
ENSBTAG00000016548	TEX12	57.2114	0.935943	0.294136	3.18201	0.00146258	0.5175	61.2353	50.9313	0.0233936
ENSBTAG00000002999	ANAPC15	361.557	0.437886	0.137967	3.17384	0.00150437	0.5175	400.524	337.076	0.0382837
ENSBTAG00000016406	MCM10	499.587	0.440089	0.138739	3.17206	0.0015136	0.5175	545.856	455.531	0.0380991
ENSBTAG00000015036	RAD51C	336.261	0.388228	0.12244	3.17077	0.00152038	0.5175	354.459	305.268	0.0417453
ENSBTAG00000054034	ENSBTAG00000054034	236.547	1.21428	0.383189	3.16887	0.00153034	0.5175	273.222	180.08	0.02007
ENSBTAG00000050161	ENSBTAG00000050161	19.1004	1.36388	0.430766	3.16617	0.00154461	0.5175	20.0139	17.6199	0.018701
ENSBTAG00000015347	WNT10B	9.48481	-2.90815	0.919071	-3.16423	0.00155496	0.5175	7.61409	9.26354	-0.00894924
ENSBTAG00000053965	ENSBTAG00000053965	9.07191	-2.02985	0.64359	-3.15395	0.00161078	0.52254	8.53218	9.47365	-0.0134297
ENSBTAG00000040585	NR6A1	616.346	0.799973	0.253643	3.15393	0.00161089	0.52254	707.548	506.636	0.0248714
ENSBTAG00000054050	ENSBTAG00000054050	43.5893	1.63182	0.518474	3.14735	0.00164756	0.527755	45.9055	35.834	0.0161255
ENSBTAG00000012191	WWC2	1647.36	-0.441578	0.14064	-3.13977	0.00169082	0.529898	1556.58	1880.79	-0.0372305
ENSBTAG00000024552	SHH	1.98803	4.97304	1.58452	3.13851	0.00169808	0.529898	1.9981	1.9147	0.00435856
ENSBTAG00000004863	RIC3	198.674	0.515828	0.164518	3.13539	0.00171629	0.529898	217.62	182.891	0.0330534
ENSBTAG00000054330	TUBB2B	244.719	1.72091	0.552448	3.11506	0.00183905	0.556229	257.469	158.186	0.0147876
ENSBTAG00000018446	GCA	42.0729	-1.94671	0.625124	-3.11411	0.00184498	0.556229	33.1126	44.9668	-0.0132361
ENSBTAG00000013550	PRKCG	66.1775	0.858026	0.277378	3.09335	0.00197913	0.572443	71.183	59.3309	0.0225272
ENSBTAG00000046191	ADAD1	84.0271	1.18597	0.384119	3.08751	0.00201839	0.572443	93.3042	70.3281	0.018452
ENSBTAG00000004996	ABITRAM	247.415	-0.374445	0.121323	-3.08636	0.00202627	0.572443	231.282	265.694	-0.040738
ENSBTAG00000017350	PCLO	259.97	0.882255	0.285906	3.08582	0.00202991	0.572443	300.334	219.42	0.0219852
ENSBTAG00000010606	PPP1R3B	1112.96	-0.352488	0.114272	-3.08464	0.00203801	0.572443	1047.46	1234.45	-0.0425406
ENSBTAG00000001324	SLCO2A1	69.9302	-1.44443	0.469036	-3.07956	0.00207305	0.572443	59.1274	80.9344	-0.0161079
ENSBTAG00000015562	PLBD1	66.124	-1.82829	0.594698	-3.07432	0.00210982	0.572443	51.9384	71.853	-0.0132939
ENSBTAG00000015982	KCTD13	257.455	0.442012	0.143806	3.07367	0.00211445	0.572443	273.692	233.936	0.0356558
ENSBTAG00000045940	MGC148328	2.6896	5.4765	1.78304	3.07144	0.00213031	0.572443	2.59112	2.4403	0.00366885
ENSBTAG00000014059	ATP2B4	3894.5	-0.360156	0.117354	-3.06897	0.002148	0.572443	3506.13	4170.42	-0.0414861
ENSBTAG00000032548	SYBU	41.7515	1.41207	0.460547	3.06607	0.00216893	0.572443	45.4587	35.91	0.0160886
ENSBTAG00000049566	DNAH6	77.0598	1.21496	0.396505	3.06417	0.00218276	0.572443	83.3225	63.462	0.0176993
ENSBTAG00000002382	DDX10	895.482	0.528599	0.172687	3.06102	0.00220587	0.572443	955.451	763.139	0.0308233
ENSBTAG00000031267	SERPINB9	250.777	-1.05631	0.345172	-3.06025	0.0022115	0.572443	218.566	309.753	-0.0191994
ENSBTAG00000021259	C2CD2	294.212	-0.365588	0.119727	-3.05351	0.00226182	0.578869	272.476	313.571	-0.0406477
ENSBTAG00000018352	ABRA	2.04615	4.32373	1.41966	3.04561	0.00232207	0.578869	2.03546	1.97928	0.00475543
ENSBTAG00000014602	CAMTA1	358.05	0.382834	0.125814	3.04285	0.00234347	0.578869	386.978	333.235	0.0390136
ENSBTAG00000052709	ENSBTAG00000052709	56.4999	1.34282	0.44233	3.03578	0.00239918	0.578869	60.7608	47.2771	0.0160499
ENSBTAG00000049812	ENSBTAG00000049812	80.3886	1.24159	0.409043	3.03536	0.00240249	0.578869	90.8259	67.2378	0.0168921
ENSBTAG00000036437	bta-mir-33b	3.90595	3.98211	1.31308	3.03264	0.00242424	0.578869	3.88993	3.73937	0.00519402
ENSBTAG00000022013	CBR4	1146.6	-0.316878	0.104537	-3.03125	0.00243547	0.578869	1090.05	1259.94	-0.0444818
ENSBTAG00000006943	EFCAB3	12.7482	2.00494	0.661687	3.03005	0.00244516	0.578869	12.9279	11.5688	0.0115179
ENSBTAG00000020099	STMN2	233.535	-1.97863	0.654357	-3.02378	0.00249634	0.578869	165.08	295.902	-0.0115739
ENSBTAG00000044381	U6	5.8398	2.60258	0.86164	3.02049	0.00252365	0.578869	5.85944	5.51087	0.00859916
ENSBTAG00000050253	TRPM3	414.596	-0.348117	0.115297	-3.0193	0.00253363	0.578869	372.755	429.075	-0.0412792
ENSBTAG00000022255	AR	682.024	-0.350767	0.116181	-3.01916	0.0025348	0.578869	635.125	741.534	-0.0410457
ENSBTAG00000051541	COLQ	17.8215	-1.18704	0.393413	-3.01729	0.00255043	0.578869	16.8254	18.6327	-0.0170412
ENSBTAG00000054584	ENSBTAG00000054584	152.515	-0.548007	0.18192	-3.01236	0.00259229	0.578869	138.187	164.072	-0.0289711
ENSBTAG00000006273	SULT4A1	97.7263	0.901776	0.30001	3.00582	0.00264865	0.578869	105.466	84.1078	0.0201101
ENSBTAG00000011766	C7	8528.51	-0.59824	0.19904	-3.00563	0.0026503	0.578869	7525.87	9977.08	-0.0269507
ENSBTAG00000045998	MAGEL2	467.064	-0.451738	0.150354	-3.0045	0.00266018	0.578869	417.781	506.055	-0.033509
ENSBTAG00000019150	PLD3	4947.9	-0.386062	0.128536	-3.00352	0.00266874	0.578869	4504.81	5464.89	-0.0378252
ENSBTAG00000007402	ZFAND2A	105.682	0.607382	0.202345	3.00172	0.00268459	0.578869	114.905	97.5269	0.0265639
ENSBTAG00000038258	ENSBTAG00000038258	75.8811	1.10525	0.368422	2.99995	0.0027002	0.578869	82.6429	64.2431	0.0175163
ENSBTAG00000013066	IGF2	103599	-0.430036	0.143427	-2.99829	0.00271501	0.578869	92796.5	114206	-0.0346823
ENSBTAG00000016515	EFNA5	698.868	-0.520764	0.174098	-2.99121	0.00277872	0.578869	617.57	782.843	-0.0297001
ENSBTAG00000007767	TBX15	21.0952	1.25659	0.42033	2.98952	0.00279414	0.578869	22.0462	19.4771	0.0159183
ENSBTAG00000012552	FMR1	4887.81	0.345058	0.115672	2.98307	0.0028537	0.578869	5397.78	4599.12	0.0406427
ENSBTAG00000001749	SENP2	1771.95	0.218381	0.073332	2.97798	0.0029016	0.578869	1828.26	1653.98	0.0542684
ENSBTAG00000051227	ENSBTAG00000051227	2.59171	4.16641	1.40338	2.96884	0.00298931	0.578869	2.59661	2.48235	0.00463149
ENSBTAG00000049639	ENSBTAG00000049639	1.94737	4.7876	1.6142	2.96593	0.00301774	0.578869	1.93049	1.85884	0.00392433
ENSBTAG00000000451	TMEM126A	281.749	0.402409	0.136003	2.95882	0.00308817	0.578869	294.131	254.173	0.0356043
ENSBTAG00000046980	KLRF2	13.4051	3.5556	1.20189	2.95834	0.00309298	0.578869	12.6462	11.2072	0.00553981
ENSBTAG00000001007	SLC25A43	129.014	-0.458978	0.15517	-2.95789	0.00309749	0.578869	119.743	137.75	-0.0320788
ENSBTAG00000002724	HORMAD1	54.7094	1.13907	0.385758	2.95281	0.00314892	0.578869	58.9056	47.1821	0.0163502
ENSBTAG00000001608	ENSBTAG00000001608	39.7663	3.03984	1.03026	2.95056	0.003172	0.578869	36.0704	26.2328	0.00662309
ENSBTAG00000039968	PIP4P2	88.747	-0.467068	0.158322	-2.95012	0.00317652	0.578869	81.3639	91.2345	-0.0314706
ENSBTAG00000006859	ENSBTAG00000006859	4.90608	3.03624	1.0295	2.94923	0.00318569	0.578869	4.91903	4.66615	0.00662296
ENSBTAG00000021928	DIPK1B	222.548	-0.537932	0.182487	-2.94778	0.00320068	0.578869	203.301	245.462	-0.0280773
ENSBTAG00000033221	CCDC152	23.1561	1.60765	0.545651	2.94629	0.00321609	0.578869	23.7155	20.4044	0.0126392
ENSBTAG00000019928	AQP11	24.0622	-1.9694	0.668855	-2.94443	0.00323547	0.578869	19.88	24.8517	-0.010547
ENSBTAG00000021445	ST8SIA4	471.197	-0.4109	0.139733	-2.94062	0.0032756	0.578869	426.732	508.099	-0.034615
ENSBTAG00000003544	S1PR5	79.6953	-0.809986	0.27548	-2.94027	0.00327928	0.578869	72.053	88.5091	-0.0204334
ENSBTAG00000002020	CREBRF	1362.78	0.251767	0.0857705	2.93536	0.00333166	0.578869	1474.3	1315.8	0.0489922
ENSBTAG00000023177	CFH	9182.95	0.391447	0.133374	2.93495	0.00333599	0.578869	10109.2	8356.94	0.0358232
ENSBTAG00000020419	ENSBTAG00000020419	190.986	0.384128	0.130915	2.93417	0.0033444	0.578869	201.57	176.654	0.0363346
ENSBTAG00000015802	CREB3L2	3429.71	-0.304833	0.103893	-2.93411	0.00334504	0.578869	3251.6	3777.92	-0.0431563
ENSBTAG00000043548	ENSBTAG00000043548	17.9407	2.86615	0.977683	2.93157	0.00337249	0.578869	17.0832	14.0126	0.00695125
ENSBTAG00000016550	MAEL	225.743	0.949875	0.324371	2.92836	0.00340752	0.578869	252.481	182.678	0.0180667
ENSBTAG00000002123	MYO3A	60.6817	1.17214	0.400276	2.92833	0.00340792	0.578869	66.5637	52.041	0.015633
ENSBTAG00000046552	GGACT	174.496	-0.447938	0.153095	-2.92588	0.00343486	0.578869	167.487	194.983	-0.0320103
ENSBTAG00000004940	CELF4	56.0639	0.793391	0.271231	2.92514	0.00344296	0.578869	57.7328	49.9536	0.0204782
ENSBTAG00000005774	VRTN	16.2507	1.2854	0.439632	2.92381	0.00345777	0.578869	16.778	15.1759	0.0145856
ENSBTAG00000052243	ENSBTAG00000052243	12.2613	1.3034	0.445816	2.92363	0.00345972	0.578869	12.472	11.5933	0.0144387
ENSBTAG00000034366	ENSBTAG00000034366	135.436	1.29306	0.442605	2.92148	0.0034837	0.578869	128.994	94.5169	0.0144876
ENSBTAG00000004569	GLIPR1L1	6.66118	2.24506	0.768672	2.92069	0.00349254	0.578869	6.72813	6.26969	0.00899715
ENSBTAG00000003388	DPM2	186.756	-0.362208	0.124071	-2.91935	0.00350757	0.578869	174.189	197.011	-0.03766
ENSBTAG00000013287	SMO	3775.3	-0.295548	0.1013	-2.91755	0.00352795	0.578869	3475.07	4012.05	-0.0436654
ENSBTAG00000016021	GAA	368.836	-0.388246	0.133162	-2.91559	0.00355018	0.578869	328.725	383.299	-0.0356049
ENSBTAG00000011150	PFN2	1985.02	-0.267981	0.0919668	-2.91389	0.00356952	0.578869	1867.08	2115.56	-0.0465353
ENSBTAG00000021829	GM2A	410.27	-0.355728	0.122128	-2.91274	0.00358274	0.578869	384.667	445.898	-0.0380228
ENSBTAG00000046723	SYT14	70.7474	1.11332	0.382506	2.91061	0.00360727	0.578869	77.5318	60.5404	0.0159111
ENSBTAG00000003397	CTBP2	3080.99	-0.190479	0.0655045	-2.90788	0.00363883	0.578869	2926.3	3204.04	-0.0557931
ENSBTAG00000011644	THSD4	2245.67	-0.46715	0.160662	-2.90765	0.00364155	0.578869	2100.5	2638.73	-0.0305696
ENSBTAG00000018331	CLEC3B	3821.61	-0.366853	0.126228	-2.90626	0.00365772	0.578869	3526.01	4210.07	-0.0369836
ENSBTAG00000046256	TMEM132C	1697.57	-0.521917	0.179606	-2.9059	0.00366194	0.578869	1570.61	2001.08	-0.0279225
ENSBTAG00000046989	MANEAL	163.129	-0.45813	0.157733	-2.90447	0.00367877	0.578869	155.754	181.121	-0.0309858
ENSBTAG00000046529	bta-mir-4657	57.9567	-0.697689	0.240246	-2.90406	0.00368357	0.578869	52.6838	60.484	-0.0221661
ENSBTAG00000012826	SLC25A31	62.2298	0.929502	0.320266	2.90228	0.00370461	0.578869	66.789	54.8747	0.0179099
ENSBTAG00000053511	ENSBTAG00000053511	51.8657	-1.91148	0.659457	-2.89857	0.0037487	0.582207	39.8144	53.601	-0.0102793
ENSBTAG00000002518	NKX6-1	5.00581	3.04036	1.05039	2.89452	0.00379744	0.586223	5.00249	4.74594	0.00624233
ENSBTAG00000011855	EXOSC8	232.814	0.387322	0.134006	2.89033	0.00384837	0.586424	249.571	216.958	0.0350901
ENSBTAG00000017005	LCN8	11.5437	-1.64954	0.571515	-2.88626	0.00389853	0.586424	10.9448	12.2886	-0.0115469
ENSBTAG00000019680	ZYG11B	1041.33	-0.180653	0.0626378	-2.8841	0.0039254	0.586424	1005.43	1090.68	-0.0563224
ENSBTAG00000015185	MRGPRF	434.319	-0.358157	0.124342	-2.88042	0.00397143	0.586424	401.016	465.895	-0.0370542
ENSBTAG00000008673	ICA1L	52.2687	0.971611	0.337639	2.87766	0.00400639	0.586424	56.2477	46.7958	0.0169658
ENSBTAG00000003712	FAM89B	391.946	-0.285771	0.0993906	-2.87523	0.00403732	0.586424	368.292	413.497	-0.0435728
ENSBTAG00000010077	FANCD2	537.322	0.539658	0.1877	2.87512	0.00403879	0.586424	591.902	470.805	0.0265872
ENSBTAG00000020809	SLC36A2	5.16326	-3.69617	1.28627	-2.87355	0.00405892	0.586424	4.0387	4.70174	-0.00487449
ENSBTAG00000034045	FMR1NB	321.485	0.740147	0.257824	2.87074	0.00409506	0.586424	367.138	280.679	0.0206258
ENSBTAG00000048955	ENSBTAG00000048955	82.591	1.19697	0.41751	2.86694	0.00414466	0.586424	92.608	68.7296	0.0144651
ENSBTAG00000021048	ADM	115.045	-0.822495	0.287027	-2.86556	0.00416267	0.586424	105.769	130.968	-0.0189594
ENSBTAG00000042117	SNORD19	15.0138	1.36371	0.475911	2.86548	0.00416382	0.586424	15.2262	13.975	0.0131214
ENSBTAG00000019327	NRAP	217.582	1.01452	0.354202	2.86425	0.00418003	0.586424	251.098	175.179	0.0162441
ENSBTAG00000049726	SRRM5	40.9058	0.676116	0.236115	2.86351	0.00418979	0.586424	41.3973	37.4572	0.0220021
ENSBTAG00000046902	PABPC4L	611.409	-0.307151	0.107365	-2.86081	0.00422566	0.586424	572.238	652.367	-0.0410485
ENSBTAG00000044633	bta-mir-2469	40.3697	-0.744408	0.260221	-2.86068	0.00422732	0.586424	38.3629	43.4988	-0.020368
ENSBTAG00000027936	C3H1orf146	33.0701	1.07587	0.376125	2.86041	0.00423097	0.586424	35.2216	30.2342	0.0155171
ENSBTAG00000038442	WDR87	98.902	0.867214	0.303334	2.85895	0.00425052	0.586424	103.333	83.7914	0.0181232
ENSBTAG00000052504	KLF2	194.235	-0.706841	0.24727	-2.85858	0.00425548	0.586424	172.392	221.401	-0.0211665
ENSBTAG00000040093	FOXI3	2.8601	4.11728	1.44036	2.85851	0.00425642	0.586424	2.87072	2.7479	0.00424559
ENSBTAG00000049656	ENSBTAG00000049656	55.5591	-0.680125	0.238087	-2.85663	0.0042817	0.586754	53.1938	61.6666	-0.0217824
ENSBTAG00000018307	SEMA3F	398.536	-0.524027	0.183699	-2.85264	0.00433581	0.58923	349.755	431.549	-0.026795
ENSBTAG00000008718	GALNT17	98.6068	1.45224	0.50941	2.85082	0.00436067	0.58923	105.026	75.6349	0.0123076
ENSBTAG00000011451	RTN1	37.2558	1.1815	0.414775	2.84854	0.00439202	0.58923	39.7516	33.1877	0.0143343
ENSBTAG00000020060	TXNIP	5504.49	-0.269279	0.0946047	-2.84636	0.00442215	0.58923	5233.86	5955.59	-0.044582
ENSBTAG00000016726	KIF15	613.73	0.40426	0.142223	2.84244	0.00447701	0.58923	670.74	562.017	0.0328598
ENSBTAG00000047600	ROS1	35.2595	1.28092	0.450818	2.84132	0.00449274	0.58923	37.2119	31.0228	0.0134081
ENSBTAG00000021175	IMPG1	1.48916	4.2268	1.48921	2.83828	0.00453576	0.58923	1.48517	1.44716	0.00404618
ENSBTAG00000014948	NUTM1	200.096	1.10757	0.390315	2.83763	0.004545	0.58923	230.916	159.613	0.0148641
ENSBTAG00000037986	PNMA2	19.4302	1.11357	0.392458	2.83743	0.00454784	0.58923	19.8412	18.068	0.0148028
ENSBTAG00000000278	RNF17	122.452	1.00658	0.354882	2.83639	0.00456268	0.58923	137.936	102.505	0.0159179
ENSBTAG00000048788	ENSBTAG00000048788	338.889	-0.270975	0.0956079	-2.83423	0.00459363	0.58923	327.982	365.311	-0.0440737
ENSBTAG00000037756	TET1	2367.63	-0.293325	0.103781	-2.82639	0.00470757	0.58923	2221.17	2550.22	-0.0415286
ENSBTAG00000032071	SYCP1	215.008	1.08083	0.382447	2.8261	0.00471186	0.58923	246.28	168.762	0.014965
ENSBTAG00000004344	ACSL1	590.833	-0.332185	0.117547	-2.82596	0.00471385	0.58923	543.91	629.485	-0.0378964
ENSBTAG00000007071	RAI14	946.585	0.507285	0.179585	2.82477	0.00473146	0.58923	1008.84	812.662	0.026975
ENSBTAG00000039302	ANGPTL6	177.822	-0.939996	0.332931	-2.8234	0.00475179	0.58923	153.08	205.654	-0.0165441
ENSBTAG00000019585	MYOM1	130.299	0.558091	0.197779	2.82179	0.00477558	0.58923	140.637	119.223	0.0248846
ENSBTAG00000009746	MPHOSPH6	400.542	0.625408	0.221743	2.82042	0.00479613	0.58923	455.03	356.108	0.0226522
ENSBTAG00000016309	ATP6V1D	960.671	0.250877	0.0889975	2.81892	0.00481861	0.58923	1001.15	894.95	0.0459227
ENSBTAG00000021820	DDX39A	452.781	0.382422	0.135692	2.8183	0.00482787	0.58923	475.25	405.915	0.0337993
ENSBTAG00000021945	NID2	11536.1	-0.451675	0.1603	-2.81768	0.00483718	0.58923	10248.4	12860.6	-0.0295291
ENSBTAG00000007296	ENSBTAG00000007296	23.1239	-1.4982	0.531783	-2.81731	0.00484279	0.58923	20.8918	24.9141	-0.0115823
ENSBTAG00000004077	YWHAG	4562.43	-0.186979	0.0663965	-2.81609	0.00486116	0.58923	4363.67	4773.6	-0.0536867
ENSBTAG00000017183	PDLIM3	4699.39	-0.317158	0.112687	-2.81451	0.00488513	0.58923	4361.95	5087.76	-0.0389473
ENSBTAG00000016844	ADGB	100.266	0.607576	0.21592	2.8139	0.00489449	0.58923	102.141	87.2981	0.023077
ENSBTAG00000020684	ENSBTAG00000020684	50.0841	4.66479	1.65789	2.81369	0.00489761	0.58923	31.4851	24.0123	0.00354424
ENSBTAG00000019146	OSBP2	180.947	-1.17631	0.418833	-2.80855	0.00497652	0.593995	154.878	215.792	-0.0138221
ENSBTAG00000050245	U2	425.632	8.20321	2.92225	2.80715	0.00499812	0.593995	126.649	49.3545	0.00191778
ENSBTAG00000020505	SBNO1	4160.38	0.392111	0.13974	2.806	0.00501607	0.593995	4564.58	3810.69	0.0328585
ENSBTAG00000018663	GPRC5C	484.852	-0.541038	0.192876	-2.80511	0.00502993	0.593995	414.133	521.972	-0.0252186
ENSBTAG00000046755	ENSBTAG00000046755	393.873	-0.463529	0.165401	-2.80246	0.00507146	0.595272	375.435	456.315	-0.0286012
ENSBTAG00000012425	RTL6	294.795	-0.48139	0.171836	-2.80146	0.0050872	0.595272	269.58	326.213	-0.027703
ENSBTAG00000009826	GPD1L	560.009	-0.307943	0.110058	-2.79801	0.00514185	0.598351	535.199	610.089	-0.0393881
ENSBTAG00000042377	SNORD33	23.5688	-0.992614	0.354903	-2.79686	0.00516021	0.598351	22.4491	25.1885	-0.0155092
ENSBTAG00000004266	DDX25	170.562	0.881053	0.315293	2.79439	0.00519975	0.60022	194.319	144.819	0.0169327
ENSBTAG00000005953	ESX1	17.94	1.45946	0.523074	2.79015	0.0052683	0.605406	18.4488	16.3992	0.0114935
ENSBTAG00000040128	FZD4	480.74	-0.698764	0.251014	-2.78376	0.00537327	0.610984	432.801	562.816	-0.0201293
ENSBTAG00000009702	MYH8	41.5361	0.992168	0.356519	2.78293	0.005387	0.610984	44.5298	37.8461	0.0153189
ENSBTAG00000023411	ENSBTAG00000023411	19.8001	-2.41954	0.869826	-2.78164	0.00540857	0.610984	14.64	18.938	-0.00713273
ENSBTAG00000021911	PTPRG	4228.61	-0.220127	0.079142	-2.78142	0.00541222	0.610984	4102.12	4550.96	-0.0485844
ENSBTAG00000018363	RBM48	353.467	0.320828	0.115407	2.77996	0.00543651	0.611035	383.282	338.086	0.0377662
ENSBTAG00000013167	SIGLEC1	107.315	-0.828794	0.298452	-2.77697	0.00548678	0.611182	94.1946	120.102	-0.0174875
ENSBTAG00000025062	MAGEE2	266.823	-0.746348	0.268789	-2.7767	0.00549132	0.611182	243.617	326.59	-0.0189875
ENSBTAG00000049615	VAMP7	171.875	0.504029	0.18159	2.77564	0.00550937	0.611182	182.895	154.519	0.0261786
ENSBTAG00000011402	ENSBTAG00000011402	65.749	1.02326	0.368919	2.77366	0.00554293	0.612198	70.0654	56.3355	0.0148402
ENSBTAG00000031238	SHCBP1L	88.898	0.662537	0.239016	2.77194	0.00557241	0.612198	96.1069	81.3953	0.0208219
ENSBTAG00000034373	CDH13	983.702	-0.670481	0.242138	-2.769	0.00562286	0.612198	836.185	1153.63	-0.0205734
ENSBTAG00000043999	REV1	1532.42	0.147188	0.0531643	2.76855	0.00563064	0.612198	1558.06	1455.88	0.0568092
ENSBTAG00000039157	GPR182	29.2417	-1.40037	0.505891	-2.76813	0.00563798	0.612198	26.0539	31.245	-0.0116104
ENSBTAG00000051001	ENSBTAG00000051001	10.1208	1.76414	0.638431	2.76324	0.0057231	0.615476	10.1315	9.41047	0.00951313
ENSBTAG00000023920	GPR158	75.5958	0.975859	0.353254	2.76249	0.0057363	0.615476	82.9955	66.1541	0.0152282
ENSBTAG00000007415	SLC7A8	165.469	-0.882286	0.319724	-2.75952	0.00578856	0.615476	154.649	200.412	-0.0164116
ENSBTAG00000042305	SNORD7	3.09743	4.26149	1.54477	2.75865	0.00580402	0.615476	3.09142	2.94643	0.00373487
ENSBTAG00000015080	PHACTR3	29.6067	1.08414	0.393205	2.75719	0.00583	0.615476	31.466	27.2082	0.0139894
ENSBTAG00000017913	BUB3	888.601	0.214256	0.0777186	2.75681	0.00583674	0.615476	932.231	847.374	0.048631
ENSBTAG00000032299	CCDC172	30.9815	1.0389	0.377058	2.75529	0.00586408	0.615476	33.1058	28.577	0.0144245
ENSBTAG00000012172	MIDN	1802.56	-0.221559	0.080434	-2.75455	0.00587732	0.615476	1718.98	1908.07	-0.0476651
ENSBTAG00000018374	WASF2	4454.54	-0.177565	0.0644717	-2.75416	0.00588433	0.615476	4300.98	4685.22	-0.0531294
ENSBTAG00000013336	EYA2	46.4854	1.30162	0.47335	2.74979	0.00596327	0.620831	49.1999	39.5113	0.012072
ENSBTAG00000000802	LYVE1	261.085	-0.741167	0.269662	-2.74851	0.0059867	0.620831	223.965	289.288	-0.0186618
ENSBTAG00000004091	GTF3C4	1650.94	-0.255581	0.0930288	-2.74733	0.00600819	0.620831	1563.48	1762.6	-0.0434617
ENSBTAG00000017473	LAMC3	8675.99	-0.445322	0.162343	-2.74309	0.00608634	0.622953	7613.87	9530.78	-0.0283525
ENSBTAG00000004191	JMJD4	371.71	-0.279686	0.102006	-2.74184	0.00610955	0.622953	347.121	388.265	-0.0407327
ENSBTAG00000019938	N4BP1	2030.89	-0.168856	0.0616002	-2.74116	0.00612221	0.622953	1974.17	2137.49	-0.0538105
ENSBTAG00000052330	ENSBTAG00000052330	146.443	0.434906	0.158757	2.73943	0.00615451	0.622953	155.117	135.52	0.0288397
ENSBTAG00000020750	AFF2	5789.25	-0.330163	0.120529	-2.73928	0.00615745	0.622953	5290.06	6214.38	-0.0359782
ENSBTAG00000014626	RARS1	993.843	0.32896	0.120259	2.73544	0.00622969	0.622953	1035.28	895.87	0.0359874
ENSBTAG00000039522	CYCT	26.261	1.41671	0.518331	2.73322	0.00627193	0.622953	27.543	23.4517	0.0110995
ENSBTAG00000050128	ENSBTAG00000050128	6.98014	2.01379	0.737471	2.73067	0.00632062	0.622953	7.08305	6.63919	0.00812606
ENSBTAG00000051760	ENSBTAG00000051760	105.46	1.16448	0.426559	2.72993	0.00633469	0.622953	117.756	84.8818	0.0129071
ENSBTAG00000012762	C7H5orf24	711.439	-0.275461	0.10091	-2.72978	0.00633759	0.622953	675.178	762.619	-0.0408562
ENSBTAG00000019623	GRID1	233.807	-0.798688	0.292636	-2.72929	0.00634705	0.622953	193.009	256.918	-0.0173003
ENSBTAG00000053562	ENSBTAG00000053562	21.7165	1.35813	0.497799	2.72828	0.00636658	0.622953	22.7804	19.7777	0.0114248
ENSBTAG00000044001	LPP	1483.32	-0.279641	0.102503	-2.72814	0.00636926	0.622953	1364.5	1556.65	-0.0403838
ENSBTAG00000010462	ROBO2	2468.61	-0.426157	0.156259	-2.72725	0.00638656	0.622953	2245.96	2767.39	-0.0290777
ENSBTAG00000017644	KIF17	72.2461	0.833553	0.305679	2.72689	0.00639338	0.622953	79.5982	65.6638	0.0166878
ENSBTAG00000023600	APOD	429.073	0.573812	0.210717	2.72315	0.00646636	0.625767	437.136	348.12	0.0225945
ENSBTAG00000014078	IGFBPL1	14.3152	1.15833	0.425402	2.7229	0.00647109	0.625767	14.7824	13.6208	0.0128733
ENSBTAG00000002164	AXDND1	66.0772	0.780563	0.28694	2.7203	0.00652229	0.626614	70.712	59.8175	0.0174909
ENSBTAG00000009595	NGDN	365.63	0.385581	0.141759	2.71997	0.00652875	0.626614	382.783	328.693	0.0314048
ENSBTAG00000046271	ZIC5	7.67706	1.52785	0.562938	2.71406	0.00664645	0.629037	7.85587	7.39241	0.0102283
ENSBTAG00000007898	CYBRD1	482.033	-0.265404	0.0978024	-2.71367	0.00665417	0.629037	452.879	506.284	-0.0414957
ENSBTAG00000032650	DPY19L2	22.874	1.51769	0.559346	2.71333	0.00666103	0.629037	23.4534	20.2878	0.0102779
ENSBTAG00000021814	ENSBTAG00000021814	152.86	1.13862	0.420147	2.71005	0.00672739	0.629037	176.735	122.092	0.0128876
ENSBTAG00000049966	ENSBTAG00000049966	1.86065	4.40995	1.62749	2.70966	0.00673521	0.629037	1.85938	1.80606	0.0034446
ENSBTAG00000011319	SLTM	2659.06	0.258306	0.0953359	2.70943	0.00673983	0.629037	2752.9	2439.21	0.0421527
ENSBTAG00000017482	ISYNA1	3706.89	-0.413133	0.152793	-2.70387	0.00685362	0.629037	3305.38	4067.52	-0.0293451
ENSBTAG00000005848	PRTG	571.852	0.45905	0.169792	2.70359	0.00685941	0.629037	622.513	518.361	0.0268721
ENSBTAG00000046298	SYCE3	7.20032	1.98484	0.734247	2.70323	0.00686702	0.629037	7.33365	6.84379	0.00800403
ENSBTAG00000004769	NEIL2	387.677	0.390526	0.144597	2.70078	0.00691762	0.629037	415.975	357.403	0.0306678
ENSBTAG00000008109	TMEM97	890.465	-0.539051	0.199851	-2.69726	0.00699119	0.629037	794.652	1007.32	-0.0233569
ENSBTAG00000009498	PTEN	1860.46	-0.207288	0.076866	-2.69674	0.00700213	0.629037	1789.21	1975.02	-0.0478339
ENSBTAG00000051210	GSTP1	1300.78	-0.31881	0.118347	-2.69386	0.00706302	0.629037	1217.42	1415.44	-0.0358529
ENSBTAG00000049129	ENSBTAG00000049129	11.1364	-1.32275	0.49117	-2.69306	0.00708	0.629037	10.5903	11.3611	-0.0112665
ENSBTAG00000033464	SPA17	127.588	0.485303	0.180237	2.69259	0.00708993	0.629037	135.943	117.759	0.0254381
ENSBTAG00000019121	IFT122	990.109	-0.247631	0.0920576	-2.68995	0.00714621	0.629037	923.801	1032.08	-0.0428226
ENSBTAG00000020518	PARK7	1770.98	0.392032	0.145785	2.68911	0.00716418	0.629037	1887.04	1582.52	0.030322
ENSBTAG00000052981	ENSBTAG00000052981	7.82356	1.94587	0.723736	2.68864	0.00717439	0.629037	8.05378	7.39982	0.00803224
ENSBTAG00000023523	GKAP1	853.862	0.365948	0.13611	2.68861	0.00717498	0.629037	925.206	790.407	0.0320556
ENSBTAG00000015529	CHCHD4	310.191	0.35377	0.131613	2.68795	0.00718914	0.629037	316.685	277.32	0.0329215
ENSBTAG00000022399	ENSBTAG00000022399	9.42023	1.49848	0.558645	2.68234	0.00731083	0.629037	9.55255	8.968	0.0100645
ENSBTAG00000008661	C15H11orf52	3.06081	-2.72865	1.01734	-2.68214	0.0073152	0.629037	2.97351	3.17711	-0.00566841
ENSBTAG00000048817	SSX5	10.2128	1.61894	0.603699	2.6817	0.007325	0.629037	10.4214	9.58972	0.00941705
ENSBTAG00000046235	SRSF12	211.242	0.429353	0.160109	2.68162	0.00732665	0.629037	232.336	200.262	0.0279736
ENSBTAG00000055060	ENSBTAG00000055060	78.8672	1.14177	0.425868	2.68104	0.00733947	0.629037	88.1882	66.8492	0.012513
ENSBTAG00000047231	TNNI1	82.9824	0.97659	0.364381	2.68013	0.00735933	0.629037	85.4423	68.283	0.0141375
ENSBTAG00000001003	CKMT2	64.7323	0.616563	0.230094	2.67962	0.00737057	0.629037	68.8114	60.2105	0.0205717
ENSBTAG00000005719	GJB4	1.39278	-4.33012	1.61598	-2.67955	0.00737204	0.629037	1.37909	1.42362	-0.00342202
ENSBTAG00000020688	ARHGEF15	189.001	-0.714477	0.266671	-2.67924	0.00737894	0.629037	163.972	209.954	-0.0181818
ENSBTAG00000001969	CCDC39	55.3036	0.683068	0.254995	2.67875	0.00738969	0.629037	57.5098	50.5837	0.0188661
ENSBTAG00000002835	SMAD1	1242.77	-0.309143	0.115421	-2.67839	0.00739763	0.629037	1149.47	1329.88	-0.0363234
ENSBTAG00000021071	TRIM8	1240.08	-0.194486	0.0726639	-2.67651	0.00743929	0.629037	1195.74	1307.53	-0.0488772
ENSBTAG00000018169	ITGB4	97.2362	-1.30231	0.486688	-2.67586	0.00745386	0.629037	81.3325	111.725	-0.0112169
ENSBTAG00000002988	MACO1	1440.62	0.325182	0.121528	2.67578	0.00745549	0.629037	1518.78	1313	0.034883
ENSBTAG00000016236	SLC12A6	1477.78	0.357284	0.133591	2.67446	0.00748494	0.629037	1631.72	1392.12	0.0323592
ENSBTAG00000015109	TOB2	2431.12	-0.23025	0.0861303	-2.67328	0.00751138	0.629037	2291.55	2557.66	-0.044386
ENSBTAG00000049156	CBX4	713.276	-0.252978	0.0946526	-2.6727	0.00752442	0.629037	695.47	777.059	-0.0417662
ENSBTAG00000043324	ENSBTAG00000043324	27.5874	-0.770536	0.288317	-2.67253	0.00752821	0.629037	26.1393	28.731	-0.0169917
ENSBTAG00000016152	DAB2	2078.89	-0.355188	0.132977	-2.67104	0.00756158	0.629037	1863.26	2206.01	-0.0324349
ENSBTAG00000032277	KYNU	22.8093	1.43426	0.5371	2.67038	0.00757648	0.629037	23.6393	20.4757	0.010313
ENSBTAG00000051889	TDRD15	70.0738	1.33055	0.498285	2.67025	0.00757948	0.629037	77.0538	57.4455	0.0109642
ENSBTAG00000049426	ENSBTAG00000049426	51.987	-1.71414	0.642587	-2.66756	0.00764045	0.629037	41.0073	55.8219	-0.0088267
ENSBTAG00000003564	HPX	26.9238	0.947586	0.355413	2.66615	0.00767247	0.629037	27.5884	24.7943	0.0143012
ENSBTAG00000015184	SYDE1	613.598	-0.33902	0.127204	-2.66516	0.00769519	0.629037	574.641	668.993	-0.0335211
ENSBTAG00000004321	SFXN2	429.103	-0.34787	0.130567	-2.6643	0.00771479	0.629037	403.787	464.877	-0.0328244
ENSBTAG00000003776	MSANTD1	27.2987	1.10419	0.414444	2.66428	0.00771536	0.629037	27.1423	24.3829	0.012648
ENSBTAG00000021050	ECEL1	32.5294	0.889043	0.333982	2.66195	0.00776893	0.629037	34.6349	30.4683	0.0149947
ENSBTAG00000047652	RBMXL2	73.8954	0.973328	0.365674	2.66174	0.0077739	0.629037	80.6506	64.2347	0.0139447
ENSBTAG00000027962	ENSBTAG00000027962	39.6741	-0.839203	0.315378	-2.66094	0.00779229	0.629037	36.1573	41.2066	-0.0156963
ENSBTAG00000006645	LPAR6	287.165	-0.405307	0.15232	-2.66088	0.00779359	0.629037	266.452	310.664	-0.0289153
ENSBTAG00000013937	SPICE1	518.949	0.236496	0.0889467	2.65885	0.00784071	0.629037	538.647	488.234	0.0432622
ENSBTAG00000004242	ARPC1A	2180.32	-0.16217	0.0610794	-2.65508	0.00792905	0.629037	2153.44	2325.85	-0.0522486
ENSBTAG00000045711	CYSRT1	7.57588	-1.98229	0.747051	-2.65349	0.0079664	0.629037	7.20177	7.76155	-0.00760894
ENSBTAG00000003581	SETD7	314.059	-0.3789	0.142816	-2.65306	0.00797665	0.629037	288.926	335.379	-0.0303961
ENSBTAG00000018831	DAO	8.3301	-2.42876	0.915471	-2.65301	0.0079777	0.629037	7.66491	8.61417	-0.0062177
ENSBTAG00000009673	SLC9B1	45.4994	-0.637212	0.240234	-2.65246	0.0079907	0.629037	43.002	48.1549	-0.0195871
ENSBTAG00000020556	APOC4	2.03514	4.05677	1.52952	2.65232	0.00799406	0.629037	2.01096	1.96444	0.00358522
ENSBTAG00000019469	SPACA1	32.0016	1.25655	0.473938	2.65129	0.00801848	0.629037	33.9363	28.5055	0.0112719
ENSBTAG00000052601	ENSBTAG00000052601	7.73312	-1.58973	0.599792	-2.65047	0.00803804	0.629037	7.39331	7.839	-0.00926585
ENSBTAG00000024874	MAD2L1	197.544	0.565955	0.213553	2.65019	0.00804473	0.629037	210.934	174.834	0.0216246
ENSBTAG00000022039	CMKLR1	101.977	-0.659345	0.248819	-2.6499	0.0080516	0.629037	92.4935	110.445	-0.0189921
ENSBTAG00000011352	TBC1D30	192.912	0.45625	0.172242	2.64888	0.0080759	0.629037	203.754	175.04	0.0259547
ENSBTAG00000002425	SCN9A	59.0161	1.16197	0.43905	2.64656	0.00813148	0.631447	63.8321	50.7381	0.0119466
ENSBTAG00000046553	SECISBP2L	2425.72	-0.146526	0.0554419	-2.64287	0.00822068	0.636445	2340.55	2506.44	-0.0536159
ENSBTAG00000043036	SNORD12B	33.9894	-0.673074	0.255236	-2.63706	0.00836269	0.642839	31.7493	34.7384	-0.0184749
ENSBTAG00000034246	ACRBP	47.7457	0.823852	0.312894	2.63301	0.00846321	0.642839	48.2769	42.2466	0.015562
ENSBTAG00000016819	FABP3	48.7611	1.10622	0.420187	2.63268	0.00847136	0.642839	50.9436	42.2431	0.0122652
ENSBTAG00000044499	bta-mir-2423	13.8074	-1.06987	0.406423	-2.63241	0.00847805	0.642839	13.2421	14.3455	-0.0125942
ENSBTAG00000010392	ESRRG	55.3848	0.847549	0.322133	2.63105	0.0085122	0.642839	57.7444	49.4289	0.0151794
ENSBTAG00000040409	ENSBTAG00000040409	209.312	0.784257	0.298128	2.63061	0.0085233	0.642839	230.942	177.535	0.0161739
ENSBTAG00000013943	ZNF703	297.958	-0.378948	0.144108	-2.62961	0.00854818	0.642839	265.612	307.529	-0.0298898
ENSBTAG00000047262	KRT42	12.4992	1.29121	0.49107	2.62938	0.00855409	0.642839	12.9512	11.8874	0.0107956
ENSBTAG00000052046	ENSBTAG00000052046	69.2928	1.08914	0.414829	2.62551	0.00865196	0.642839	76.3689	59.991	0.012337
ENSBTAG00000014649	CPT2	481.734	-0.344967	0.131415	-2.62502	0.0086643	0.642839	458.989	531.281	-0.0321507
ENSBTAG00000006910	ASRGL1	959.495	-0.347301	0.132316	-2.62478	0.00867045	0.642839	915.558	1060.63	-0.0319723
ENSBTAG00000002699	KIT	3711.21	-0.41876	0.159607	-2.62369	0.00869825	0.642839	3449.21	4218.89	-0.0273909
ENSBTAG00000000422	TSHZ1	2463.46	-0.261774	0.099813	-2.62264	0.00872502	0.642839	2351.47	2666.05	-0.0395061
ENSBTAG00000050783	SNTG2	46.4982	0.822557	0.313658	2.62246	0.00872969	0.642839	48.3628	42.0691	0.0154438
ENSBTAG00000020148	TEK	718.942	-0.406849	0.155165	-2.62205	0.00874026	0.642839	643.127	771.82	-0.0280275
ENSBTAG00000020238	RIMS1	188.227	0.867651	0.330909	2.62203	0.00874089	0.642839	216.351	160.16	0.0147767
ENSBTAG00000002407	TDRD5	112.977	1.02365	0.39063	2.62052	0.00877965	0.642839	127.525	94.3368	0.0129078
ENSBTAG00000009476	VEGFD	163.931	-0.593596	0.226525	-2.62044	0.00878163	0.642839	155.258	190.07	-0.0202889
ENSBTAG00000050093	ENSBTAG00000050093	21.0775	-1.58996	0.60683	-2.62011	0.00879015	0.642839	19.3304	23.735	-0.00898425
ENSBTAG00000016784	DNAH7	121.081	0.751225	0.286778	2.61953	0.00880498	0.642839	132.426	106.906	0.0166095
ENSBTAG00000014304	TMEM47	1152.15	-0.306287	0.117071	-2.61625	0.00889026	0.643827	1091.72	1258.79	-0.0350695
ENSBTAG00000025502	CNMD	62.4803	0.878631	0.33584	2.61621	0.00889107	0.643827	67.1003	55.7593	0.0145527
ENSBTAG00000030671	HOOK1	302.371	0.527463	0.201635	2.61593	0.00889843	0.643827	334.435	276.104	0.0223735
ENSBTAG00000000830	GPR137B	295.44	-0.309971	0.118529	-2.61514	0.00891902	0.643827	278.78	314.436	-0.0347237
ENSBTAG00000006510	YRDC	409.299	0.308959	0.118333	2.61093	0.00902957	0.649879	427.565	377.768	0.03471
ENSBTAG00000027760	ENSBTAG00000027760	95.654	-0.668132	0.255987	-2.61002	0.00905357	0.649879	86.0762	102.021	-0.0181916
ENSBTAG00000020762	HUNK	316.132	-0.33693	0.129168	-2.60846	0.00909519	0.651043	289.97	330.89	-0.0323808
ENSBTAG00000018915	FAM21A	2683.8	0.308682	0.1184	2.60711	0.00913096	0.651783	2863.26	2486.63	0.0346423
ENSBTAG00000005934	TTYH3	5313.17	-0.282336	0.108383	-2.60499	0.00918766	0.653642	4888.27	5601.62	-0.0369887
ENSBTAG00000047749	ENSBTAG00000047749	66.3569	0.68587	0.263368	2.60423	0.00920802	0.653642	68.9222	59.7392	0.0177088
ENSBTAG00000054294	ENSBTAG00000054294	29.9563	1.51589	0.583375	2.59848	0.00936363	0.658758	31.4886	26.0064	0.00916098
ENSBTAG00000003054	INSRR	127.007	-0.546607	0.210464	-2.59715	0.00940016	0.658758	114.69	134.736	-0.0213869
ENSBTAG00000026242	BAALC	12.6877	1.409	0.542657	2.59649	0.00941825	0.658758	12.9622	11.9437	0.00972755
ENSBTAG00000030669	FGGY	316.605	0.32181	0.124033	2.59454	0.00947163	0.658758	332.815	293.786	0.0332489
ENSBTAG00000005573	SCAND1	688.295	-0.304531	0.117382	-2.59436	0.0094767	0.658758	644.939	734.393	-0.0346958
ENSBTAG00000000828	CAPN6	1032.72	-0.863239	0.332771	-2.59409	0.00948413	0.658758	857.022	1331.05	-0.0144868
ENSBTAG00000050477	ENSBTAG00000050477	576.7	-0.480688	0.185642	-2.58932	0.00961649	0.658758	490.581	607.245	-0.0237453
ENSBTAG00000014711	DBF4	234.334	0.316057	0.122063	2.58929	0.00961732	0.658758	248.945	222.699	0.0335966
ENSBTAG00000024132	SMC1B	250.035	1.06627	0.411934	2.58845	0.00964077	0.658758	286.427	193.234	0.012131
ENSBTAG00000011664	ZIM2	66.7128	1.12697	0.435705	2.58654	0.00969453	0.658758	73.8833	57.1466	0.0115773
ENSBTAG00000025434	ZFP36L1	7250.36	-0.2417	0.0934531	-2.58632	0.00970074	0.658758	6893.9	7774.99	-0.0407275
ENSBTAG00000019524	ITGAD	66.4957	1.6597	0.642111	2.58476	0.00974466	0.658758	64.4203	48.6745	0.00834898
ENSBTAG00000013983	ZC2HC1C	14.5005	1.3781	0.53322	2.58449	0.00975229	0.658758	14.6906	13.4464	0.00979423
ENSBTAG00000000328	TPPP2	16.8549	1.23459	0.477739	2.58424	0.0097593	0.658758	16.7547	15.4327	0.0107242
ENSBTAG00000001696	RBM46	161.166	0.958519	0.37092	2.58417	0.00976143	0.658758	178.986	131.158	0.0131792
ENSBTAG00000052884	ENSBTAG00000052884	46.3593	1.17536	0.455324	2.58137	0.00984082	0.658758	48.8397	40.038	0.0111339
ENSBTAG00000003209	BLCAP	963.773	-0.209194	0.0810622	-2.58066	0.00986105	0.658758	938.205	1032.66	-0.0443923
ENSBTAG00000019920	BICDL2	30.7736	-1.35835	0.526533	-2.57979	0.00988602	0.658758	27.579	33.0591	-0.00986786
ENSBTAG00000002289	NLRP14	26.3837	1.42959	0.554299	2.57909	0.00990597	0.658758	27.558	23.4542	0.00944668
ENSBTAG00000014882	ENSBTAG00000014882	10.7348	1.33156	0.516372	2.57868	0.00991787	0.658758	11.079	10.2508	0.0100221
ENSBTAG00000049695	LMX1B	76.0278	0.925095	0.358875	2.57776	0.00994428	0.658758	83.5148	66.5839	0.0134919
ENSBTAG00000010508	BLVRB	325.834	-0.26786	0.103946	-2.57692	0.00996861	0.658758	307.988	342.06	-0.0377038
ENSBTAG00000002717	INA	164.814	0.987201	0.383277	2.57569	0.0100041	0.658758	183.801	133.758	0.0127686
ENSBTAG00000014502	BRAT1	212.224	-0.415908	0.161492	-2.57541	0.0100122	0.658758	195.591	227.331	-0.0265861
ENSBTAG00000005351	RFXAP	607.194	0.26672	0.103579	2.57505	0.0100226	0.658758	648.724	580.131	0.0377712
ENSBTAG00000013674	EDNRA	5318.95	-0.301652	0.117195	-2.57392	0.0100553	0.658758	4965.03	5737.97	-0.0344554
ENSBTAG00000003956	SGCA	105.042	-0.830108	0.322731	-2.57213	0.0101074	0.658758	95.8321	118.887	-0.0146859
ENSBTAG00000004259	HPCAL1	1715.83	-0.30218	0.117524	-2.57121	0.0101343	0.658758	1584.79	1832.11	-0.0343442
ENSBTAG00000052071	ENSBTAG00000052071	723.696	1.17232	0.456004	2.57085	0.0101451	0.658758	856.292	520.277	0.011048
ENSBTAG00000051667	ENSBTAG00000051667	6.92018	-1.48677	0.578356	-2.57069	0.0101496	0.658758	6.72253	7.18053	-0.00906115
ENSBTAG00000002698	UBE3B	1392.39	-0.246637	0.0959877	-2.56946	0.0101857	0.658758	1323.48	1480.84	-0.0397372
ENSBTAG00000030453	ZC3H14	2468.5	0.172852	0.0672792	2.56918	0.010194	0.658758	2569.84	2372.98	0.0486087
ENSBTAG00000007917	TSHZ2	2601.77	-0.334968	0.130418	-2.56842	0.0102162	0.658758	2390.11	2808.76	-0.0316199
ENSBTAG00000021582	NCAPG	742.992	0.336886	0.131199	2.56775	0.010236	0.658758	794.532	687.343	0.0314607
ENSBTAG00000004581	MS4A14	3.8402	3.25422	1.26812	2.56618	0.0102825	0.658758	3.82333	3.66428	0.00419742
ENSBTAG00000000988	BRCA2	1035.86	0.291133	0.113452	2.56613	0.0102841	0.658758	1079.13	948.186	0.0352042
ENSBTAG00000017167	LRAT	27.7071	0.885386	0.345028	2.56612	0.0102842	0.658758	28.871	25.9307	0.013848
ENSBTAG00000043973	LIN28B	111.499	0.91673	0.357292	2.56577	0.0102947	0.658758	122.152	94.9043	0.013451
ENSBTAG00000002606	LGR4	1247.54	-0.285541	0.111316	-2.56514	0.0103135	0.658758	1170.58	1334.85	-0.0356948
ENSBTAG00000030965	MCM7	2902.99	0.163383	0.0637157	2.56425	0.0103398	0.658758	3021.48	2800.05	0.0496301
ENSBTAG00000013249	SALL2	773.652	-0.382559	0.149216	-2.56379	0.0103537	0.658758	725.971	855.894	-0.0282733
ENSBTAG00000046701	FRAT2	48.5611	-0.603091	0.235285	-2.56324	0.0103701	0.658758	46.3043	51.7989	-0.0191312
ENSBTAG00000014506	ZNF503	1009.01	-0.311722	0.121651	-2.56243	0.0103943	0.658758	958.029	1106.37	-0.0333235
ENSBTAG00000033268	ZFHX4	1111.98	-0.32995	0.128834	-2.56105	0.0104356	0.658758	1058.2	1225.06	-0.0318344
ENSBTAG00000001123	SNRNP48	526.632	0.313977	0.122737	2.55812	0.010524	0.658758	551.727	484.401	0.0330358
ENSBTAG00000054188	CMTM3	871.771	-0.383619	0.149971	-2.55796	0.0105289	0.658758	786.381	936.878	-0.0280873
ENSBTAG00000017507	SV2C	31.978	0.983937	0.384852	2.55667	0.0105681	0.658758	34.3208	29.7192	0.0125877
ENSBTAG00000016221	AMOT	2013.81	-0.261023	0.1021	-2.55654	0.0105718	0.658758	1911.57	2166.57	-0.037878
ENSBTAG00000014775	GUK1	1152.16	0.194682	0.076203	2.55479	0.0106253	0.658758	1214.89	1112.44	0.0454763
ENSBTAG00000012648	ZSWIM5	169.568	0.639421	0.250456	2.55303	0.0106791	0.658758	184.746	150.569	0.0180411
ENSBTAG00000000288	UPF2	2751.77	0.346246	0.135664	2.55223	0.0107036	0.658758	2968.58	2533.29	0.0304306
ENSBTAG00000002335	HAND1	11.8089	-2.83673	1.11151	-2.55214	0.0107064	0.658758	7.8301	9.81555	-0.00478695
ENSBTAG00000018085	GTSF1	145.224	0.995816	0.390391	2.55082	0.010747	0.658758	163.495	119.197	0.0123989
ENSBTAG00000018007	NR2F2	5767.09	-0.363322	0.142519	-2.54928	0.0107944	0.658758	5268.97	6340.89	-0.0291941
ENSBTAG00000004602	PITX1	22.8471	1.20946	0.47446	2.54912	0.0107994	0.658758	23.8664	20.9915	0.0105507
ENSBTAG00000003908	MAPRE1	2114.81	0.278021	0.109087	2.54862	0.0108151	0.658758	2219.7	1953.94	0.0359941
ENSBTAG00000002908	GNG4	38.9585	1.11603	0.437935	2.5484	0.0108218	0.658758	41.3546	34.796	0.0112653
ENSBTAG00000005663	HAUS2	646.9	0.269648	0.105835	2.54783	0.0108396	0.658758	682.433	607.456	0.0367873
ENSBTAG00000017459	DUSP18	494.559	-0.30489	0.119685	-2.54744	0.0108517	0.658758	467.987	532.909	-0.0335433
ENSBTAG00000040116	H1-10	2518.5	-0.349877	0.137348	-2.54738	0.0108536	0.658758	2354.94	2765.29	-0.0300675
ENSBTAG00000020720	C7H1orf35	521.035	0.257991	0.101286	2.54715	0.0108606	0.658758	537.313	483.617	0.0379494
ENSBTAG00000002813	GAB1	3145.77	-0.275694	0.108254	-2.54673	0.0108739	0.658758	2961.63	3380.83	-0.0361699
ENSBTAG00000000029	LYZL6	6.08177	1.94901	0.767231	2.54032	0.0110751	0.669362	6.20461	5.79966	0.00688907
ENSBTAG00000037649	VIPR2	2804.06	-0.43866	0.17279	-2.53869	0.0111267	0.670901	2546.36	3149.51	-0.024716
ENSBTAG00000009263	MFSD1	907.058	0.252707	0.0996478	2.536	0.0112128	0.673005	964.738	860.864	0.038213
ENSBTAG00000013680	ATP1B2	298.237	-0.449843	0.177417	-2.53551	0.0112284	0.673005	274.338	328.305	-0.024129
ENSBTAG00000000221	RBM34	229.532	0.515434	0.203442	2.53356	0.011291	0.673005	235.168	197.768	0.0214162
ENSBTAG00000015280	KIF2C	171.299	0.470342	0.185736	2.53232	0.0113311	0.673005	179.171	153.896	0.0231628
ENSBTAG00000038181	FOCAD	1312.92	-0.169938	0.0671292	-2.53151	0.0113572	0.673005	1278.1	1382.26	-0.0479295
ENSBTAG00000021340	POU2F3	8.02426	1.80741	0.7143	2.53032	0.0113959	0.673005	8.17081	7.62234	0.00731732
ENSBTAG00000023147	LINGO1	145.67	-1.09894	0.434342	-2.53013	0.0114019	0.673005	124.534	169.663	-0.0112189
ENSBTAG00000011828	ARID3B	522.696	0.488293	0.193117	2.52848	0.0114558	0.673005	570.025	465.057	0.0223573
ENSBTAG00000015294	COX10	358.791	0.233826	0.0924866	2.52822	0.0114644	0.673005	375.399	341.388	0.0400664
ENSBTAG00000010947	PHYHIPL	25.1743	1.13669	0.449791	2.52716	0.0114989	0.673005	26.1621	23.0786	0.01088
ENSBTAG00000006899	JPH3	51.8221	0.979951	0.387786	2.52704	0.0115029	0.673005	54.0351	45.206	0.0123
ENSBTAG00000022886	RYR2	552.923	0.633337	0.25065	2.52678	0.0115115	0.673005	604.938	470.318	0.0178083
ENSBTAG00000012606	ZNF541	193.529	0.889804	0.352222	2.52626	0.0115284	0.673005	220.608	160.96	0.0133204
ENSBTAG00000019434	PDCD4	3266.16	0.187843	0.0743852	2.52528	0.0115607	0.673005	3428.45	3137.62	0.0455158
ENSBTAG00000021372	SEPTIN11	2730.53	-0.280051	0.110906	-2.52513	0.0115657	0.673005	2594.88	2956.21	-0.0352195
ENSBTAG00000021771	PTTG1IP	3825.37	-0.213028	0.0843871	-2.52442	0.0115889	0.673005	3650.49	4029.32	-0.042387
ENSBTAG00000001024	ARID1A	7639.91	-0.136244	0.0540216	-2.52202	0.0116682	0.673005	7497.56	8012.64	-0.0514634
ENSBTAG00000052546	ENSBTAG00000052546	5.49965	1.99116	0.789646	2.52158	0.0116828	0.673005	5.53586	5.26786	0.00662438
ENSBTAG00000054884	ENSBTAG00000054884	8.27341	1.64417	0.652049	2.52154	0.0116844	0.673005	8.36127	7.87389	0.00790285
ENSBTAG00000037509	ENSBTAG00000037509	1.9599	-4.5135	1.79097	-2.52014	0.0117309	0.673005	1.83309	1.9756	-0.00284327
ENSBTAG00000004342	CCDC87	33.0047	-0.71031	0.281879	-2.51991	0.0117385	0.673005	31.5936	35.1164	-0.0160386
ENSBTAG00000050304	ENSBTAG00000050304	15.6976	1.52787	0.606426	2.51946	0.0117535	0.673005	16.1739	14.41	0.00841365
ENSBTAG00000005150	HMGB3	1176.74	0.474847	0.18853	2.51867	0.0117797	0.673005	1300.65	1054.27	0.0227313
ENSBTAG00000020127	TKTL1	1002.44	0.863	0.343236	2.5143	0.0119268	0.673005	1163.14	781.635	0.0135253
ENSBTAG00000012252	MOCOS	153.037	0.734434	0.292164	2.51377	0.0119447	0.673005	169.463	135.782	0.0155056
ENSBTAG00000021874	KIF14	391.413	0.389082	0.15481	2.5133	0.0119609	0.673005	423.279	362.582	0.0268472
ENSBTAG00000017200	RHOJ	893.253	-0.325133	0.129371	-2.51319	0.0119645	0.673005	819.05	949.164	-0.0311148
ENSBTAG00000015214	CA3	42.265	1.54428	0.61466	2.51242	0.0119907	0.673005	42.3677	33.9488	0.00827771
ENSBTAG00000010605	VAX2	11.0456	1.45291	0.578562	2.51124	0.0120306	0.673005	11.3098	10.4229	0.00871795
ENSBTAG00000000087	HSD17B12	1888.07	-0.408428	0.162693	-2.51042	0.0120586	0.673005	1724.48	2050.81	-0.0257111
ENSBTAG00000013346	SIX5	898.386	-0.369041	0.14701	-2.51032	0.0120622	0.673005	852.871	1007.94	-0.0279994
ENSBTAG00000016765	C7orf61	39.1241	1.01062	0.402714	2.50953	0.0120893	0.673005	40.6767	34.8937	0.0118019
ENSBTAG00000048736	ENSBTAG00000048736	341.699	-0.467962	0.186501	-2.50917	0.0121017	0.673005	306.226	371.402	-0.0228515
ENSBTAG00000003443	USP46	1420.02	-0.220614	0.0879289	-2.509	0.0121073	0.673005	1357.83	1507.3	-0.0410691
ENSBTAG00000006927	ABCF1	1940.6	0.314969	0.125558	2.50856	0.0121226	0.673005	2049.65	1775.42	0.0318024
ENSBTAG00000008122	GNG5	795.13	-0.243731	0.0971755	-2.50815	0.0121365	0.673005	758.106	844.584	-0.0384448
ENSBTAG00000015612	UTP6	7174.87	0.426846	0.170188	2.50808	0.0121389	0.673005	7866.31	6463.45	0.0247164
ENSBTAG00000015541	DLC1	3497.05	-0.284065	0.113287	-2.50748	0.0121596	0.673005	3200.7	3667.24	-0.0344151
ENSBTAG00000054934	VAMP2	938.386	-0.264812	0.105675	-2.50592	0.0122134	0.674527	867.804	977.772	-0.036207
ENSBTAG00000000210	ARHGAP31	3984.42	-0.271603	0.108489	-2.50351	0.0122968	0.675763	3794.53	4326.55	-0.0354842
ENSBTAG00000054753	ENSBTAG00000054753	85.6667	1.08955	0.435271	2.50316	0.0123089	0.675763	94.2665	72.8508	0.0110222
ENSBTAG00000048432	BTBD3	1449.61	-0.21287	0.0850622	-2.50252	0.0123313	0.675763	1422.91	1572.17	-0.0418095
ENSBTAG00000032719	TFRC	950.524	0.562646	0.224953	2.50117	0.0123782	0.675763	972.844	761.298	0.0193383
ENSBTAG00000048005	MGC157368	34.9645	0.948186	0.379154	2.50079	0.0123916	0.675763	36.9508	32.1879	0.01235
ENSBTAG00000050312	ENSBTAG00000050312	1.48629	3.64591	1.45794	2.50072	0.012394	0.675763	1.47742	1.45151	0.00350005
ENSBTAG00000014669	NDUFA12	350.36	0.410761	0.164395	2.49862	0.0124676	0.678335	378.933	323.609	0.0253574
ENSBTAG00000008114	CD99	4223.81	-0.271025	0.10857	-2.49632	0.0125488	0.680479	3886.81	4437.62	-0.0353605
ENSBTAG00000048724	ENSBTAG00000048724	2.45292	3.6846	1.4762	2.496	0.0125602	0.680479	2.4443	2.36705	0.0034462
ENSBTAG00000011971	NRP2	1954.62	-0.461956	0.185152	-2.49502	0.0125952	0.680935	1711.44	2118.97	-0.0228556
ENSBTAG00000052283	ENSBTAG00000052283	12.6414	1.43608	0.575856	2.49383	0.0126374	0.681305	12.8253	11.8024	0.00865746
ENSBTAG00000009602	TMEM120B	397.171	0.255229	0.102365	2.49333	0.0126552	0.681305	412.037	372.217	0.036852
ENSBTAG00000049421	ENSBTAG00000049421	6.08082	2.50825	1.00663	2.49173	0.0127123	0.682948	5.98036	5.49466	0.00512127
ENSBTAG00000019173	PAG12	1.64833	-5.35698	2.15059	-2.49093	0.0127408	0.683044	1.51572	1.61389	-0.00231548
ENSBTAG00000052914	ENSBTAG00000052914	6.31252	1.89162	0.759908	2.48927	0.0128005	0.684812	6.24548	5.99913	0.00673123
ENSBTAG00000010531	CYP1B1	1060	-0.434816	0.174733	-2.48846	0.0128297	0.684943	876.977	1061.24	-0.0239616
ENSBTAG00000001918	STXBP5L	100.528	0.938997	0.377566	2.48697	0.0128835	0.68639	109.985	85.8992	0.0122993
ENSBTAG00000023820	ENSBTAG00000023820	2.23521	3.82631	1.54075	2.4834	0.0130133	0.690651	2.15452	2.11125	0.00327359
ENSBTAG00000039530	NEFM	51.805	1.27393	0.513001	2.48329	0.0130174	0.690651	56.4353	43.9765	0.00949174
ENSBTAG00000020384	WDR47	769.34	0.343746	0.138494	2.48204	0.0130634	0.691382	821.067	706.921	0.0290682
ENSBTAG00000015835	PIWIL2	323.563	0.946628	0.381483	2.48144	0.0130852	0.691382	372.253	257.84	0.0121559
ENSBTAG00000039028	PI3	620.223	1.15542	0.466417	2.47722	0.0132409	0.696929	667.865	426.951	0.0102457
ENSBTAG00000015037	GAREM2	84.9219	-0.503271	0.203167	-2.47713	0.0132445	0.696929	79.9091	90.6774	-0.020915
ENSBTAG00000050943	ENSBTAG00000050943	190.345	0.835638	0.337533	2.47572	0.0132966	0.697998	220.885	163.047	0.0134419
ENSBTAG00000046664	TSC22D1	3866.98	-0.208212	0.084122	-2.47512	0.0133193	0.697998	3687.44	4075.75	-0.0416219
ENSBTAG00000051072	AQP4	4.71757	2.28114	0.921945	2.47427	0.0133507	0.698214	4.72512	4.47616	0.00553558
ENSBTAG00000030979	TUBA3E	140.599	1.12824	0.456217	2.47304	0.0133968	0.699199	158.569	113.956	0.0104118
ENSBTAG00000021483	OLFML1	1378.76	-0.324604	0.131348	-2.47134	0.0134608	0.699324	1274	1482.34	-0.0302102
ENSBTAG00000031777	GDPD5	457.71	0.819067	0.331474	2.47098	0.0134742	0.699324	482.478	350.025	0.0136176
ENSBTAG00000007298	TEX29	5.45662	1.94494	0.787564	2.46957	0.0135277	0.699324	5.50444	5.24754	0.00642929
ENSBTAG00000006999	RYR1	969.717	-0.473452	0.192006	-2.46582	0.0136699	0.699324	903.303	1117.3	-0.0218647
ENSBTAG00000032839	LRCH3	2097.61	-0.271581	0.110177	-2.46494	0.0137037	0.699324	2006.88	2276.01	-0.0345282
ENSBTAG00000003653	LYAR	484.835	0.301559	0.122362	2.46449	0.0137208	0.699324	515.874	456.669	0.0318667
ENSBTAG00000019903	RAMP2	542.126	-0.563054	0.228492	-2.46421	0.0137314	0.699324	465.585	599.161	-0.0187581
ENSBTAG00000043985	DACH1	852.296	-0.55724	0.226159	-2.46393	0.0137424	0.699324	742.914	973.18	-0.0189255
ENSBTAG00000000281	MND1	124.408	0.514525	0.208962	2.46229	0.0138052	0.699324	132.66	114.408	0.0202721
ENSBTAG00000035958	RHOBTB2	339.688	-0.304827	0.123836	-2.46153	0.0138347	0.699324	312.044	351.563	-0.0315297
ENSBTAG00000014082	CHST9	23.0102	2.48079	1.00803	2.46103	0.013854	0.699324	20.9589	16.6421	0.00502395
ENSBTAG00000019394	ANO5	51.5618	1.00118	0.406837	2.46088	0.0138598	0.699324	54.7662	45.5306	0.0113837
ENSBTAG00000019742	FOXJ2	1112.36	-0.164638	0.0669184	-2.46028	0.0138829	0.699324	1078.25	1162.48	-0.0466198
ENSBTAG00000002253	FKBP6	136.526	1.06548	0.433142	2.4599	0.0138978	0.699324	156.456	111.06	0.0107928
ENSBTAG00000008186	UBXN6	1162.52	0.190445	0.0774216	2.45984	0.0138997	0.699324	1240.8	1138.96	0.0433805
ENSBTAG00000033078	CNEP1R1	525.581	0.267819	0.108879	2.45979	0.013902	0.699324	556.022	497.328	0.0347579
ENSBTAG00000011100	CTSC	2657.02	-0.178273	0.0724812	-2.45958	0.01391	0.699324	2570.91	2796.76	-0.0448974
ENSBTAG00000015317	SLC4A10	39.7861	1.10567	0.449649	2.45896	0.0139341	0.699324	41.6638	35.2419	0.0104528
ENSBTAG00000002044	SIRT3	296.995	-0.402633	0.163803	-2.45803	0.0139701	0.699324	273.446	318.675	-0.0249998
ENSBTAG00000005039	ARAF	1571.52	-0.190876	0.0776548	-2.45801	0.0139711	0.699324	1492.79	1632.28	-0.0432762
ENSBTAG00000051506	ENSBTAG00000051506	122.777	-0.411183	0.167285	-2.45798	0.0139723	0.699324	113.128	127.555	-0.024553
ENSBTAG00000005833	ETNK1	1033.41	-0.376343	0.153201	-2.45653	0.0140287	0.699611	930.835	1110.73	-0.0264437
ENSBTAG00000015763	SPATA22	51.9054	1.09137	0.444373	2.45597	0.0140506	0.699611	55.6365	45.4634	0.0105388
ENSBTAG00000020937	SNAPC1	196.447	0.390346	0.158997	2.45505	0.0140864	0.699611	207.181	181.641	0.0256096
ENSBTAG00000046979	LGMN	1969.28	-0.220322	0.089773	-2.45421	0.0141195	0.699611	1927.25	2140.14	-0.0396291
ENSBTAG00000053812	ENSBTAG00000053812	27.3584	-0.91935	0.37461	-2.45415	0.0141216	0.699611	25.9671	29.3761	-0.012161
ENSBTAG00000002391	TGFB1I1	407.706	-0.405889	0.165558	-2.45164	0.0142207	0.699611	365.248	433.23	-0.0247051
ENSBTAG00000033291	SPAG6	36.2465	1.0152	0.414114	2.4515	0.0142261	0.699611	38.6782	33.1032	0.0111557
ENSBTAG00000030670	PCNT	4170.74	0.20569	0.083945	2.4503	0.0142739	0.699611	4325.37	3935.27	0.0412488
ENSBTAG00000048246	DPP4	98.1423	-0.625988	0.255497	-2.45008	0.0142825	0.699611	90.7225	106.742	-0.0168935
ENSBTAG00000010027	CHDH	114.437	0.62718	0.256001	2.44991	0.0142892	0.699611	121.091	101.549	0.0168629
ENSBTAG00000001168	BRAP	1002.05	0.395355	0.16142	2.44923	0.0143162	0.699611	1094.53	918.187	0.0252193
ENSBTAG00000048576	ENSBTAG00000048576	21.8521	1.99017	0.81306	2.44775	0.0143752	0.699611	19.9501	16.8566	0.00615482
ENSBTAG00000009649	DRC1	32	1.18726	0.485049	2.44771	0.0143766	0.699611	33.5282	28.6099	0.00974082
ENSBTAG00000000374	LRRTM4	962.156	-0.5933	0.242612	-2.44547	0.0144664	0.699611	785.823	1026.86	-0.0176418
ENSBTAG00000013405	FAM92A	545.395	0.284046	0.116175	2.44497	0.0144863	0.699611	578.911	514.564	0.0329014
ENSBTAG00000038700	FAM124B	127.422	-0.942796	0.385665	-2.4446	0.0145014	0.699611	104.875	142.222	-0.0118028
ENSBTAG00000002485	TNS1	9153.45	-0.288837	0.118162	-2.44441	0.014509	0.699611	8449.76	9752.69	-0.0324686
ENSBTAG00000011865	MTA2	3034.04	-0.162268	0.0664165	-2.44319	0.014558	0.699611	2899.66	3132.85	-0.0464411
ENSBTAG00000013588	ZNF532	4136.28	-0.191807	0.0785198	-2.44279	0.0145743	0.699611	3974.31	4360.67	-0.0427409
ENSBTAG00000047709	ENSBTAG00000047709	22.9558	1.14322	0.468052	2.44251	0.0145855	0.699611	23.6927	21.0902	0.0100084
ENSBTAG00000014814	BICRAL	1874.45	-0.15846	0.0648841	-2.4422	0.0145981	0.699611	1823.96	1966.49	-0.0468796
ENSBTAG00000021344	USP26	113.608	0.886684	0.363251	2.44097	0.0146479	0.699611	120.993	94.7108	0.0123956
ENSBTAG00000010979	CDKL3	17.0571	1.42577	0.584235	2.44041	0.0146705	0.699611	17.4378	15.6124	0.00827039
ENSBTAG00000006743	RBBP8	1350.9	0.597515	0.244849	2.44034	0.0146733	0.699611	1501.39	1158.15	0.0174582
ENSBTAG00000011322	HIPK1	2616.6	-0.19027	0.0779995	-2.43937	0.014713	0.699611	2490.77	2730.82	-0.0428375
ENSBTAG00000014859	CAPS2	18.737	1.19498	0.489973	2.43886	0.0147336	0.699611	18.6624	17.0351	0.0096072
ENSBTAG00000007237	BUB1B	548.533	0.222905	0.0914107	2.4385	0.0147485	0.699611	563.378	513.148	0.0389133
ENSBTAG00000001509	ELK3	957.368	-0.32084	0.131573	-2.43849	0.0147488	0.699611	889.389	1031.79	-0.0297552
ENSBTAG00000052866	ENSBTAG00000052866	2922.92	-0.271664	0.11144	-2.43776	0.0147785	0.699611	2758.71	3130.55	-0.0338503
ENSBTAG00000004106	PRKRIP1	235.919	0.244045	0.100129	2.43731	0.0147971	0.699611	247.41	226.655	0.0365713
ENSBTAG00000008925	MRE11	1133.21	0.173844	0.0713673	2.43591	0.0148545	0.701034	1145.56	1058.83	0.0447979
ENSBTAG00000014713	RARRES1	125.003	-0.549283	0.225569	-2.43509	0.0148879	0.701319	115.272	136.612	-0.0187219
ENSBTAG00000023891	RBM20	180.264	0.956296	0.393075	2.43286	0.01498	0.703412	197.222	146.065	0.0115389
ENSBTAG00000047425	ENSBTAG00000047425	107.191	0.421884	0.173423	2.43269	0.0149872	0.703412	108.041	96.7021	0.0235446
ENSBTAG00000002978	PRKG2	30.8816	0.911081	0.374739	2.43124	0.0150472	0.703656	31.4805	28.2336	0.0120075
ENSBTAG00000055100	ENSBTAG00000055100	79.3961	0.979606	0.402925	2.43124	0.0150473	0.703656	85.7112	68.2013	0.0112886
ENSBTAG00000025263	FAM160A1	305.032	-0.35689	0.146879	-2.42982	0.0151061	0.704293	299.862	346.959	-0.0270855
ENSBTAG00000016619	MIS18A	125.153	0.525515	0.216298	2.42959	0.0151159	0.704293	134.711	116.026	0.0193796
ENSBTAG00000052755	ENSBTAG00000052755	16.581	-0.968935	0.399187	-2.42727	0.0152129	0.706274	15.798	17.0788	-0.0113534
ENSBTAG00000011543	PDCD1	170.724	-0.463486	0.190951	-2.42725	0.0152136	0.706274	159.76	187.115	-0.0216012
ENSBTAG00000047917	ENSBTAG00000047917	133.223	0.919505	0.37893	2.42658	0.0152417	0.706301	148.388	113.345	0.0118641
ENSBTAG00000008419	PDE2A	329.315	-0.606054	0.249961	-2.42459	0.0153256	0.708551	290.719	372.711	-0.0170175
ENSBTAG00000015011	MAP11	246.72	0.295606	0.121944	2.42412	0.0153456	0.708551	261.887	235.118	0.031415
ENSBTAG00000021949	NEFL	35.1982	1.27046	0.524527	2.42211	0.0154308	0.711206	36.3682	30.7282	0.00897506
ENSBTAG00000014714	TUBGCP5	977.296	0.23514	0.0971198	2.42113	0.0154724	0.711627	1017.21	918.064	0.0370986
ENSBTAG00000030337	MYCBP	243.236	0.252829	0.104492	2.41961	0.0155374	0.711627	258.561	235.776	0.0352179
ENSBTAG00000023635	CLEC6A	27.6252	1.25951	0.520709	2.41884	0.0155701	0.711627	28.1295	24.5002	0.00901369
ENSBTAG00000029975	bta-mir-33a	1.3528	-3.43798	1.42193	-2.41783	0.0156135	0.711627	1.32201	1.35393	-0.00344446
ENSBTAG00000047036	GPR39	8.31243	-1.20569	0.49879	-2.41723	0.0156392	0.711627	8.11915	8.65428	-0.00934198
ENSBTAG00000003877	ZCCHC24	793.277	-0.313554	0.129726	-2.41704	0.0156472	0.711627	735.677	847.375	-0.029823
ENSBTAG00000000064	FEN1	413.015	0.241602	0.0999613	2.41695	0.0156511	0.711627	433.581	393.122	0.0363022
ENSBTAG00000014038	CDKL2	39.7119	0.971209	0.401875	2.4167	0.0156621	0.711627	41.6807	35.9184	0.011223
ENSBTAG00000047341	ENSBTAG00000047341	24.3518	0.962422	0.398437	2.41549	0.0157139	0.712539	25.105	22.6025	0.011298
ENSBTAG00000006468	PIWIL1	32.4428	1.29517	0.53639	2.41461	0.0157521	0.712539	34.2139	28.5487	0.00876495
ENSBTAG00000005086	RPRD1B	1210.23	-0.237113	0.0982118	-2.4143	0.0157656	0.712539	1134.38	1265.9	-0.0367089
ENSBTAG00000015778	SASS6	414.039	0.226087	0.0936743	2.41355	0.0157981	0.712751	438.558	400.02	0.0378925
ENSBTAG00000005749	ENSBTAG00000005749	3.31014	3.53851	1.4669	2.41223	0.0158553	0.713238	3.31764	3.14938	0.00332515
ENSBTAG00000009351	ATXN10	2962.65	-0.209316	0.0867918	-2.4117	0.0158782	0.713238	2800.05	3095.4	-0.0397687
ENSBTAG00000008255	QRFPR	121.903	-0.968101	0.401497	-2.41123	0.015899	0.713238	106.072	140.83	-0.0111981
ENSBTAG00000054156	ENSBTAG00000054156	10.1452	1.37568	0.570646	2.41074	0.0159202	0.713238	10.2815	9.63306	0.00828933
ENSBTAG00000019120	WDHD1	1368.57	0.673678	0.279596	2.40946	0.015976	0.713684	1548.56	1145.14	0.015307
ENSBTAG00000000868	ZFP1	138.681	0.446345	0.185275	2.4091	0.015992	0.713684	147.823	129.442	0.022002
ENSBTAG00000019832	TGFBR2	3011.08	-0.312856	0.129891	-2.4086	0.0160138	0.713684	2756.8	3203.44	-0.0296857
ENSBTAG00000007783	MYBL2	403.23	0.283585	0.117798	2.40738	0.0160676	0.714315	431.154	383.364	0.032041
ENSBTAG00000000869	OBI1	246.375	0.469709	0.195142	2.40701	0.0160836	0.714315	258.727	217.927	0.0210048
ENSBTAG00000009470	CLIC4	2022.65	-0.226654	0.0942296	-2.40534	0.0161573	0.716346	1967.86	2193.7	-0.0376128
ENSBTAG00000049314	ENSBTAG00000049314	6.47134	1.92951	0.803097	2.40259	0.0162794	0.718551	6.45048	6.15196	0.00605864
ENSBTAG00000001920	POLQ	559.705	0.326704	0.13599	2.40242	0.0162871	0.718551	594.755	518.187	0.0285279
ENSBTAG00000009155	SCN5A	85.6912	0.785583	0.327266	2.40044	0.0163752	0.718551	93.0703	75.8132	0.0132777
ENSBTAG00000003112	THUMPD3	1098.35	0.272727	0.11369	2.39886	0.0164464	0.718551	1142.52	1011.91	0.0328013
ENSBTAG00000001292	LTF	1144.96	0.553009	0.230562	2.39853	0.0164612	0.718551	1277.32	995.587	0.0180582
ENSBTAG00000006341	SLC35F4	10.6798	1.44491	0.602435	2.39844	0.0164649	0.718551	10.9494	10.1456	0.00784745
ENSBTAG00000003319	FLRT3	280.786	-0.399948	0.166764	-2.39829	0.016472	0.718551	262.782	305.888	-0.0239915
ENSBTAG00000019552	PGRMC1	1535.98	-0.302916	0.126374	-2.39698	0.0165308	0.718551	1414.89	1620.87	-0.0301933
ENSBTAG00000019410	CEP57L1	234.848	-0.272558	0.113779	-2.39551	0.0165973	0.718551	225.991	249.813	-0.0327353
ENSBTAG00000005738	ATP8B1	90.0899	-0.755589	0.315437	-2.39537	0.0166035	0.718551	82.3206	100.548	-0.0136755
ENSBTAG00000018399	MYH15	47.5062	0.934158	0.390032	2.39508	0.0166167	0.718551	50.0508	42.3892	0.0113782
ENSBTAG00000015313	CEACAM19	9.07861	-1.5648	0.653345	-2.39505	0.0166179	0.718551	8.64338	9.56404	-0.00728855
ENSBTAG00000025642	RYR3	407.8	0.545444	0.227741	2.39502	0.0166193	0.718551	436.974	354.541	0.0182269
ENSBTAG00000019125	SLC1A1	30.6378	1.09129	0.45574	2.39455	0.0166406	0.718551	32.1362	27.9111	0.00995702
ENSBTAG00000052814	ENSBTAG00000052814	4.26813	2.46368	1.02894	2.39438	0.0166483	0.718551	4.28951	4.10566	0.00473679
ENSBTAG00000015462	BNC1	112.233	0.975096	0.40727	2.39422	0.0166557	0.718551	124.81	95.0833	0.010959
ENSBTAG00000046078	ENSBTAG00000046078	6.07923	1.77562	0.742306	2.39203	0.0167556	0.719027	6.08282	5.80358	0.00647891
ENSBTAG00000038854	CLEC2L	31.3048	1.14239	0.478019	2.38984	0.0168559	0.719027	33.2199	28.1782	0.00953327
ENSBTAG00000026909	ENSBTAG00000026909	289.891	2.01792	0.844403	2.38976	0.0168594	0.719027	278.248	151.274	0.00573234
ENSBTAG00000013501	DHRS13	103.021	-0.512408	0.2145	-2.38885	0.0169011	0.719027	95.9249	111.424	-0.0191664
ENSBTAG00000010210	SUV39H2	200.714	0.348169	0.145762	2.38862	0.0169117	0.719027	205.15	182.731	0.0267804
ENSBTAG00000034848	F2RL1	52.8116	-0.871192	0.364838	-2.38789	0.0169456	0.719027	48.4855	57.4287	-0.0120051
ENSBTAG00000002918	RAD51	374.269	0.291708	0.122164	2.38785	0.0169473	0.719027	397.261	354.746	0.03089
ENSBTAG00000007698	TMEM59L	106.489	0.550749	0.230648	2.38783	0.0169483	0.719027	117.603	101.146	0.0179634
ENSBTAG00000046565	ENSBTAG00000046565	73.3167	1.03516	0.433608	2.38731	0.0169722	0.719027	80.1764	63.3418	0.010347
ENSBTAG00000051524	SERP2	42.7226	0.633582	0.2654	2.38727	0.016974	0.719027	43.1771	39.1691	0.0158572
ENSBTAG00000005160	GTF2H1	883.526	0.361548	0.15145	2.38724	0.0169754	0.719027	940.093	802.883	0.0259188
ENSBTAG00000032455	H2BC18	1508.56	0.410412	0.171992	2.38623	0.0170221	0.719099	1648.54	1382.43	0.0232379
ENSBTAG00000008787	FAM171A1	1646.84	-0.321884	0.134906	-2.38599	0.0170332	0.719099	1503.34	1757.83	-0.0285127
ENSBTAG00000018383	ATAD5	418.107	0.258659	0.108513	2.38368	0.0171404	0.71928	443.388	398.64	0.0337437
ENSBTAG00000030898	MS4A13	50.5143	1.16998	0.490884	2.38343	0.0171523	0.71928	53.0224	43.4386	0.00928429
ENSBTAG00000015789	BCAN	67.9899	0.904459	0.379513	2.38321	0.0171624	0.71928	73.3181	59.8176	0.0115745
ENSBTAG00000048991	REC114	43.8371	1.24321	0.5217	2.383	0.0171724	0.71928	46.1042	37.6716	0.00880909
ENSBTAG00000046803	GAS1	1629.77	-0.292856	0.122911	-2.38266	0.0171879	0.71928	1546.63	1782.18	-0.0306743
ENSBTAG00000009243	MFSD4B	140.325	0.475683	0.199676	2.38228	0.0172059	0.71928	151.517	131.69	0.0203583
ENSBTAG00000014793	C16H1orf112	192.142	0.394081	0.165564	2.38024	0.0173013	0.72209	204.226	178.745	0.0239513
ENSBTAG00000010793	CCDC80	676.085	0.287969	0.121099	2.37796	0.0174086	0.723317	692.22	611.232	0.0309703
ENSBTAG00000014977	ALX1	36.7588	0.973905	0.409575	2.37785	0.0174141	0.723317	39.0375	33.5569	0.0108081
ENSBTAG00000008871	DDX4	376.32	1.09886	0.462129	2.37782	0.0174154	0.723317	431.795	290.373	0.00974536
ENSBTAG00000006101	PSMD4	2459.97	0.159137	0.0669935	2.3754	0.0175298	0.723507	2544.79	2363.16	0.0449603
ENSBTAG00000049287	ENSBTAG00000049287	690.567	-0.270528	0.113923	-2.37467	0.0175648	0.723507	653.477	734.647	-0.0324135
ENSBTAG00000006159	KCNJ3	392.024	-0.65851	0.277344	-2.37435	0.0175801	0.723507	342.326	460.765	-0.0151567
ENSBTAG00000048790	ENSBTAG00000048790	161.353	-0.411179	0.173201	-2.374	0.0175965	0.723507	148.315	169.735	-0.0229732
ENSBTAG00000034885	RGCC	108.844	-0.599653	0.252694	-2.37304	0.0176426	0.723507	97.9501	116.772	-0.0164508
ENSBTAG00000013620	UCHL5	754.475	0.163678	0.0689966	2.37226	0.0176797	0.723507	780.02	726.354	0.0443099
ENSBTAG00000052186	ENSBTAG00000052186	146.582	1.13253	0.477526	2.37166	0.0177084	0.723507	174.836	119.01	0.00944189
ENSBTAG00000051913	UST	1274.31	-0.263031	0.110952	-2.37067	0.017756	0.723507	1209.2	1369.55	-0.033007
ENSBTAG00000046990	GON7	278.757	0.364801	0.153882	2.37065	0.0177566	0.723507	292.303	255.685	0.0253883
ENSBTAG00000013215	MREG	78.3134	0.72432	0.305705	2.36934	0.0178198	0.723507	84.3838	71.4422	0.0138743
ENSBTAG00000021339	SCN8A	268.258	0.636507	0.268694	2.36889	0.0178414	0.723507	299.771	239.001	0.0155474
ENSBTAG00000031107	HS3ST3A1	605.481	-0.402619	0.169987	-2.36853	0.0178589	0.723507	560.342	666.456	-0.0232927
ENSBTAG00000046419	TPC3	73.7818	-2.22604	0.940053	-2.36799	0.017885	0.723507	47.8591	66.9172	-0.00510131
ENSBTAG00000038062	FUT4	348.145	-0.253527	0.107107	-2.36705	0.0179306	0.723507	333.058	369.013	-0.0338258
ENSBTAG00000030180	SHANK3	936.523	-0.406681	0.17184	-2.36663	0.0179509	0.723507	845.977	1019.09	-0.0230557
ENSBTAG00000020123	AUP1	847.617	-0.170807	0.0721781	-2.36646	0.0179591	0.723507	802.806	866.092	-0.0432572
ENSBTAG00000055014	SH3BGRL2	274.225	-0.543424	0.229673	-2.36607	0.0179779	0.723507	250.006	307.74	-0.0178511
ENSBTAG00000008495	AP3B2	62.4816	0.721629	0.30501	2.36592	0.0179854	0.723507	65.2564	56.4412	0.0138785
ENSBTAG00000020578	PRDM6	223.135	-0.374109	0.158187	-2.36498	0.0180311	0.723507	211.391	242.624	-0.0247385
ENSBTAG00000049752	ENSBTAG00000049752	5.15198	2.04649	0.865667	2.36406	0.0180761	0.723507	5.17588	4.94899	0.00551245
ENSBTAG00000012664	NDST2	848.816	-0.215725	0.0912539	-2.36401	0.0180782	0.723507	812.095	896.781	-0.0377454
ENSBTAG00000001663	PDF	80.5378	0.406063	0.17178	2.36385	0.0180862	0.723507	84.6906	76.6937	0.0230343
ENSBTAG00000015346	NASP	3477.9	0.232908	0.0985412	2.36356	0.0181003	0.723507	3669.7	3298.41	0.0358401
ENSBTAG00000003806	ECM1	177.046	-0.715414	0.302769	-2.36291	0.0181323	0.723507	153.086	195.862	-0.0139481
ENSBTAG00000007703	NMT2	326.157	0.418882	0.177275	2.36289	0.0181329	0.723507	356.605	303.876	0.0224033
ENSBTAG00000051779	PFDN1	743.937	0.309516	0.131014	2.36246	0.018154	0.723507	770.724	676.193	0.0289016
ENSBTAG00000017296	POLN	96.4922	0.602554	0.255238	2.36076	0.0182377	0.725714	98.9023	85.1116	0.0162106
ENSBTAG00000027074	SV2B	79.7408	0.866814	0.367546	2.35838	0.0183548	0.726896	87.3523	71.1956	0.0117435
ENSBTAG00000038286	PPDPFL	11.6582	-1.07369	0.45529	-2.35826	0.0183607	0.726896	11.2019	11.9634	-0.00976149
ENSBTAG00000010060	SLC43A3	85.2425	-0.550122	0.233288	-2.35813	0.0183673	0.726896	79.9906	91.8641	-0.0175401
ENSBTAG00000030616	ZCCHC10	171.204	-0.285843	0.121254	-2.3574	0.0184036	0.726896	164.66	180.885	-0.0306659
ENSBTAG00000002613	MIS18BP1	585.798	0.307563	0.130473	2.35728	0.0184092	0.726896	621.25	546.416	0.0289328
ENSBTAG00000020334	ENTPD5	411.586	-0.231285	0.0981714	-2.35593	0.0184763	0.727667	405.013	445.991	-0.0358153
ENSBTAG00000009394	NSMCE2	293.565	0.246319	0.104581	2.3553	0.0185076	0.727667	302.597	275.704	0.0342431
ENSBTAG00000016378	LRP10	2015.31	-0.292687	0.124274	-2.35518	0.018514	0.727667	1886.57	2172.95	-0.0300503
ENSBTAG00000054705	ENSBTAG00000054705	2.09208	-5.13205	2.18062	-2.35348	0.0185985	0.728412	2.02696	2.14049	-0.0021427
ENSBTAG00000049957	ENSBTAG00000049957	8.53289	1.59791	0.678995	2.35335	0.0186052	0.728412	8.59365	8.05316	0.00686444
ENSBTAG00000016662	CPS1	73.6976	-0.608668	0.258668	-2.35309	0.0186182	0.728412	70.5376	80.9822	-0.0159609
ENSBTAG00000011563	TNFSF13B	26.1037	1.4072	0.598211	2.35235	0.0186553	0.728753	26.0688	22.7016	0.00767906
ENSBTAG00000050200	SALL3	45.0364	0.920388	0.391559	2.35057	0.0187446	0.730965	48.621	40.9022	0.0110698
ENSBTAG00000031548	ENSBTAG00000031548	1516.06	-0.50781	0.216133	-2.34952	0.0187975	0.730965	1343.03	1721.27	-0.0186994
ENSBTAG00000046129	RAB34	1319.7	-0.215851	0.091879	-2.3493	0.0188089	0.730965	1245.92	1376.59	-0.0373396
ENSBTAG00000004556	SLC2A3	650.361	-0.402818	0.171488	-2.34896	0.0188261	0.730965	597.816	712.893	-0.0229166
ENSBTAG00000015856	CFAP126	111.776	-0.424354	0.180745	-2.3478	0.0188844	0.732121	104.71	118.234	-0.02188
ENSBTAG00000014623	MCM8	162.782	0.399982	0.170441	2.34675	0.0189379	0.733087	175.671	154.726	0.023016
ENSBTAG00000052996	ENSBTAG00000052996	48.7514	1.03322	0.440395	2.34612	0.0189701	0.733224	51.0966	42.6927	0.00997657
ENSBTAG00000052748	ENSBTAG00000052748	4.55068	1.79404	0.765805	2.34269	0.0191454	0.738884	4.57448	4.38723	0.00610953
ENSBTAG00000010875	MSX1	27.1548	-0.869186	0.371232	-2.34136	0.0192139	0.739852	26.0997	29.3071	-0.0115375
ENSBTAG00000020283	DUSP5	268.013	-0.403513	0.172411	-2.34042	0.0192622	0.739852	250.775	291.138	-0.0227237
ENSBTAG00000032130	CATSPER2	34.198	-0.770211	0.329092	-2.34041	0.0192626	0.739852	31.8036	35.476	-0.0128147
ENSBTAG00000022520	BRCA1	808.573	0.287067	0.1227	2.33959	0.0193051	0.739852	857.38	756.302	0.030148
ENSBTAG00000017458	CALCR	59.2132	1.0799	0.461659	2.33917	0.0193266	0.739852	63.916	51.2235	0.00954152
ENSBTAG00000012265	VWF	2251.81	-0.733601	0.31366	-2.33884	0.0193437	0.739852	1780.24	2601.91	-0.0133582
ENSBTAG00000009997	ANO1	94.9602	-0.734176	0.314171	-2.33687	0.0194459	0.740455	85.6574	103.258	-0.0133258
ENSBTAG00000010496	STAG3	301.496	0.673037	0.288188	2.33541	0.0195219	0.740455	332.355	260.666	0.0143747
ENSBTAG00000015511	FADS3	46.2585	-0.722065	0.309185	-2.33538	0.0195234	0.740455	42.9549	48.812	-0.0135055
ENSBTAG00000001792	MICOS13	263.281	0.288032	0.123337	2.33532	0.0195265	0.740455	275.383	247.362	0.0299697
ENSBTAG00000011192	GPR87	22.4198	1.35494	0.580449	2.3343	0.0195801	0.740455	21.8433	19.5703	0.00780037
ENSBTAG00000014782	STAB1	2258.78	-0.534468	0.229024	-2.33368	0.0196127	0.740455	1971.97	2597.96	-0.0176295
ENSBTAG00000052265	ENSBTAG00000052265	175.434	-0.410153	0.175861	-2.33226	0.0196873	0.740455	162.796	186.022	-0.0222542
ENSBTAG00000009355	SNAP91	267.872	0.892029	0.382534	2.33189	0.0197062	0.740455	298.698	217.418	0.0111836
ENSBTAG00000000706	ADAMTS1	1492.25	-0.298075	0.127849	-2.33146	0.0197293	0.740455	1427.81	1636.18	-0.0290785
ENSBTAG00000001886	FAM122B	963.909	-0.322698	0.138436	-2.33103	0.0197518	0.740455	897.388	1040.03	-0.0272562
ENSBTAG00000046348	ELAVL2	265.122	0.881662	0.378328	2.33042	0.019784	0.740455	299.286	215.198	0.011283
ENSBTAG00000014653	SPNS1	883.438	-0.241737	0.103743	-2.33015	0.019798	0.740455	839.84	936.478	-0.0340672
ENSBTAG00000051963	ENSBTAG00000051963	12.8378	1.13624	0.48772	2.3297	0.019822	0.740455	13.1043	12.2125	0.00905042
ENSBTAG00000005567	BEND4	394.67	0.857307	0.368019	2.32952	0.0198317	0.740455	443.029	316.844	0.0115528
ENSBTAG00000013473	SSMEM1	1.61749	3.61797	1.55319	2.32938	0.0198389	0.740455	1.6301	1.58155	0.0030049
ENSBTAG00000002562	PRAF2	768.237	-0.337933	0.145094	-2.32907	0.0198554	0.740455	703.804	817.504	-0.0261929
ENSBTAG00000012164	CP	100.674	-1.18423	0.508478	-2.32897	0.0198605	0.740455	80.0211	109.044	-0.00872606
ENSBTAG00000011010	PRND	135.071	-0.835705	0.358887	-2.3286	0.0198802	0.740455	115.079	150.969	-0.0118038
ENSBTAG00000037728	PAGE4	34.2643	-1.925	0.826866	-2.32807	0.0199084	0.740455	25.4718	31.9355	-0.00563653
ENSBTAG00000024219	TRPV6	13.1743	-2.71992	1.16899	-2.32674	0.0199792	0.742009	10.0098	12.2143	-0.00401177
ENSBTAG00000010467	SUPT5H	4462.66	0.240242	0.10329	2.3259	0.0200239	0.742593	4736	4222.15	0.0341106
ENSBTAG00000006675	PCSK6	80.3367	0.749009	0.322185	2.32478	0.0200838	0.74374	86.4367	72.0264	0.0129533
ENSBTAG00000008511	PPP4R3C	32.0539	1.01047	0.434897	2.32346	0.0201543	0.745151	34.0458	29.4534	0.00995882
ENSBTAG00000018424	ACKR3	117.469	-0.536209	0.23087	-2.32256	0.020203	0.745151	104.837	122.973	-0.0174132
ENSBTAG00000012442	CTSB	7451.37	-0.24457	0.105361	-2.32126	0.0202728	0.745151	7101.93	8006.94	-0.0335585
ENSBTAG00000031583	NUPR2	34.2627	-0.538391	0.231963	-2.32102	0.0202857	0.745151	33.6955	36.6489	-0.0173274
ENSBTAG00000016588	TMEM8A	395.933	-0.462342	0.199203	-2.32095	0.0202894	0.745151	370.442	448.121	-0.019843
ENSBTAG00000002591	GLTP	253.576	-0.215262	0.0927526	-2.32082	0.0202964	0.745151	241.737	261.573	-0.0366506
ENSBTAG00000048140	DNAAF5	350.313	-0.248013	0.106978	-2.31835	0.0204305	0.747354	333.808	368.647	-0.0331461
ENSBTAG00000021068	SUFU	347.142	-0.305734	0.131951	-2.31702	0.0205027	0.747354	314.788	354.359	-0.0281698
ENSBTAG00000013422	GABRB3	73.5738	0.898132	0.387706	2.31653	0.0205295	0.747354	79.5769	65.2065	0.0109628
ENSBTAG00000032821	SCEL	178.016	0.975256	0.421113	2.3159	0.0205637	0.747354	191.807	140.791	0.0101983
ENSBTAG00000016297	CCNYL1	220.643	0.280952	0.121315	2.3159	0.0205638	0.747354	228.48	207.348	0.030103
ENSBTAG00000001207	SERPINB8	181.469	-0.379081	0.163718	-2.31545	0.0205882	0.747354	168.923	192.447	-0.0234998
ENSBTAG00000018277	TBPL2	1.61653	4.12223	1.78182	2.3135	0.0206953	0.747354	1.61459	1.57603	0.00258797
ENSBTAG00000000936	SLC39A2	22.8689	-1.06787	0.461593	-2.31344	0.0206985	0.747354	21.6214	24.397	-0.00940482
ENSBTAG00000003404	PFN4	1.77319	3.25208	1.40605	2.31292	0.0207269	0.747354	1.7738	1.73344	0.00330013
ENSBTAG00000051117	ENSBTAG00000051117	9.53196	1.71553	0.741791	2.31269	0.0207396	0.747354	9.24362	8.68772	0.00617976
ENSBTAG00000019993	APLN	90.3202	-0.94597	0.409035	-2.31269	0.0207398	0.747354	75.6061	95.9588	-0.0104412
ENSBTAG00000016093	PLP2	611.75	-0.388736	0.16811	-2.31238	0.0207566	0.747354	566.321	672.695	-0.0229374
ENSBTAG00000005784	CSMD2	26.2436	0.904063	0.39103	2.31201	0.0207773	0.747354	27.2219	24.4824	0.0108551
ENSBTAG00000014949	SP9	4.51492	2.33232	1.00906	2.31138	0.020812	0.747354	4.51483	4.29795	0.00460582
ENSBTAG00000005299	EDNRB	128.76	-0.513536	0.222218	-2.31095	0.0208354	0.747354	119.136	137.753	-0.0179206
ENSBTAG00000012628	SLC1A2	28.5932	1.03728	0.448892	2.31075	0.0208467	0.747354	30.486	26.4932	0.00962063
ENSBTAG00000038496	CR2	16.6355	1.08099	0.467913	2.31025	0.0208745	0.747354	17.0686	15.6628	0.00927783
ENSBTAG00000005482	TMEM135	527.282	-0.257382	0.111415	-2.31012	0.0208813	0.747354	507.046	564.302	-0.0320482
ENSBTAG00000000125	SPATA5	772.228	0.305218	0.13219	2.30893	0.0209475	0.748156	819.411	717.307	0.0280281
ENSBTAG00000002323	USP28	2809.91	0.247454	0.107241	2.30746	0.021029	0.748156	2998.28	2677.55	0.0329287
ENSBTAG00000014523	DIRAS2	10.8134	1.57082	0.680819	2.30725	0.0210411	0.748156	10.8499	10.1014	0.00666028
ENSBTAG00000030019	bta-mir-545	6.81126	1.46796	0.63625	2.30721	0.021043	0.748156	6.81155	6.5271	0.00707714
ENSBTAG00000024595	HECA	582.461	0.165126	0.0715743	2.30706	0.0210516	0.748156	598.498	557.356	0.0423272
ENSBTAG00000008696	FAM120A	4813.52	-0.159332	0.0690777	-2.30657	0.0210789	0.748156	4615.95	4983.57	-0.0430381
ENSBTAG00000016074	ZNF143	633.763	0.23189	0.100582	2.30547	0.02114	0.748445	665.774	603.373	0.0344482
ENSBTAG00000007470	TRIM58	9.68266	1.69352	0.73487	2.30452	0.0211935	0.748445	9.88108	9.07653	0.00620276
ENSBTAG00000013688	PGF	134.527	-0.47977	0.20823	-2.30404	0.0212203	0.748445	123.527	143.344	-0.0189299
ENSBTAG00000034140	MEGF11	372.319	-0.547753	0.237743	-2.30397	0.0212244	0.748445	315.164	390.428	-0.016815
ENSBTAG00000024269	TGFBR3	9742.11	-0.307909	0.133752	-2.30208	0.0213307	0.748445	9109.63	10636.4	-0.0276779
ENSBTAG00000004693	CCDC60	37.3615	-0.664898	0.288844	-2.30192	0.0213395	0.748445	35.4254	39.1342	-0.0141116
ENSBTAG00000039116	ENSBTAG00000039116	1.71848	3.36167	1.46041	2.30186	0.0213432	0.748445	1.71771	1.67483	0.00315615
ENSBTAG00000008467	HENMT1	135.854	0.568231	0.246894	2.30152	0.0213624	0.748445	144.238	122.726	0.0162366
ENSBTAG00000010414	DMRTA2	5.91489	1.56816	0.681459	2.30118	0.0213814	0.748445	5.96358	5.66818	0.00663049
ENSBTAG00000018845	DND1	220.183	0.831588	0.361463	2.30062	0.0214133	0.748445	249.988	187.444	0.0115592
ENSBTAG00000019134	NEK5	6.76838	1.47859	0.642734	2.30047	0.0214219	0.748445	6.89409	6.50877	0.00698518
ENSBTAG00000004275	DKK3	7573.48	-0.5045	0.21933	-2.30019	0.0214375	0.748445	6918.07	8901.22	-0.0180408
ENSBTAG00000021113	ALDH3A1	8.80775	1.51768	0.660396	2.29813	0.0215543	0.751499	8.89817	8.37509	0.00680816
ENSBTAG00000025494	PAQR8	517.239	-0.252235	0.109887	-2.2954	0.0217104	0.754233	490.277	545.732	-0.0321697
ENSBTAG00000007644	GNG7	371.073	-0.27002	0.11767	-2.29471	0.0217495	0.754233	356.416	396.426	-0.0305366
ENSBTAG00000008509	SLC38A3	85.9171	0.56174	0.244809	2.29461	0.0217554	0.754233	86.7082	76.0381	0.0163071
ENSBTAG00000021487	CIART	37.6478	0.865461	0.377307	2.29379	0.0218027	0.754233	40.4776	35.0588	0.0110916
ENSBTAG00000013371	RUBCNL	211.154	0.452633	0.197335	2.29373	0.0218058	0.754233	218.167	186.624	0.019762
ENSBTAG00000007592	RARG	286.593	-0.388952	0.16962	-2.29308	0.0218432	0.754233	269.982	313.98	-0.0225636
ENSBTAG00000021357	ZNF518A	1747.1	0.336387	0.146716	2.29277	0.0218613	0.754233	1854.64	1600.7	0.0255349
ENSBTAG00000011170	JAKMIP1	206.839	0.775682	0.338436	2.29196	0.021908	0.754233	227.092	173.171	0.0121957
ENSBTAG00000051486	UFM1	738.631	0.246757	0.107675	2.29168	0.0219241	0.754233	770.683	693.096	0.0326028
ENSBTAG00000008009	PLD6	72.0528	0.898082	0.391897	2.29163	0.0219271	0.754233	78.4007	63.5766	0.0107162
ENSBTAG00000013454	TAB2	2409.84	-0.113845	0.04969	-2.2911	0.0219577	0.754273	2332.52	2460.7	-0.0474776
ENSBTAG00000055124	ENSBTAG00000055124	42.9212	-0.541367	0.236386	-2.29018	0.0220108	0.755078	41.7386	46.0228	-0.016792
ENSBTAG00000014218	DKK1	13.1215	-2.26369	0.988737	-2.28948	0.0220516	0.755078	11.1192	12.8746	-0.00464007
ENSBTAG00000009683	PSMA6	936.107	0.262174	0.114528	2.28917	0.0220695	0.755078	974.209	868.006	0.031099
ENSBTAG00000051735	ENSBTAG00000051735	8.38946	1.45168	0.634298	2.28864	0.0221006	0.755132	8.43058	7.96492	0.00701833
ENSBTAG00000018914	RAB25	3.64729	-2.35103	1.02831	-2.28632	0.0222356	0.758427	3.43356	3.68901	-0.00445681
ENSBTAG00000007246	TMEM204	288.791	-0.435945	0.190713	-2.28587	0.0222617	0.758427	262.661	312.607	-0.020295
ENSBTAG00000054686	KIAA1211L	268.257	0.437584	0.19155	2.28444	0.0223455	0.758427	292.406	249.217	0.0202033
ENSBTAG00000005666	LRRC20	136.281	0.699169	0.306115	2.28401	0.0223709	0.758427	140.616	115.557	0.0132803
ENSBTAG00000052687	ENSBTAG00000052687	23.4341	0.748575	0.327768	2.28385	0.0223801	0.758427	23.6889	21.9811	0.0124952
ENSBTAG00000017376	GALNT5	31.3475	0.663259	0.290453	2.28353	0.0223992	0.758427	31.8273	29.2531	0.013915
ENSBTAG00000014058	LDB2	546.501	-0.329145	0.144144	-2.28345	0.0224042	0.758427	497.48	574.219	-0.0258074
ENSBTAG00000039307	YAP1	2585.48	-0.185574	0.0812917	-2.28282	0.0224411	0.758675	2500.69	2732.42	-0.0391162
ENSBTAG00000021685	EEF1A2	25.4801	0.866868	0.38026	2.27968	0.0226269	0.76093	26.6097	24.035	0.0109336
ENSBTAG00000043971	NOTCH3	5273.02	-0.398969	0.175026	-2.27949	0.022638	0.76093	4695.08	5731.5	-0.0218209
ENSBTAG00000018309	ENSBTAG00000018309	4.41906	-2.05652	0.902296	-2.27921	0.0226547	0.76093	4.24373	4.40275	-0.0050398
ENSBTAG00000005250	BGN	2705.09	-0.370496	0.162572	-2.27897	0.0226689	0.76093	2404.68	2900.75	-0.0232574
ENSBTAG00000013545	MAVS	828.242	-0.264484	0.116058	-2.27889	0.0226739	0.76093	776.925	877.1	-0.030645
ENSBTAG00000001898	CCDC112	394.768	0.357674	0.156965	2.27868	0.022686	0.76093	431.267	375.993	0.0239646
ENSBTAG00000054688	SOX7	109.968	-0.737139	0.323677	-2.27739	0.0227627	0.761746	96.3388	118.335	-0.0125941
ENSBTAG00000002734	EIF3G	2475.44	0.154688	0.0679534	2.27638	0.0228233	0.761746	2596.91	2418.05	0.0427832
ENSBTAG00000016773	NXNL1	1.038	-3.69399	1.62368	-2.27508	0.0229013	0.761746	1.03275	1.05402	-0.00279282
ENSBTAG00000038043	ABCD2	11.1431	1.33158	0.5854	2.27464	0.0229272	0.761746	11.4451	10.5941	0.00747366
ENSBTAG00000000623	CPEB1	295.858	0.829644	0.364747	2.27457	0.0229317	0.761746	321.964	236.899	0.0113118
ENSBTAG00000005954	TERB2	3.0966	2.14591	0.943436	2.27457	0.022932	0.761746	3.10867	3.00703	0.00481496
ENSBTAG00000040169	ENSBTAG00000040169	532.278	0.330055	0.145142	2.27402	0.022965	0.761746	559.423	488.428	0.0255506
ENSBTAG00000020965	ZMYND10	4.945	-1.93574	0.851788	-2.27256	0.0230524	0.761746	4.80008	5.0819	-0.00530341
ENSBTAG00000033167	ENSBTAG00000033167	73.3678	-0.525208	0.231177	-2.27188	0.0230935	0.761746	67.671	76.277	-0.0169838
ENSBTAG00000003606	GLI4	271.71	-0.263048	0.115792	-2.27172	0.0231032	0.761746	260.148	287.449	-0.0306006
ENSBTAG00000031800	PPDPF	1821.13	-0.260154	0.114577	-2.27056	0.0231737	0.761746	1727.77	1941.32	-0.0308316
ENSBTAG00000046547	CIDEA	30.8089	-1.03824	0.457288	-2.27044	0.023181	0.761746	28.8002	33.1542	-0.00925556
ENSBTAG00000019502	MED4	1086.01	0.282571	0.124486	2.26991	0.0232128	0.761746	1151.86	1019.11	0.0289014
ENSBTAG00000001314	TRMT6	317.12	0.340295	0.149973	2.26904	0.0232659	0.761746	330.914	291.124	0.0248015
ENSBTAG00000017007	TRIB3	18.5918	-1.20986	0.533207	-2.26902	0.0232673	0.761746	17.3959	19.3876	-0.00808638
ENSBTAG00000023963	RHBDD1	644.916	-0.198761	0.0876022	-2.2689	0.0232744	0.761746	621.691	677.717	-0.0371587
ENSBTAG00000046744	PALM3	92.0985	1.04042	0.458674	2.26832	0.0233098	0.761746	102.186	77.156	0.00922016
ENSBTAG00000007395	ALS2	1395.05	0.309638	0.136551	2.26757	0.0233557	0.761746	1485.85	1299.3	0.0267968
ENSBTAG00000017698	PSMA8	31.2628	1.32518	0.584665	2.26657	0.0234166	0.761746	32.5984	27.4598	0.00744646
ENSBTAG00000021844	COCH	32.1864	1.03697	0.457573	2.26624	0.0234369	0.761746	34.0364	29.505	0.00922879
ENSBTAG00000010874	GHSR	4.6069	2.03801	0.899342	2.26611	0.0234444	0.761746	4.55377	4.35218	0.00501713
ENSBTAG00000011547	KBTBD12	2.90419	2.62874	1.16008	2.26599	0.0234521	0.761746	2.92134	2.81295	0.00390937
ENSBTAG00000011327	OLFML3	4131.51	-0.305966	0.135035	-2.26583	0.0234617	0.761746	3752.86	4338.48	-0.0270217
ENSBTAG00000008863	TMEM87A	934.147	0.256472	0.113211	2.26543	0.0234863	0.761746	968.54	862.303	0.0310416
ENSBTAG00000013367	PPT1	2198.84	-0.15702	0.0693154	-2.2653	0.0234942	0.761746	2106.15	2267.21	-0.0421878
ENSBTAG00000047299	DGCR6L	715.81	-0.175484	0.0774752	-2.26503	0.0235106	0.761746	686.772	741.758	-0.0398721
ENSBTAG00000046430	ZNF804B	7.40472	1.18612	0.523675	2.265	0.0235129	0.761746	7.61932	7.2076	0.00819609
ENSBTAG00000046917	GPR22	465.627	-0.485427	0.214526	-2.26278	0.0236491	0.764402	426.455	527.676	-0.0180834
ENSBTAG00000014660	WDR53	168.44	0.437554	0.193377	2.26269	0.0236545	0.764402	175.203	152.982	0.0198346
ENSBTAG00000047764	ENSBTAG00000047764	40.5458	1.56974	0.694171	2.26131	0.02374	0.766199	39	32.2118	0.00636709
ENSBTAG00000042602	SNORA36B	2.17421	-2.51382	1.11201	-2.26062	0.0237826	0.766608	2.13655	2.20693	-0.00406558
ENSBTAG00000039823	KBTBD7	591.283	-0.235379	0.104148	-2.26005	0.0238184	0.766796	551.867	610.229	-0.0329327
ENSBTAG00000011619	RASIP1	315.358	-0.517967	0.229263	-2.25927	0.0238664	0.767377	279.647	344.938	-0.0170094
ENSBTAG00000015490	HS1BP3	776.252	-0.257963	0.114257	-2.25774	0.0239616	0.767729	753.032	846.326	-0.0307198
ENSBTAG00000007434	CD300LG	1828.77	-0.354439	0.157	-2.25758	0.0239719	0.767729	1723.85	2051.63	-0.0237319
ENSBTAG00000017835	C7H5orf63	65.7941	0.580406	0.25714	2.25716	0.0239982	0.767729	67.8766	60.1545	0.0153253
ENSBTAG00000011252	RAD50	2554.12	0.230605	0.102174	2.25698	0.0240092	0.767729	2697.55	2423.23	0.0333401
ENSBTAG00000010910	COPS9	395.703	0.308393	0.136669	2.2565	0.0240394	0.767729	424.221	375.652	0.0266443
ENSBTAG00000018959	RAB11A	2338.61	-0.217378	0.0963563	-2.25599	0.0240715	0.767729	2221.95	2462.62	-0.034712
ENSBTAG00000003221	ATF7IP	3253.9	-0.153206	0.0679442	-2.25489	0.0241404	0.767729	3193.06	3433.38	-0.0423748
ENSBTAG00000020341	MOV10L1	236.79	0.849499	0.377183	2.25222	0.0243083	0.767729	261.573	192.284	0.0108529
ENSBTAG00000027407	TNFRSF6B	66.566	-0.538904	0.239567	-2.24949	0.0244813	0.767729	63.289	71.4491	-0.0162741
ENSBTAG00000015338	DSCC1	294.53	0.25044	0.111332	2.24948	0.0244821	0.767729	311.314	282.897	0.0312097
ENSBTAG00000019310	FOXK1	945.722	-0.292451	0.13001	-2.24945	0.0244841	0.767729	895.4	1026.63	-0.0276601
ENSBTAG00000054665	NKX6-2	7.75621	1.33075	0.591605	2.24938	0.0244881	0.767729	7.9947	7.51377	0.00729507
ENSBTAG00000003506	STEAP2	193.56	-0.54471	0.242204	-2.24897	0.0245143	0.767729	182.003	220.47	-0.0161105
ENSBTAG00000001229	SLC25A22	278.374	-0.304719	0.135501	-2.24884	0.0245226	0.767729	258.234	289.751	-0.0267394
ENSBTAG00000040334	MEX3D	978.438	-0.215461	0.0958236	-2.24852	0.0245429	0.767729	927.026	1019.31	-0.0347258
ENSBTAG00000007244	NID1	14179.8	-0.331904	0.147615	-2.24845	0.0245476	0.767729	13420.7	15854.6	-0.0249011
ENSBTAG00000023375	METTL6	410.795	0.226457	0.100754	2.24762	0.0246003	0.767729	427.098	390.24	0.0335295
ENSBTAG00000006451	GAP43	22.8902	1.1208	0.49881	2.24695	0.0246433	0.767729	24.1334	21.2095	0.00846485
ENSBTAG00000003910	SH2D4B	8.90096	1.56366	0.696003	2.24662	0.0246642	0.767729	8.98949	8.40622	0.00629661
ENSBTAG00000004436	PPT2	377.79	-0.230963	0.102821	-2.24627	0.0246869	0.767729	355.538	390.577	-0.0330307
ENSBTAG00000022294	FADS1	2132.52	-0.419712	0.186867	-2.24604	0.0247014	0.767729	1950.77	2343.48	-0.0202879
ENSBTAG00000001335	GHR	722.168	-0.32267	0.143687	-2.24565	0.0247267	0.767729	677.097	783.819	-0.0254374
ENSBTAG00000011908	CPQ	740.294	-0.522552	0.232697	-2.24563	0.0247277	0.767729	635.58	805.295	-0.0166753
ENSBTAG00000042283	ENSBTAG00000042283	13.0547	-1.05887	0.471555	-2.24548	0.0247371	0.767729	12.402	13.2385	-0.00888481
ENSBTAG00000039552	PLK4	557.373	0.256898	0.114421	2.24519	0.0247557	0.767729	571.197	514.595	0.0305128
ENSBTAG00000054352	ENSBTAG00000054352	1.12064	3.62316	1.61404	2.24478	0.0247825	0.767729	1.11724	1.09826	0.00276665
ENSBTAG00000007732	ARPP21	44.0444	0.800559	0.356719	2.24423	0.0248176	0.767729	46.5215	40.6602	0.0113553
ENSBTAG00000021260	GALNT11	1026.68	-0.159713	0.071172	-2.24405	0.0248295	0.767729	1002.62	1078.13	-0.0412647
ENSBTAG00000020105	AQP7	40.8433	-0.659893	0.294079	-2.24393	0.0248368	0.767729	38.6918	43.1054	-0.0134936
ENSBTAG00000023374	FUT1	30.9269	-0.692061	0.308624	-2.24241	0.024935	0.767729	29.6395	32.6621	-0.0129113
ENSBTAG00000045828	PTBP1	5087.19	-0.16344	0.0728991	-2.242	0.0249614	0.767729	4916.72	5329.51	-0.0407414
ENSBTAG00000047968	ENSBTAG00000047968	61.779	0.813882	0.36317	2.24105	0.0250228	0.767729	66.1832	55.5546	0.0111573
ENSBTAG00000021657	CACNG6	2.62341	2.98024	1.3304	2.24011	0.0250838	0.767729	2.65022	2.56212	0.00335872
ENSBTAG00000033352	DMRT1	1300.52	0.3955	0.176554	2.24011	0.0250838	0.767729	1397.84	1175.96	0.0212682
ENSBTAG00000023007	ENSBTAG00000023007	30.1717	1.19942	0.535643	2.23921	0.0251423	0.767729	31.644	26.9147	0.00791638
ENSBTAG00000049346	ENSBTAG00000049346	24.9045	1.26125	0.563326	2.23894	0.0251597	0.767729	25.072	22.1004	0.00757146
ENSBTAG00000006855	TDRD1	263.683	1.16158	0.518926	2.23844	0.0251923	0.767729	305.121	199.127	0.00813653
ENSBTAG00000050580	ENSBTAG00000050580	97.5474	-0.411102	0.183733	-2.2375	0.0252535	0.767729	91.3623	101.914	-0.0205116
ENSBTAG00000008370	ENSBTAG00000008370	7.66413	1.62946	0.728251	2.2375	0.0252535	0.767729	7.57296	7.19885	0.00600939
ENSBTAG00000008841	DCAF15	799.714	0.213742	0.0955344	2.23733	0.0252646	0.767729	844.675	770.067	0.034621
ENSBTAG00000003690	NHLRC2	1314.74	-0.190949	0.0853545	-2.23712	0.0252782	0.767729	1265.52	1380.48	-0.037224
ENSBTAG00000007210	RBFOX1	15.716	1.12508	0.503117	2.23623	0.025337	0.767729	16.0015	14.6867	0.00835004
ENSBTAG00000055247	ENSBTAG00000055247	144.357	-0.408155	0.182524	-2.23617	0.0253405	0.767729	131.748	149.929	-0.0206185
ENSBTAG00000009617	SLC2A1	599.583	-0.317588	0.142074	-2.23537	0.0253931	0.767729	559.428	637.775	-0.0255575
ENSBTAG00000026751	CFAP65	31.5964	1.22787	0.549338	2.23519	0.025405	0.767729	32.9227	28.0505	0.00772435
ENSBTAG00000021971	SNCAIP	1038.08	-0.353848	0.158367	-2.23435	0.0254598	0.767729	944.258	1111.69	-0.0233076
ENSBTAG00000000264	RFX6	29.5477	1.05767	0.473644	2.23304	0.0255462	0.767729	30.725	26.9107	0.0087887
ENSBTAG00000009099	PRR14	392.013	-0.281628	0.126124	-2.23295	0.025552	0.767729	370.706	416.023	-0.0281288
ENSBTAG00000000300	NEXMIF	88.6838	-0.354546	0.158813	-2.23248	0.0255833	0.767729	85.1618	93.2828	-0.0232314
ENSBTAG00000004167	TTC29	27.1758	0.979218	0.438678	2.2322	0.0256014	0.767729	28.5864	25.2928	0.00939717
ENSBTAG00000008394	MYL3	3.48223	2.17981	0.976835	2.2315	0.0256477	0.767729	3.50849	3.38876	0.00454112
ENSBTAG00000052781	ENSBTAG00000052781	534.682	-0.245523	0.11008	-2.23042	0.0257196	0.767729	499.087	552.501	-0.0312034
ENSBTAG00000047499	IRX2	18.0993	1.04282	0.467619	2.23006	0.0257433	0.767729	18.8014	17.0926	0.00887325
ENSBTAG00000006439	DOCK11	1540.74	-0.297391	0.133375	-2.22973	0.0257651	0.767729	1406.17	1614.77	-0.0268518
ENSBTAG00000017095	DENND4A	4983.16	-0.271779	0.121925	-2.22907	0.025809	0.767729	4742.86	5424.77	-0.0288402
ENSBTAG00000021503	ENSBTAG00000021503	113.34	-0.512013	0.229763	-2.22844	0.0258514	0.767729	103.407	120.066	-0.0167292
ENSBTAG00000005138	BCL9L	3443.69	-0.181753	0.0815666	-2.22828	0.025862	0.767729	3308.61	3610.47	-0.038092
ENSBTAG00000018204	MYH1	61.7553	1.09247	0.490311	2.22812	0.0258725	0.767729	66.5946	53.0091	0.00850204
ENSBTAG00000049434	ENSBTAG00000049434	3.00685	-2.15264	0.96614	-2.22808	0.0258752	0.767729	2.9286	3.10164	-0.0045807
ENSBTAG00000016572	USP37	2005.25	0.289456	0.129922	2.22792	0.0258857	0.767729	2139.4	1869.97	0.0274054
ENSBTAG00000008466	CCNB1IP1	78.8132	0.4865	0.218371	2.22786	0.0258901	0.767729	83.4313	73.8308	0.0175074
ENSBTAG00000013213	OSR2	1049.07	-0.453848	0.203716	-2.22785	0.0258906	0.767729	962.105	1199.58	-0.0186314
ENSBTAG00000046399	SHISA9	2.6837	2.56836	1.15286	2.22782	0.0258927	0.767729	2.69482	2.59848	0.00385125
ENSBTAG00000003745	WDR48	1545.16	0.123009	0.0552312	2.22716	0.0259363	0.767729	1614.19	1525.11	0.0450827
ENSBTAG00000019338	IL13RA1	1307.32	-0.231531	0.104014	-2.22596	0.0260172	0.767729	1272.47	1415.97	-0.0324581
ENSBTAG00000015715	SPOCD1	588.434	1.0276	0.461819	2.22511	0.0260736	0.767729	687.551	441.629	0.00894634
ENSBTAG00000050830	ENSBTAG00000050830	195.597	0.557923	0.250887	2.2238	0.026162	0.767729	215.548	179.165	0.0154187
ENSBTAG00000000961	NEURL2	58.1466	-0.57672	0.259362	-2.22361	0.0261747	0.767729	54.6847	61.4915	-0.0149615
ENSBTAG00000017541	TBX20	22.156	0.934682	0.42042	2.22321	0.0262017	0.767729	22.4689	20.5555	0.0097079
ENSBTAG00000011902	WASHC1	1121.26	0.416032	0.187161	2.22286	0.0262253	0.767729	1249.52	1031.22	0.0200425
ENSBTAG00000051811	ENSBTAG00000051811	3.38093	-2.88165	1.29661	-2.22245	0.0262529	0.767729	3.26663	3.40814	-0.0034142
ENSBTAG00000006346	DAP	3926.71	-0.185669	0.0835621	-2.22193	0.0262879	0.767729	3735.8	4089.24	-0.0374443
ENSBTAG00000006770	MTBP	567.403	0.61737	0.277895	2.2216	0.0263106	0.767729	587.517	457.48	0.0140434
ENSBTAG00000006225	RPA2	761.55	0.23178	0.104338	2.22145	0.0263207	0.767729	792.228	716.637	0.0323191
ENSBTAG00000008924	TNFSF11	11.9367	1.15896	0.521727	2.22139	0.0263244	0.767729	12.2227	11.3777	0.00801923
ENSBTAG00000004224	C7H19orf38	5.07394	2.10132	0.945997	2.22127	0.0263326	0.767729	5.03805	4.84118	0.00465635
ENSBTAG00000001497	MRAS	1110.43	-0.216081	0.0973308	-2.22007	0.0264143	0.767729	1045.28	1152.29	-0.0339168
ENSBTAG00000013905	SMC3	3712.05	0.263984	0.118967	2.21896	0.0264893	0.767729	3894.39	3450.4	0.029262
ENSBTAG00000021544	EBNA1BP2	948.669	0.175422	0.0790579	2.2189	0.0264933	0.767729	983.609	910.077	0.0386121
ENSBTAG00000050004	ENSBTAG00000050004	7.22326	-1.19393	0.538073	-2.21889	0.0264939	0.767729	7.11718	7.58246	-0.00779293
ENSBTAG00000019721	REXO4	295.189	0.253755	0.1144	2.21813	0.0265458	0.767729	299.757	272.578	0.0301433
ENSBTAG00000013290	DYSF	796.078	-0.37931	0.171024	-2.21788	0.0265631	0.767729	718.088	850.122	-0.0216438
ENSBTAG00000012405	PEAR1	3107.96	-0.385726	0.173941	-2.21757	0.0265839	0.767729	2706.6	3263.88	-0.0213236
ENSBTAG00000000748	GAR1	630.053	0.374922	0.16907	2.21756	0.026585	0.767729	651.821	558.346	0.0218581
ENSBTAG00000001615	RUNDC3A	13.2389	0.965574	0.435431	2.21751	0.0265882	0.767729	13.5078	12.6872	0.00938257
ENSBTAG00000008183	MBTPS2	499.671	-0.205622	0.0927277	-2.21749	0.0265899	0.767729	470.281	512.58	-0.0349993
ENSBTAG00000010059	C8H9orf72	643.366	0.256119	0.115518	2.21713	0.0266144	0.767729	672.474	602.234	0.029907
ENSBTAG00000003500	DCAF7	3879.9	-0.157033	0.0708314	-2.21699	0.0266235	0.767729	3718.85	4010.78	-0.0408534
ENSBTAG00000049659	bta-mir-7859	1.32273	4.21243	1.9002	2.21684	0.0266342	0.767729	1.3223	1.28916	0.00230925
ENSBTAG00000015089	LGALS1	1832.46	-0.274573	0.123883	-2.21639	0.0266647	0.767729	1692.81	1919.72	-0.0283161
ENSBTAG00000021442	CRTAP	3451.47	-0.311294	0.140454	-2.21634	0.026668	0.767729	3285.82	3816.42	-0.0255777
ENSBTAG00000000711	NDRG1	727.131	-0.442031	0.199445	-2.21631	0.0266704	0.767729	637.023	775.577	-0.0188843
ENSBTAG00000006613	METTL17	1235.51	-0.179217	0.0808867	-2.21566	0.026715	0.767729	1156.94	1256.64	-0.0380568
ENSBTAG00000012184	PTTG1	121.334	0.363194	0.163949	2.21529	0.0267401	0.767729	128.197	115.293	0.022425
ENSBTAG00000002186	NDN	653.294	-0.188497	0.0851057	-2.21486	0.0267696	0.767729	640.487	695.842	-0.0369135
ENSBTAG00000027612	PPME1	541.233	0.233966	0.105668	2.21417	0.0268174	0.767729	563.61	509.494	0.0319178
ENSBTAG00000003017	TTC38	252.856	-0.466565	0.210728	-2.21406	0.0268247	0.767729	233.016	277.183	-0.0179584
ENSBTAG00000021811	ANGPT4	1105.1	-0.322846	0.145883	-2.21305	0.0268941	0.767729	1014.02	1171.76	-0.0247441
ENSBTAG00000013744	SYNPO	2600.39	-0.314824	0.142275	-2.21278	0.0269125	0.767729	2443.73	2831.06	-0.0252641
ENSBTAG00000004221	ESM1	78.6488	-1.68498	0.761489	-2.21275	0.0269152	0.767729	59.4956	80.3854	-0.00568389
ENSBTAG00000019215	THOC1	716.349	0.269767	0.121954	2.21205	0.0269634	0.767729	735.718	656.177	0.0286109
ENSBTAG00000002585	SLC16A2	348.67	-0.362953	0.164082	-2.21203	0.0269648	0.767729	313.723	361.984	-0.0223753
ENSBTAG00000047491	CACNA1S	36.2223	0.882773	0.399137	2.2117	0.0269872	0.767729	38.0254	33.329	0.0101014
ENSBTAG00000021691	PSMD14	637.789	0.347494	0.157135	2.21144	0.0270057	0.767729	671.804	579.991	0.0232171
ENSBTAG00000002763	KMT2B	3458.89	0.215418	0.0974219	2.21119	0.027023	0.767729	3684.71	3325.23	0.0337574
ENSBTAG00000007994	OSCP1	76.3829	-0.38831	0.175652	-2.21068	0.0270577	0.767863	74.9969	82.5449	-0.021074
ENSBTAG00000055069	ENSBTAG00000055069	2.1612	3.16539	1.43238	2.20989	0.027113	0.768582	2.15849	2.11204	0.00306713
ENSBTAG00000006718	NVL	1199.06	0.161424	0.0730752	2.20902	0.0271732	0.768685	1226.45	1138.23	0.0400836
ENSBTAG00000050313	ENSBTAG00000050313	10.7621	1.03585	0.468928	2.20897	0.0271766	0.768685	10.8537	10.2934	0.00874742
ENSBTAG00000009153	MLXIPL	82.3662	-0.636017	0.288046	-2.20804	0.0272412	0.769377	77.8595	92.0815	-0.0135045
ENSBTAG00000014930	MYLK2	12.1617	0.918853	0.416193	2.20776	0.0272611	0.769377	12.3514	11.6985	0.0097129
ENSBTAG00000023416	PPP2R3A	1211.9	-0.195975	0.0888419	-2.20589	0.0273919	0.770101	1142.02	1249.95	-0.035792
ENSBTAG00000016349	TEAD2	1179.81	-0.255106	0.115653	-2.20578	0.0273995	0.770101	1111.08	1245.38	-0.0297249
ENSBTAG00000046814	ACOT2	86.7326	-0.398414	0.180638	-2.2056	0.0274123	0.770101	83.1426	92.1507	-0.0205135
ENSBTAG00000022120	FGB	53.4691	0.85538	0.387871	2.20532	0.0274315	0.770101	55.8877	48.0947	0.0103262
ENSBTAG00000034206	EMCN	370.813	-0.659091	0.298874	-2.20524	0.0274371	0.770101	306.761	410.687	-0.0130436
ENSBTAG00000021706	TBX3	948.208	-0.424356	0.192517	-2.20425	0.0275066	0.770487	872.341	1061.11	-0.0193776
ENSBTAG00000019885	ZNF280C	1027.44	0.413296	0.187505	2.20419	0.0275109	0.770487	1122.63	942.082	0.0198357
ENSBTAG00000000767	DCP2	1036.8	-0.20003	0.0908403	-2.20199	0.0276657	0.771029	996.131	1090.04	-0.0352216
ENSBTAG00000016279	EMILIN3	807.43	0.504563	0.229162	2.20177	0.0276816	0.771029	875.17	707.936	0.016556
ENSBTAG00000016525	ITGA1	929.858	-0.490035	0.222584	-2.20157	0.0276954	0.771029	792.937	1000.54	-0.0169949
ENSBTAG00000013478	MARVELD1	2037.32	-0.229084	0.104055	-2.20157	0.0276958	0.771029	1926.56	2145.24	-0.032088
ENSBTAG00000053537	ENSBTAG00000053537	48.6445	1.21518	0.552085	2.20108	0.0277306	0.771029	44.7775	38.089	0.00753989
ENSBTAG00000016810	PYCR3	889.908	-0.193213	0.0877818	-2.20106	0.0277321	0.771029	860.707	939.105	-0.0359842
ENSBTAG00000022799	NOTCH1	4375.54	-0.329036	0.149504	-2.20085	0.0277465	0.771029	3888.07	4567.02	-0.0241023
ENSBTAG00000016218	PTGES2	377.549	-0.281213	0.127795	-2.20051	0.027771	0.771029	351.701	394.572	-0.0274233
ENSBTAG00000003060	NTRK1	170.332	-0.938071	0.426461	-2.19967	0.0278306	0.771847	129.794	173.975	-0.00946363
ENSBTAG00000003027	EMX2	500.434	-0.414616	0.188595	-2.19845	0.0279169	0.772035	450.835	541.841	-0.0196809
ENSBTAG00000037456	AHDC1	2712.33	-0.31955	0.145386	-2.19794	0.0279534	0.772035	2493.18	2916.18	-0.0246419
ENSBTAG00000035083	ATXN7L3B	3320.75	-0.165547	0.0753224	-2.19785	0.0279601	0.772035	3197.11	3459	-0.0392598
ENSBTAG00000006372	KLHL42	297.865	-0.226596	0.10311	-2.19763	0.0279757	0.772035	288.162	314.433	-0.0322399
ENSBTAG00000007460	RAB11FIP2	1417.32	-0.166106	0.0755902	-2.19745	0.027988	0.772035	1371.44	1482.35	-0.0391792
ENSBTAG00000008240	GALNT15	5.52	2.11019	0.961034	2.19575	0.0281098	0.773411	5.54452	5.24646	0.00451894
ENSBTAG00000046992	ENSBTAG00000046992	250.265	0.825625	0.376061	2.19545	0.0281311	0.773411	286.817	213.409	0.0105589
ENSBTAG00000047658	PHF7	111.544	0.574664	0.261784	2.19518	0.0281505	0.773411	121.479	103.543	0.0146314
ENSBTAG00000027924	SNX18	1287.41	-0.175921	0.080171	-2.19432	0.0282123	0.773411	1249.83	1354.76	-0.0378771
ENSBTAG00000009822	PPP4R1	1870.95	-0.157596	0.0718218	-2.19427	0.028216	0.773411	1831.21	1968.06	-0.0401559
ENSBTAG00000020001	MEIOB	24.5391	0.691197	0.315007	2.19423	0.028219	0.773411	25.6663	23.6411	0.0123703
ENSBTAG00000009111	LRRN2	970.746	-0.340044	0.155037	-2.19331	0.0282853	0.774192	900.158	1043.91	-0.023288
ENSBTAG00000014967	PAX7	19.02	1.27642	0.582045	2.19299	0.0283079	0.774192	20.0136	17.4987	0.00716098
ENSBTAG00000000825	MRPS26	1095.81	0.242818	0.110813	2.19125	0.028434	0.775313	1159.08	1043.14	0.0304956
ENSBTAG00000044129	ST6GALNAC6	1092.67	-0.230765	0.105314	-2.1912	0.0284373	0.775313	1063.22	1181.97	-0.0316586
ENSBTAG00000019812	MCRIP1	958.15	0.182708	0.0833838	2.19117	0.0284396	0.775313	997.269	920.183	0.036965
ENSBTAG00000046593	ENSBTAG00000046593	2.91132	3.00573	1.37263	2.18976	0.0285418	0.777272	2.89703	2.7994	0.0031675
ENSBTAG00000015117	GADD45GIP1	470.476	-0.228653	0.104477	-2.18854	0.02863	0.778702	462.67	508.305	-0.0318025
ENSBTAG00000010356	RAB12	1572.52	-0.227342	0.103895	-2.1882	0.0286551	0.778702	1523.08	1690.28	-0.0319256
ENSBTAG00000018234	CDH9	3.69513	2.1737	0.994023	2.18677	0.028759	0.779553	3.73361	3.57903	0.00435152
ENSBTAG00000032106	PLPP4	11.1591	1.17813	0.538794	2.18661	0.0287713	0.779553	11.3495	10.628	0.00764016
ENSBTAG00000031846	SART3	2847.05	0.167638	0.0766834	2.1861	0.028808	0.779553	2961.94	2738.31	0.0386758
ENSBTAG00000043354	SNORD113-9	39.1993	-0.635596	0.290773	-2.18589	0.028824	0.779553	36.6751	40.4133	-0.0132424
ENSBTAG00000012991	PRUNE2	128.801	-0.871801	0.398929	-2.18535	0.0288629	0.779553	105.675	126.903	-0.00996365
ENSBTAG00000038168	SLITRK1	922.569	-0.426811	0.195312	-2.18527	0.028869	0.779553	738.017	884.737	-0.0189597
ENSBTAG00000009632	LARP7	1014.35	0.303481	0.138933	2.18437	0.0289353	0.780011	1089.1	954.395	0.0254294
ENSBTAG00000015628	SMPD1	534.456	-0.280689	0.128508	-2.18421	0.0289468	0.780011	503.43	567.578	-0.0270955
ENSBTAG00000001662	EHD3	569.563	-0.340684	0.156091	-2.18259	0.0290658	0.781529	514.302	594.138	-0.023038
ENSBTAG00000004987	NUP210L	230.478	0.501562	0.229815	2.18246	0.0290754	0.781529	248.125	206.293	0.0163605
ENSBTAG00000036009	TRAF6	826.852	-0.184394	0.0845205	-2.18165	0.0291357	0.781529	792.253	860.221	-0.036504
ENSBTAG00000006526	BCL2L1	882.473	-0.173036	0.0793192	-2.18152	0.0291449	0.781529	851.859	919.686	-0.0378812
ENSBTAG00000053733	ENSBTAG00000053733	9.03831	-1.08067	0.495521	-2.18088	0.0291926	0.781529	8.76182	9.24171	-0.00820068
ENSBTAG00000053073	ENSBTAG00000053073	102.73	-0.764136	0.3504	-2.18075	0.0292017	0.781529	89.2158	110.281	-0.0111619
ENSBTAG00000011677	H1-2	5575.29	-0.239702	0.109927	-2.18055	0.0292166	0.781529	5278.37	5898.83	-0.0305265
ENSBTAG00000021515	ZDHHC19	63.9875	0.629005	0.288632	2.17926	0.0293124	0.783137	63.6836	56.3687	0.013287
ENSBTAG00000010647	NTRK2	2551.26	-0.408971	0.187695	-2.17892	0.0293378	0.783137	2268.93	2771.65	-0.0195828
ENSBTAG00000013419	HTATIP2	233.503	0.610642	0.280308	2.17847	0.0293711	0.78321	252.114	206.472	0.0136388
ENSBTAG00000012505	ARHGEF17	3206.09	-0.271444	0.124657	-2.17753	0.0294408	0.783532	2983.56	3396.84	-0.0276747
ENSBTAG00000007953	FBXW7	1138.29	0.324798	0.149211	2.17677	0.0294975	0.783532	1234.8	1066.46	0.0238724
ENSBTAG00000001440	PMM2	745.017	0.17811	0.0818429	2.17624	0.0295376	0.783532	767.073	710.596	0.0371155
ENSBTAG00000021501	ENSBTAG00000021501	1.82599	-3.48384	1.6009	-2.17618	0.0295421	0.783532	1.77709	1.82104	-0.00269217
ENSBTAG00000008341	ARSB	1246.92	-0.401817	0.184658	-2.176	0.029555	0.783532	1093.27	1315.27	-0.0198402
ENSBTAG00000009214	ETS2	696.057	-0.323468	0.148676	-2.17566	0.0295804	0.783532	640.07	738.433	-0.0239325
ENSBTAG00000012137	NTN1	40.6782	0.688006	0.316261	2.17544	0.0295973	0.783532	42.5407	38.0712	0.0122083
ENSBTAG00000005144	PNPLA2	305.591	-0.348658	0.160332	-2.1746	0.0296598	0.784003	285.086	327.191	-0.02243
ENSBTAG00000010126	PCIF1	1203.96	-0.2091	0.0961651	-2.17439	0.0296762	0.784003	1144.33	1261.53	-0.0334829
ENSBTAG00000048325	U6	6.24167	1.47137	0.677097	2.17306	0.029776	0.78571	6.2287	5.96779	0.00618029
ENSBTAG00000007008	MOK	70.7793	0.658179	0.30293	2.17271	0.0298022	0.78571	74.1463	63.9711	0.0126757
ENSBTAG00000019441	MED28	731.727	-0.222749	0.102557	-2.17195	0.0298592	0.786405	682.107	751.99	-0.03198
ENSBTAG00000015163	TM4SF1	410.201	-0.637611	0.293653	-2.17131	0.0299079	0.786878	333.661	441.447	-0.0130287
ENSBTAG00000002331	DLGAP5	264.344	0.298342	0.137446	2.17062	0.0299601	0.787197	274.624	246.323	0.0254917
ENSBTAG00000018180	C5H12orf50	16.0455	1.13159	0.52142	2.17021	0.0299909	0.787197	16.3837	15.0915	0.00779153
ENSBTAG00000000502	DAZL	481.816	0.751413	0.346284	2.16993	0.0300122	0.787197	540.963	397.214	0.0112175
ENSBTAG00000027569	APBB2	1412.8	-0.199564	0.0920214	-2.16867	0.0301074	0.787355	1356.54	1488.34	-0.0343901
ENSBTAG00000001616	ZNF592	1555.48	-0.20887	0.09634	-2.16806	0.0301545	0.787355	1508.47	1666.51	-0.0333428
ENSBTAG00000017061	SMARCAD1	1863.71	0.132847	0.0613327	2.166	0.0303108	0.787355	1921.23	1806.88	0.0424001
ENSBTAG00000006135	MAP1LC3A	789.341	-0.225831	0.104265	-2.16593	0.0303167	0.787355	748.695	829.413	-0.0315152
ENSBTAG00000016091	KLHL25	182.21	-0.344271	0.158962	-2.16575	0.03033	0.787355	179.866	203.282	-0.0225021
ENSBTAG00000015526	PIWIL3	15.1587	1.0643	0.491473	2.16553	0.0303468	0.787355	15.6561	14.3922	0.00818901
ENSBTAG00000018084	CASTOR1	136.266	-0.293444	0.135509	-2.1655	0.0303494	0.787355	128.513	140.641	-0.0257286
ENSBTAG00000012205	CPT1C	141.185	-0.541885	0.250238	-2.16548	0.0303509	0.787355	123.46	145.216	-0.0150214
ENSBTAG00000012219	CSPG4	2025.18	-0.319681	0.14764	-2.16528	0.0303664	0.787355	1827.03	2130.33	-0.0239567
ENSBTAG00000021471	GIN1	189.173	0.314484	0.145242	2.16524	0.0303691	0.787355	199.245	179.482	0.0242882
ENSBTAG00000009824	ENSBTAG00000009824	4.91341	2.40302	1.11014	2.16461	0.0304176	0.787355	4.54547	4.26039	0.00385816
ENSBTAG00000048523	ENSBTAG00000048523	10.3863	1.05128	0.485731	2.16431	0.0304402	0.787355	10.4483	9.91732	0.00826907
ENSBTAG00000009833	DTHD1	1.69149	3.95293	1.82642	2.16431	0.0304407	0.787355	1.67316	1.63767	0.00234093
ENSBTAG00000017582	CHEK1	198.876	0.320492	0.148087	2.16421	0.0304483	0.787355	206.013	184.597	0.0238837
ENSBTAG00000024497	CTRC	1.16103	3.63358	1.6798	2.1631	0.0305334	0.787647	1.16208	1.14212	0.00254665
ENSBTAG00000008583	PALD1	725.431	-0.363832	0.168213	-2.16293	0.0305468	0.787647	659.35	768.925	-0.0213993
ENSBTAG00000001545	SLC34A2	330.874	0.593252	0.27429	2.16286	0.0305518	0.787647	358.378	290.982	0.0138022
ENSBTAG00000001957	TRMT11	379.129	-0.204762	0.0947037	-2.16213	0.0306079	0.7883	358.738	389.42	-0.0336376
ENSBTAG00000031509	PFAS	1117.77	-0.242177	0.112055	-2.16123	0.0306776	0.788511	1049.74	1177.15	-0.0298215
ENSBTAG00000039820	CLDN8	1.94085	-3.23537	1.49718	-2.16098	0.0306972	0.788511	1.84036	1.94557	-0.00285767
ENSBTAG00000020243	SVEP1	361.483	0.790991	0.366059	2.16083	0.0307084	0.788511	389.8	286.809	0.0106202
ENSBTAG00000013303	ACSS2	717.928	-0.934162	0.432849	-2.15817	0.0309143	0.791634	564.435	783.131	-0.00912921
ENSBTAG00000024803	ENDOD1	228.713	-0.343977	0.159401	-2.15794	0.0309324	0.791634	210.971	238.919	-0.0223659
ENSBTAG00000014917	GTPBP4	1455.84	0.310037	0.143697	2.15758	0.0309605	0.791634	1492.16	1296.25	0.0244182
ENSBTAG00000034823	AGGF1	1836.8	0.141605	0.0656334	2.15751	0.0309659	0.791634	1897.01	1775.35	0.041127
ENSBTAG00000021692	TBR1	20.6422	1.0451	0.484507	2.15705	0.0310021	0.791634	21.2151	19.2121	0.00825368
ENSBTAG00000051609	PLPPR3	153.785	-0.409616	0.189912	-2.15688	0.0310154	0.791634	140.841	159.839	-0.0191772
ENSBTAG00000009181	INPP5A	985.344	-0.280348	0.130005	-2.15645	0.0310487	0.791696	918.293	1041.05	-0.0264975
ENSBTAG00000013476	CPA5	41.1631	0.742576	0.3445	2.15552	0.0311214	0.79276	43.4887	38.4107	0.0111853
ENSBTAG00000035072	SYCE1	14.8203	1.11249	0.516345	2.15454	0.0311976	0.793913	15.5102	14.0861	0.00778933
ENSBTAG00000007872	PSIP1	5336.9	0.203733	0.0945859	2.15395	0.031244	0.794303	5625.74	5116.11	0.0335365
ENSBTAG00000050993	ENSBTAG00000050993	165.066	-0.36629	0.170151	-2.15273	0.0313398	0.795662	154.434	174.606	-0.0210844
ENSBTAG00000038020	ENSBTAG00000038020	96.8387	0.439159	0.204038	2.15234	0.0313705	0.795662	100.602	90.1732	0.0179481
ENSBTAG00000027635	PLPP5	646.573	-0.221554	0.102948	-2.15209	0.0313906	0.795662	613.497	676.656	-0.0315975
ENSBTAG00000014974	GRAMD2B	908.308	0.351443	0.163438	2.15031	0.0315307	0.797224	980.52	842.314	0.0218095
ENSBTAG00000018862	EIF4E3	509.313	-0.204198	0.0949959	-2.14955	0.0315909	0.797224	504.418	550.645	-0.0333699
ENSBTAG00000029913	bta-mir-425	7.07	-1.40082	0.651682	-2.14954	0.0315916	0.797224	6.78213	7.13316	-0.00630934
ENSBTAG00000046122	NRARP	39.4775	-0.951973	0.442957	-2.14913	0.0316237	0.797224	35.8374	42.0537	-0.00889897
ENSBTAG00000019282	CRYBA4	56.2766	-0.520947	0.242445	-2.14872	0.0316563	0.797224	53.3112	59.0884	-0.0153321
ENSBTAG00000055162	ENSBTAG00000055162	1.1587	3.46772	1.61402	2.14849	0.0316747	0.797224	1.1602	1.14245	0.00263143
ENSBTAG00000016057	CSRP1	2331.76	-0.229323	0.106753	-2.14817	0.0317006	0.797224	2176.98	2431.69	-0.0307231
ENSBTAG00000045572	ZNF319	203.34	-0.407278	0.189596	-2.14814	0.031703	0.797224	187.462	217.277	-0.0191252
ENSBTAG00000006482	PTCD3	688.649	0.229239	0.106837	2.1457	0.031897	0.797224	701.768	635.266	0.0306698
ENSBTAG00000003177	SLC25A33	231.186	0.372107	0.173426	2.14562	0.031903	0.797224	243.447	213.893	0.0206658
ENSBTAG00000012691	GTF2E2	1083.13	0.305147	0.142243	2.14526	0.0319324	0.797224	1166.03	1022.13	0.024483
ENSBTAG00000052403	ENSBTAG00000052403	34.5295	-1.52731	0.712023	-2.14503	0.0319502	0.797224	28.5923	35.1172	-0.00580725
ENSBTAG00000016002	FAM169A	805.78	0.284645	0.132754	2.14416	0.0320202	0.797224	867.956	765.51	0.0259013
ENSBTAG00000052787	FAM71A	1.27473	3.2938	1.53623	2.14408	0.0320261	0.797224	1.2673	1.23732	0.00275948
ENSBTAG00000017685	JUP	2944.03	-0.288252	0.134474	-2.14355	0.0320688	0.797224	2730.12	3148.02	-0.0256236
ENSBTAG00000007075	ENSBTAG00000007075	1351.39	1.19844	0.55911	2.14348	0.0320743	0.797224	1288.75	801.166	0.00721128
ENSBTAG00000007101	F3	103.801	-0.476614	0.222404	-2.14301	0.0321124	0.797224	99.7607	113.649	-0.0165326
ENSBTAG00000019743	CHTF18	340.317	0.264117	0.123255	2.14285	0.0321255	0.797224	354.238	320.44	0.0274714
ENSBTAG00000020983	RRAS	162.948	-0.40209	0.187648	-2.14279	0.0321303	0.797224	149.046	170.323	-0.0192519
ENSBTAG00000048155	FCN1	15.326	-1.18317	0.552262	-2.1424	0.0321612	0.797224	14.6489	16.2748	-0.0072863
ENSBTAG00000016915	FLT1	616.845	-0.476804	0.222657	-2.14143	0.0322394	0.797224	532.848	662.819	-0.0165029
ENSBTAG00000003438	ZBTB43	586.408	0.199147	0.093004	2.14127	0.0322519	0.797224	607.869	558.735	0.0337128
ENSBTAG00000017911	HMX2	2.17608	-2.7884	1.30258	-2.14066	0.0323012	0.797224	2.14484	2.25252	-0.0032499
ENSBTAG00000015602	MRNIP	237.601	-0.356691	0.16666	-2.14024	0.0323354	0.797224	234.967	265.646	-0.0213408
ENSBTAG00000005711	NSG1	30.3066	0.822181	0.384169	2.14015	0.0323424	0.797224	31.3896	28.2305	0.010058
ENSBTAG00000021021	C21H15orf39	2041.72	-0.247571	0.115731	-2.13919	0.0324207	0.797224	1884.8	2128.74	-0.0287992
ENSBTAG00000025221	TEX30	167.369	0.371561	0.1737	2.13909	0.0324282	0.797224	176.753	156.648	0.0205727
ENSBTAG00000006989	SEMA4F	1042.47	-0.243735	0.113984	-2.13833	0.0324898	0.797224	991.635	1109.45	-0.0291232
ENSBTAG00000019534	TRNT1	628.235	0.225291	0.105382	2.13784	0.0325298	0.797224	652.853	593.837	0.0308622
ENSBTAG00000003137	PLPPR1	11.9999	1.15063	0.538359	2.13728	0.0325749	0.797224	12.0376	11.3489	0.00743162
ENSBTAG00000006515	ESPN	507.681	-0.995846	0.465992	-2.13705	0.0325942	0.797224	383.527	592.109	-0.0084491
ENSBTAG00000008319	DUSP9	6.81458	1.54016	0.720708	2.13701	0.0325975	0.797224	6.85694	6.49635	0.00571612
ENSBTAG00000007507	FAAH	108.66	-0.396878	0.185719	-2.13699	0.0325991	0.797224	103.702	115.628	-0.019375
ENSBTAG00000016777	TEX101	11.6588	1.49883	0.701511	2.13657	0.0326332	0.797224	11.747	10.7788	0.00585705
ENSBTAG00000000920	DNAH17	61.7053	0.79497	0.37209	2.1365	0.0326389	0.797224	63.9791	54.2352	0.0103309
ENSBTAG00000040244	APOL3	582.287	0.43019	0.201366	2.13636	0.0326504	0.797224	634.187	527.261	0.0180215
ENSBTAG00000018464	ZDHHC14	662.099	-0.374641	0.175367	-2.13633	0.0326529	0.797224	608.76	717.299	-0.0203741
ENSBTAG00000011723	GRIK5	475.186	-0.40409	0.189203	-2.13575	0.0327002	0.797224	426.596	507.049	-0.0190466
ENSBTAG00000031166	ZDBF2	168.056	0.790169	0.370088	2.13508	0.0327541	0.797224	182.813	141.255	0.0103734
ENSBTAG00000012193	TTC28	3486.21	-0.205581	0.0963217	-2.13431	0.0328172	0.797224	3339.69	3679.29	-0.0328208
ENSBTAG00000012501	FTO	1796.68	-0.160108	0.0750181	-2.13425	0.0328222	0.797224	1747.96	1884.05	-0.0381872
ENSBTAG00000053974	ENSBTAG00000053974	121.831	1.02434	0.480006	2.13402	0.0328409	0.797224	129.501	97.0475	0.00821514
ENSBTAG00000014560	HLX	161.258	-0.526451	0.246712	-2.13387	0.0328534	0.797224	148.137	177.062	-0.0149806
ENSBTAG00000013854	CALML5	2.80124	-3.69318	1.73084	-2.13376	0.0328627	0.797224	2.41755	2.66322	-0.00243307
ENSBTAG00000051744	ENSBTAG00000051744	11.9271	1.40513	0.658687	2.13324	0.0329054	0.797224	12.2386	11.1975	0.006189
ENSBTAG00000018246	RAB39A	36.5218	0.601478	0.281989	2.13298	0.0329261	0.797224	37.9856	34.6442	0.0132585
ENSBTAG00000016113	ELSPBP1	2.84957	2.95205	1.38404	2.13291	0.0329318	0.797224	2.83456	2.7417	0.00304591
ENSBTAG00000006086	MMP28	70.5174	-0.429137	0.201267	-2.13218	0.0329919	0.797224	65.9639	72.5334	-0.0179931
ENSBTAG00000018205	PHC1	1584.31	0.204747	0.0960399	2.1319	0.0330155	0.797224	1689.93	1538.77	0.0328484
ENSBTAG00000012938	JARID2	1738.51	0.189414	0.0888737	2.13128	0.0330664	0.797224	1825.48	1671.01	0.0345561
ENSBTAG00000011620	PIGU	387.545	-0.272491	0.127861	-2.13115	0.0330766	0.797224	368.109	412.452	-0.026534
ENSBTAG00000019495	TEAD3	901.066	-0.297144	0.139444	-2.13092	0.0330955	0.797224	823.326	943.107	-0.0247212
ENSBTAG00000002129	KLF5	127.889	0.538368	0.252654	2.13086	0.033101	0.797224	138.539	118.358	0.0146379
ENSBTAG00000018938	CDIP1	743.517	-0.203657	0.0956149	-2.12997	0.033174	0.798232	696.157	760.382	-0.0329171
ENSBTAG00000020522	ENSBTAG00000020522	56.6618	0.89968	0.422547	2.12918	0.0332391	0.799048	59.422	49.9399	0.00918025
ENSBTAG00000039195	NHS	1214.31	-0.31173	0.146522	-2.12753	0.0333761	0.800348	1120.17	1289.57	-0.0236822
ENSBTAG00000004484	CEP83	459.799	0.425706	0.200113	2.12733	0.0333925	0.800348	479.961	405.026	0.0180434
ENSBTAG00000017599	NR2F1	995.207	-0.351852	0.165415	-2.12709	0.0334126	0.800348	939.485	1114.98	-0.0213451
ENSBTAG00000001408	CNRIP1	413.705	-0.290971	0.136808	-2.12685	0.0334322	0.800348	395.644	448.49	-0.0250647
ENSBTAG00000015408	DTYMK	280.091	0.257014	0.120854	2.12665	0.0334494	0.800348	295.451	268.648	0.027685
ENSBTAG00000009035	CENPE	942.579	0.261693	0.123089	2.12605	0.033499	0.800517	981.656	877.038	0.027282
ENSBTAG00000052681	SMIM10L1	528.976	-0.325132	0.153013	-2.12486	0.0335983	0.800517	495.765	574.751	-0.0228
ENSBTAG00000020410	UFL1	1172.66	0.19274	0.0907177	2.12461	0.0336188	0.800517	1228.6	1125.72	0.0339959
ENSBTAG00000015183	TPCN2	744.204	-0.284404	0.133885	-2.12424	0.03365	0.800517	700.7	796.493	-0.0254802
ENSBTAG00000017682	TET2	3420.66	-0.179511	0.0845221	-2.12383	0.033684	0.800517	3268.14	3561.46	-0.0355222
ENSBTAG00000049363	ENSBTAG00000049363	1.55607	3.30101	1.55437	2.1237	0.0336956	0.800517	1.53435	1.51311	0.0026975
ENSBTAG00000006001	STAP2	93.0005	-0.489166	0.230374	-2.12335	0.0337242	0.800517	87.9445	99.5072	-0.01586
ENSBTAG00000002402	IGF2R	22741.5	-0.250093	0.117789	-2.12323	0.0337348	0.800517	21302.9	24156.3	-0.0281968
ENSBTAG00000009287	EBP	244.864	-0.492344	0.231971	-2.12244	0.033801	0.800517	221.222	262.38	-0.0157538
ENSBTAG00000003741	NEURL1	187.292	0.563881	0.265736	2.12196	0.0338407	0.800517	206.352	170.107	0.013918
ENSBTAG00000003076	NT5DC1	140.177	0.531397	0.250448	2.12179	0.0338554	0.800517	150.65	128.964	0.0146887
ENSBTAG00000001412	N6AMT1	70.2696	0.466155	0.219791	2.1209	0.0339301	0.800517	72.3851	65.4812	0.0165302
ENSBTAG00000020629	UTP18	725.178	0.308362	0.145394	2.12088	0.0339322	0.800517	754.341	661.9	0.0237606
ENSBTAG00000012068	BRIP1	249.864	0.333624	0.157314	2.12075	0.0339428	0.800517	257.593	228.388	0.0222224
ENSBTAG00000013885	ADSS2	885.578	0.221873	0.104637	2.12041	0.0339719	0.800517	915.489	830.589	0.0307645
ENSBTAG00000044891	ENSBTAG00000044891	12.9909	-0.859211	0.405251	-2.1202	0.0339896	0.800517	12.6154	13.3507	-0.00948402
ENSBTAG00000036257	ENSBTAG00000036257	21.684	0.936861	0.44193	2.11993	0.034012	0.800517	22.1088	20.24	0.00877434
ENSBTAG00000049766	DUSP28	384.046	-0.299861	0.141454	-2.11985	0.0340187	0.800517	356.542	403.186	-0.0243003
ENSBTAG00000004647	UCP1	2.68618	3.17892	1.50013	2.11909	0.0340827	0.801083	2.68106	2.57921	0.00278865
ENSBTAG00000000161	TMEM40	7.74293	1.73966	0.821125	2.11863	0.0341214	0.801083	7.73757	7.32245	0.00501318
ENSBTAG00000019553	ENSBTAG00000019553	35.9799	0.891122	0.420716	2.11811	0.0341658	0.801083	37.597	33.0404	0.00916021
ENSBTAG00000048062	KDM6B	2144.35	-0.165736	0.0782574	-2.11783	0.0341893	0.801083	2051.86	2221.49	-0.0370362
ENSBTAG00000001737	TUT7	2108.42	0.22201	0.104851	2.1174	0.0342263	0.801083	2168.2	1955.96	0.0306751
ENSBTAG00000049982	bta-mir-10181	68.2487	0.412256	0.194732	2.11704	0.0342563	0.801083	69.5368	63.7238	0.0183963
ENSBTAG00000003067	PSMB7	1286.34	0.229857	0.108619	2.11618	0.0343291	0.801083	1337.07	1207.64	0.0298767
ENSBTAG00000021795	HNF1A	4.28333	2.14618	1.01418	2.11617	0.0343303	0.801083	4.2788	4.06924	0.0040976
ENSBTAG00000048836	bta-mir-11993	4.08622	1.9424	0.917979	2.11595	0.034349	0.801083	4.07838	3.93827	0.00450695
ENSBTAG00000016260	LRRK2	2262.58	-0.14658	0.0693007	-2.11512	0.0344194	0.801083	2174.91	2331.51	-0.0393498
ENSBTAG00000000551	SMNDC1	375.375	0.227224	0.107462	2.11445	0.0344767	0.801083	386.496	353.104	0.0300881
ENSBTAG00000008614	CCDC155	111.631	0.852335	0.403157	2.11415	0.0345024	0.801083	121.197	95.987	0.00949697
ENSBTAG00000002147	PPP4R2	1676.95	0.257264	0.121687	2.11414	0.0345032	0.801083	1780.93	1587.61	0.0273722
ENSBTAG00000033748	IL18RAP	23.1022	1.44719	0.684613	2.11388	0.0345255	0.801083	22.8666	19.9619	0.00590848
ENSBTAG00000020000	RAP1GAP2	62.0249	0.718035	0.339697	2.11375	0.0345364	0.801083	64.7499	55.2684	0.0110832
ENSBTAG00000004861	EIF3F	4513.22	-0.319252	0.151053	-2.11352	0.0345567	0.801083	4151.7	4854.39	-0.0229259
ENSBTAG00000003432	ZAN	21.4714	1.0266	0.485815	2.11314	0.0345885	0.801083	21.3942	19.5927	0.00803232
ENSBTAG00000020696	HECW2	314.943	-0.372642	0.176362	-2.11295	0.0346054	0.801083	289.188	334.253	-0.0200456
ENSBTAG00000042329	SNORD90	4.61203	1.89142	0.895647	2.1118	0.0347039	0.801798	4.59189	4.41526	0.00460208
ENSBTAG00000010990	LHX2	29.1715	1.0095	0.478054	2.11169	0.0347133	0.801798	30.5782	26.6809	0.00814192
ENSBTAG00000054548	ENSBTAG00000054548	628.209	0.457859	0.216842	2.11149	0.0347302	0.801798	685.064	560.611	0.0166561
ENSBTAG00000015001	OVOL3	5.90494	1.59827	0.757515	2.10989	0.0348681	0.804257	5.926	5.67316	0.00537392
ENSBTAG00000005385	POP5	290.081	0.222645	0.105556	2.10926	0.0349218	0.804552	301.039	276.911	0.0304078
ENSBTAG00000021073	KIAA1549	878.846	-0.297421	0.141039	-2.10878	0.0349635	0.804552	820.782	934.569	-0.0242303
ENSBTAG00000016845	GALNT7	956.984	-0.145438	0.0689721	-2.10865	0.0349751	0.804552	941.687	1005.75	-0.0393135
ENSBTAG00000006549	CALHM6	23.6619	1.10048	0.522093	2.10783	0.0350461	0.805462	24.586	21.806	0.00750956
ENSBTAG00000003929	PHF10	2338.85	-0.107649	0.051119	-2.10585	0.0352176	0.808521	2298.68	2419.21	-0.0433471
ENSBTAG00000013810	GABBR2	124.535	0.558233	0.265125	2.10554	0.035244	0.808521	134.125	114.542	0.0138323
ENSBTAG00000052736	ENSBTAG00000052736	281.988	-0.344026	0.163417	-2.1052	0.0352738	0.808521	263.409	300.196	-0.0213444
ENSBTAG00000017655	PALMD	130.577	-0.567501	0.269663	-2.10448	0.0353367	0.808997	116.198	138.687	-0.0136124
ENSBTAG00000016434	PDILT	1.18811	3.31869	1.57715	2.10424	0.0353577	0.808997	1.17979	1.16328	0.00263073
ENSBTAG00000006657	ZDHHC8	635.531	-0.285705	0.135809	-2.10373	0.0354017	0.809281	592.652	674.002	-0.0249376
ENSBTAG00000004718	PUS7L	402.112	0.271452	0.129066	2.1032	0.0354479	0.809614	410.586	369.153	0.0259845
ENSBTAG00000018373	DPYSL2	5796.94	-0.236313	0.112382	-2.10277	0.0354861	0.809765	5436.28	6105.19	-0.0289402
ENSBTAG00000007457	ENSBTAG00000007457	10.1162	1.16467	0.554289	2.1012	0.0356237	0.812183	10.3883	9.72348	0.00709152
ENSBTAG00000021856	R3HCC1L	768.823	0.244543	0.116421	2.1005	0.0356847	0.81285	808.2	727.304	0.0281428
ENSBTAG00000026403	CREBBP	8176.66	-0.160435	0.0764215	-2.09934	0.0357871	0.81342	7974.24	8625.15	-0.0371859
ENSBTAG00000043579	ENSBTAG00000043579	17.18	-0.899067	0.428266	-2.09932	0.0357886	0.81342	16.3005	17.5112	-0.0089225
ENSBTAG00000004094	SPARCL1	12125	-0.240347	0.114512	-2.09887	0.0358284	0.81342	11341	12677.8	-0.0284781
ENSBTAG00000011465	MYBPH	74.2587	-0.780414	0.371935	-2.09825	0.035883	0.81342	67.7665	81.9369	-0.0101256
ENSBTAG00000050914	CYYR1	766.241	-0.350513	0.167099	-2.09764	0.035937	0.81342	689.676	809.872	-0.0208587
ENSBTAG00000049842	ENSBTAG00000049842	506.187	0.234876	0.111973	2.09761	0.0359394	0.81342	530.814	483.448	0.0289476
ENSBTAG00000004884	SLC4A5	21.9804	-1.02032	0.486475	-2.09738	0.0359597	0.81342	20.9296	23.5071	-0.00795136
ENSBTAG00000038497	ENSBTAG00000038497	25.9598	1.24158	0.592132	2.09679	0.0360121	0.81342	27.6597	23.5736	0.00666715
ENSBTAG00000016253	G6PC3	492.061	-0.2689	0.128245	-2.09678	0.0360134	0.81342	462.501	520.704	-0.0260371
ENSBTAG00000053347	ENSBTAG00000053347	30.1565	-0.990514	0.472439	-2.0966	0.0360291	0.81342	27.1443	30.2747	-0.00815873
ENSBTAG00000014824	MMP14	3352.55	-0.318342	0.151867	-2.0962	0.0360648	0.81342	3055.72	3541.71	-0.0226311
ENSBTAG00000047411	ENSBTAG00000047411	98.4102	0.811125	0.387005	2.0959	0.0360906	0.81342	109.158	85.9098	0.00975632
ENSBTAG00000000154	ENSBTAG00000000154	4.07905	-4.01244	1.91545	-2.09478	0.0361908	0.814501	3.70344	3.89781	-0.00215193
ENSBTAG00000053030	GPR27	117.135	-0.428386	0.204514	-2.09465	0.0362021	0.814501	111.729	126.403	-0.0174136
ENSBTAG00000007131	GADL1	8.82289	1.43098	0.683299	2.09423	0.0362394	0.814622	8.8954	8.38226	0.00585041
ENSBTAG00000005940	PRKAB1	820.178	-0.175262	0.0837257	-2.09329	0.0363236	0.814622	774.078	836.575	-0.0352039
ENSBTAG00000018653	NABP1	259.331	0.420921	0.201089	2.09321	0.0363307	0.814622	278.563	238.346	0.0176672
ENSBTAG00000020232	REXO1	1249.95	0.168708	0.0805997	2.09316	0.0363347	0.814622	1292.9	1199.21	0.0359954
ENSBTAG00000004849	IGSF3	5339.25	-0.348294	0.166441	-2.0926	0.036385	0.814711	4960.64	5818.34	-0.0208791
ENSBTAG00000014585	PTGIR	11.051	-1.11378	0.532297	-2.09241	0.0364023	0.814711	10.7341	11.5557	-0.00731573
ENSBTAG00000004631	KIAA0586	898.439	0.178403	0.0853055	2.09134	0.0364972	0.816032	913.339	843.367	0.0347758
ENSBTAG00000009468	SHISAL2B	4.67994	2.57142	1.22975	2.091	0.0365276	0.816032	4.70829	4.4339	0.00334672
ENSBTAG00000019639	SNX16	285.244	0.289581	0.138528	2.09042	0.0365799	0.816032	296.138	266.999	0.0243763
ENSBTAG00000038022	ENSBTAG00000038022	20.7206	1.0676	0.510941	2.08947	0.0366655	0.816032	21.019	19.0097	0.00757583
ENSBTAG00000020600	RHOD	34.4617	0.659984	0.315916	2.08911	0.0366979	0.816032	35.3764	32.2686	0.011688
ENSBTAG00000014397	ENSBTAG00000014397	48.8692	0.70032	0.335258	2.0889	0.0367167	0.816032	49.3988	43.8356	0.0110708
ENSBTAG00000014933	TRAK2	866.956	-0.153518	0.0734965	-2.08877	0.036728	0.816032	832.459	891.22	-0.0377581
ENSBTAG00000004230	AIMP1	1558.54	0.1642	0.078629	2.08828	0.0367722	0.816032	1602.68	1486.57	0.036416
ENSBTAG00000004464	HROB	77.1004	0.391521	0.187506	2.08805	0.0367932	0.816032	83.1209	75.4981	0.0187588
ENSBTAG00000050133	ENSBTAG00000050133	4.88919	1.92813	0.923505	2.08784	0.0368121	0.816032	4.88023	4.68355	0.00440809
ENSBTAG00000033803	FABP7	51.5923	-0.688454	0.329758	-2.08775	0.0368201	0.816032	47.515	54.5222	-0.011232
ENSBTAG00000051299	ENSBTAG00000051299	157.117	0.383204	0.183571	2.08749	0.0368434	0.816032	169.821	150.536	0.0191101
ENSBTAG00000014912	FMOD	3982.01	-0.309799	0.148459	-2.08677	0.0369089	0.816777	3474.66	4043.55	-0.0229651
ENSBTAG00000007130	ESF1	913.299	0.326049	0.15632	2.08578	0.0369985	0.817004	977.318	851.975	0.021968
ENSBTAG00000020003	KLHL14	31.6757	0.856455	0.410631	2.0857	0.0370055	0.817004	32.9804	29.4035	0.00919729
ENSBTAG00000009265	NR5A2	215.675	-0.536832	0.257481	-2.08494	0.0370746	0.817004	189.063	231.352	-0.0140597
ENSBTAG00000018239	DNAJC27	270.023	0.274041	0.131439	2.08492	0.0370767	0.817004	276.877	250.563	0.0253791
ENSBTAG00000005378	XKRX	9.19563	-1.09773	0.526803	-2.08376	0.0371816	0.817004	8.94347	9.42769	-0.00734735
ENSBTAG00000008736	CUL1	2273.23	0.124232	0.0596195	2.08376	0.0371823	0.817004	2311.9	2182.08	0.0411676
ENSBTAG00000001816	SLC25A42	275.587	0.28124	0.134977	2.08361	0.0371958	0.817004	280.473	252.977	0.02482
ENSBTAG00000005424	KCNC1	11.4615	1.08117	0.518921	2.0835	0.0372057	0.817004	11.7865	11.008	0.00744602
ENSBTAG00000026676	SDC3	3075.9	-0.254174	0.122004	-2.08332	0.0372216	0.817004	2898.25	3278.66	-0.0269128
ENSBTAG00000054745	ENSBTAG00000054745	98596.5	-0.325828	0.156433	-2.08286	0.0372639	0.817004	91603.5	107577	-0.0219231
ENSBTAG00000021422	PDZD4	124.222	-0.468762	0.225064	-2.0828	0.0372699	0.817004	115.368	132.324	-0.0158764
ENSBTAG00000006241	MAN2B1	2344.08	-0.184479	0.0885952	-2.08227	0.0373179	0.817358	2292.46	2489.01	-0.0338178
ENSBTAG00000004732	SPTB	137.989	0.760039	0.36515	2.08144	0.0373936	0.817729	152.251	120.536	0.0102036
ENSBTAG00000013479	SLC9A3R2	1911.31	-0.30363	0.145879	-2.08139	0.0373987	0.817729	1775.73	2058.29	-0.0232456
ENSBTAG00000001600	DCUN1D4	866.582	0.238041	0.114386	2.08104	0.0374306	0.81773	908.931	819.326	0.0282566
ENSBTAG00000004150	NRG1	715.56	-0.597353	0.287127	-2.08045	0.0374845	0.817979	600.406	793.736	-0.0126971
ENSBTAG00000044348	bta-mir-2466	3.70767	2.67033	1.28375	2.0801	0.0375166	0.817979	3.61204	3.51607	0.00318807
ENSBTAG00000003695	WDR45B	1097.49	-0.165773	0.0797047	-2.07984	0.0375398	0.817979	1051.51	1134.61	-0.0359912
ENSBTAG00000010193	RAB7A	1823.72	-0.16133	0.0776008	-2.07897	0.0376198	0.817979	1743.12	1882.61	-0.0365156
ENSBTAG00000006924	NXPH1	68.5266	-0.810836	0.390021	-2.07895	0.0376216	0.817979	62.5372	75.6717	-0.0095995
ENSBTAG00000012338	FAH	490.679	-0.341279	0.164191	-2.07854	0.0376593	0.817979	455.673	523.601	-0.0209825
ENSBTAG00000052421	ENSBTAG00000052421	28.9022	0.696163	0.334939	2.07848	0.0376655	0.817979	29.2824	26.9211	0.0110197
ENSBTAG00000006504	TCHP	635.758	0.341235	0.164292	2.077	0.0378013	0.81884	680.602	591.778	0.0209555
ENSBTAG00000030555	KRT28	3.68615	2.23726	1.07719	2.07695	0.0378064	0.81884	3.69635	3.56251	0.00377907
ENSBTAG00000033679	HLCS	417.453	-0.238751	0.114958	-2.07685	0.0378156	0.81884	401.146	444.038	-0.0280921
ENSBTAG00000048879	ENSBTAG00000048879	4.15181	-1.57987	0.760777	-2.07666	0.0378329	0.81884	4.10034	4.27871	-0.00524824
ENSBTAG00000003367	ENSBTAG00000003367	18.5654	-1.15957	0.558481	-2.07629	0.0378673	0.818893	17.2959	19.2043	-0.00694288
ENSBTAG00000008578	LSM4	807.544	0.306195	0.147509	2.07578	0.0379145	0.819221	846.801	742.542	0.0229662
ENSBTAG00000054511	ENSBTAG00000054511	50.805	0.925745	0.446078	2.0753	0.037959	0.819493	54.6312	45.4824	0.00848785
ENSBTAG00000010524	BCKDK	511.795	-0.24633	0.118753	-2.07431	0.0380501	0.820248	483.509	537.468	-0.0273655
ENSBTAG00000004305	RGS16	66.7221	0.492606	0.237535	2.07383	0.0380953	0.820248	68.6701	61.6644	0.0150485
ENSBTAG00000017104	MUC1	22.0219	-1.32802	0.640398	-2.07374	0.0381032	0.820248	19.9053	22.7829	-0.00612958
ENSBTAG00000003392	GABRA5	34.6786	0.788708	0.380385	2.07344	0.0381309	0.820248	36.7789	32.6662	0.00979009
ENSBTAG00000026972	MYF5	1.98949	3.2347	1.56107	2.0721	0.0382559	0.820248	1.95666	1.91285	0.00261217
ENSBTAG00000002023	NOS1	48.6461	0.628178	0.303186	2.07192	0.0382726	0.820248	51.2533	45.6564	0.0120274
ENSBTAG00000049722	TSACC	49.6353	0.675876	0.326255	2.07162	0.0383013	0.820248	52.2274	46.2807	0.0112461
ENSBTAG00000001429	NEURL1B	632.729	-0.460613	0.22236	-2.07148	0.0383144	0.820248	546.212	676.775	-0.0159609
ENSBTAG00000004207	CD93	910.629	-0.700118	0.338052	-2.07103	0.0383555	0.820248	706.281	1000.43	-0.0108843
ENSBTAG00000038893	ENSBTAG00000038893	13.9276	-2.54492	1.229	-2.07073	0.0383843	0.820248	11.2016	12.5781	-0.00331061
ENSBTAG00000026710	C2H2orf72	11.6183	0.874612	0.422414	2.07051	0.0384048	0.820248	11.8192	11.2344	0.00889105
ENSBTAG00000050910	ENSBTAG00000050910	2.06831	-2.63099	1.27073	-2.07045	0.0384103	0.820248	2.03343	2.08761	-0.00320293
ENSBTAG00000039037	SERPINB4	1.31965	4.11427	1.98737	2.0702	0.0384332	0.820248	1.31438	1.28378	0.00204687
ENSBTAG00000044167	TOPAZ1	147.109	0.60234	0.291008	2.06984	0.0384677	0.820248	159.47	133.938	0.0124736
ENSBTAG00000053682	ENSBTAG00000053682	8.00908	1.28041	0.618641	2.06972	0.0384783	0.820248	8.15451	7.68609	0.00630881
ENSBTAG00000005313	EPHB3	331.259	-0.221118	0.10685	-2.06943	0.0385062	0.820248	314.97	344.061	-0.0295625
ENSBTAG00000051533	ENSBTAG00000051533	1.60773	4.02283	1.94447	2.06885	0.0385597	0.820707	1.54382	1.50911	0.00209092
ENSBTAG00000005357	VPS11	964.937	-0.153081	0.074017	-2.06819	0.0386221	0.821048	928.765	995.453	-0.0372459
ENSBTAG00000025964	MAST4	5682.7	-0.247647	0.119752	-2.068	0.0386398	0.821048	5304.63	5979.24	-0.0271041
ENSBTAG00000043480	SNORD14	10.3383	-0.914061	0.442269	-2.06675	0.0387573	0.822863	10.0708	10.5937	-0.00851291
ENSBTAG00000008274	ENSBTAG00000008274	41.1266	0.803233	0.388771	2.06608	0.0388208	0.823528	43.484	38.0053	0.00956031
ENSBTAG00000005571	PHF20	1185.69	0.182343	0.0883107	2.06479	0.0389431	0.825439	1229.6	1131.97	0.0335983
ENSBTAG00000001504	NOP14	1292.9	0.230332	0.111579	2.0643	0.0389889	0.825728	1361.24	1225.68	0.0285575
ENSBTAG00000021879	VCL	5587.71	-0.195822	0.094883	-2.06383	0.0390339	0.825997	5401.01	5936.3	-0.0320471
ENSBTAG00000010485	MFN1	1908.8	0.168552	0.0816925	2.06325	0.039089	0.826481	1919.56	1775.84	0.0351987
ENSBTAG00000012025	LMX1A	12.4817	1.24229	0.602328	2.06249	0.0391615	0.827311	12.813	11.7927	0.0064351
ENSBTAG00000009749	USP2	131.673	0.435084	0.210985	2.06216	0.0391928	0.827311	136.928	120.451	0.0166602
ENSBTAG00000001376	RAD21L1	36.034	0.735356	0.356654	2.06182	0.0392252	0.827313	37.9438	33.9593	0.0103152
ENSBTAG00000010822	PLCXD3	751.736	-0.315022	0.152832	-2.06123	0.0392812	0.827813	709.88	821.433	-0.0221274
ENSBTAG00000004463	KDELR1	2417.92	-0.230222	0.111721	-2.06069	0.0393324	0.828211	2300.38	2573.03	-0.0284797
ENSBTAG00000018898	ARID4A	1914.88	0.155007	0.0752509	2.05987	0.0394106	0.828366	1985.31	1848.6	0.0367768
ENSBTAG00000020622	COL9A2	793.696	1.0973	0.53283	2.05939	0.039457	0.828366	853.069	585.278	0.00717144
ENSBTAG00000053396	ENSBTAG00000053396	4.64591	-3.33206	1.61807	-2.05929	0.0394669	0.828366	4.06247	4.36171	-0.0025025
ENSBTAG00000007530	TRIM10	34.1777	-1.35583	0.658406	-2.05926	0.0394691	0.828366	28.7021	33.7483	-0.00592679
ENSBTAG00000052173	ENSBTAG00000052173	368.101	0.45165	0.219387	2.05869	0.0395241	0.828842	392.136	328.853	0.0160536
ENSBTAG00000010509	CDK3	256.133	0.497088	0.241536	2.05803	0.0395873	0.829489	269.967	227.121	0.0147031
ENSBTAG00000006835	MCAM	599.923	-0.51138	0.248557	-2.0574	0.039648	0.830082	510.474	643.887	-0.0143186
ENSBTAG00000007063	GPHA2	2.77002	2.56746	1.24882	2.05591	0.0397911	0.832397	2.75806	2.6901	0.00323168
ENSBTAG00000021467	IGFBP6	5197.76	-0.286342	0.139351	-2.05483	0.0398957	0.832802	4860.7	5611.91	-0.0238379
ENSBTAG00000027182	NR3C2	259.45	0.40278	0.196039	2.0546	0.0399179	0.832802	277.559	240.479	0.0177317
ENSBTAG00000015868	LIG4	529.648	0.158983	0.0773859	2.05442	0.0399351	0.832802	541.273	506.64	0.0361328
ENSBTAG00000008837	CSNK2B	933.682	-0.191186	0.0930695	-2.05423	0.0399536	0.832802	895.86	977.961	-0.0323091
ENSBTAG00000043696	ENSBTAG00000043696	1.52259	3.78141	1.84113	2.05385	0.0399903	0.832802	1.48752	1.45903	0.00219165
ENSBTAG00000013541	LMO3	32.8398	-0.63085	0.307178	-2.05369	0.0400054	0.832802	31.3293	34.3153	-0.0117717
ENSBTAG00000004281	ACSS1	534.458	0.314936	0.153384	2.05324	0.0400489	0.833031	556.745	489.321	0.0219726
ENSBTAG00000005275	PKIG	488.714	-0.260959	0.127202	-2.05153	0.0402153	0.833534	470.142	525.516	-0.0256346
ENSBTAG00000025652	BEST2	2.86705	-2.21917	1.08174	-2.05148	0.0402205	0.833534	2.81157	2.9308	-0.00370862
ENSBTAG00000026068	ENSBTAG00000026068	1.34917	3.6923	1.80036	2.05087	0.0402798	0.833534	1.32631	1.30248	0.002238
ENSBTAG00000052585	ENSBTAG00000052585	4.21395	1.65342	0.806289	2.05066	0.0403005	0.833534	4.23951	4.0899	0.00489752
ENSBTAG00000034501	CFI	823.807	0.644084	0.314098	2.05058	0.0403077	0.833534	882.169	681.48	0.0115152
ENSBTAG00000004247	RPH3A	38.6569	1.11964	0.54607	2.05035	0.0403301	0.833534	41.1963	34.4373	0.00697856
ENSBTAG00000008139	HOXA3	69.3455	0.792683	0.386622	2.05028	0.0403375	0.833534	73.4878	61.739	0.00952611
ENSBTAG00000011992	PTH2R	16.035	0.953862	0.465295	2.05002	0.0403628	0.833534	16.3641	15.2087	0.00805674
ENSBTAG00000017348	FGF5	1.82794	3.02387	1.47507	2.04999	0.0403659	0.833534	1.83016	1.76831	0.00273107
ENSBTAG00000019275	INIP	270.943	0.233164	0.113809	2.04873	0.0404882	0.834566	278.49	255.665	0.0279195
ENSBTAG00000011645	U2AF1	1746.71	0.190689	0.0931415	2.0473	0.0406284	0.834566	1815.76	1664.42	0.0321823
ENSBTAG00000039958	GYS1	529.684	-0.214327	0.104726	-2.04654	0.0407032	0.834566	511.22	559.83	-0.0296609
ENSBTAG00000050172	ENSBTAG00000050172	513.288	-0.49174	0.240283	-2.04651	0.0407066	0.834566	449.356	555.463	-0.0146868
ENSBTAG00000051728	ENSBTAG00000051728	14.2105	1.03215	0.504363	2.04645	0.0407118	0.834566	14.5526	13.5128	0.00747806
ENSBTAG00000012120	TIPARP	576.901	0.359321	0.175592	2.04634	0.040723	0.834566	613.557	526.938	0.0194743
ENSBTAG00000005936	DMC1	36.4559	0.937463	0.458139	2.04624	0.0407327	0.834566	38.1871	33.1406	0.0081526
ENSBTAG00000001241	ISL1	65.9971	0.814728	0.398228	2.04588	0.0407678	0.834566	71.2895	59.8259	0.00925164
ENSBTAG00000014176	REM1	944.176	-0.334198	0.163361	-2.04576	0.0407799	0.834566	837.239	979.197	-0.0207363
ENSBTAG00000031330	HTR3B	2.44914	2.40274	1.17471	2.0454	0.0408156	0.834566	2.44473	2.3693	0.00341096
ENSBTAG00000055195	ENSBTAG00000055195	1.94255	3.33931	1.63264	2.04535	0.0408205	0.834566	1.90097	1.87362	0.00246141
ENSBTAG00000017872	ZNF304	688.478	0.235055	0.114952	2.04482	0.0408728	0.834566	703.504	634.049	0.0276545
ENSBTAG00000021948	ZMYM6	900.575	0.144729	0.0707878	2.04455	0.0408995	0.834566	943.862	884.909	0.037638
ENSBTAG00000053933	ENSBTAG00000053933	7.90561	-1.20396	0.588887	-2.04446	0.0409081	0.834566	7.66736	8.07868	-0.00649816
ENSBTAG00000018604	SEMA4G	188.162	-0.291435	0.142588	-2.04389	0.0409641	0.834566	181.881	200.645	-0.0232608
ENSBTAG00000054996	ENSBTAG00000054996	10.5687	1.12653	0.551224	2.04369	0.0409837	0.834566	10.6714	10.0834	0.0068932
ENSBTAG00000018291	C11H2orf68	683.369	-0.189577	0.0927625	-2.04368	0.0409848	0.834566	669.016	726.826	-0.0322113
ENSBTAG00000021887	DPYS	66.901	0.962252	0.470882	2.04351	0.0410021	0.834566	72.8326	59.0255	0.00794135
ENSBTAG00000005284	SERPINE3	10.9392	-1.32765	0.649935	-2.04274	0.0410786	0.835461	10.3641	11.2134	-0.00593837
ENSBTAG00000042713	SNORA28	26.8372	0.63004	0.308531	2.04206	0.0411451	0.835499	26.9733	25.1748	0.0116531
ENSBTAG00000011887	CD22	82.7271	1.566	0.767016	2.04167	0.0411839	0.835499	81.2208	58.5089	0.00510161
ENSBTAG00000004580	MS4A1	35.3206	0.813088	0.398383	2.04097	0.041254	0.835499	36.5327	32.5253	0.00922344
ENSBTAG00000015858	TSR2	819.589	0.243093	0.119112	2.04087	0.0412634	0.835499	871.317	785.29	0.0268556
ENSBTAG00000033890	PRAME	47.237	0.91536	0.448516	2.04086	0.0412644	0.835499	48.2721	41.9945	0.00828506
ENSBTAG00000002115	C13H20orf96	142.468	-0.368475	0.180559	-2.04075	0.0412761	0.835499	132.711	149.111	-0.0189477
ENSBTAG00000014312	ATL1	94.4217	0.606076	0.297161	2.03955	0.0413949	0.83667	101.82	87.2869	0.0120454
ENSBTAG00000003843	SMARCAL1	1153.92	-0.194116	0.0951776	-2.03951	0.0413993	0.83667	1110.27	1211.51	-0.0315986
ENSBTAG00000002326	LGALS3	65.4887	-0.966344	0.474021	-2.03861	0.0414888	0.837648	59.8606	72.7439	-0.00787209
ENSBTAG00000011406	TESK1	846.289	-0.244537	0.119979	-2.03817	0.0415329	0.837648	780.545	871.025	-0.0266689
ENSBTAG00000052920	ENSBTAG00000052920	6.0884	1.57147	0.771221	2.03764	0.0415862	0.837648	6.13904	5.85566	0.00506376
ENSBTAG00000031614	BOLL	75.9112	0.766027	0.376028	2.03715	0.0416349	0.837648	82.2867	67.9317	0.00970018
ENSBTAG00000006844	LEF1	436.124	0.411081	0.201813	2.03694	0.0416556	0.837648	462.463	395.836	0.0171231
ENSBTAG00000003086	ENSBTAG00000003086	1.17872	3.32292	1.63142	2.03683	0.0416672	0.837648	1.15761	1.1412	0.00245184
ENSBTAG00000009489	CACNA2D2	76.6598	0.912539	0.44804	2.03674	0.0416765	0.837648	83.167	66.1457	0.00827381
ENSBTAG00000003608	SYCP2	195.955	0.74841	0.367603	2.03592	0.0417586	0.838261	217.793	165.712	0.00989585
ENSBTAG00000001610	SLC4A1	2.3272	-2.08785	1.02572	-2.0355	0.0418008	0.838261	2.27805	2.38071	-0.00386744
ENSBTAG00000008181	CHAF1A	675.324	0.211899	0.104107	2.0354	0.0418109	0.838261	698.748	636.282	0.0296238
ENSBTAG00000011539	PCGF2	1048.1	-0.223022	0.109593	-2.035	0.0418506	0.838261	996.136	1100.59	-0.0285269
ENSBTAG00000007141	GULP1	1083.45	-0.351657	0.172821	-2.0348	0.0418705	0.838261	990.89	1177	-0.0196349
ENSBTAG00000007799	MTFR2	72.246	0.542189	0.266545	2.03414	0.0419377	0.838767	75.316	66.7661	0.0132717
ENSBTAG00000021202	ACOT7	498.084	0.261968	0.128819	2.03361	0.0419913	0.838767	521.548	467.169	0.0251516
ENSBTAG00000054410	ENSBTAG00000054410	14.0174	0.945911	0.465204	2.03332	0.04202	0.838767	13.7301	13.0696	0.00798248
ENSBTAG00000010576	MAP2K3	561.19	-0.205433	0.101037	-2.03326	0.0420267	0.838767	535.672	586.06	-0.0302296
ENSBTAG00000018445	GRIN3A	422.318	-0.515963	0.253803	-2.03293	0.0420598	0.838774	365.139	456.765	-0.0138726
ENSBTAG00000033278	F2RL3	3.10016	2.25134	1.10772	2.03242	0.042111	0.839143	3.0876	3.00346	0.00358455
ENSBTAG00000016341	RGS5	963.464	-0.555021	0.273142	-2.03198	0.0421553	0.839249	766.233	1026.97	-0.0129628
ENSBTAG00000018152	MYADM	1478.66	-0.323455	0.159203	-2.03172	0.0421819	0.839249	1350.4	1577.75	-0.0210555
ENSBTAG00000051381	RNF227	21.5391	0.777305	0.38269	2.03116	0.0422388	0.839311	21.4427	20.0172	0.00951524
ENSBTAG00000014984	RPRD2	2990.99	-0.13176	0.0648731	-2.03104	0.0422505	0.839311	2931.39	3123.58	-0.0388648
ENSBTAG00000015739	MRC2	6547.91	-0.219847	0.108276	-2.03043	0.0423124	0.839555	6208.1	6923.37	-0.0287178
ENSBTAG00000014652	TRPM8	29.2692	0.97978	0.482616	2.03014	0.0423421	0.839555	30.3915	26.8523	0.00770845
ENSBTAG00000010351	SNX25	722.214	0.379349	0.186902	2.02967	0.0423901	0.839555	779.19	658.99	0.0182739
ENSBTAG00000035286	CMC1	163.69	-0.301568	0.148592	-2.0295	0.0424072	0.839555	152.281	167.698	-0.022308
ENSBTAG00000010420	PCDH17	963.554	-0.506526	0.249605	-2.02931	0.0424266	0.839555	858.225	1107.16	-0.01406
ENSBTAG00000021943	NFYC	1648.29	-0.201228	0.0991806	-2.02891	0.0424676	0.839718	1595.07	1755.44	-0.0305582
ENSBTAG00000027900	LRRIQ1	96.9582	0.468164	0.230852	2.02798	0.0425621	0.840741	101.93	90.3098	0.01509
ENSBTAG00000054873	ENSBTAG00000054873	1.65485	3.06446	1.51161	2.02729	0.0426331	0.840741	1.64875	1.61624	0.00263203
ENSBTAG00000037457	MBD2	1101.37	0.146748	0.0723903	2.02717	0.0426447	0.840741	1114.33	1043.34	0.036908
ENSBTAG00000020264	CCDC181	74.95	0.680077	0.33549	2.02712	0.0426506	0.840741	80.4821	69.1458	0.0107069
ENSBTAG00000011661	CEP152	285.693	0.254543	0.125639	2.02598	0.0427669	0.842386	292.693	266.724	0.0255622
ENSBTAG00000014129	RAB5B	3323.75	-0.14555	0.0718709	-2.02516	0.0428509	0.843393	3225.45	3459.72	-0.0370021
ENSBTAG00000003147	JAK1	6705.27	-0.170413	0.0841856	-2.02426	0.0429436	0.843919	6489.32	7054.41	-0.0339156
ENSBTAG00000047423	ERICH4	2.18487	2.33654	1.15435	2.02411	0.0429587	0.843919	2.20646	2.14263	0.00342731
ENSBTAG00000002062	TRPA1	37.2341	0.828233	0.40931	2.02349	0.0430229	0.843919	38.3949	34.0416	0.00891333
ENSBTAG00000013798	PTPRN	19.3074	1.11101	0.549123	2.02325	0.0430472	0.843919	19.8469	17.9238	0.00683518
ENSBTAG00000047572	ZNF789	79.7503	0.348193	0.172142	2.0227	0.0431041	0.843919	81.7231	75.1584	0.0195833
ENSBTAG00000007036	SLC17A7	5.57267	-1.68707	0.834139	-2.02252	0.0431224	0.843919	5.37814	5.64369	-0.00466645
ENSBTAG00000043950	LCA5	163.587	0.3931	0.194393	2.0222	0.043156	0.843919	171.796	152.35	0.0175772
ENSBTAG00000011473	MYL9	1903.12	-0.282137	0.139588	-2.02121	0.0432577	0.843919	1738.38	1998.67	-0.0234096
ENSBTAG00000051578	ENSBTAG00000051578	14.6556	0.906945	0.448854	2.02058	0.0433234	0.843919	14.9923	14.0427	0.00818549
ENSBTAG00000012899	IFNGR2	1018.21	-0.198438	0.0982118	-2.02051	0.0433309	0.843919	966.133	1057.93	-0.0306377
ENSBTAG00000011844	ENSBTAG00000011844	367.303	0.28551	0.141355	2.01981	0.0434031	0.843919	392.187	350.095	0.0231499
ENSBTAG00000053330	ENSBTAG00000053330	15.91	2.04219	1.01113	2.01972	0.0434128	0.843919	14.3007	13.1018	0.00388474
ENSBTAG00000050932	ENSBTAG00000050932	296.159	0.312382	0.15467	2.01967	0.0434181	0.843919	310.46	278.196	0.021454
ENSBTAG00000015319	C14H8orf76	214.287	0.233329	0.115535	2.01955	0.0434305	0.843919	221.327	203.734	0.0272032
ENSBTAG00000008363	EXD1	22.7158	0.947	0.469005	2.01917	0.0434697	0.843919	23.5999	21.2374	0.00786074
ENSBTAG00000007014	CEP63	546.368	0.189536	0.0938692	2.01915	0.0434711	0.843919	566.175	523.698	0.0315707
ENSBTAG00000010563	PTPN2	1400.43	0.15992	0.0792149	2.01882	0.0435063	0.843919	1441.06	1340.57	0.0350419
ENSBTAG00000003948	FDPS	1246.16	-0.388042	0.192258	-2.01834	0.0435557	0.843919	1107.09	1307.5	-0.0177172
ENSBTAG00000014438	SS18L1	124.874	-0.313655	0.155429	-2.018	0.0435912	0.843919	120.14	131.627	-0.0213465
ENSBTAG00000000667	APOL3	77.1438	0.630136	0.312282	2.01784	0.0436075	0.843919	76.1527	66.3222	0.0113781
ENSBTAG00000016906	CYP27B1	15.8659	0.813757	0.403343	2.01753	0.0436402	0.843919	16.2183	15.2259	0.00900328
ENSBTAG00000021191	EHD2	2359.47	-0.31673	0.156996	-2.01744	0.04365	0.843919	2107.81	2482.15	-0.0211575
ENSBTAG00000013727	UMPS	955.079	0.271743	0.134709	2.01727	0.0436677	0.843919	988.478	874.648	0.0240582
ENSBTAG00000001014	MAPK7	508.648	-0.220458	0.109311	-2.01679	0.0437176	0.843919	484.677	531.894	-0.0283224
ENSBTAG00000000752	SGO1	215.483	0.358258	0.17765	2.01666	0.0437313	0.843919	225.934	200.151	0.0189901
ENSBTAG00000001161	SINHCAF	640.56	0.253917	0.125921	2.01647	0.0437509	0.843919	666.874	598.598	0.0253953
ENSBTAG00000034437	ENSBTAG00000034437	110.946	1.04806	0.519856	2.01606	0.0437935	0.843919	129.232	92.2674	0.00715103
ENSBTAG00000009443	GCNT3	4.45517	-2.49191	1.23614	-2.01588	0.0438129	0.843919	4.16038	4.55533	-0.00319055
ENSBTAG00000000157	CCDC138	163.446	0.31962	0.158588	2.01542	0.043861	0.843919	167.157	151.228	0.0209535
ENSBTAG00000012157	CCDC158	572.003	0.332032	0.164789	2.01489	0.0439157	0.843919	612.014	534.475	0.0202643
ENSBTAG00000005634	LSM2	275.969	-0.265545	0.131829	-2.01431	0.0439765	0.843919	257.87	285.848	-0.0244494
ENSBTAG00000054719	TRNP1	17.2568	1.47777	0.733937	2.01348	0.0440642	0.843919	16.2912	14.6161	0.00522395
ENSBTAG00000013877	HORMAD2	15.4644	1.06382	0.52842	2.01321	0.0440928	0.843919	15.9066	14.6013	0.00703485
ENSBTAG00000006288	VSTM4	1995.06	-0.251424	0.124896	-2.01307	0.0441069	0.843919	1856.77	2088.82	-0.0255174
ENSBTAG00000005404	MSC	1204.5	-0.317262	0.157639	-2.01259	0.044158	0.843919	1108.39	1292.15	-0.0210319
ENSBTAG00000016591	RAB11FIP3	1075	-0.186169	0.0925305	-2.01198	0.0442222	0.843919	1038.98	1129	-0.0317577
ENSBTAG00000006671	DDX27	1373.77	0.293173	0.145755	2.01141	0.0442827	0.843919	1469.01	1288.59	0.0224684
ENSBTAG00000007439	TENM4	10416.5	-0.321024	0.159616	-2.01123	0.0443013	0.843919	9656.44	11320.2	-0.0207931
ENSBTAG00000047217	MED16	1086.3	-0.214617	0.106731	-2.01083	0.0443436	0.843919	1036.18	1145.37	-0.0287387
ENSBTAG00000020446	THOP1	803.962	0.178504	0.0887748	2.01075	0.0443523	0.843919	823.163	762.796	0.0325993
ENSBTAG00000012004	TGFB3	1097.79	-0.248972	0.123833	-2.01054	0.0443738	0.843919	1057.04	1182.21	-0.0256581
ENSBTAG00000004377	PHLDB3	327.61	0.235274	0.117042	2.01016	0.0444144	0.843919	337.829	309.165	0.0268074
ENSBTAG00000012015	FSIP1	37.4378	0.752142	0.374313	2.0094	0.0444952	0.843919	38.7868	34.683	0.00959429
ENSBTAG00000014233	CCT8	2931.32	0.374869	0.186586	2.00909	0.0445275	0.843919	3112.15	2616.52	0.0181118
ENSBTAG00000018463	VIM	27762.8	-0.276191	0.137494	-2.00874	0.0445646	0.843919	25605.7	29341.4	-0.0235556
ENSBTAG00000016433	FANCB	61.9096	0.418506	0.208353	2.00864	0.0445754	0.843919	62.3614	57.2583	0.0164
ENSBTAG00000021217	COL11A1	828.254	0.514478	0.256141	2.00857	0.0445825	0.843919	876.517	688.189	0.0135842
ENSBTAG00000053535	ENSBTAG00000053535	4.19038	1.77075	0.881613	2.00854	0.0445862	0.843919	4.2325	4.06374	0.00439427
ENSBTAG00000054769	ENSBTAG00000054769	5.01306	-1.19519	0.595082	-2.00845	0.0445954	0.843919	4.9405	5.14471	-0.00630234
ENSBTAG00000002608	SEPTIN2	7625.56	-0.149122	0.0742564	-2.0082	0.0446219	0.843919	7392.73	7933.18	-0.0360899
ENSBTAG00000000550	ATP5F1D	1507.01	-0.23258	0.115818	-2.00815	0.0446274	0.843919	1439.13	1612.77	-0.0269973
ENSBTAG00000000359	EIF3J	1415.91	0.277748	0.138387	2.00704	0.0447449	0.843919	1493.66	1320.78	0.0234101
ENSBTAG00000021547	CFAP57	36.3424	0.982303	0.489429	2.00704	0.0447453	0.843919	37.8876	32.6465	0.00751176
ENSBTAG00000020413	APBA2	30.9052	0.978238	0.487427	2.00694	0.0447558	0.843919	31.7929	27.9856	0.00753919
ENSBTAG00000016622	TCAIM	227.08	0.266314	0.13274	2.00629	0.0448253	0.843919	236.93	214.555	0.0242148
ENSBTAG00000010048	SPC25	118.651	0.332391	0.165714	2.00581	0.0448764	0.843919	123.507	112.236	0.0200734
ENSBTAG00000011841	TCTN3	202.229	-0.282286	0.140738	-2.00576	0.0448818	0.843919	192.825	212.127	-0.0230705
ENSBTAG00000009462	MDH2	1999.01	-0.177867	0.088683	-2.00565	0.0448933	0.843919	1915.32	2086.34	-0.0325369
ENSBTAG00000014645	CNTN2	38.3858	1.02021	0.508702	2.00551	0.0449083	0.843919	39.7554	34.0685	0.007248
ENSBTAG00000010179	COL5A3	952.437	-0.406303	0.202688	-2.00458	0.045008	0.843919	875.064	1051.33	-0.0167784
ENSBTAG00000008278	TMEM187	38.8319	-0.584059	0.291413	-2.00423	0.0450452	0.843919	37.7558	41.7467	-0.0120378
ENSBTAG00000010548	LRRC6	142.072	0.438163	0.218642	2.00402	0.045068	0.843919	149.369	131.649	0.0156617
ENSBTAG00000003489	IPCEF1	179.112	0.665026	0.331884	2.00379	0.0450929	0.843919	191.05	152.374	0.010679
ENSBTAG00000053463	SERTM2	58.4521	-0.82129	0.410008	-2.00311	0.0451658	0.843919	54.3011	65.898	-0.00879936
ENSBTAG00000052078	ENSBTAG00000052078	420.423	-0.325442	0.162547	-2.00214	0.0452692	0.843919	384.157	437.449	-0.0203747
ENSBTAG00000051298	PVR	210.52	-0.493895	0.246709	-2.00193	0.0452918	0.843919	185.231	221.314	-0.0140114
ENSBTAG00000018812	NOP56	1437.87	0.205061	0.102486	2.00086	0.045407	0.843919	1449.93	1322.84	0.0294437
ENSBTAG00000053696	ENSBTAG00000053696	278.274	-0.393111	0.196506	-2.0005	0.0454461	0.843919	251.704	293.458	-0.0172164
ENSBTAG00000019595	EGFLAM	10483.9	-0.334891	0.167413	-2.00039	0.045458	0.843919	9531.21	11325.1	-0.0198412
ENSBTAG00000011412	LAMB1	32594.9	-0.200639	0.100309	-2.00022	0.0454768	0.843919	30853.4	33964.4	-0.029884
ENSBTAG00000034154	AGMO	63.5532	0.683617	0.341886	1.99954	0.0455495	0.843919	68.2082	58.7554	0.0103682
ENSBTAG00000004356	ROBO4	830.623	-0.553157	0.276649	-1.99949	0.0455554	0.843919	726.126	932.387	-0.012596
ENSBTAG00000031184	CDKN1C	1552.9	-0.593209	0.296682	-1.99948	0.0455567	0.843919	1238.27	1645.73	-0.0118112
ENSBTAG00000034796	TEX264	676.8	-0.203373	0.101715	-1.99945	0.0455601	0.843919	655.237	716.26	-0.0295809
ENSBTAG00000014114	KLHL26	175.051	-0.245314	0.122716	-1.99904	0.045604	0.843919	169.414	184.186	-0.0256926
ENSBTAG00000050102	ENSBTAG00000050102	645.347	-0.398047	0.199171	-1.99852	0.0456604	0.843919	597.766	718.466	-0.016992
ENSBTAG00000001818	MEF2B	58.072	0.45686	0.228704	1.9976	0.0457595	0.843919	59.1531	54.2479	0.0149833
ENSBTAG00000012467	MASP1	827.34	1.38621	0.694293	1.99658	0.0458713	0.843919	767.803	447.935	0.0054409
ENSBTAG00000000590	POLE	585.019	0.205841	0.103108	1.99637	0.0458941	0.843919	617.648	564.875	0.0292504
ENSBTAG00000018000	CLN3	292.721	-0.312812	0.156692	-1.99635	0.0458958	0.843919	275.674	310.716	-0.0209679
ENSBTAG00000008457	SLU7	876.462	0.314298	0.157456	1.9961	0.0459227	0.843919	922.635	810.327	0.0208779
ENSBTAG00000019158	MEX3A	463.324	-0.31274	0.156682	-1.99602	0.0459316	0.843919	424.927	479.197	-0.0209656
ENSBTAG00000006523	SOD2	1112.9	-0.289274	0.144932	-1.99592	0.0459425	0.843919	1041.63	1189.55	-0.0223993
ENSBTAG00000011190	FLNA	22917.8	-0.182102	0.0912418	-1.99582	0.0459533	0.843919	22055.2	24098.6	-0.0317898
ENSBTAG00000020893	MATN3	10.9654	1.12456	0.563507	1.99564	0.0459731	0.843919	11.0735	10.4478	0.00657077
ENSBTAG00000009711	RPA1	1459.72	0.195473	0.0979532	1.99557	0.0459803	0.843919	1517.59	1389.8	0.0303102
ENSBTAG00000018330	RAD9B	118.438	0.647069	0.324266	1.99549	0.0459898	0.843919	125.784	105.268	0.0108607
ENSBTAG00000020854	BCL6B	141.683	-0.58922	0.2953	-1.99532	0.0460075	0.843919	128.059	156.131	-0.0118359
ENSBTAG00000016171	COX4I2	136.904	-0.875182	0.43863	-1.99526	0.046014	0.843919	113.496	148.378	-0.00823973
ENSBTAG00000052808	ENSBTAG00000052808	10.7376	1.57228	0.788079	1.99508	0.0460343	0.843919	10.8831	10.0193	0.00483894
ENSBTAG00000022484	SOX21	4.38131	1.9297	0.967367	1.99479	0.0460654	0.843919	4.3693	4.22563	0.00399281
ENSBTAG00000054538	ENSBTAG00000054538	9.32055	1.14067	0.571833	1.99476	0.0460687	0.843919	9.25379	8.86223	0.00648095
ENSBTAG00000002756	CDCA2	310.322	0.219809	0.110196	1.99471	0.0460742	0.843919	320.29	294.536	0.0278415
ENSBTAG00000039765	ENSBTAG00000039765	7.39885	-1.9766	0.991024	-1.99451	0.0460968	0.843919	6.55454	7.31098	-0.00390144
ENSBTAG00000009180	NRSN1	10.8222	1.04925	0.526111	1.99434	0.0461144	0.843919	11.0756	10.4185	0.00698581
ENSBTAG00000008330	RNF19B	764.951	0.209935	0.105278	1.9941	0.0461413	0.843919	798.014	727.877	0.0287822
ENSBTAG00000019283	FAM186B	127.911	0.40808	0.204654	1.994	0.0461523	0.843919	136.404	120.349	0.0165428
ENSBTAG00000019707	GATA2	98.5279	-0.60847	0.305182	-1.9938	0.0461742	0.843919	92.517	108.038	-0.0114734
ENSBTAG00000013824	WWC3	1578.23	-0.254491	0.127701	-1.99287	0.0462762	0.843919	1474.6	1670.76	-0.0248146
ENSBTAG00000002385	SLC35E4	18.0035	-0.825701	0.414359	-1.99272	0.0462922	0.843919	17.2852	18.6475	-0.00866488
ENSBTAG00000004345	MEP1A	8.44813	1.21901	0.611873	1.99227	0.0463417	0.843919	8.66481	8.125	0.00608723
ENSBTAG00000019070	PMP22	2144.67	-0.274678	0.137883	-1.99211	0.0463594	0.843919	1965.21	2256.34	-0.0233037
ENSBTAG00000054370	ENSBTAG00000054370	68.6649	0.417031	0.209444	1.99113	0.0464663	0.843919	69.0172	63.1366	0.0161766
ENSBTAG00000010337	ALG11	470.292	0.215249	0.108113	1.99097	0.0464844	0.843919	472.559	432.666	0.0281843
ENSBTAG00000032047	ENSBTAG00000032047	107.92	0.303784	0.152586	1.9909	0.0464916	0.843919	111.943	102.914	0.0213903
ENSBTAG00000003827	RIMS2	52.5146	0.798364	0.40108	1.99053	0.0465321	0.843919	52.3813	45.7465	0.00891498
ENSBTAG00000016432	PEMT	255.774	-0.275737	0.138558	-1.99004	0.0465864	0.843919	242.952	269.889	-0.0231855
ENSBTAG00000009174	HSD17B14	45.9473	-0.506765	0.254659	-1.98997	0.0465939	0.843919	43.3912	47.4345	-0.0135249
ENSBTAG00000011215	ACTN4	11313.4	-0.160337	0.0805789	-1.98982	0.0466112	0.843919	10890.5	11763.6	-0.0341991
ENSBTAG00000022744	TRIM71	136.713	0.7654	0.384689	1.98966	0.0466282	0.843919	152.949	119.899	0.00925662
ENSBTAG00000020645	GNAI2	5592.02	-0.17964	0.0902961	-1.98945	0.0466513	0.843919	5383.11	5879.26	-0.0319014
ENSBTAG00000009854	MPHOSPH10	810.193	0.316465	0.159072	1.98944	0.0466526	0.843919	847.483	740.498	0.0206249
ENSBTAG00000006276	C1QTNF1	970.218	-0.282396	0.141958	-1.98929	0.0466691	0.843919	892.539	1009.9	-0.0227147
ENSBTAG00000012142	RAD18	167.677	0.348657	0.175272	1.98923	0.0466759	0.843919	172.69	154.339	0.0189507
ENSBTAG00000015125	KLK5	3.65171	2.4274	1.22032	1.98915	0.0466849	0.843919	3.65761	3.5054	0.00318162
ENSBTAG00000020122	USP16	1870.93	0.197891	0.0995127	1.9886	0.0467458	0.843919	1939.09	1774.96	0.0298742
ENSBTAG00000054700	ENSBTAG00000054700	140.49	0.491135	0.246978	1.98858	0.0467479	0.843919	139.731	120.643	0.0139003
ENSBTAG00000046648	CPA4	34.6581	-0.879762	0.44244	-1.98843	0.0467637	0.843919	33.1028	37.9717	-0.0081438
ENSBTAG00000000698	MYO18B	195.232	0.839594	0.42247	1.98734	0.0468842	0.844615	217.396	161.619	0.00848774
ENSBTAG00000017408	KRT40	7.38126	1.50176	0.755723	1.98718	0.0469025	0.844615	7.46899	7.00319	0.00500595
ENSBTAG00000048962	ENSBTAG00000048962	21.9218	-0.712378	0.358542	-1.98688	0.0469361	0.844615	21.1246	22.8469	-0.00985751
ENSBTAG00000013079	CTCFL	58.4176	0.902296	0.454383	1.98576	0.0470598	0.844615	61.5703	51.6393	0.00793724
ENSBTAG00000006768	ENTPD4	1252.39	0.272731	0.137348	1.9857	0.0470671	0.844615	1309.92	1160.62	0.0233025
ENSBTAG00000025424	NOTCH4	334.897	-0.470986	0.237191	-1.98568	0.0470685	0.844615	297.91	361.217	-0.0144032
ENSBTAG00000009258	NEK11	74.8232	0.467262	0.235337	1.9855	0.0470892	0.844615	77.0862	69.4059	0.0145056
ENSBTAG00000020252	NLGN2	598.02	-0.259125	0.130512	-1.98546	0.0470937	0.844615	571.081	637.96	-0.0242917
ENSBTAG00000001151	APLP1	719.786	-0.345144	0.17384	-1.98541	0.0470988	0.844615	676.697	793.109	-0.0190508
ENSBTAG00000016259	KIAA1958	473.545	0.231949	0.116943	1.98344	0.0473181	0.846851	493.893	449.525	0.0264643
ENSBTAG00000007421	CDH5	1359.06	-0.592303	0.298641	-1.98333	0.0473308	0.846851	1112.58	1512.1	-0.0116394
ENSBTAG00000049845	HOXD8	473.557	-0.274036	0.138184	-1.98313	0.0473529	0.846851	450.508	505.662	-0.0231557
ENSBTAG00000048935	ENSBTAG00000048935	6.36366	1.60133	0.807561	1.98292	0.0473766	0.846851	6.35242	6.03654	0.00469635
ENSBTAG00000003668	RADX	149.916	0.60448	0.304894	1.98259	0.0474133	0.846851	161.346	132.795	0.0114148
ENSBTAG00000008997	ENG	2443.53	-0.446417	0.225191	-1.98239	0.0474352	0.846851	2064.18	2614.47	-0.015077
ENSBTAG00000008313	KLF15	230.152	-0.312664	0.157734	-1.98222	0.0474549	0.846851	222.901	250.48	-0.0206989
ENSBTAG00000018138	GK5	473.089	0.164123	0.0828203	1.98167	0.0475156	0.846904	485.864	453.388	0.033518
ENSBTAG00000007768	KCNS2	0.927402	3.46624	1.74929	1.98152	0.0475335	0.846904	0.929017	0.914817	0.00221828
ENSBTAG00000014135	WDR17	481.238	0.418368	0.211206	1.98085	0.0476083	0.846904	527.052	445.293	0.0159692
ENSBTAG00000008437	PCDH12	634.332	-0.575695	0.290632	-1.98084	0.047609	0.846904	520.552	682.081	-0.0119188
ENSBTAG00000015593	KIAA0753	602.577	0.224028	0.113118	1.98048	0.0476499	0.846904	629.546	572.179	0.027103
ENSBTAG00000000098	SETDB1	2265.15	0.212428	0.107265	1.98041	0.0476577	0.846904	2412.16	2182.8	0.0281957
ENSBTAG00000022751	ENSBTAG00000022751	154.382	0.347306	0.175396	1.98013	0.0476891	0.846904	164.088	147.004	0.0188508
ENSBTAG00000032079	SYT9	340.973	0.340585	0.172076	1.97927	0.047786	0.847894	364.475	317.19	0.0191618
ENSBTAG00000012725	C10H14orf93	369.071	-0.326692	0.165076	-1.97904	0.0478111	0.847894	347.119	395.449	-0.0198678
ENSBTAG00000009510	ADRA2B	156.088	-0.657113	0.332269	-1.97766	0.0479676	0.849782	132.424	161.999	-0.0105181
ENSBTAG00000001058	SRPK3	26.6285	-0.72868	0.368508	-1.97738	0.0479986	0.849782	24.9578	27.0726	-0.00956288
ENSBTAG00000001753	ENSBTAG00000001753	62.3996	0.75979	0.384313	1.97701	0.0480406	0.849782	66.8572	56.7087	0.00920023
ENSBTAG00000020663	ORMDL2	362.033	-0.213262	0.107889	-1.97667	0.0480784	0.849782	345.989	377.259	-0.0280223
ENSBTAG00000054085	SELENOP	6764.37	-0.265351	0.13425	-1.97654	0.0480932	0.849782	6252.84	7159.46	-0.0236323
ENSBTAG00000005077	CXCL12	635.794	-0.32481	0.164374	-1.97604	0.0481505	0.849782	579.486	666.252	-0.0199107
ENSBTAG00000009327	SEPTIN14	19.7978	0.674364	0.341303	1.97585	0.0481718	0.849782	20.1241	18.9319	0.0102518
ENSBTAG00000009568	KANK2	4835.34	-0.259637	0.131412	-1.97575	0.0481829	0.849782	4517.26	5155.04	-0.0240373
ENSBTAG00000012600	GTF3A	453.985	0.335155	0.169696	1.97503	0.048265	0.850646	475.674	415.835	0.0193549
ENSBTAG00000012180	BMF	502.159	-0.326883	0.165593	-1.97402	0.0483799	0.850938	469.682	543.652	-0.0197626
ENSBTAG00000000570	RET	134.623	0.738896	0.37441	1.9735	0.0484392	0.850938	144.69	114.617	0.00940446
ENSBTAG00000052304	ENSBTAG00000052304	9.37441	1.3494	0.683771	1.97347	0.0484425	0.850938	9.50722	8.9106	0.00544144
ENSBTAG00000019279	MLH3	760.316	-0.166232	0.0842344	-1.97345	0.0484446	0.850938	737.557	792.979	-0.0330418
ENSBTAG00000053510	ENSBTAG00000053510	11.2696	0.992243	0.502804	1.97342	0.0484476	0.850938	11.567	10.8682	0.00719017
ENSBTAG00000012878	BMS1	1899.68	0.270629	0.137167	1.97298	0.0484976	0.851232	2006.13	1773.45	0.0231765
ENSBTAG00000009026	PACS1	2381.21	-0.154138	0.0781392	-1.97261	0.0485402	0.851371	2303.64	2477.49	-0.0344904
ENSBTAG00000046671	WFS1	470.973	-0.296753	0.150458	-1.97233	0.048572	0.851371	436.7	494.381	-0.0214427
ENSBTAG00000021735	GALNT14	25.6258	1.00509	0.509844	1.97137	0.0486817	0.851549	26.7619	23.7775	0.00709176
ENSBTAG00000002767	GNB4	1242.24	-0.183922	0.0933044	-1.97121	0.0487002	0.851549	1205.87	1312.27	-0.0309357
ENSBTAG00000017951	POLD4	284.716	-0.294765	0.149538	-1.97117	0.0487039	0.851549	269.489	302.067	-0.0215419
ENSBTAG00000043179	ENSBTAG00000043179	62.317	-0.588781	0.298724	-1.97099	0.0487253	0.851549	56.3294	63.6962	-0.0115598
ENSBTAG00000045867	ENSBTAG00000045867	277.924	0.339108	0.172069	1.97076	0.0487508	0.851549	293.871	260.668	0.0190787
ENSBTAG00000006642	PRKACA	1724.6	-0.235209	0.119369	-1.97044	0.048788	0.851549	1600.75	1796.33	-0.0258747
ENSBTAG00000004714	ENSBTAG00000004714	4.55087	-1.48128	0.751839	-1.97021	0.0488147	0.851549	4.45362	4.64945	-0.00497868
ENSBTAG00000016999	RYK	1946.87	-0.144942	0.0735923	-1.96953	0.048892	0.851883	1873.95	2009.8	-0.0355481
ENSBTAG00000002596	VSTM1	24.7536	0.867236	0.440342	1.96946	0.0489004	0.851883	24.7129	22.6738	0.00809156
ENSBTAG00000009579	CEP85	546.587	0.320966	0.16301	1.969	0.0489535	0.852231	591.002	515.659	0.0199828
ENSBTAG00000001332	MYO1C	1985.11	-0.225559	0.114606	-1.96813	0.0490536	0.853394	1906.96	2124.13	-0.0266664
ENSBTAG00000008817	LAMA4	1110.23	-0.480702	0.24431	-1.96759	0.0491147	0.853478	937.652	1187.35	-0.0138859
ENSBTAG00000015209	MXD4	1448.46	-0.182502	0.0927582	-1.9675	0.0491251	0.853478	1409.51	1536.04	-0.030997
ENSBTAG00000000240	AKAP7	203.075	0.350033	0.177942	1.96711	0.0491701	0.853681	211.692	187.946	0.018488
ENSBTAG00000006806	KRT17	4.50262	1.74613	0.888209	1.9659	0.0493098	0.855527	4.53135	4.35343	0.00425372
ENSBTAG00000021336	KIF5A	71.5144	0.872102	0.444028	1.96407	0.0495219	0.858051	77.229	63.645	0.00800585
ENSBTAG00000018607	TSPEAR	8.76051	0.977618	0.497839	1.96373	0.049562	0.858051	8.95711	8.53045	0.00721447
ENSBTAG00000006438	ACTL8	54.1104	0.901529	0.459121	1.9636	0.0495767	0.858051	56.5385	47.7259	0.00776403
ENSBTAG00000026199	ACTB	53134.3	-0.261529	0.133196	-1.96349	0.0495892	0.858051	48768.2	55616.7	-0.0236259
ENSBTAG00000012140	ADGRG7	14.96	1.13593	0.578849	1.96239	0.0497167	0.858868	15.217	14.0244	0.00628867
ENSBTAG00000007931	SLC38A6	139.964	0.277756	0.141544	1.96234	0.0497234	0.858868	139.043	127.654	0.0224577
ENSBTAG00000006905	KLHDC4	647.289	0.224943	0.11464	1.96217	0.0497428	0.858868	681.844	619.641	0.0265788
ENSBTAG00000004995	C1GALT1	819.866	-0.257051	0.131056	-1.96139	0.0498337	0.858868	778.238	873.749	-0.0239131
ENSBTAG00000051504	ENSBTAG00000051504	16.2261	0.820802	0.418691	1.9604	0.0499488	0.858868	16.3825	15.4105	0.0084287
ENSBTAG00000021079	C3H1orf210	3.63282	-2.70503	1.38023	-1.95984	0.050014	0.858868	3.26963	3.55184	-0.00277253
ENSBTAG00000012927	ALDOA	3342.53	-0.160175	0.0817601	-1.95908	0.050103	0.858868	3199.23	3457.71	-0.0333822
ENSBTAG00000004383	FNBP1L	2193	0.323871	0.165345	1.95877	0.05014	0.858868	2266.95	1941.07	0.0196333
ENSBTAG00000053354	ENSBTAG00000053354	12.8102	1.03721	0.529582	1.95854	0.0501672	0.858868	13.1035	12.214	0.00680087
ENSBTAG00000000225	POLB	456.38	0.306945	0.156747	1.95822	0.050204	0.858868	477.456	419.698	0.0205555
ENSBTAG00000006886	FAM117A	1032.25	-0.223766	0.114296	-1.95779	0.0502551	0.858868	1001.63	1109.17	-0.0265795
ENSBTAG00000005078	UCHL1	1417.4	0.277162	0.141569	1.95778	0.0502558	0.858868	1498.84	1315.49	0.0224015
ENSBTAG00000042435	SNORA75	12.8492	-0.861718	0.440163	-1.95773	0.0502621	0.858868	12.4797	13.2622	-0.00804074
ENSBTAG00000054404	SNN	190.867	0.29276	0.149544	1.95768	0.0502672	0.858868	196.352	177.591	0.0213916
ENSBTAG00000021164	SLMAP	1918.5	0.17388	0.08883	1.95745	0.0502944	0.858868	1980.27	1828.28	0.0317121
ENSBTAG00000047679	DNTTIP2	1776.25	0.238149	0.121675	1.95726	0.0503173	0.858868	1815.1	1630.81	0.0253184
ENSBTAG00000015841	CCDC115	297.524	-0.288586	0.147465	-1.95698	0.0503497	0.858868	273.859	304.593	-0.0216387
ENSBTAG00000054400	NKAIN3	516.591	-0.296901	0.151731	-1.95677	0.0503751	0.858868	476.453	539.947	-0.0211194
ENSBTAG00000012066	PECAM1	710.312	-0.53775	0.274827	-1.95669	0.0503844	0.858868	601.496	780.144	-0.0123886
ENSBTAG00000007403	SLC7A3	16.1369	-0.668698	0.341828	-1.95624	0.0504365	0.858868	15.6338	16.4801	-0.0101282
ENSBTAG00000008461	LSG1	813.05	0.246743	0.126148	1.95599	0.0504666	0.858868	837.669	752.347	0.0245895
ENSBTAG00000006532	CDK5RAP2	3630.99	0.172937	0.0884209	1.95584	0.0504843	0.858868	3768.84	3478.05	0.0317783
ENSBTAG00000050563	ENSBTAG00000050563	1.6434	3.21817	1.64548	1.95576	0.0504932	0.858868	1.62525	1.58903	0.00232424
ENSBTAG00000048142	GPR45	5.54021	-1.20415	0.61572	-1.95567	0.0505039	0.858868	5.42245	5.63588	-0.00592251
ENSBTAG00000004468	BARX1	54.986	0.494106	0.252666	1.95557	0.0505156	0.858868	59.0794	53.371	0.0133782
ENSBTAG00000016911	ARHGAP23	1349.32	-0.269501	0.137853	-1.95499	0.0505843	0.858868	1262.9	1429.22	-0.0228684
ENSBTAG00000013888	FOXA1	5.92777	1.43894	0.736122	1.95476	0.0506118	0.858868	6.065	5.7549	0.00502926
ENSBTAG00000000856	FBXL6	215.029	-0.352016	0.180137	-1.95416	0.0506828	0.858868	201.611	229.912	-0.0181659
ENSBTAG00000007239	TNFAIP6	15.4713	-1.14732	0.587147	-1.95406	0.0506946	0.858868	14.7867	16.45	-0.00617747
ENSBTAG00000053445	ENSBTAG00000053445	1.36363	-3.01354	1.5423	-1.95392	0.0507104	0.858868	1.34011	1.36348	-0.00247606
ENSBTAG00000004739	SLC18A2	90.0684	0.845663	0.432878	1.95358	0.0507507	0.858868	98.5634	79.0237	0.00814475
ENSBTAG00000050527	ENSBTAG00000050527	54.4721	-0.48503	0.248295	-1.95344	0.0507673	0.858868	52.3267	57.8755	-0.0135792
ENSBTAG00000008797	ARHGEF38	5.71635	-1.27203	0.651228	-1.95327	0.0507871	0.858868	5.61238	5.95931	-0.00562019
ENSBTAG00000015235	HMCN1	20964.5	-0.325749	0.166823	-1.95266	0.0508599	0.858868	19361.6	22767.9	-0.0194199
ENSBTAG00000021921	STRBP	1711.39	0.259881	0.133093	1.95263	0.0508639	0.858868	1770.95	1577.85	0.0235085
ENSBTAG00000007778	TRPM3	540.424	-0.313038	0.160346	-1.95227	0.0509059	0.858868	485.909	556.336	-0.0200952
ENSBTAG00000020538	HERC5	483.736	0.542237	0.277758	1.9522	0.0509149	0.858868	529.656	427.918	0.0122385
ENSBTAG00000019341	NSRP1	928.449	0.338587	0.173461	1.95196	0.0509434	0.858868	949.245	816.941	0.0187604
ENSBTAG00000002408	FHAD1	86.5938	0.610821	0.312965	1.95172	0.0509713	0.858868	95.446	81.4222	0.0109592
ENSBTAG00000007605	FKBP4	4267.92	0.464096	0.237796	1.95166	0.050979	0.858868	4792.03	3861.43	0.0141152
ENSBTAG00000005805	EPHX4	6.69808	1.21597	0.623362	1.95066	0.0510973	0.858868	6.77458	6.49165	0.00583905
ENSBTAG00000006507	ADAMTS3	526.277	-0.326924	0.167612	-1.95049	0.0511183	0.858868	500.943	580.476	-0.0193182
ENSBTAG00000007512	PLA2G15	200.766	-0.482607	0.247448	-1.95034	0.0511356	0.858868	192.338	221.082	-0.0135995
ENSBTAG00000004662	SLC16A12	10.8614	1.18431	0.607295	1.95013	0.0511603	0.858868	11.2106	10.4004	0.00597728
ENSBTAG00000020301	BLM	457.673	0.194701	0.0998533	1.94988	0.0511909	0.858868	474.669	436.979	0.0292161
ENSBTAG00000020318	DBNDD1	14.8447	-1.28047	0.656717	-1.9498	0.0511995	0.858868	13.7585	15.2544	-0.00556581
ENSBTAG00000047975	DOK5	84.3654	0.740903	0.380008	1.9497	0.0512117	0.858868	92.6556	77.0654	0.00915557
ENSBTAG00000031749	SLC35E2	855.753	-0.196962	0.101045	-1.94925	0.0512654	0.859207	814.024	890.106	-0.0289646
ENSBTAG00000002676	SAE1	2524.18	0.161217	0.082778	1.94758	0.0514651	0.86066	2611.43	2424.1	0.0329439
ENSBTAG00000018381	CRLF3	1055.13	0.325759	0.16729	1.94727	0.0515018	0.86066	1140.12	983.188	0.0193184
ENSBTAG00000012915	ZNF404	13.4935	-0.889066	0.456571	-1.94727	0.0515025	0.86066	13.0076	13.8226	-0.00773076
ENSBTAG00000000679	PGM3	622.097	0.153796	0.0790271	1.94612	0.0516406	0.86066	645.451	604.147	0.0338082
ENSBTAG00000012060	LPIN2	2492.3	0.218423	0.112246	1.94593	0.0516631	0.86066	2611.15	2361.01	0.0267809
ENSBTAG00000015132	RXFP2	14.8717	0.810343	0.416448	1.94584	0.0516736	0.86066	15.0501	14.227	0.00840071
ENSBTAG00000008956	CD8B	164.682	0.783688	0.402841	1.9454	0.0517266	0.86066	171.001	136.065	0.00865782
ENSBTAG00000034384	VWA3B	85.5159	0.871007	0.447878	1.94474	0.0518058	0.86066	93.1752	73.1104	0.00785596
ENSBTAG00000013281	SPATA21	7.15725	1.19929	0.616878	1.94413	0.0518794	0.86066	7.20135	6.90074	0.00587182
ENSBTAG00000018229	NFIX	4144.09	-0.189631	0.097547	-1.94399	0.0518963	0.86066	3887.05	4262.98	-0.0296022
ENSBTAG00000004432	CHRDL1	82.5471	0.600834	0.309139	1.94357	0.0519472	0.86066	86.7059	74.7691	0.0110354
ENSBTAG00000013105	SYT3	11.0582	1.19076	0.612709	1.94344	0.0519632	0.86066	11.1102	10.439	0.00590566
ENSBTAG00000010659	CUX1	3856.45	-0.173129	0.0890896	-1.94331	0.0519786	0.86066	3734.76	4050.72	-0.0314219
ENSBTAG00000027978	ENSBTAG00000027978	47.8889	0.863271	0.444227	1.94331	0.0519789	0.86066	50.496	43.2558	0.00790829
ENSBTAG00000014694	JTB	509.449	-0.188503	0.0970058	-1.94322	0.0519897	0.86066	489.482	530.477	-0.0297032
ENSBTAG00000033222	CALR3	44.9646	0.677652	0.348783	1.9429	0.0520278	0.86066	47.6616	42.5269	0.00986928
ENSBTAG00000055207	SCD	5089.29	-0.46313	0.238405	-1.94262	0.0520625	0.86066	4519.7	5521.36	-0.0140148
ENSBTAG00000019419	NDUFS7	523.135	-0.223184	0.114899	-1.94244	0.0520838	0.86066	494.329	542.614	-0.0262635
ENSBTAG00000045313	5S_rRNA	1.03773	3.49301	1.79834	1.94236	0.0520938	0.86066	1.03606	1.02001	0.0021115
ENSBTAG00000010795	ATG14	949.891	0.171736	0.088442	1.94179	0.0521622	0.86066	1007.39	934.033	0.0315426
ENSBTAG00000008272	EBF3	104.504	0.447605	0.230581	1.9412	0.0522335	0.86066	111.237	98.2195	0.0144391
ENSBTAG00000003777	TIE1	738.667	-0.505991	0.260723	-1.94072	0.052292	0.86066	634.089	809.451	-0.0128946
ENSBTAG00000020062	TMC4	339.137	-0.603385	0.310928	-1.94059	0.052308	0.86066	285.314	369.434	-0.0109589
ENSBTAG00000015087	KLHL35	23.5699	1.08993	0.56175	1.94024	0.0523509	0.86066	24.2377	21.6219	0.00637776
ENSBTAG00000010735	HIGD2A	416.928	-0.333038	0.171657	-1.94014	0.052363	0.86066	383.867	444.385	-0.0188171
ENSBTAG00000014117	CCDC9	1740.89	0.218102	0.112423	1.94001	0.052378	0.86066	1846.44	1666.82	0.026667
ENSBTAG00000000555	ACO1	2114.54	-0.156927	0.0808923	-1.93995	0.0523861	0.86066	2033.83	2194.08	-0.0332566
ENSBTAG00000019772	OXTR	7.5087	1.82627	0.941776	1.93918	0.0524799	0.86066	7.40023	6.98336	0.00396146
ENSBTAG00000044105	FOXO1	1322.47	0.20594	0.106202	1.93913	0.0524859	0.86066	1406.29	1279.76	0.0278029
ENSBTAG00000050025	ENSBTAG00000050025	8.45536	1.11732	0.576307	1.93876	0.0525306	0.86066	8.41606	8.07667	0.00622596
ENSBTAG00000033190	PGM5	1781.32	-0.246165	0.126982	-1.93857	0.0525533	0.86066	1700.74	1909.25	-0.0242402
ENSBTAG00000006322	DENND5A	3766.86	0.0919207	0.0474178	1.93853	0.052559	0.86066	3833.62	3670.01	0.0403085
ENSBTAG00000006821	PECR	398.059	-0.348454	0.179788	-1.93814	0.0526056	0.86066	376.403	434.231	-0.0180455
ENSBTAG00000012966	SCRN3	570.948	0.392528	0.202546	1.93797	0.0526275	0.86066	607.791	515.782	0.0162181
ENSBTAG00000010734	NOP16	391.012	0.331192	0.170907	1.93785	0.0526413	0.86066	403.5	355.461	0.0188669
ENSBTAG00000003454	RGS20	18.5174	1.15013	0.593598	1.93755	0.052678	0.86066	18.4463	16.8804	0.00605676
ENSBTAG00000005285	MRPS33	686.213	0.283797	0.146527	1.93683	0.0527659	0.86066	714.872	635.962	0.0215288
ENSBTAG00000020533	FBXO34	807.781	0.144042	0.0743753	1.93669	0.0527834	0.86066	821.573	771.532	0.0347581
ENSBTAG00000031774	HIST1H1E	380.647	-0.301806	0.155836	-1.93668	0.052784	0.86066	353.286	397.744	-0.0204282
ENSBTAG00000020662	SARNP	1022.91	0.386416	0.199568	1.93627	0.052835	0.86066	1086.93	930.794	0.0164216
ENSBTAG00000017551	DROSHA	892.494	-0.149366	0.0771434	-1.93621	0.0528422	0.86066	868.968	929.001	-0.0340837
ENSBTAG00000013951	CHFR	879.638	0.159983	0.0826277	1.93618	0.0528451	0.86066	896.261	834.792	0.0327837
ENSBTAG00000034662	ENSBTAG00000034662	13.8984	2.52953	1.30658	1.93599	0.0528687	0.86066	12.9375	11.1811	0.00288572
ENSBTAG00000006024	ISLR	1592.52	-0.328136	0.169511	-1.93577	0.0528955	0.86066	1458.09	1701.44	-0.0189823
ENSBTAG00000000099	CERS2	1839.9	-0.198663	0.102636	-1.9356	0.0529164	0.86066	1710.1	1879.62	-0.028443
ENSBTAG00000055311	ENSBTAG00000055311	66.9795	0.581654	0.300586	1.93506	0.0529825	0.86066	71.1145	62.8813	0.0112728
ENSBTAG00000048966	FBXO46	194.914	-0.300047	0.155093	-1.93463	0.0530352	0.86066	184.376	204.57	-0.0204902
ENSBTAG00000046107	TTBK1	29.7407	-0.925252	0.478274	-1.93456	0.0530437	0.86066	28.128	31.7234	-0.00735661
ENSBTAG00000054483	ENSBTAG00000054483	7.74718	1.34023	0.692809	1.93448	0.0530537	0.86066	7.78986	7.3911	0.00525191
ENSBTAG00000038718	ENSBTAG00000038718	1.38072	-3.17844	1.64347	-1.93399	0.0531148	0.86066	1.33612	1.39117	-0.00229867
ENSBTAG00000003872	ENSBTAG00000003872	455.899	0.160807	0.0831851	1.93312	0.0532211	0.86066	475.041	444.205	0.0326014
ENSBTAG00000005912	DMAP1	583.319	0.199213	0.103054	1.93309	0.0532249	0.86066	622.097	572.191	0.0283235
ENSBTAG00000017370	ARFGEF3	517.357	0.35905	0.185744	1.93303	0.0532321	0.86066	554.179	479.15	0.0174832
ENSBTAG00000003959	ARHGAP24	739.403	-0.289969	0.150012	-1.93297	0.0532404	0.86066	703.844	804.593	-0.0210622
ENSBTAG00000003467	SLC5A11	111.582	-0.556126	0.287719	-1.93288	0.0532511	0.86066	100.688	118.039	-0.0117241
ENSBTAG00000016085	IRAK1	762.634	-0.221132	0.114416	-1.9327	0.0532728	0.86066	732.63	810.545	-0.0262143
ENSBTAG00000043823	U6	2.19681	-2.13179	1.10301	-1.9327	0.0532728	0.86066	2.18286	2.24635	-0.00339453
ENSBTAG00000019510	EIF2B4	651.602	0.149132	0.0771714	1.93248	0.0533001	0.86066	663.508	623.324	0.0340106
ENSBTAG00000047972	INAVA	5.73121	1.31429	0.68034	1.93181	0.0533824	0.861447	5.76866	5.54646	0.00533121
ENSBTAG00000054585	ENSBTAG00000054585	44.4647	0.468756	0.242701	1.93142	0.0534317	0.861517	45.1214	41.7696	0.0137049
ENSBTAG00000018920	TRIM47	139.373	-0.435365	0.225433	-1.93124	0.053454	0.861517	128.716	147.468	-0.0146624
ENSBTAG00000000782	KDR	2821.29	-0.426585	0.220976	-1.93046	0.0535499	0.861991	2473.34	3069.07	-0.0149261
ENSBTAG00000049397	CAV2	261.09	-0.372709	0.193079	-1.93035	0.053564	0.861991	236.396	274.708	-0.0168642
ENSBTAG00000017122	HSPG2	13238.1	-0.407016	0.210869	-1.93018	0.0535843	0.861991	11692.1	14492.4	-0.0155733
ENSBTAG00000004835	HOXD3	499.389	-0.337045	0.174656	-1.92976	0.0536364	0.862288	435.506	502.092	-0.0184319
ENSBTAG00000021951	RBM17	1693.31	0.165286	0.0856638	1.92948	0.0536716	0.862302	1764.38	1635.11	0.0319683
ENSBTAG00000051245	SOX4	1948.39	-0.293272	0.152017	-1.92921	0.0537046	0.862302	1856.82	2122.42	-0.0207849
ENSBTAG00000019733	ADGRL4	425.498	-0.377738	0.195827	-1.92894	0.0537389	0.862313	389.524	456.573	-0.0166391
ENSBTAG00000012062	PRDX2	2121.82	-0.181795	0.0942928	-1.92799	0.0538569	0.863088	2024.31	2210.08	-0.0300382
ENSBTAG00000033255	DUSP11	425.361	0.181537	0.0941997	1.92715	0.0539612	0.863088	439.012	407.339	0.0300448
ENSBTAG00000004017	PLEKHG2	1265.51	-0.255424	0.132547	-1.92704	0.0539745	0.863088	1201.85	1346.84	-0.0232748
ENSBTAG00000010144	MTERF2	81.575	0.332983	0.172799	1.92699	0.0539803	0.863088	81.1978	75.2573	0.0185791
ENSBTAG00000005165	CSGALNACT2	741.585	0.173527	0.0900531	1.92694	0.0539877	0.863088	770.201	714.148	0.0309405
ENSBTAG00000008642	POLR1D	200.036	-0.32295	0.167599	-1.92692	0.0539893	0.863088	189.23	212.745	-0.0190827
ENSBTAG00000002392	ENSBTAG00000002392	493.246	0.197388	0.102453	1.92662	0.0540269	0.863151	515.113	474.661	0.0283456
ENSBTAG00000052015	ENSBTAG00000052015	18.9113	-0.92475	0.48018	-1.92584	0.0541243	0.864168	17.6381	19.1028	-0.00729298
ENSBTAG00000044427	RNaseP_nuc	146613	0.265401	0.137916	1.92437	0.0543082	0.866431	154294	136325	0.0224976
ENSBTAG00000013439	ARHGEF26	309.238	0.209548	0.108903	1.92417	0.0543337	0.866431	327.93	302.336	0.0270823
ENSBTAG00000044526	bta-mir-1584	3.80814	1.574	0.818488	1.92305	0.0544732	0.867509	3.81663	3.69268	0.00447341
ENSBTAG00000017335	HGFAC	95.0215	0.41946	0.218138	1.92291	0.054491	0.867509	97.7582	87.6798	0.0150425
ENSBTAG00000013116	PLCB4	881.431	-0.309628	0.161049	-1.92257	0.0545343	0.867509	798.469	917.223	-0.0197105
ENSBTAG00000013170	CTLA4	4.38752	2.77417	1.44296	1.92255	0.0545367	0.867509	4.15797	3.93315	0.00259736
ENSBTAG00000046467	PTP4A3	322.858	-0.380527	0.197957	-1.92227	0.0545717	0.867527	285.928	332.752	-0.0164199
ENSBTAG00000003607	FAM20C	1704.9	-0.209276	0.108938	-1.92105	0.0547255	0.869433	1616.81	1784.84	-0.0270316
ENSBTAG00000016496	ZNF641	142.608	0.476013	0.247958	1.91973	0.0548918	0.869919	152.671	132.825	0.0133536
ENSBTAG00000019202	EAF1	839.445	-0.130171	0.0678109	-1.91962	0.0549059	0.869919	812.944	862.029	-0.0360129
ENSBTAG00000020356	GON4L	2095.28	0.139238	0.0725362	1.91957	0.0549125	0.869919	2176.51	2040.89	0.0348865
ENSBTAG00000052325	ENSBTAG00000052325	31.258	0.614177	0.31996	1.91954	0.054916	0.869919	32.1797	29.603	0.0105503
ENSBTAG00000019297	GFRA1	95.1581	0.677134	0.352892	1.91881	0.055008	0.869919	101.107	85.062	0.00963363
ENSBTAG00000027341	ENSBTAG00000027341	2.24617	3.0299	1.57918	1.91866	0.0550279	0.869919	2.23036	2.18754	0.00237066
ENSBTAG00000021602	CTTNBP2NL	1600.74	-0.148201	0.0772491	-1.91848	0.0550496	0.869919	1565.21	1678.7	-0.0337425
ENSBTAG00000007847	EED	934.602	0.135778	0.070775	1.91844	0.0550546	0.869919	947.172	890.254	0.0352865
ENSBTAG00000006188	USH2A	115.169	0.823159	0.429088	1.91839	0.0550616	0.869919	126.417	98.1437	0.00804717
ENSBTAG00000009049	ENSBTAG00000009049	223.857	-0.269317	0.140441	-1.91765	0.0551554	0.870099	213.356	236.055	-0.0220836
ENSBTAG00000053044	CDC42EP4	1131.77	-0.212388	0.110773	-1.91732	0.0551969	0.870099	1083.81	1197.14	-0.0266457
ENSBTAG00000032962	SKOR2	44.3491	0.845232	0.440859	1.91724	0.0552076	0.870099	46.6232	40.1386	0.00784517
ENSBTAG00000011909	ACVR1	1166.81	-0.172681	0.0900848	-1.91687	0.0552546	0.870099	1114.36	1206.33	-0.0307701
ENSBTAG00000012624	PDZRN4	127.495	0.804561	0.419801	1.91653	0.0552977	0.870099	129.451	103.606	0.00820134
ENSBTAG00000009110	ENSBTAG00000009110	27.2358	1.49892	0.782133	1.91646	0.0553071	0.870099	25.2983	22.4337	0.00464696
ENSBTAG00000013819	URAD	1.63897	-3.72168	1.94203	-1.91639	0.0553155	0.870099	1.58299	1.65038	-0.00192744
ENSBTAG00000017291	GPR108	685.773	-0.164378	0.0857906	-1.91604	0.0553597	0.870099	656.349	704.373	-0.0317143
ENSBTAG00000007382	SCAPER	1053.35	0.239169	0.124834	1.91589	0.0553786	0.870099	1116.61	1008.82	0.0242814
ENSBTAG00000054036	ENSBTAG00000054036	43.8	-0.609375	0.318121	-1.91554	0.055423	0.870125	41.5571	46.2863	-0.0105834
ENSBTAG00000011556	MED22	314.488	0.265168	0.138454	1.9152	0.0554666	0.870125	333.792	302.567	0.0223172
ENSBTAG00000050824	HS6ST1	1576.15	-0.226078	0.118051	-1.91508	0.0554821	0.870125	1503.96	1670.46	-0.0253572
ENSBTAG00000012498	PAX5	16.5157	0.861398	0.44994	1.91447	0.0555595	0.870198	17.0583	15.833	0.00768804
ENSBTAG00000005990	S1PR1	463.301	-0.369238	0.19288	-1.91433	0.0555774	0.870198	423.161	499.986	-0.0167371
ENSBTAG00000003000	TOMT	8.31952	1.2319	0.643543	1.91425	0.0555886	0.870198	8.16412	7.82478	0.00554947
ENSBTAG00000005145	PEAK1	3240.65	-0.17635	0.0921533	-1.91366	0.0556641	0.870847	3155.4	3436.94	-0.0302687
ENSBTAG00000003100	SMTN	2223.25	-0.275287	0.143896	-1.9131	0.0557354	0.871025	2070.38	2366.92	-0.0215882
ENSBTAG00000020591	VAMP4	402.139	0.1835	0.095924	1.91298	0.055751	0.871025	403.676	375.009	0.0294598
ENSBTAG00000053072	EFHC2	69.26	0.527118	0.2756	1.91262	0.0557966	0.871025	70.9535	63.7875	0.0120664
ENSBTAG00000008498	ALYREF	1019.64	0.287386	0.150267	1.91251	0.0558114	0.871025	1054.06	929.333	0.0208066
ENSBTAG00000011668	KCTD14	13.7039	-0.83833	0.438516	-1.91175	0.0559089	0.871934	13.2222	14.0212	-0.00785861
ENSBTAG00000009023	TMTC3	920.211	-0.152701	0.0798844	-1.91152	0.0559377	0.871934	874.207	936.247	-0.0329984
ENSBTAG00000006985	TM7SF3	982.994	-0.192127	0.100566	-1.91047	0.0560731	0.872833	958.031	1047.36	-0.028477
ENSBTAG00000015252	CHRNA9	2.57682	2.81581	1.47408	1.91021	0.0561059	0.872833	2.52961	2.45559	0.00252524
ENSBTAG00000002549	PTMA	11904.6	-0.162386	0.0850113	-1.91017	0.0561112	0.872833	11473.3	12412.7	-0.0317924
ENSBTAG00000040422	UTP23	240.362	-0.199679	0.104548	-1.90993	0.0561419	0.872833	227.969	245.04	-0.0276932
ENSBTAG00000015416	PEBP4	17.8583	-0.834248	0.436989	-1.90908	0.0562517	0.872833	17.3609	18.9084	-0.00787163
ENSBTAG00000013357	PUM3	689.375	0.254324	0.133221	1.90903	0.0562578	0.872833	702.76	628.813	0.0229599
ENSBTAG00000010036	POLR3D	1025.44	0.180262	0.0944377	1.90879	0.0562891	0.872833	1052.77	972.292	0.0297052
ENSBTAG00000003800	LRRC27	171.065	0.301279	0.157884	1.90823	0.0563617	0.872833	176.446	160.332	0.0198997
ENSBTAG00000007200	COX6B2	27.7394	0.594737	0.311713	1.90796	0.0563964	0.872833	28.8997	26.775	0.0107395
ENSBTAG00000054518	ENSBTAG00000054518	14.4983	1.22305	0.64105	1.90789	0.0564054	0.872833	15.0103	13.588	0.00554781
ENSBTAG00000018600	VGLL4	912.03	-0.262344	0.137507	-1.90786	0.0564087	0.872833	852.419	961.757	-0.0223573
ENSBTAG00000017713	KTN1	4551.98	0.184567	0.096741	1.90785	0.056411	0.872833	4697.38	4316.57	0.029211
ENSBTAG00000053789	ENSBTAG00000053789	55.2612	0.789061	0.413689	1.90738	0.0564719	0.872833	59.2969	50.3325	0.00826899
ENSBTAG00000007149	NYNRIN	5786	-0.224777	0.117846	-1.90737	0.0564722	0.872833	5504.47	6135.2	-0.0252881
ENSBTAG00000030333	AOC3	1720.4	-0.398891	0.209198	-1.90676	0.0565518	0.873111	1524.99	1830.96	-0.0154916
ENSBTAG00000021673	NDC80	240.677	0.251075	0.13168	1.90671	0.0565584	0.873111	243.714	223.083	0.0231498
ENSBTAG00000031886	HIST1H2BB	580.821	-0.522032	0.273859	-1.90621	0.0566234	0.873249	466.172	587.2	-0.0120949
ENSBTAG00000054151	MEI4	67.5017	0.554113	0.290703	1.90611	0.0566354	0.873249	71.2596	63.0185	0.0114445
ENSBTAG00000015891	NSUN4	315.307	0.236062	0.123878	1.9056	0.056702	0.873749	320.253	293.034	0.0242973
ENSBTAG00000021762	ZC3H15	1285.69	0.218697	0.114838	1.9044	0.0568587	0.875638	1332.95	1209.24	0.0257541
ENSBTAG00000003724	BRDT	14.069	1.11119	0.583586	1.90408	0.0568999	0.875746	14.2162	13.2157	0.00602928
ENSBTAG00000010151	CA5A	3.39774	2.5788	1.35458	1.90376	0.0569413	0.875857	3.32082	3.23875	0.00273359
ENSBTAG00000006130	CLEC14A	968.38	-0.473408	0.248751	-1.90314	0.0570224	0.876453	793.62	996.306	-0.0131956
ENSBTAG00000004558	C10H15orf48	24.8599	0.836787	0.439767	1.9028	0.057067	0.876453	25.3013	23.14	0.00779778
ENSBTAG00000007623	CPTP	226.676	-0.200371	0.105348	-1.902	0.0571717	0.876453	224.514	241.346	-0.0274253
ENSBTAG00000002972	CASC1	226.982	0.226997	0.119347	1.90199	0.0571719	0.876453	228.847	210.689	0.02497
ENSBTAG00000020429	MED29	176.458	-0.236479	0.124344	-1.90182	0.0571951	0.876453	169.758	184.065	-0.0241766
ENSBTAG00000014981	OTUB2	136.561	-0.285856	0.150336	-1.90145	0.0572431	0.876453	132.147	143.87	-0.0206769
ENSBTAG00000001999	NKAPD1	604.513	0.225625	0.118682	1.90109	0.0572908	0.876453	620.51	565.005	0.0250663
ENSBTAG00000015931	TTC4	844.958	0.223872	0.117774	1.90086	0.05732	0.876453	879.298	795.276	0.0252128
ENSBTAG00000045306	SNORD63	7.87743	-1.05194	0.553407	-1.90085	0.0573219	0.876453	7.60589	7.8896	-0.00631552
ENSBTAG00000009506	NAGA	968.8	-0.190437	0.100199	-1.90059	0.0573559	0.876453	954.299	1038.31	-0.0284009
ENSBTAG00000008609	SEPTIN8	1501.33	-0.210473	0.110741	-1.90058	0.0573569	0.876453	1415.48	1565.72	-0.0264163
ENSBTAG00000045929	ENSBTAG00000045929	52.1202	-0.732794	0.385647	-1.90017	0.0574109	0.876453	47.0039	53.8711	-0.00878409
ENSBTAG00000003171	SHANK2	161.706	0.353688	0.186201	1.89949	0.0574996	0.876453	175.008	155.362	0.0171371
ENSBTAG00000022006	TRIM65	390.102	-0.282321	0.148647	-1.89928	0.0575283	0.876453	367.232	412.737	-0.0208518
ENSBTAG00000018497	CAVIN2	1202.53	-0.456775	0.240559	-1.89881	0.0575899	0.876453	1070.07	1341.53	-0.0135767
ENSBTAG00000003101	SALL4	111.8	0.806671	0.424893	1.89853	0.0576269	0.876453	123.344	99.0388	0.00802781
ENSBTAG00000011540	SPG21	422.129	-0.231516	0.121951	-1.89843	0.057639	0.876453	405.203	445.433	-0.0245059
ENSBTAG00000001687	STC1	1793.71	-0.572105	0.301416	-1.89806	0.0576884	0.876453	1638.94	2179.28	-0.0110185
ENSBTAG00000011518	RARB	71.2251	0.690996	0.364079	1.89793	0.0577052	0.876453	76.9959	64.6692	0.00925112
ENSBTAG00000021083	RECQL	477.15	0.210252	0.110781	1.8979	0.0577087	0.876453	496.978	455.223	0.0263716
ENSBTAG00000000411	HGS	2122.42	0.128953	0.0679707	1.89719	0.0578032	0.876453	2194.49	2068.18	0.0355487
ENSBTAG00000001939	SECISBP2	993.108	0.280584	0.147899	1.89713	0.0578106	0.876453	1064.24	939.696	0.0209171
ENSBTAG00000023054	SLC25A16	225.519	-0.204589	0.107843	-1.89709	0.0578157	0.876453	222.635	239.444	-0.0268905
ENSBTAG00000050082	ENSBTAG00000050082	1.10317	3.63779	1.91773	1.89692	0.0578383	0.876453	1.1018	1.08288	0.00193054
ENSBTAG00000013078	DNAH11	281.156	0.489655	0.258179	1.89658	0.057884	0.876453	306.911	250.662	0.0127053
ENSBTAG00000038224	GDF7	5.26291	2.02416	1.0676	1.89599	0.0579609	0.876453	5.11826	4.81151	0.00342616
ENSBTAG00000006457	AHSP	5.59937	-1.45615	0.768017	-1.89599	0.0579613	0.876453	5.47014	5.72539	-0.00466712
ENSBTAG00000007823	TG	67.7299	0.693476	0.365774	1.89591	0.0579715	0.876453	74.0465	63.1047	0.00920105
ENSBTAG00000002633	SEPTIN9	7365.48	-0.200833	0.105943	-1.89567	0.0580035	0.876453	6972.23	7676.19	-0.0272217
ENSBTAG00000003784	DNAJC2	1084.94	0.222145	0.117204	1.89538	0.0580424	0.876453	1112.17	1010.72	0.0252336
ENSBTAG00000038903	ENSBTAG00000038903	6.67472	1.36846	0.722169	1.89493	0.0581018	0.876453	6.63534	6.36755	0.00493593
ENSBTAG00000035110	DEUP1	26.0727	1.15031	0.607161	1.89457	0.058149	0.876453	26.5788	23.3287	0.00578261
ENSBTAG00000030166	BTBD17	22.7752	-0.902532	0.476386	-1.89454	0.0581537	0.876453	21.6232	24.0694	-0.00721294
ENSBTAG00000008541	MGST1	355.131	-0.52033	0.27468	-1.89432	0.058183	0.876453	320.362	396.843	-0.0119834
ENSBTAG00000000911	UBE2H	2403.63	-0.155787	0.0822458	-1.89416	0.0582036	0.876453	2400.83	2583.51	-0.0321508
ENSBTAG00000001627	ENSBTAG00000001627	3.80219	1.97776	1.04443	1.89363	0.0582739	0.876453	3.78753	3.68	0.00349369
ENSBTAG00000019104	FAAP100	319.875	-0.229981	0.121475	-1.89323	0.0583275	0.876453	302.422	329.798	-0.0245131
ENSBTAG00000012239	SLC37A3	965.641	-0.189077	0.0998815	-1.89301	0.0583563	0.876453	923.287	1005.61	-0.0283493
ENSBTAG00000023941	CPN1	42.1737	0.898133	0.474487	1.89285	0.0583776	0.876453	45.2438	38.6871	0.00723218
ENSBTAG00000021291	STXBP6	232.771	-0.315497	0.166681	-1.89282	0.0583813	0.876453	215.38	241.982	-0.0188305
ENSBTAG00000039289	ENSBTAG00000039289	119.158	-3.12497	1.65126	-1.89248	0.0584273	0.876453	44.2019	110.018	-0.00223433
ENSBTAG00000054990	ENSBTAG00000054990	31.2318	-0.606913	0.320715	-1.89238	0.0584409	0.876453	29.9124	32.5611	-0.0103702
ENSBTAG00000024915	SECTM1A	124.743	-0.987498	0.52185	-1.8923	0.0584507	0.876453	108.814	149.035	-0.00662861
ENSBTAG00000012332	C11H2orf49	620.477	0.20155	0.106537	1.89183	0.0585139	0.876715	647.407	593.658	0.0270555
ENSBTAG00000053223	CTDSPL	1745.31	-0.206204	0.109016	-1.8915	0.0585576	0.876715	1671.46	1844.5	-0.0265974
ENSBTAG00000008571	CUX2	312.101	0.40362	0.213397	1.8914	0.0585709	0.876715	333.508	288.209	0.0150892
ENSBTAG00000008196	SWSAP1	93.5672	-0.334367	0.176839	-1.89079	0.0586519	0.877059	90.4038	98.8998	-0.0178572
ENSBTAG00000014050	CHRNB3	11.063	-1.2641	0.668583	-1.89072	0.0586623	0.877059	10.5744	11.7794	-0.00528354
ENSBTAG00000010639	MAP2K7	1553.07	0.166979	0.0883405	1.89017	0.058735	0.877349	1648.94	1530.48	0.0307165
ENSBTAG00000011838	PCED1B	577.194	-0.153724	0.0813379	-1.88994	0.0587655	0.877349	573.074	611.809	-0.0322863
ENSBTAG00000018316	ZMYND15	34.5837	0.849864	0.449914	1.88895	0.0588986	0.877349	36.5336	32.2126	0.00757546
ENSBTAG00000000246	ME3	336.566	-0.328912	0.17413	-1.88888	0.0589073	0.877349	315.035	357.974	-0.0180837
ENSBTAG00000014920	SEMA3E	37.087	0.63479	0.336074	1.88884	0.058913	0.877349	38.4694	35.0197	0.00991092
ENSBTAG00000004211	TNFRSF1A	2895.63	-0.216861	0.114819	-1.88873	0.0589282	0.877349	2733.92	3044.43	-0.0255434
ENSBTAG00000022450	THAP9	567.559	0.205286	0.108702	1.88851	0.058957	0.877349	584.729	536.476	0.0266117
ENSBTAG00000027786	ENSBTAG00000027786	3.9457	2.4522	1.29858	1.88837	0.0589764	0.877349	3.89209	3.76283	0.00282291
ENSBTAG00000009507	PHETA2	692.769	-0.233071	0.123431	-1.88827	0.0589898	0.877349	653.335	725.466	-0.0241429
ENSBTAG00000024809	MGC137030	2.45721	2.01102	1.0657	1.88705	0.0591541	0.879107	2.46521	2.39291	0.00341349
ENSBTAG00000047673	THUMPD1	939.466	0.277158	0.146898	1.88674	0.0591949	0.879107	983.785	872.745	0.020921
ENSBTAG00000006841	LRRC4B	157.672	0.556132	0.294824	1.88632	0.059252	0.879107	167.554	143.123	0.0111738
ENSBTAG00000007920	PANK2	914.927	0.140413	0.0744387	1.88629	0.0592556	0.879107	933.554	877.41	0.0338267
ENSBTAG00000001822	SNX10	197.424	0.455362	0.241453	1.88592	0.0593055	0.879107	202.381	174.23	0.0134361
ENSBTAG00000016420	CTNNB1	7720.47	-0.169841	0.0901074	-1.88488	0.0594464	0.879107	7371.89	8001.8	-0.0302458
ENSBTAG00000020054	TNFRSF21	434.135	-0.396279	0.210242	-1.88487	0.059447	0.879107	394.094	461.433	-0.015241
ENSBTAG00000003301	NCAM2	97.0074	0.461264	0.244737	1.88473	0.0594656	0.879107	103.112	91.3352	0.0132615
ENSBTAG00000017048	CENPJ	706.546	0.188577	0.100058	1.88468	0.0594725	0.879107	736.015	677.488	0.0281885
ENSBTAG00000047139	C17H12orf49	348.387	0.249933	0.132629	1.88446	0.0595033	0.879107	363.137	328.336	0.0227437
ENSBTAG00000022837	ENSBTAG00000022837	38.2659	1.03233	0.547831	1.88439	0.0595129	0.879107	37.0499	32.4774	0.00631167
ENSBTAG00000001747	PEX3	376.923	-0.196805	0.104443	-1.88434	0.0595197	0.879107	358.232	388.372	-0.027338
ENSBTAG00000018955	ENSBTAG00000018955	71.9569	0.732834	0.389108	1.88337	0.0596506	0.879858	76.4673	65.4256	0.00862903
ENSBTAG00000011671	H1-6	272.787	0.717788	0.381155	1.88319	0.0596748	0.879858	296.517	230.448	0.00879406
ENSBTAG00000003278	HOXC10	59.5181	1.54231	0.819066	1.88301	0.0596995	0.879858	53.7588	42.2082	0.00436248
ENSBTAG00000027081	ATP10A	300.21	0.596536	0.316821	1.88288	0.0597166	0.879858	329.25	267.29	0.0104328
ENSBTAG00000039658	PDCD7	415.474	-0.165242	0.087769	-1.88269	0.0597422	0.879858	408.063	436.755	-0.0307186
ENSBTAG00000026008	METTL5	344.345	0.189867	0.100877	1.88217	0.0598131	0.880397	356.456	331.472	0.0279899
ENSBTAG00000051065	ENSBTAG00000051065	1.86932	2.64036	1.40324	1.88162	0.0598879	0.880865	1.86268	1.81449	0.00260656
ENSBTAG00000047664	GNAZ	41.732	0.802759	0.426777	1.88098	0.0599744	0.880865	43.9147	38.3545	0.00791466
ENSBTAG00000013147	NEFH	84.1371	0.740826	0.393862	1.88093	0.0599818	0.880865	90.141	74.8518	0.00852106
ENSBTAG00000007309	ST6GALNAC5	96.7117	0.640338	0.340463	1.88079	0.0600011	0.880865	104.347	88.3423	0.00974832
ENSBTAG00000019267	MMP2	8729.16	-0.263942	0.140345	-1.88067	0.0600168	0.880865	8171.96	9295.22	-0.0216655
ENSBTAG00000025441	HSPA1A	11592.7	-0.42163	0.224301	-1.87975	0.0601424	0.881267	10903.7	13529.1	-0.0143277
ENSBTAG00000014005	PPIP5K1	372.768	0.24622	0.130998	1.87958	0.0601656	0.881267	392.416	353.813	0.0229134
ENSBTAG00000003719	TDRD7	589.445	0.283852	0.151031	1.87943	0.0601857	0.881267	625.975	554.979	0.0203547
ENSBTAG00000054345	ENSBTAG00000054345	64.2118	0.896412	0.477068	1.879	0.0602442	0.881267	68.9105	56.3229	0.00713811
ENSBTAG00000020319	ALOX5	135.626	0.41475	0.220788	1.8785	0.060313	0.881267	138.157	122.187	0.0145261
ENSBTAG00000054752	ENSBTAG00000054752	1.5036	3.10977	1.65563	1.87831	0.0603394	0.881267	1.48856	1.45778	0.00221034
ENSBTAG00000008291	PROCR	57.292	-0.652454	0.347377	-1.87823	0.0603494	0.881267	52.7836	60.1914	-0.00955477
ENSBTAG00000050285	ENSBTAG00000050285	319.703	0.899258	0.478798	1.87816	0.0603599	0.881267	356.341	259.854	0.00711097
ENSBTAG00000004885	DDR2	1208.46	-0.232661	0.123893	-1.87792	0.0603919	0.881267	1111.83	1238.38	-0.0239385
ENSBTAG00000035572	ENSBTAG00000035572	22.592	-0.83634	0.44536	-1.8779	0.0603952	0.881267	20.7077	22.3215	-0.00759734
ENSBTAG00000003758	TKT	4406.24	-0.262045	0.139556	-1.8777	0.0604224	0.881267	4143.52	4730.3	-0.0217323
ENSBTAG00000053923	EXOSC6	188.935	-0.252003	0.134266	-1.87689	0.0605328	0.882146	176.698	192.227	-0.0224258
ENSBTAG00000014119	PRKCZ	319.93	0.26675	0.142139	1.87669	0.0605608	0.882146	339.874	306.656	0.0213915
ENSBTAG00000005929	SPTBN2	297.155	0.738465	0.393547	1.87644	0.0605953	0.882146	335.113	249.524	0.00850542
ENSBTAG00000006776	KIAA0930	172.797	0.40601	0.216404	1.87616	0.0606328	0.882146	180.557	158.379	0.0147755
ENSBTAG00000007002	IDUA	1723.4	-0.317537	0.169272	-1.8759	0.0606696	0.882146	1572.94	1806.95	-0.0184098
ENSBTAG00000044595	ENSBTAG00000044595	4.56607	1.86908	0.996463	1.87571	0.0606949	0.882146	4.4662	4.34711	0.00361377
ENSBTAG00000010830	LRP1	58771	-0.169877	0.0906037	-1.87495	0.0607995	0.882146	56925	61810.7	-0.0299785
ENSBTAG00000024255	UOX	9.98438	-0.927651	0.494784	-1.87486	0.0608121	0.882146	9.75173	10.2848	-0.00688719
ENSBTAG00000053850	ENSBTAG00000053850	13.4815	-0.971163	0.518057	-1.87463	0.0608441	0.882146	12.9784	13.942	-0.00660312
ENSBTAG00000036287	SAMD5	39.025	-0.704215	0.375686	-1.87448	0.0608644	0.882146	37.0315	41.6347	-0.00886802
ENSBTAG00000014553	ATP6V0D1	1507.32	-0.155641	0.0830318	-1.87447	0.0608655	0.882146	1451.44	1562.63	-0.0316349
ENSBTAG00000010954	ART3	156.496	0.633531	0.338075	1.87394	0.0609394	0.882146	163.88	133.161	0.00977427
ENSBTAG00000000445	PDE6C	18.669	1.06652	0.569222	1.87364	0.06098	0.882146	18.9515	17.3155	0.00605592
ENSBTAG00000011082	IGF1	466.567	-0.361259	0.192834	-1.87342	0.0610099	0.882146	423.07	493.099	-0.0163769
ENSBTAG00000021647	FCAR	5.41336	2.85174	1.52236	1.87323	0.0610364	0.882146	5.05478	4.83443	0.0023942
ENSBTAG00000017091	CMTR1	2505.6	0.233817	0.124853	1.87274	0.0611041	0.882146	2663.21	2392.08	0.0237262
ENSBTAG00000024044	CDKL4	36.9867	0.570398	0.304598	1.87263	0.06112	0.882146	37.6643	34.7525	0.0107587
ENSBTAG00000005103	FEZF1	4.29078	1.51875	0.811037	1.87261	0.0611229	0.882146	4.31508	4.1802	0.00437448
ENSBTAG00000011569	AADAC	1.42629	3.07203	1.6406	1.8725	0.0611368	0.882146	1.42153	1.39334	0.00222288
ENSBTAG00000008682	TLR3	863.524	-0.244242	0.130466	-1.87208	0.0611956	0.882498	822.406	921.719	-0.0228963
ENSBTAG00000021808	CACNB3	627.832	-0.293702	0.156943	-1.87139	0.0612915	0.882593	599.38	680.039	-0.0196115
ENSBTAG00000019892	HAS2	7.53551	1.14204	0.610289	1.87131	0.0613027	0.882593	7.58859	7.27244	0.00567512
ENSBTAG00000005321	CADPS	67.3111	0.574419	0.306965	1.87129	0.0613055	0.882593	70.935	62.8651	0.0106737
ENSBTAG00000004754	DSCAM	29.2743	0.811847	0.433909	1.87101	0.0613442	0.882632	30.1656	27.1384	0.00775001
ENSBTAG00000000037	CWC27	450.217	0.280263	0.149812	1.87077	0.0613772	0.882632	467.609	418.14	0.0203999
ENSBTAG00000003446	EPHB4	1166.85	-0.193588	0.103496	-1.87048	0.0614165	0.882703	1111.98	1212.79	-0.0273129
ENSBTAG00000013510	TOR2A	78.5151	-0.349931	0.187173	-1.86956	0.0615449	0.88376	76.2172	83.1986	-0.0167846
ENSBTAG00000037907	DSEL	4943.48	-0.202987	0.108585	-1.86939	0.0615688	0.88376	4644.24	5127.44	-0.0263605
ENSBTAG00000005441	ZMAT2	779.843	0.255343	0.136605	1.86921	0.0615935	0.88376	808.097	725.746	0.0220187
ENSBTAG00000002625	MAP3K7	1428.67	0.171669	0.0918739	1.86853	0.0616884	0.884184	1452.89	1342.87	0.0296058
ENSBTAG00000047869	ENSBTAG00000047869	4.85206	1.6867	0.902768	1.86836	0.0617118	0.884184	4.75808	4.62768	0.00394836
ENSBTAG00000036401	bta-mir-147	1.38473	2.82813	1.51378	1.86825	0.0617266	0.884184	1.39007	1.36696	0.00240055
ENSBTAG00000012464	AFAP1	1245.25	-0.245464	0.131524	-1.8663	0.0619991	0.885237	1151.16	1289.87	-0.022676
ENSBTAG00000002078	KDM4A	3180.97	-0.147284	0.0789365	-1.86586	0.0620612	0.885237	3031.29	3257.11	-0.0324171
ENSBTAG00000021160	AP1M2	8.97777	-1.48281	0.794816	-1.8656	0.0620976	0.885237	8.38338	9.14032	-0.00443794
ENSBTAG00000020152	PFDN2	664.239	0.225645	0.120954	1.86554	0.0621059	0.885237	693.942	631.052	0.0242325
ENSBTAG00000018418	TMEM74B	3.19469	1.65685	0.888385	1.86501	0.06218	0.885237	3.23043	3.13009	0.00399993
ENSBTAG00000015878	RHNO1	281.395	-0.197162	0.105717	-1.86501	0.0621801	0.885237	271.595	292.556	-0.0268186
ENSBTAG00000053741	ENSBTAG00000053741	2.91329	-1.69759	0.910386	-1.8647	0.062224	0.885237	2.87592	2.97569	-0.00390855
ENSBTAG00000031725	TNFSF12	245.622	-0.323261	0.173359	-1.86469	0.0622254	0.885237	228.828	258.351	-0.0179188
ENSBTAG00000001243	AP3M2	217.366	0.424399	0.227605	1.86463	0.0622332	0.885237	233.007	202.175	0.0140208
ENSBTAG00000002362	APOLD1	192.445	-0.440408	0.23622	-1.86439	0.0622664	0.885237	186.764	216.832	-0.0135489
ENSBTAG00000013117	CACNA2D3	27.0999	0.559636	0.300271	1.86377	0.0623539	0.885237	27.9691	26.1349	0.0108486
ENSBTAG00000038326	ENSBTAG00000038326	122.979	-0.650269	0.348935	-1.86358	0.0623808	0.885237	115.23	137.602	-0.00943654
ENSBTAG00000015405	DCHS1	5874.92	-0.227066	0.121849	-1.86351	0.0623911	0.885237	5546.1	6175.18	-0.0240665
ENSBTAG00000043530	SNORA24	25.3293	-0.590689	0.316999	-1.86338	0.0624086	0.885237	24.0964	25.673	-0.010314
ENSBTAG00000045835	HOXB5	14.4082	1.05448	0.565925	1.86328	0.0624232	0.885237	14.4077	13.4199	0.00605016
ENSBTAG00000021744	PSMC3	2455.93	0.175749	0.0943244	1.86324	0.062428	0.885237	2570.19	2372.36	0.029012
ENSBTAG00000003592	CNTN6	2.90024	2.12187	1.13921	1.86258	0.0625213	0.885237	2.91389	2.82124	0.00315505
ENSBTAG00000046277	RGS4	161.212	-0.584094	0.313595	-1.86257	0.0625226	0.885237	144.786	177.282	-0.0104131
ENSBTAG00000003884	FAM120B	1021.47	-0.137661	0.0739212	-1.86227	0.0625649	0.885237	983.62	1046.92	-0.0335101
ENSBTAG00000012615	ZEB2	3884.39	-0.173869	0.0933859	-1.86183	0.0626267	0.885237	3766.32	4100.77	-0.0291834
ENSBTAG00000014944	TBXA2R	45.6046	-0.479555	0.257605	-1.8616	0.0626601	0.885237	43.4504	47.1982	-0.0124891
ENSBTAG00000022461	SEPTIN10	1988.4	-0.221685	0.119092	-1.86147	0.0626785	0.885237	1902.85	2114.42	-0.0244733
ENSBTAG00000052544	TMEM72	4.60581	-1.89528	1.01832	-1.86118	0.0627188	0.885237	4.32586	4.64454	-0.00350885
ENSBTAG00000039292	ADRA2A	82.9568	-0.711337	0.382288	-1.86073	0.0627816	0.885237	71.2461	83.8853	-0.00865792
ENSBTAG00000055300	ENSBTAG00000055300	13.0953	-0.884903	0.475691	-1.86025	0.0628505	0.885237	12.6064	13.3741	-0.00707826
ENSBTAG00000044904	U6	14.6937	0.822346	0.442065	1.86024	0.0628517	0.885237	14.7689	13.9586	0.00757075
ENSBTAG00000017659	BFSP2	29.989	0.794499	0.427125	1.86011	0.0628698	0.885237	30.9099	27.8774	0.00781334
ENSBTAG00000010234	DHRS1	661.562	-0.28182	0.151541	-1.8597	0.0629285	0.885237	625.64	709.236	-0.0200808
ENSBTAG00000039601	SAP25	65.2098	0.439513	0.236357	1.85953	0.062952	0.885237	67.314	61.1465	0.0135055
ENSBTAG00000007632	FAM151B	175.78	-0.303115	0.163038	-1.85917	0.0630033	0.885237	169.299	186.469	-0.0188507
ENSBTAG00000019946	USP44	28.2959	0.7472	0.401936	1.859	0.0630267	0.885237	28.2621	26.0148	0.00825811
ENSBTAG00000000898	F2RL2	15.3003	-0.898672	0.483448	-1.85888	0.0630439	0.885237	14.5346	15.5302	-0.00696851
ENSBTAG00000010999	IL17RD	646.656	-0.234007	0.125896	-1.85873	0.063065	0.885237	620.889	689.109	-0.0233917
ENSBTAG00000000179	RPUSD1	148.743	-0.260118	0.139961	-1.8585	0.063098	0.885237	144.043	156.29	-0.0214562
ENSBTAG00000049022	bta-mir-12048	88.1999	-0.763536	0.410878	-1.85831	0.0631257	0.885237	75.2826	91.6066	-0.00808895
ENSBTAG00000029844	bta-mir-125a	8.14208	-1.06218	0.571599	-1.85826	0.0631322	0.885237	7.8629	8.20312	-0.00597717
ENSBTAG00000021252	TMEM35A	54.2714	-0.534261	0.287534	-1.85808	0.0631579	0.885237	51.4487	57.6247	-0.011258
ENSBTAG00000000888	SPTA1	41.4485	0.805976	0.433795	1.85796	0.063174	0.885237	43.2623	38.0112	0.00769308
ENSBTAG00000011595	IP6K1	2512.43	-0.185693	0.0999552	-1.85776	0.0632032	0.885237	2436.41	2664.57	-0.0278016
ENSBTAG00000023999	GTF2A1L	18.591	0.674406	0.363054	1.85759	0.0632268	0.885237	19.543	18.1813	0.00906511
ENSBTAG00000003536	MARCHF6	3049.01	-0.143517	0.0772641	-1.85748	0.0632425	0.885237	2953.33	3157.94	-0.0326525
ENSBTAG00000011164	CES5A	7.77668	1.0946	0.58931	1.85742	0.063251	0.885237	7.90168	7.51688	0.00581003
ENSBTAG00000048445	ENSBTAG00000048445	48.0626	-0.514758	0.277231	-1.85679	0.0633415	0.885823	46.6179	51.464	-0.0116372
ENSBTAG00000002283	FZD7	731.694	-0.26617	0.143361	-1.85664	0.063362	0.885823	686.631	774.76	-0.0210097
ENSBTAG00000017537	PTGIS	1014.96	-0.334288	0.180074	-1.85639	0.0633981	0.885846	968.084	1133.29	-0.0172485
ENSBTAG00000000088	ALCAM	474.304	-0.321633	0.173289	-1.85605	0.0634469	0.886044	444.258	504.323	-0.017841
ENSBTAG00000000886	ENSBTAG00000000886	32.9298	0.954969	0.514652	1.85556	0.063516	0.886525	34.1737	30.0288	0.00656785
ENSBTAG00000034189	ADH1C	8.14056	1.08474	0.58481	1.85486	0.063616	0.886633	8.31578	7.9073	0.00584174
ENSBTAG00000052391	ENSBTAG00000052391	488.909	-0.171251	0.0923332	-1.8547	0.0636384	0.886633	469.99	505.189	-0.0292886
ENSBTAG00000021778	SELENON	3265.1	-0.227463	0.122683	-1.85408	0.0637282	0.886633	3063.78	3432.54	-0.0238155
ENSBTAG00000052033	ENSBTAG00000052033	87.9072	0.960809	0.518217	1.85407	0.0637297	0.886633	91.8433	71.7779	0.00652067
ENSBTAG00000015546	RIOX2	546.168	0.237336	0.128024	1.85385	0.0637612	0.886633	556.917	506.633	0.023019
ENSBTAG00000014027	TRIM36	157.728	0.534444	0.288309	1.85372	0.0637794	0.886633	170.52	142.847	0.0112025
ENSBTAG00000053736	ENSBTAG00000053736	32.4348	5.02314	2.70989	1.85363	0.0637919	0.886633	22.8882	17.8545	0.00133394
ENSBTAG00000013152	NIPSNAP1	684.664	-0.214882	0.115946	-1.8533	0.0638393	0.886633	660.504	722.723	-0.0248733
ENSBTAG00000009157	SLC35B3	304.312	0.219363	0.118387	1.85294	0.0638914	0.886633	311.745	287.026	0.0244725
ENSBTAG00000004886	ZAR1	4.92624	1.54494	0.833845	1.85279	0.0639129	0.886633	4.95914	4.77702	0.00421148
ENSBTAG00000019855	MAP3K15	32.0499	0.719226	0.388215	1.85265	0.0639327	0.886633	33.9413	30.5874	0.00849598
ENSBTAG00000015286	GOLGA1	852.892	0.144728	0.0781217	1.8526	0.0639398	0.886633	871.12	818.096	0.0323696
ENSBTAG00000015887	FOXJ3	1828.83	-0.153536	0.0828867	-1.85236	0.0639735	0.886633	1750.02	1884.18	-0.0312897
ENSBTAG00000049380	ENSBTAG00000049380	15.4598	0.900235	0.486131	1.85184	0.0640492	0.887202	15.288	14.4556	0.00690432
ENSBTAG00000034995	ITPRIPL1	919.916	0.384337	0.207602	1.85132	0.0641236	0.88729	969.006	832.023	0.0151372
ENSBTAG00000002125	GNAL	357.365	0.441441	0.238467	1.85117	0.0641456	0.88729	390.428	329.007	0.0133338
ENSBTAG00000031834	ENSBTAG00000031834	151.078	0.34137	0.184428	1.85097	0.0641746	0.88729	147.122	132.39	0.0168357
ENSBTAG00000008717	SERPINE2	961.707	0.387862	0.209561	1.85083	0.064194	0.88729	1008.98	854.935	0.0150046
ENSBTAG00000030348	ZNF582	112.652	0.339086	0.183307	1.84983	0.0643386	0.887353	113.452	103.582	0.0169169
ENSBTAG00000001419	MRPL4	608.904	-0.193643	0.104687	-1.84972	0.0643533	0.887353	592.343	643.085	-0.0267856
ENSBTAG00000006256	PTPRO	69.7082	0.792406	0.428428	1.84957	0.064376	0.887353	72.8203	61.6048	0.00774358
ENSBTAG00000007515	UBE2Q1	1719.43	0.140157	0.0757788	1.84955	0.0643788	0.887353	1785.04	1673.77	0.0328514
ENSBTAG00000042836	SNORA48	16.6945	-0.762172	0.412113	-1.84943	0.0643964	0.887353	16.0666	17.1549	-0.00802502
ENSBTAG00000008909	PNPT1	824.863	0.216262	0.116946	1.84924	0.0644234	0.887353	848.999	774.436	0.0246551
ENSBTAG00000019464	ENSBTAG00000019464	1.05645	-3.2379	1.75134	-1.84882	0.064484	0.887353	1.04488	1.0606	-0.00205523
ENSBTAG00000014738	HOXA11	6.09797	1.45586	0.78773	1.84818	0.0645769	0.887353	6.10872	5.85706	0.00442695
ENSBTAG00000001067	GRM2	25.736	-1.01895	0.551388	-1.84797	0.064607	0.887353	24.087	27.8453	-0.00613861
ENSBTAG00000013226	HUS1	262.986	0.246712	0.133521	1.84774	0.0646403	0.887353	267.352	243.53	0.0221746
ENSBTAG00000052204	ENSBTAG00000052204	220.529	-0.271485	0.146978	-1.84712	0.0647301	0.887353	207.52	228.379	-0.0204675
ENSBTAG00000004599	TAGLN3	11.5589	1.31929	0.714335	1.84688	0.0647648	0.887353	11.749	10.8957	0.00484068
ENSBTAG00000008184	CCT6A	2738.71	0.187552	0.101556	1.84678	0.0647783	0.887353	2790.41	2558.24	0.0273289
ENSBTAG00000053915	ENSBTAG00000053915	9.68804	0.913763	0.494787	1.84678	0.064779	0.887353	9.80361	9.38203	0.00677313
ENSBTAG00000054696	ENSBTAG00000054696	350.432	-0.194903	0.105572	-1.84616	0.0648685	0.887353	332.864	359.217	-0.0265714
ENSBTAG00000014159	TTL	405.596	-0.164175	0.0889328	-1.84606	0.0648841	0.887353	385.466	411.63	-0.0298651
ENSBTAG00000033140	LRRC3B	20.7907	-0.708692	0.383924	-1.84592	0.0649045	0.887353	20.3795	22.1299	-0.00855038
ENSBTAG00000036946	U1	9.90085	-0.919248	0.498017	-1.84582	0.0649188	0.887353	9.60384	10.081	-0.00672901
ENSBTAG00000029809	bta-mir-137	1.16207	3.78138	2.04878	1.84567	0.0649397	0.887353	1.15849	1.13659	0.00175555
ENSBTAG00000030434	FUCA1	2222.98	-0.324576	0.175927	-1.84495	0.0650452	0.887353	2064.74	2383.89	-0.0174982
ENSBTAG00000014396	KLF10	975.572	-0.176975	0.0959316	-1.8448	0.0650666	0.887353	909.89	983.787	-0.0283972
ENSBTAG00000031523	ENSBTAG00000031523	220.679	-0.272135	0.14752	-1.84473	0.0650765	0.887353	210.911	233.494	-0.0203773
ENSBTAG00000012828	TBC1D15	955.727	0.172958	0.0937609	1.84467	0.0650854	0.887353	980.825	908.503	0.0288347
ENSBTAG00000009376	DPH1	317.733	-0.220126	0.119363	-1.84417	0.065158	0.887353	304.891	332.785	-0.024201
ENSBTAG00000046333	C6H4orf54	15.8262	0.830095	0.450267	1.84356	0.0652466	0.887353	16.4117	15.2642	0.00737122
ENSBTAG00000051146	ENSBTAG00000051146	469.572	0.333042	0.180742	1.84264	0.0653818	0.887353	496.894	434.305	0.0170628
ENSBTAG00000000341	ISOC1	634.421	-0.144356	0.078346	-1.84255	0.0653946	0.887353	623.76	663.956	-0.032141
ENSBTAG00000008148	GCM1	3.83153	-2.43426	1.32114	-1.84254	0.0653963	0.887353	3.47126	3.74687	-0.002701
ENSBTAG00000018749	NUDT16	570.005	-0.198643	0.107819	-1.84236	0.065422	0.887353	547.622	596.365	-0.0261114
ENSBTAG00000046192	AK6	176.308	0.2905	0.157718	1.8419	0.06549	0.887353	180.76	164.147	0.0192174
ENSBTAG00000019838	SHC1	4300.46	-0.199113	0.108112	-1.84173	0.0655152	0.887353	4116.57	4520.16	-0.0260502
ENSBTAG00000053150	ENSBTAG00000053150	49.4058	0.756853	0.411082	1.84112	0.0656037	0.887353	51.4773	44.7081	0.00800469
ENSBTAG00000021769	CUL3	2457.3	0.151796	0.0824569	1.84091	0.0656347	0.887353	2567.4	2394.12	0.0311893
ENSBTAG00000002367	HCFC1R1	112.725	-0.335461	0.182238	-1.84079	0.0656523	0.887353	108.829	120.069	-0.016921
ENSBTAG00000002306	UTP11	650.494	0.184096	0.10001	1.84079	0.0656528	0.887353	665.845	615.234	0.0275345
ENSBTAG00000008537	FAM219A	69.3068	-0.435748	0.236743	-1.84059	0.0656812	0.887353	63.7461	70.0384	-0.0133446
ENSBTAG00000021634	PIAS3	843.148	-0.176839	0.096086	-1.84042	0.0657066	0.887353	803.575	870.054	-0.0282982
ENSBTAG00000005234	LYPD1	28.7848	1.09996	0.597792	1.84004	0.0657622	0.887353	29.2735	25.6795	0.00567429
ENSBTAG00000021494	EN1	13.568	1.15707	0.628833	1.84003	0.0657634	0.887353	13.7799	12.7264	0.00541763
ENSBTAG00000021347	CWH43	11.9608	1.06744	0.580166	1.83988	0.065786	0.887353	12.1994	11.4262	0.00583106
ENSBTAG00000046760	BRD1	1693.21	-0.132292	0.0719034	-1.83985	0.0657896	0.887353	1610.26	1713.51	-0.0335633
ENSBTAG00000017021	MCM4	1553.42	0.190263	0.103456	1.83908	0.0659039	0.887353	1627.84	1487.83	0.0268573
ENSBTAG00000019355	KCNK10	2.35603	1.94172	1.05642	1.83802	0.0660594	0.887353	2.35517	2.28998	0.00334062
ENSBTAG00000054250	ENSBTAG00000054250	115.086	-0.469489	0.255437	-1.83799	0.0660644	0.887353	105.529	120.994	-0.0124228
ENSBTAG00000005327	SUSD5	17.3646	0.81323	0.442492	1.83784	0.0660857	0.887353	17.924	16.665	0.00746502
ENSBTAG00000018070	SCNM1	222.706	0.222399	0.121017	1.83775	0.0660997	0.887353	234.224	216.544	0.0238584
ENSBTAG00000019542	MRPL39	418.252	0.256158	0.139389	1.83771	0.0661046	0.887353	437.672	396.973	0.0212861
ENSBTAG00000010916	LHFPL4	55.1453	0.654772	0.356302	1.83769	0.0661086	0.887353	57.694	50.8488	0.00911942
ENSBTAG00000004672	RDX	3747.39	0.144832	0.0788187	1.83753	0.0661317	0.887353	3821.82	3567.93	0.0319455
ENSBTAG00000050347	MAML1	1964.05	-0.142216	0.0773998	-1.83742	0.0661486	0.887353	1890.74	2023.14	-0.0322646
ENSBTAG00000032730	PLAAT5	3.35656	1.89613	1.03217	1.83703	0.0662057	0.887353	3.39905	3.24815	0.00341311
ENSBTAG00000019272	LPCAT2	185.3	0.383615	0.208842	1.83687	0.0662286	0.887353	188.534	165.227	0.014936
ENSBTAG00000048412	U3	239.896	0.756796	0.41208	1.83653	0.0662797	0.887353	245.37	191.025	0.00796536
ENSBTAG00000017970	ZYX	5293.15	-0.278928	0.151897	-1.8363	0.0663133	0.887353	4843.1	5607.25	-0.019786
ENSBTAG00000039171	ADAM7	4.20558	1.46024	0.795211	1.83629	0.0663149	0.887353	4.22086	4.08098	0.00435616
ENSBTAG00000011482	SLC43A2	648.104	-0.213641	0.116345	-1.83627	0.0663172	0.887353	604.929	661.762	-0.0245778
ENSBTAG00000008382	METTL25	214.713	0.272978	0.1487	1.83576	0.0663939	0.887353	219.989	199.701	0.0201408
ENSBTAG00000000728	ZNF597	10.7668	0.846189	0.461011	1.83551	0.0664302	0.887353	10.9967	10.4664	0.0071788
ENSBTAG00000048513	ENSBTAG00000048513	3.55289	1.68616	0.918832	1.83511	0.0664893	0.887353	3.56699	3.45522	0.00380466
ENSBTAG00000005343	TPH1	4.22415	1.38945	0.757188	1.83501	0.0665038	0.887353	4.25862	4.11155	0.00455432
ENSBTAG00000012988	COG4	1047.43	0.125548	0.0684211	1.83492	0.0665169	0.887353	1078.09	1017.05	0.0342639
ENSBTAG00000023989	MSANTD4	644.509	0.206049	0.112305	1.83472	0.0665466	0.887353	678.75	621.965	0.0252255
ENSBTAG00000012397	DCK	186.497	0.288475	0.157234	1.83468	0.0665527	0.887353	193.701	176.107	0.019192
ENSBTAG00000021669	SOGA1	2578.37	-0.168546	0.0918696	-1.83463	0.0665612	0.887353	2442.21	2641.1	-0.0290638
ENSBTAG00000013063	ITGB1BP1	498.731	0.192839	0.105114	1.83457	0.0665691	0.887353	509.791	470.704	0.0264861
ENSBTAG00000052611	ENSBTAG00000052611	41.1701	-0.692338	0.377399	-1.8345	0.06658	0.887353	38.1526	42.7987	-0.0086299
ENSBTAG00000038520	TMPRSS11E	1.13471	3.69581	2.01497	1.83418	0.0666274	0.887353	1.12132	1.10139	0.00177307
ENSBTAG00000004929	C20H5orf51	1991.47	-0.190036	0.103619	-1.83398	0.0666564	0.887353	1877.68	2058.86	-0.0267519
ENSBTAG00000021594	TDRKH	319.907	0.31606	0.17234	1.83393	0.0666649	0.887353	341.659	304.732	0.0177111
ENSBTAG00000045689	ENSBTAG00000045689	24.4281	-0.732175	0.399266	-1.8338	0.0666833	0.887353	23.898	26.4237	-0.00818821
ENSBTAG00000024340	TRIL	259.761	-0.309065	0.168586	-1.83328	0.0667608	0.887353	245.606	274.353	-0.0180505
ENSBTAG00000010785	FAS	29.9981	0.613348	0.334641	1.83286	0.066824	0.887353	31.4334	28.8548	0.00963955
ENSBTAG00000019667	RNF187	1069.14	-0.181299	0.0989216	-1.83276	0.0668389	0.887353	1025.71	1113.44	-0.0276227
ENSBTAG00000005606	HOXC9	87.1918	1.30299	0.710974	1.83268	0.06685	0.887353	84.8698	63.664	0.00481918
ENSBTAG00000005195	ZNF200	242.202	0.257154	0.140323	1.83259	0.0668636	0.887353	251.302	229.319	0.0211088
ENSBTAG00000032051	SULT1C4	90.1456	-1.49741	0.817181	-1.83241	0.0668897	0.887353	60.2957	81.3186	-0.00423729
ENSBTAG00000050125	ENSBTAG00000050125	60.8069	0.555966	0.303415	1.83236	0.0668974	0.887353	61.4216	55.2977	0.0105556
ENSBTAG00000018811	TMC2	2.31529	2.00519	1.09433	1.83235	0.0668995	0.887353	2.33869	2.27044	0.00321893
ENSBTAG00000053477	ENSBTAG00000053477	122.78	0.427773	0.233587	1.83132	0.0670526	0.887552	124.198	110.283	0.0134407
ENSBTAG00000052951	ENSBTAG00000052951	10.0693	1.13937	0.622356	1.83073	0.0671402	0.887552	10.2759	9.64089	0.00543803
ENSBTAG00000017560	CEBPG	431.981	0.220045	0.120226	1.83027	0.0672096	0.887552	444.354	406.928	0.0238826
ENSBTAG00000009212	APOA2	1.67311	2.79449	1.52683	1.83026	0.0672108	0.887552	1.6689	1.64211	0.00232751
ENSBTAG00000013863	DUSP1	806.673	-0.491878	0.26875	-1.83025	0.0672131	0.887552	723.773	907.447	-0.0118005
ENSBTAG00000016873	OSER1	529.023	0.261578	0.142934	1.83006	0.0672416	0.887552	556.63	500.602	0.0207576
ENSBTAG00000037794	MYH4	36.6669	0.843762	0.461279	1.82918	0.0673725	0.887552	38.2126	33.6022	0.00714801
ENSBTAG00000016450	CDNF	10.8399	-0.903069	0.493731	-1.82907	0.0673889	0.887552	10.529	11.1266	-0.00671484
ENSBTAG00000000664	SLC22A15	16.4827	0.834113	0.456118	1.82872	0.067441	0.887552	16.9918	15.8081	0.00722042
ENSBTAG00000054057	NRG1	269.218	-0.418448	0.228829	-1.82865	0.0674522	0.887552	255.342	297.481	-0.0136768
ENSBTAG00000003553	ZFP36L2	3823.29	-0.218506	0.119521	-1.82819	0.0675211	0.887552	3638.06	4060.44	-0.0239647
ENSBTAG00000008126	NPHP4	282.364	-0.283262	0.154955	-1.82803	0.0675452	0.887552	263.519	293.814	-0.0193631
ENSBTAG00000042234	SNORA70	12.0897	-0.936048	0.512085	-1.82792	0.0675621	0.887552	11.4404	12.0318	-0.00648931
ENSBTAG00000009188	GART	1298.8	0.180662	0.0988455	1.82773	0.0675907	0.887552	1344.85	1239.6	0.0275609
ENSBTAG00000001568	PPIC	869.79	-0.288032	0.157635	-1.8272	0.0676697	0.887552	780.915	891.656	-0.0190709
ENSBTAG00000005209	VPS8	1538.56	0.145663	0.0797219	1.82714	0.067679	0.887552	1566.53	1465.05	0.0315604
ENSBTAG00000018771	DNAAF1	36.4586	0.969192	0.530563	1.82672	0.0677414	0.887552	37.8319	32.5859	0.00627742
ENSBTAG00000017948	SPIN4	290.306	-0.290263	0.158903	-1.82667	0.0677493	0.887552	275.426	308.841	-0.0189342
ENSBTAG00000025775	INSL3	53264.2	-0.702314	0.384502	-1.82656	0.0677666	0.887552	43422.8	63655	-0.00844302
ENSBTAG00000049042	ENSBTAG00000049042	12.5729	1.31081	0.71767	1.82648	0.0677776	0.887552	12.8065	11.6939	0.00475949
ENSBTAG00000049058	INHBB	36.6779	0.736832	0.403423	1.82645	0.0677824	0.887552	36.3955	33.1522	0.00807535
ENSBTAG00000025898	TBC1D8	1510.35	0.279585	0.153085	1.82634	0.067799	0.887552	1624.28	1441.18	0.0195471
ENSBTAG00000020244	EFNA1	175.136	-0.545061	0.298462	-1.82623	0.0678151	0.887552	155.921	187.927	-0.0106811
ENSBTAG00000050928	ENSBTAG00000050928	9.58528	0.97945	0.53643	1.82587	0.0678701	0.887552	9.62605	9.1874	0.0062113
ENSBTAG00000051624	ENSBTAG00000051624	2.11309	2.87635	1.57542	1.82576	0.0678858	0.887552	2.09058	2.0545	0.00225088
ENSBTAG00000006189	ACTG1	30444.3	-0.159001	0.0870926	-1.82566	0.0679015	0.887552	28928	31209.7	-0.0299219
ENSBTAG00000005893	TMEM68	375.005	-0.193999	0.106286	-1.82526	0.0679618	0.887552	360.863	390.066	-0.0261392
ENSBTAG00000018224	GLP1R	8.00563	1.24937	0.684518	1.82518	0.0679743	0.887552	8.02462	7.66963	0.00496679
ENSBTAG00000038241	REPIN1	1458.45	-0.165402	0.0906261	-1.82511	0.067985	0.887552	1398.64	1507.33	-0.0291683
ENSBTAG00000003485	MAGOH	408.74	0.241764	0.132468	1.82508	0.0679888	0.887552	421.341	382.704	0.022042
ENSBTAG00000000406	GPATCH4	234.756	0.289616	0.158706	1.82486	0.0680215	0.887552	241.793	218.544	0.0189355
ENSBTAG00000003312	CHST15	550.75	-0.481438	0.263847	-1.82469	0.0680478	0.887552	455.61	563.917	-0.0119661
ENSBTAG00000047338	DCBLD1	160.247	0.305358	0.167365	1.8245	0.0680766	0.887552	169.181	154.007	0.0180776
ENSBTAG00000045548	CRKL	2285.4	-0.14508	0.079544	-1.8239	0.0681672	0.887552	2206.66	2363.7	-0.0315435
ENSBTAG00000005717	GJB5	85.9822	-0.624527	0.34242	-1.82386	0.0681725	0.887552	73.7477	85.2638	-0.00938723
ENSBTAG00000048540	ENSBTAG00000048540	100.167	-0.449003	0.246275	-1.82318	0.0682768	0.887552	89.8717	100.725	-0.012743
ENSBTAG00000008130	MED10	343.47	0.369881	0.202914	1.82285	0.0683264	0.887552	372.899	326.087	0.0152123
ENSBTAG00000010562	CD34	832.279	-0.521956	0.28638	-1.8226	0.0683642	0.887552	693.344	895.548	-0.0110765
ENSBTAG00000021346	CCDC34	234.554	0.286013	0.156931	1.82254	0.0683724	0.887552	251.226	227.811	0.0190954
ENSBTAG00000006614	TMCC1	1085.42	-0.133994	0.0735208	-1.82254	0.0683732	0.887552	1060.57	1125.83	-0.0328767
ENSBTAG00000021728	OGDHL	64.8102	0.867361	0.475913	1.82252	0.068376	0.887552	69.0472	56.9291	0.00691811
ENSBTAG00000003593	ANKMY1	3.43936	1.62183	0.889927	1.82243	0.0683902	0.887552	3.44178	3.34029	0.00388947
ENSBTAG00000020381	FCF1	205.558	0.309895	0.170053	1.82234	0.0684038	0.887552	210.401	190.35	0.0178057
ENSBTAG00000004976	CDCA7L	1661.29	0.221898	0.121797	1.82186	0.0684764	0.887658	1754.28	1588.32	0.0235314
ENSBTAG00000049823	ENSBTAG00000049823	11.0707	-1.12415	0.617076	-1.82174	0.0684943	0.887658	10.5629	11.2762	-0.00545034
ENSBTAG00000006909	PIK3CB	464.832	0.282675	0.155205	1.8213	0.0685606	0.887658	498.768	441.563	0.0192644
ENSBTAG00000016528	NOC2L	1037.77	0.166002	0.0911487	1.82122	0.0685739	0.887658	1069.09	993.843	0.0289974
ENSBTAG00000004917	KLRK1	125.489	0.669639	0.367703	1.82114	0.0685852	0.887658	133.247	108.636	0.0087724
ENSBTAG00000007609	ITFG2	331.217	-0.182293	0.100183	-1.81961	0.0688183	0.888187	324.749	348.815	-0.0271818
ENSBTAG00000050214	ENSBTAG00000050214	8.21759	1.93895	1.06571	1.8194	0.0688506	0.888187	7.98218	7.50865	0.00327505
ENSBTAG00000049621	ENSBTAG00000049621	1.41419	2.94905	1.62092	1.81936	0.0688562	0.888187	1.40561	1.37996	0.00218035
ENSBTAG00000017218	ACER3	174.989	0.269723	0.148254	1.81934	0.0688599	0.888187	183.827	167.864	0.0200099
ENSBTAG00000051147	ENSBTAG00000051147	3.07369	2.29166	1.25991	1.81891	0.0689249	0.888187	3.07088	2.95564	0.00278806
ENSBTAG00000014230	VRK1	609.804	0.263538	0.14491	1.81863	0.0689678	0.888187	636.754	570.064	0.0203906
ENSBTAG00000023032	SFTPA1	2.76591	1.86167	1.02368	1.81861	0.068971	0.888187	2.78131	2.71088	0.00340102
ENSBTAG00000045402	ENSBTAG00000045402	5.17649	-1.12276	0.617531	-1.81814	0.0690426	0.888187	5.08755	5.26932	-0.0054346
ENSBTAG00000024980	VIT	3.05072	-1.53763	0.845782	-1.818	0.0690639	0.888187	3.0168	3.11576	-0.00406726
ENSBTAG00000020608	ATG9A	951.166	-0.184451	0.101459	-1.81798	0.0690664	0.888187	934.031	1014.87	-0.0269166
ENSBTAG00000051672	ENSBTAG00000051672	13.0716	0.822331	0.452335	1.81797	0.069069	0.888187	13.098	12.457	0.00722954
ENSBTAG00000009737	LTC4S	9.51365	-0.968789	0.532939	-1.81782	0.0690912	0.888187	9.21063	9.64936	-0.0062181
ENSBTAG00000045785	TOM1	628.956	-0.123092	0.0677168	-1.81774	0.0691037	0.888187	622.168	656.461	-0.0340961
ENSBTAG00000052396	ENSBTAG00000052396	5.42943	1.38472	0.761842	1.81759	0.0691271	0.888187	5.40992	5.20445	0.00447977
ENSBTAG00000005319	ENSBTAG00000005319	10.1181	1.54419	0.849675	1.81739	0.069158	0.888187	10.0563	9.36571	0.00404835
ENSBTAG00000017706	SLC39A3	185.982	-0.232712	0.128058	-1.81724	0.0691806	0.888187	179.934	194.034	-0.0225554
ENSBTAG00000050933	SHISA4	168.194	-0.312627	0.172152	-1.816	0.0693709	0.889851	160.932	178.158	-0.0175528
ENSBTAG00000001634	PHF1	994.943	0.152438	0.0839472	1.81588	0.0693887	0.889851	1016.01	949.548	0.0304354
[truncated: 23,708 more rows]
