# Supplementary material for: Integrated fetal testicular transcriptomic and epigenomic profiles during maternal nutrient restriction with dietary melatonin intervention
Source: J Anim Sci. 2026 Jan 9;104:skaf455. doi: 10.1093/jas/skaf455 (PMC12863962; doi:10.1093/jas/skaf455)
Supplement: skaf455_Supplementary_Data [file skaf455_supplementary_data.zip › Supplemental Table S6.xlsx]

## Sheet: AdqMel vs AdqCon
Supplemental Table S6: Differntially expressed genes among ADQ-MEL relative to ADQ-CON fetal testicular tissues
Gene ID	Gene Name	baseMean	log2FoldChange	lfcSE	stat	pvalue	padj	Mel_Adq_Testis	Con_Adq_Testis	lfcShrink
ENSBTAG00000036099	ENSBTAG00000036099	49.5585	1.86448	0.332186	5.61276	1.9913e-08	0.00051029	52.7908	39.5623	1.82654
ENSBTAG00000032077	KCND2	77.0397	-1.58437	0.349179	-4.53742	5.69461e-06	0.0729651	65.6858	100.233	-0.573061
ENSBTAG00000020099	STMN2	233.535	-2.76556	0.655705	-4.21768	2.46825e-05	0.210838	129.45	295.902	-0.442861
ENSBTAG00000054516	ENSBTAG00000054516	402.99	-4.75542	1.18363	-4.01766	5.87791e-05	0.376568	85.9423	388.192	-0.310993
ENSBTAG00000002335	HAND1	11.8089	-4.66367	1.1775	-3.96066	7.47414e-05	0.383065	7.42979	9.81555	-0.254143
ENSBTAG00000007502	CKMT1A	11.3763	-3.80983	0.992092	-3.8402	0.000122934	0.495473	7.87723	10.1923	-0.156724
ENSBTAG00000024934	ENSBTAG00000024934	9.36742	-5.50541	1.44252	-3.81653	0.000135343	0.495473	5.18203	6.65518	-0.152811
ENSBTAG00000046755	ENSBTAG00000046755	393.873	-0.623058	0.165763	-3.75872	0.000170786	0.54707	352.963	456.315	-0.00771678
ENSBTAG00000011733	GIPC2	71.9686	-1.5033	0.405232	-3.70972	0.000207492	0.590799	61.3855	88.0225	-0.0324185
ENSBTAG00000018446	GCA	42.0729	-2.28145	0.627845	-3.63378	0.0002793	0.67087	31.5989	44.9668	-0.0475223
ENSBTAG00000053511	ENSBTAG00000053511	51.8657	-2.40164	0.662755	-3.62371	0.000290402	0.67087	36.852	53.601	-0.0491452
ENSBTAG00000008091	SELENBP1	473.724	-0.432286	0.119968	-3.60334	0.000314151	0.67087	418.93	499.279	-0.00240804
ENSBTAG00000046256	TMEM132C	1697.57	-0.641739	0.179664	-3.57188	0.000354431	0.698666	1483.37	2001.08	-0.00441374
ENSBTAG00000004242	ARPC1A	2180.32	-0.215243	0.0611204	-3.52162	0.000428911	0.785091	2101.98	2325.85	-0.000851402
ENSBTAG00000020809	SLC36A2	5.16326	-4.86432	1.39246	-3.49334	0.000477024	0.814948	3.99883	4.70174	-0.0526043
ENSBTAG00000023411	ENSBTAG00000023411	19.8001	-3.02642	0.879353	-3.44164	0.000578197	0.900277	14.0708	18.938	-0.0352847
ENSBTAG00000014304	TMEM47	1152.15	-0.402223	0.117168	-3.43287	0.000597234	0.900277	1049.17	1258.79	-0.00131434
ENSBTAG00000015347	WNT10B	9.48481	-3.15825	0.927467	-3.40524	0.000661049	0.923402	7.56601	9.26354	-0.0327026
ENSBTAG00000049030	ENSBTAG00000049030	87.1812	-0.648152	0.190987	-3.3937	0.000689547	0.923402	82.7943	98.5455	-0.00260051
ENSBTAG00000055278	NEGR1	44.7438	-1.17655	0.347927	-3.38159	0.000720676	0.923402	38.626	46.2862	-0.00736918
ENSBTAG00000007296	ENSBTAG00000007296	23.1239	-1.79977	0.536516	-3.35455	0.000794951	0.970067	20.3781	24.9141	-0.0138494
ENSBTAG00000050785	ENSBTAG00000050785	119.227	0.51482	0.154234	3.33791	0.000844124	0.98325	120.756	104.766	0.00149041
ENSBTAG00000031583	NUPR2	34.2627	-0.783849	0.236514	-3.31417	0.000919152	1	32.6034	36.6489	-0.00289617
ENSBTAG00000033304	TCIM	293.251	-0.56988	0.173801	-3.27892	0.00104206	1	268.3	335.431	-0.00149889
ENSBTAG00000010144	MTERF2	81.575	0.557647	0.170405	3.27247	0.00106611	1	86.0183	75.2573	0.00142057
ENSBTAG00000009470	CLIC4	2022.65	-0.305071	0.0942815	-3.23575	0.00121324	1	1899.36	2193.7	-0.00060758
ENSBTAG00000025441	HSPA1A	11592.7	-0.724229	0.22432	-3.22854	0.00124422	1	9507.24	13529.1	-0.00196974
ENSBTAG00000039356	ENSBTAG00000039356	30.2328	-5.11146	1.59319	-3.20833	0.0013351	1	15.9886	23.7432	-0.0220206
ENSBTAG00000037728	PAGE4	34.2643	-2.65553	0.832843	-3.18851	0.00143009	1	23.3968	31.9355	-0.0143229
ENSBTAG00000006159	KCNJ3	392.024	-0.884907	0.277705	-3.18651	0.00144003	1	322.133	460.765	-0.00249998
ENSBTAG00000007415	SLC7A8	165.469	-1.019	0.320102	-3.18335	0.00145581	1	147.929	200.412	-0.00318704
ENSBTAG00000015562	PLBD1	66.124	-1.88773	0.594934	-3.173	0.00150873	1	51.275	71.853	-0.008708
ENSBTAG00000031267	SERPINB9	250.777	-1.0944	0.34522	-3.17015	0.0015236	1	218.579	309.753	-0.00348545
ENSBTAG00000049656	ENSBTAG00000049656	55.5591	-0.755364	0.238752	-3.1638	0.00155725	1	52.531	61.6666	-0.00177436
ENSBTAG00000016091	KLHL25	182.21	-0.504214	0.159717	-3.15692	0.00159444	1	170.37	203.282	-0.000898606
ENSBTAG00000049726	SRRM5	40.9058	0.740183	0.234885	3.15125	0.00162572	1	41.8672	37.4572	0.00165539
ENSBTAG00000046419	TPC3	73.7818	-2.95375	0.942892	-3.13265	0.00173239	1	41.7666	66.9172	-0.0136245
ENSBTAG00000033268	ZFHX4	1111.98	-0.401465	0.128897	-3.11461	0.00184188	1	1026.11	1225.06	-0.000607407
ENSBTAG00000016662	CPS1	73.6976	-0.809313	0.260292	-3.10924	0.00187567	1	67.609	80.9822	-0.001728
ENSBTAG00000010882	ANKRD9	85.3182	1.26537	0.407074	3.10846	0.00188063	1	92.5246	69.2374	0.00378248
ENSBTAG00000045689	ENSBTAG00000045689	24.4281	-1.26738	0.408474	-3.10273	0.00191746	1	22.7096	26.4237	-0.0037333
ENSBTAG00000020684	ENSBTAG00000020684	50.0841	5.13994	1.65726	3.10147	0.0019256	1	39.9729	24.0123	0.0162201
ENSBTAG00000014050	CHRNB3	11.063	-2.13644	0.690713	-3.09309	0.00198087	1	10.1517	11.7794	-0.00830486
ENSBTAG00000017938	ENSBTAG00000017938	5.52994	-4.42343	1.43908	-3.07378	0.00211363	1	4.69603	5.28129	-0.0147382
ENSBTAG00000007101	F3	103.801	-0.68701	0.223802	-3.06973	0.00214255	1	94.2294	113.649	-0.00117638
ENSBTAG00000049127	ENSBTAG00000049127	219.91	0.378647	0.12393	3.05533	0.00224811	1	231.53	202.465	0.000507797
ENSBTAG00000043550	CYTB	27476.8	0.576595	0.189891	3.03645	0.00239384	1	31353.9	23878.7	0.000818422
ENSBTAG00000009902	AKR1B1	2399.82	-0.358398	0.119867	-2.98996	0.00279012	1	2335.02	2736.4	-0.000430542
ENSBTAG00000015529	CHCHD4	310.191	0.39243	0.13142	2.98608	0.00282576	1	321.122	277.32	0.000458252
ENSBTAG00000016033	HOXD9	724.589	-0.336558	0.112795	-2.98379	0.00284701	1	693.304	806.225	-0.000410219
ENSBTAG00000039664	ENSBTAG00000039664	5.58309	-3.40154	1.14402	-2.97331	0.00294605	1	4.3634	5.10173	-0.00985492
ENSBTAG00000002021	BNIP1	232.816	0.303175	0.102034	2.97131	0.0029653	1	243.352	218.113	0.000385626
ENSBTAG00000037453	20ALPHA-HSD	44.5628	-3.21901	1.08387	-2.96992	0.00297879	1	27.2141	39.741	-0.00936352
ENSBTAG00000000911	UBE2H	2403.63	-0.243082	0.082301	-2.95358	0.00314115	1	2304.4	2583.51	-0.000373366
ENSBTAG00000040432	CLDN3	21.7002	-2.08725	0.709139	-2.94336	0.00324669	1	17.4468	21.8033	-0.00535899
ENSBTAG00000036437	bta-mir-33b	3.90595	3.84991	1.31555	2.92648	0.00342825	1	3.87799	3.73937	0.00937115
ENSBTAG00000015602	MRNIP	237.601	-0.488194	0.167102	-2.92153	0.0034832	1	224.24	265.646	-0.000504116
ENSBTAG00000010606	PPP1R3B	1112.96	-0.333383	0.114229	-2.91855	0.00351666	1	1058.49	1234.45	-0.000367297
ENSBTAG00000050245	U2	425.632	8.51019	2.92222	2.91224	0.00358847	1	134.593	49.3545	0.00948151
ENSBTAG00000048071	EXOSC2	690.933	0.186723	0.0642911	2.90434	0.00368026	1	699.075	644.676	0.000394954
ENSBTAG00000036732	5S_rRNA	17.2356	1.35382	0.466655	2.90112	0.0037183	1	17.8349	15.9768	0.00244926
ENSBTAG00000055195	ENSBTAG00000055195	1.94255	4.59881	1.58566	2.90026	0.00372856	1	1.93667	1.87362	0.00929419
ENSBTAG00000053330	ENSBTAG00000053330	15.91	2.9071	1.0043	2.89465	0.00379582	1	15.2875	13.1018	0.00700625
ENSBTAG00000023820	ENSBTAG00000023820	2.23521	4.39716	1.52059	2.89176	0.00383096	1	2.17482	2.11125	0.00899599
ENSBTAG00000024648	PGR	30.3762	1.22679	0.425633	2.88227	0.00394826	1	31.5495	27.1405	0.00197733
ENSBTAG00000004116	PAG10	13.2288	-6.21262	2.15718	-2.87997	0.00397709	1	5.74118	6.86323	-0.00885951
ENSBTAG00000037509	ENSBTAG00000037509	1.9599	-5.11615	1.79097	-2.85663	0.00428165	1	1.82998	1.9756	-0.00841022
ENSBTAG00000031933	ALOX12E	12.8872	1.96623	0.689709	2.85081	0.00436083	1	12.8622	11.5673	0.00387924
ENSBTAG00000047869	ENSBTAG00000047869	4.85206	2.5094	0.880454	2.85012	0.00437025	1	4.89669	4.62768	0.00533488
ENSBTAG00000000667	APOL3	77.1438	0.885132	0.310828	2.84766	0.0044042	1	81.9298	66.3222	0.00104004
ENSBTAG00000011644	THSD4	2245.67	-0.456683	0.160652	-2.84269	0.00447348	1	2110.95	2638.73	-0.000401044
ENSBTAG00000009725	AOX1	909.641	2.35753	0.830383	2.83909	0.0045243	1	1091.79	426.639	0.00480986
ENSBTAG00000055257	RAP2B	1221.47	-0.258811	0.0917554	-2.82067	0.00479242	1	1143.8	1289.58	-0.0003151
ENSBTAG00000015490	HS1BP3	776.252	-0.320384	0.114338	-2.80208	0.00507742	1	734.066	846.326	-0.000305638
ENSBTAG00000051904	ENSBTAG00000051904	16.9142	1.26398	0.451362	2.80036	0.00510454	1	17.3297	15.7581	0.0017005
ENSBTAG00000010241	UNC5D	49.9288	1.5003	0.535816	2.80003	0.00510974	1	48.5105	38.8978	0.00225593
ENSBTAG00000050093	ENSBTAG00000050093	21.0775	-1.70068	0.608238	-2.79608	0.00517266	1	19.1665	23.735	-0.00272518
ENSBTAG00000000328	TPPP2	16.8549	1.33057	0.475904	2.79588	0.00517591	1	16.8982	15.4327	0.00183317
ENSBTAG00000009476	VEGFD	163.931	-0.633044	0.226622	-2.79339	0.00521582	1	153.3	190.07	-0.000540792
ENSBTAG00000051764	ENSBTAG00000051764	43.8807	-1.49206	0.534867	-2.7896	0.00527739	1	33.6141	40.9485	-0.00217984
ENSBTAG00000042837	ENSBTAG00000042837	538.726	0.531994	0.190751	2.78894	0.00528812	1	599.454	475.897	0.000426298
ENSBTAG00000046648	CPA4	34.6581	-1.24336	0.44623	-2.78637	0.00533025	1	31.634	37.9717	-0.00159937
ENSBTAG00000025263	FAM160A1	305.032	-0.408581	0.146993	-2.77959	0.00544269	1	294.825	346.959	-0.000326965
ENSBTAG00000009238	HOXC6	743.166	-0.459754	0.165971	-2.77008	0.00560421	1	660.228	807.011	-0.000352921
ENSBTAG00000007942	TENT4B	814.83	-0.291376	0.105451	-2.76315	0.00572472	1	750.656	853.378	-0.000289006
ENSBTAG00000003776	MSANTD1	27.2987	1.14305	0.413767	2.76256	0.00573504	1	27.3864	24.3829	0.00131146
ENSBTAG00000005146	ENSBTAG00000005146	966.908	1.46763	0.532839	2.75435	0.00588082	1	925.406	511.076	0.00194973
ENSBTAG00000001324	SLCO2A1	69.9302	-1.28906	0.468035	-2.7542	0.00588354	1	60.9307	80.9344	-0.00157389
ENSBTAG00000002699	KIT	3711.21	-0.439419	0.159609	-2.75309	0.00590356	1	3443.69	4218.89	-0.000329611
ENSBTAG00000046552	GGACT	174.496	-0.419771	0.15281	-2.74702	0.00601397	1	167.988	194.983	-0.000315383
ENSBTAG00000002972	CASC1	226.982	0.325574	0.11873	2.74214	0.0061041	1	236.735	210.689	0.000282211
ENSBTAG00000012104	FOXA3	7.8342	2.29221	0.836242	2.74109	0.0061236	1	7.95826	7.26753	0.00364193
ENSBTAG00000050004	ENSBTAG00000050004	7.22326	-1.50686	0.551511	-2.73224	0.00629046	1	7.04024	7.58246	-0.00193056
ENSBTAG00000003209	BLCAP	963.773	-0.221243	0.0810504	-2.72969	0.00633937	1	932.93	1032.66	-0.000303543
ENSBTAG00000013854	CALML5	2.80124	-5.03785	1.8494	-2.72405	0.00644862	1	2.40276	2.66322	-0.00603867
ENSBTAG00000009742	DOK7	159.844	0.561749	0.206333	2.72253	0.00647836	1	170.556	142.687	0.000399277
ENSBTAG00000019146	OSBP2	180.947	-1.13895	0.418716	-2.7201	0.00652625	1	157.51	215.792	-0.0011809
ENSBTAG00000019928	AQP11	24.0622	-1.80938	0.666596	-2.71436	0.00664041	1	20.1759	24.8517	-0.00245924
ENSBTAG00000003506	STEAP2	193.56	-0.657242	0.242544	-2.70978	0.00673277	1	176.569	220.47	-0.000478511
ENSBTAG00000048432	BTBD3	1449.61	-0.230447	0.0850639	-2.70911	0.00674647	1	1411.49	1572.17	-0.000291301
ENSBTAG00000043999	REV1	1532.42	0.143356	0.0531361	2.6979	0.00697783	1	1555.25	1455.88	0.000403272
ENSBTAG00000001408	CNRIP1	413.705	-0.369027	0.136979	-2.69404	0.00705927	1	385.311	448.49	-0.000271726
ENSBTAG00000025062	MAGEE2	266.823	-0.723454	0.268702	-2.6924	0.00709388	1	246.152	326.59	-0.000530776
ENSBTAG00000004940	CELF4	56.0639	0.730069	0.271594	2.68809	0.0071862	1	57.1084	49.9536	0.000533224
ENSBTAG00000015185	MRGPRF	434.319	-0.333218	0.124211	-2.68269	0.00730336	1	406.325	465.895	-0.000261345
ENSBTAG00000050312	ENSBTAG00000050312	1.48629	3.87357	1.44645	2.67799	0.00740655	1	1.48173	1.45151	0.00501992
ENSBTAG00000037649	VIPR2	2804.06	-0.461791	0.172793	-2.67251	0.00752864	1	2495.24	3149.51	-0.000298772
ENSBTAG00000015313	CEACAM19	9.07861	-1.75906	0.659067	-2.66902	0.00760734	1	8.58781	9.56404	-0.00211996
ENSBTAG00000047488	KCNK9	15.121	2.5672	0.963563	2.66428	0.00771523	1	14.8077	12.6621	0.00347245
ENSBTAG00000008509	SLC38A3	85.9171	0.649978	0.244133	2.6624	0.00775865	1	89.0834	76.0381	0.000428026
ENSBTAG00000021048	ADM	115.045	-0.761887	0.286636	-2.65803	0.00785983	1	107.631	130.968	-0.000534101
ENSBTAG00000002767	GNB4	1242.24	-0.247865	0.0933687	-2.65469	0.00793818	1	1170.07	1312.27	-0.000266437
ENSBTAG00000015581	COL9A3	489.397	0.910194	0.343158	2.65241	0.00799203	1	477.655	333.52	0.000699154
ENSBTAG00000007550	OLFM2	1416.72	-0.346553	0.130716	-2.65119	0.00802093	1	1362.02	1595.78	-0.000251921
ENSBTAG00000051117	ENSBTAG00000051117	9.53196	1.95495	0.737406	2.65112	0.0080226	1	9.34517	8.68772	0.0023745
ENSBTAG00000001825	SP6	11.1691	-1.91027	0.720726	-2.65048	0.00803776	1	9.92878	11.4929	-0.00229383
ENSBTAG00000023064	CCDC187	66.9338	0.732688	0.276479	2.65006	0.00804764	1	71.4798	60.9511	0.00049535
ENSBTAG00000000936	SLC39A2	22.8689	-1.22975	0.464072	-2.64992	0.00805113	1	21.3231	24.397	-0.00114472
ENSBTAG00000047425	ENSBTAG00000047425	107.191	0.458113	0.172985	2.64828	0.00809013	1	109.137	96.7021	0.000285133
ENSBTAG00000001632	NBR1	4878.11	-0.161294	0.0612046	-2.63533	0.00840556	1	4718.16	5096.48	-0.000346896
ENSBTAG00000011244	TESK2	157.947	-0.463034	0.175916	-2.63213	0.00848508	1	147.021	169.492	-0.000279895
ENSBTAG00000048851	UBE2QL1	337.115	2.6634	1.0119	2.63208	0.00848642	1	245.722	133.838	0.00335302
ENSBTAG00000039466	CDR2L	542.125	0.338916	0.128912	2.62905	0.00856249	1	565.64	491.357	0.00024396
ENSBTAG00000040128	FZD4	480.74	-0.659566	0.25094	-2.62838	0.00857932	1	440.565	562.816	-0.000408224
ENSBTAG00000034366	ENSBTAG00000034366	135.436	1.16233	0.442877	2.6245	0.00867756	1	127.849	94.5169	0.000985327
ENSBTAG00000049363	ENSBTAG00000049363	1.55607	3.98814	1.52103	2.62201	0.00874138	1	1.54712	1.51311	0.00445618
ENSBTAG00000002518	NKX6-1	5.00581	2.76383	1.05572	2.61795	0.00884595	1	4.95396	4.74594	0.00337277
ENSBTAG00000008925	MRE11	1133.21	0.186638	0.0713121	2.6172	0.00886542	1	1150.99	1058.83	0.000304745
ENSBTAG00000004884	SLC4A5	21.9804	-1.28248	0.490574	-2.61425	0.00894247	1	20.447	23.5071	-0.00113348
ENSBTAG00000020334	ENTPD5	411.586	-0.256388	0.0981881	-2.61119	0.00902287	1	400.885	445.991	-0.000250985
ENSBTAG00000049818	ENSBTAG00000049818	7.45133	1.59886	0.612319	2.61115	0.00902377	1	7.54359	7.12441	0.00160499
ENSBTAG00000025803	INSYN1	271.561	-0.388574	0.148843	-2.61063	0.00903767	1	254.07	295.066	-0.00024531
ENSBTAG00000016275	AMDHD1	193.884	1.19161	0.456669	2.60935	0.00907149	1	194.087	139.315	0.000993267
ENSBTAG00000006886	FAM117A	1032.25	-0.298032	0.114374	-2.60578	0.00916656	1	966.578	1109.17	-0.000238491
ENSBTAG00000046476	IGSF1	43.2437	0.731987	0.281078	2.60422	0.00920849	1	44.8892	39.8042	0.000450726
ENSBTAG00000038181	FOCAD	1312.92	-0.174691	0.0671056	-2.60323	0.00923489	1	1274.92	1382.26	-0.000316573
ENSBTAG00000004014	FBLN2	892.204	0.53053	0.203914	2.60174	0.00927529	1	920.433	740.124	0.000299742
ENSBTAG00000005702	CNGB1	11.4408	-1.25212	0.481362	-2.6012	0.0092897	1	11.0335	11.9501	-0.0010589
ENSBTAG00000024915	SECTM1A	124.743	-1.35745	0.522823	-2.59639	0.00942092	1	100.146	149.035	-0.00119599
ENSBTAG00000023600	APOD	429.073	0.547041	0.210735	2.59587	0.0094351	1	425.124	348.12	0.000306126
ENSBTAG00000005147	HPS5	820.957	0.301176	0.116269	2.59033	0.00958839	1	865.215	757.954	0.0002338
ENSBTAG00000054700	ENSBTAG00000054700	140.49	0.637092	0.246337	2.58626	0.00970234	1	145.497	120.643	0.000359566
ENSBTAG00000052914	ENSBTAG00000052914	6.31252	1.95807	0.757275	2.58568	0.00971884	1	6.2578	5.99913	0.00205096
ENSBTAG00000011284	SLC39A1	917.014	-0.272614	0.105606	-2.58144	0.00983901	1	858.562	973.869	-0.000237555
ENSBTAG00000033221	CCDC152	23.1561	1.4103	0.547261	2.57701	0.00996577	1	23.1945	20.4044	0.00121951
ENSBTAG00000005089	RHBDD2	685.147	0.251837	0.0977468	2.57642	0.00998295	1	738.459	660.706	0.000243971
ENSBTAG00000001987	SWAP70	749.323	-0.24954	0.0969686	-2.57341	0.0100701	1	696.846	777.149	-0.000244261
ENSBTAG00000038267	ENSBTAG00000038267	4.91904	2.2148	0.860667	2.57336	0.0100717	1	4.9791	4.72465	0.00235695
ENSBTAG00000001037	MAP4K2	437.771	0.368089	0.143109	2.57209	0.0101088	1	469.263	405.43	0.000228994
ENSBTAG00000009498	PTEN	1860.46	-0.197434	0.0768379	-2.56948	0.010185	1	1799.72	1975.02	-0.000280274
ENSBTAG00000019938	N4BP1	2030.89	-0.157978	0.061566	-2.56599	0.0102882	1	1984.75	2137.49	-0.000332823
ENSBTAG00000001899	KCNH7	10.9603	1.63404	0.637247	2.56421	0.010341	1	10.6506	10.0174	0.00149628
ENSBTAG00000010163	SCNN1G	7.38247	-2.1637	0.845376	-2.55945	0.0104839	1	6.82488	7.43436	-0.00221656
ENSBTAG00000012191	WWC2	1647.36	-0.359548	0.140576	-2.55767	0.0105375	1	1617.22	1880.79	-0.000223743
ENSBTAG00000006326	ALDH1L2	148.94	-0.472809	0.185347	-2.55094	0.0107433	1	139.209	161.341	-0.000249327
ENSBTAG00000052966	bta-mir-2285be	4.15871	2.23015	0.875555	2.54712	0.0108615	1	4.18199	3.99748	0.00224302
ENSBTAG00000055013	ENSBTAG00000055013	13.1705	-1.15802	0.455808	-2.54059	0.0110666	1	12.6513	13.746	-0.000817789
ENSBTAG00000004086	SPINT1	18.7489	-1.69359	0.666939	-2.53934	0.0111062	1	16.8051	19.7397	-0.00149707
ENSBTAG00000032674	SENP5	755.657	0.190899	0.0752258	2.53768	0.011159	1	777.468	715.395	0.000279108
ENSBTAG00000021911	PTPRG	4228.61	-0.200446	0.0791264	-2.53324	0.0113013	1	4136.21	4550.96	-0.000268241
ENSBTAG00000033140	LRRC3B	20.7907	-0.984608	0.389264	-2.52941	0.0114254	1	19.8776	22.1299	-0.000613275
ENSBTAG00000030274	ENSBTAG00000030274	60.5168	-0.605955	0.239906	-2.5258	0.0115436	1	55.8713	63.3442	-0.00030267
ENSBTAG00000021752	DNAJB4	759.946	-0.3139	0.124422	-2.52286	0.0116404	1	707.538	813.407	-0.000214618
ENSBTAG00000013469	SRCIN1	71.4399	0.575008	0.227971	2.52229	0.0116593	1	71.3116	63.1878	0.000283678
ENSBTAG00000018914	RAB25	3.64729	-2.63865	1.0465	-2.52139	0.0116891	1	3.42212	3.68901	-0.0025833
ENSBTAG00000014127	PTGS2	35.4792	-1.81064	0.718217	-2.52102	0.0117016	1	28.7578	36.0723	-0.00158974
ENSBTAG00000054572	PEG3	27435	-0.305415	0.121174	-2.52046	0.01172	1	25670.7	29781.9	-0.000215082
ENSBTAG00000052544	TMEM72	4.60581	-2.66527	1.05768	-2.51992	0.0117381	1	4.27319	4.64454	-0.00260255
ENSBTAG00000001749	SENP2	1771.95	0.184732	0.0733508	2.51847	0.0117865	1	1801.01	1653.98	0.000281297
ENSBTAG00000042358	ENSBTAG00000042358	250.973	2.86432	1.13852	2.51583	0.0118753	1	115.513	70.987	0.00277295
ENSBTAG00000049802	ENSBTAG00000049802	186.055	0.336801	0.133881	2.51567	0.0118808	1	194.339	173.062	0.00021139
ENSBTAG00000011345	SFMBT1	873.696	0.244775	0.0973072	2.51549	0.0118867	1	893.465	800.181	0.000232604
ENSBTAG00000016845	GALNT7	956.984	-0.173403	0.0689908	-2.51342	0.0119568	1	929.853	1005.75	-0.000294467
ENSBTAG00000000795	NMNAT2	126.407	0.71364	0.284638	2.50719	0.0121697	1	133.602	109.784	0.000360333
ENSBTAG00000049156	CBX4	713.276	-0.237063	0.0945768	-2.50657	0.012191	1	701.053	777.059	-0.000234653
ENSBTAG00000003965	LIPT1	164.723	0.346632	0.138304	2.5063	0.0122002	1	171.335	153.556	0.000208926
ENSBTAG00000008370	ENSBTAG00000008370	7.66413	1.81392	0.723997	2.50543	0.0122302	1	7.63804	7.19885	0.00154149
ENSBTAG00000022147	EPS8L2	519.744	0.447182	0.178847	2.50036	0.0124066	1	570.029	473.298	0.000222683
ENSBTAG00000051524	SERP2	42.7226	0.661985	0.264795	2.49999	0.0124195	1	43.3106	39.1691	0.000321865
ENSBTAG00000004098	ARMT1	336.029	-0.302825	0.121362	-2.49522	0.012588	1	315.358	355.742	-0.000209386
ENSBTAG00000009314	FYB2	339.596	0.491169	0.196894	2.49459	0.0126102	1	382.041	314.952	0.000234622
ENSBTAG00000017296	POLN	96.4922	0.635673	0.254969	2.49313	0.0126621	1	99.4577	85.1116	0.000302274
ENSBTAG00000018185	ASB4	16.3128	-1.37033	0.549923	-2.49185	0.0127079	1	15.2336	17.1856	-0.000971262
ENSBTAG00000019920	BICDL2	30.7736	-1.31	0.525714	-2.49185	0.0127081	1	27.768	33.0591	-0.000903277
ENSBTAG00000020458	STX6	2888.2	-0.271069	0.108852	-2.49026	0.0127649	1	2734.02	3111.87	-0.000215974
ENSBTAG00000049434	ENSBTAG00000049434	3.00685	-2.46031	0.988886	-2.48796	0.0128479	1	2.91934	3.10164	-0.00222123
ENSBTAG00000002746	OSTF1	752.296	-0.270557	0.108798	-2.48679	0.0128901	1	695.563	783.55	-0.000215355
ENSBTAG00000017409	DLX3	4.15581	-2.70975	1.091	-2.48374	0.0130012	1	3.99521	4.28154	-0.00244622
ENSBTAG00000004556	SLC2A3	650.361	-0.425915	0.1715	-2.48347	0.0130109	1	593.822	712.893	-0.000212143
ENSBTAG00000030348	ZNF582	112.652	0.453032	0.182422	2.48344	0.0130121	1	117.145	103.582	0.000218755
ENSBTAG00000049449	ENSBTAG00000049449	14.6374	1.11022	0.44747	2.48111	0.0130974	1	15.1045	13.8748	0.000675339
ENSBTAG00000012997	SMPDL3B	2.13478	-4.51549	1.82032	-2.4806	0.013116	1	1.912	2.05405	-0.00337697
ENSBTAG00000008797	ARHGEF38	5.71635	-1.65469	0.667201	-2.48005	0.0131364	1	5.55155	5.95931	-0.00127359
ENSBTAG00000044348	bta-mir-2466	3.70767	3.14419	1.27103	2.47374	0.0133707	1	3.6564	3.51607	0.00274534
ENSBTAG00000012817	JAG1	3732.76	-0.55973	0.22628	-2.47361	0.0133754	1	3274.64	4374.94	-0.000254041
ENSBTAG00000046979	LGMN	1969.28	-0.221761	0.0897612	-2.47057	0.0134898	1	1928.77	2140.14	-0.000236081
ENSBTAG00000018245	SLC1A3	719.865	-0.397167	0.160882	-2.46868	0.0135613	1	658.938	775.769	-0.000202849
ENSBTAG00000013213	OSR2	1049.07	-0.502661	0.203742	-2.46714	0.0136197	1	959.332	1199.58	-0.000228737
ENSBTAG00000011766	C7	8528.51	-0.490737	0.199028	-2.46567	0.0136756	1	7912.45	9977.08	-0.00022418
ENSBTAG00000046803	GAS1	1629.77	-0.302822	0.122908	-2.46381	0.0137467	1	1544.82	1782.18	-0.000202122
ENSBTAG00000051351	UBAP1L	8.38182	-1.36714	0.55593	-2.45919	0.0139249	1	8.17033	8.77592	-0.000904671
ENSBTAG00000007592	RARG	286.593	-0.417095	0.169656	-2.45847	0.0139531	1	265.983	313.98	-0.000203148
ENSBTAG00000053477	ENSBTAG00000053477	122.78	0.5724	0.232844	2.4583	0.0139597	1	129.493	110.283	0.000253252
ENSBTAG00000043548	ENSBTAG00000043548	17.9407	2.40673	0.9801	2.45559	0.0140653	1	16.0614	14.0126	0.00201969
ENSBTAG00000044953	bta-mir-2413	5.72694	2.05264	0.836317	2.45437	0.014113	1	5.76009	5.46149	0.00164643
ENSBTAG00000014028	PSTK	63.41	0.470756	0.19186	2.45364	0.0141418	1	65.8739	59.596	0.000214099
ENSBTAG00000012156	NAIF1	141.807	-0.379011	0.154861	-2.44744	0.0143877	1	135.063	151.837	-0.000195353
ENSBTAG00000049609	ENSBTAG00000049609	19.3499	0.970137	0.396499	2.44676	0.0144148	1	19.8771	18.1844	0.000507987
ENSBTAG00000014053	MAK	17.1689	1.12971	0.462731	2.4414	0.0146303	1	17.0481	15.8119	0.000641592
ENSBTAG00000045293	ENSBTAG00000045293	29.2799	0.759654	0.31157	2.43815	0.0147626	1	30.6265	27.7186	0.000345844
ENSBTAG00000000536	ZNF395	3789.03	-0.213751	0.0877254	-2.43659	0.0148265	1	3616.17	4005.6	-0.000234356
ENSBTAG00000002858	ACBD7	15.0021	1.42537	0.585188	2.43575	0.014861	1	15.3121	13.8921	0.000921784
ENSBTAG00000021706	TBX3	948.208	-0.468198	0.192544	-2.43164	0.0150306	1	855.961	1061.11	-0.00020657
ENSBTAG00000006859	ENSBTAG00000006859	4.90608	2.52972	1.04072	2.43073	0.0150683	1	4.83505	4.66615	0.00202887
ENSBTAG00000010913	SRXN1	110.668	0.482528	0.198625	2.42935	0.015126	1	117.307	102.611	0.000209748
ENSBTAG00000001535	LIPH	3.82625	-4.00758	1.65005	-2.42876	0.0151507	1	3.51933	3.85717	-0.00289575
ENSBTAG00000024643	VEPH1	227.304	0.394271	0.162503	2.42624	0.0152561	1	245.657	212.675	0.000191408
ENSBTAG00000043962	SLC2A13	504.248	-0.21245	0.0875933	-2.42541	0.015291	1	487.082	532.53	-0.000232899
ENSBTAG00000000706	ADAMTS1	1492.25	-0.309943	0.127847	-2.42433	0.0153367	1	1416.41	1636.18	-0.000192227
ENSBTAG00000000828	CAPN6	1032.72	-0.80609	0.332736	-2.42261	0.0154093	1	909.527	1331.05	-0.000365857
ENSBTAG00000053829	ENSBTAG00000053829	402.532	0.904003	0.373178	2.42245	0.0154164	1	437.166	322.161	0.000434274
ENSBTAG00000010027	CHDH	114.437	0.619955	0.255961	2.42207	0.0154325	1	120.152	101.549	0.000259541
ENSBTAG00000038442	WDR87	98.902	0.735745	0.303819	2.42165	0.0154501	1	100.821	83.7914	0.000321141
ENSBTAG00000001874	DOCK3	370.914	0.40298	0.166414	2.42155	0.0154544	1	379.072	323.338	0.000191204
ENSBTAG00000045041	7SK	4.83144	1.85336	0.766053	2.41936	0.0155477	1	4.83161	4.64828	0.00132801
ENSBTAG00000053290	ENSBTAG00000053290	46.7044	0.737866	0.305024	2.41905	0.0155612	1	48.2903	42.5565	0.000320897
ENSBTAG00000040000	CHST6	14.4592	-1.01715	0.420753	-2.41746	0.0156294	1	13.8862	14.9735	-0.000517387
ENSBTAG00000018426	MRRF	381.37	0.3809	0.157632	2.41639	0.0156752	1	398.161	342.134	0.000187864
ENSBTAG00000016185	ENAH	2913.32	-0.186366	0.0772439	-2.41269	0.0158351	1	2790.34	3052.32	-0.000254042
ENSBTAG00000014506	ZNF503	1009.01	-0.293371	0.121608	-2.41243	0.0158466	1	967.354	1106.37	-0.000192851
ENSBTAG00000021515	ZDHHC19	63.9875	0.693524	0.288009	2.40799	0.0160406	1	64.3444	56.3687	0.000289935
ENSBTAG00000049250	5S_rRNA	4.83712	-2.44609	1.01654	-2.40628	0.0161158	1	4.60464	4.84623	-0.0018557
ENSBTAG00000008303	FKBP1A	2511.64	-0.166791	0.0693511	-2.40503	0.0161712	1	2439.55	2638.63	-0.000276476
ENSBTAG00000053614	ENSBTAG00000053614	12.3345	-1.05838	0.440401	-2.40323	0.0162509	1	11.8299	12.623	-0.000536309
ENSBTAG00000011463	MID1IP1	1123.36	-0.332686	0.138454	-2.40286	0.0162673	1	1035.09	1212.37	-0.000184978
ENSBTAG00000015248	PLA2G16	421.522	-0.339332	0.141222	-2.40283	0.0162688	1	395.093	452.677	-0.00018452
ENSBTAG00000015982	KCTD13	257.455	0.345866	0.144083	2.40046	0.0163746	1	265.651	233.936	0.000183693
ENSBTAG00000008313	KLF15	230.152	-0.378997	0.157941	-2.39961	0.0164124	1	217.721	250.48	-0.000183797
ENSBTAG00000016973	PRSS8	9.51575	-2.42491	1.01069	-2.39927	0.0164278	1	8.20944	9.41317	-0.00181062
ENSBTAG00000010462	ROBO2	2468.61	-0.374685	0.156232	-2.39827	0.0164729	1	2315.11	2767.39	-0.000183284
ENSBTAG00000039036	PAG18	3.82471	-3.93969	1.64535	-2.39444	0.0166458	1	3.0539	3.47853	-0.00267153
ENSBTAG00000008148	GCM1	3.83153	-3.28394	1.37224	-2.39311	0.016706	1	3.43806	3.74687	-0.00238971
ENSBTAG00000003290	SLC9A7	366.514	-0.278852	0.116529	-2.39298	0.0167123	1	351.752	392.639	-0.000192637
ENSBTAG00000013465	NXPE3	645.679	-0.370032	0.154863	-2.38942	0.016875	1	598.961	702.536	-0.000181122
ENSBTAG00000053965	ENSBTAG00000053965	9.07191	-1.4798	0.619501	-2.3887	0.0169082	1	8.67933	9.47365	-0.000889897
ENSBTAG00000000560	ENSBTAG00000000560	166.788	0.978956	0.410022	2.38757	0.0169603	1	176.712	136.65	0.000460155
ENSBTAG00000054370	ENSBTAG00000054370	68.6649	0.497681	0.20846	2.38741	0.0169675	1	70.3294	63.1366	0.000201161
ENSBTAG00000039820	CLDN8	1.94085	-3.70961	1.55387	-2.38733	0.0169712	1	1.83628	1.94557	-0.00255327
ENSBTAG00000005017	ZNF169	61.7521	-0.579848	0.242945	-2.38675	0.016998	1	56.4895	63.5426	-0.000228245
ENSBTAG00000044129	ST6GALNAC6	1092.67	-0.251344	0.105321	-2.38647	0.0170111	1	1052.2	1181.97	-0.000201491
ENSBTAG00000048155	FCN1	15.326	-1.32455	0.555046	-2.38638	0.0170152	1	14.5241	16.2748	-0.000743615
ENSBTAG00000037756	TET1	2367.63	-0.247464	0.103742	-2.38538	0.0170614	1	2272.46	2550.22	-0.000203064
ENSBTAG00000031548	ENSBTAG00000031548	1516.06	-0.515473	0.21613	-2.38502	0.0170783	1	1340.73	1721.27	-0.000205537
ENSBTAG00000008493	AQP3	13.2007	-1.07277	0.450678	-2.38036	0.0172958	1	12.7297	13.7592	-0.000524555
ENSBTAG00000000140	EPHX1	852.861	-0.585064	0.246029	-2.37802	0.0174057	1	757.874	982.814	-0.00022707
ENSBTAG00000010582	BRD3	3881.51	-0.302215	0.127279	-2.37443	0.017576	1	3681.55	4239.35	-0.00018321
ENSBTAG00000044499	bta-mir-2423	13.8074	-0.952716	0.401378	-2.37361	0.017615	1	13.331	14.3455	-0.000429749
ENSBTAG00000034246	ACRBP	47.7457	0.743719	0.313442	2.37275	0.0176562	1	47.5326	42.2466	0.000298815
ENSBTAG00000045588	ENSBTAG00000045588	54.5196	-0.635132	0.267871	-2.37103	0.0177384	1	50.889	57.6194	-0.000244909
ENSBTAG00000044119	KSR2	12.5509	1.40506	0.593181	2.36868	0.0178516	1	12.7408	11.7469	0.000788818
ENSBTAG00000011187	FAM13A	1354.83	-0.224939	0.0950115	-2.36749	0.0179091	1	1295.55	1438.52	-0.000211889
ENSBTAG00000006771	FRY	881.297	0.558548	0.236276	2.36396	0.0180806	1	924.456	732.302	0.000212592
ENSBTAG00000039529	BTBD19	150.05	-0.417958	0.177024	-2.36102	0.0182248	1	140.823	160.959	-0.000178235
ENSBTAG00000034871	ENSBTAG00000034871	29.5089	1.2612	0.535078	2.35705	0.0184208	1	29.7601	25.6104	0.000649804
ENSBTAG00000013337	DHDH	87.7665	-0.447301	0.189811	-2.35656	0.0184449	1	84.0242	94.3643	-0.000181477
ENSBTAG00000045310	ENSBTAG00000045310	21.6352	0.787152	0.334576	2.35268	0.0186386	1	22.0164	20.3964	0.000311861
ENSBTAG00000017280	C3	767.088	1.19733	0.509257	2.35113	0.0187167	1	810.614	527.09	0.000591365
ENSBTAG00000005482	TMEM135	527.282	-0.261586	0.111378	-2.34862	0.0188429	1	506.704	564.302	-0.000189748
ENSBTAG00000046989	MANEAL	163.129	-0.368566	0.157069	-2.34652	0.0189497	1	159.757	181.121	-0.000171817
ENSBTAG00000009948	TRIM25	1235.26	-0.204017	0.0870164	-2.34458	0.0190484	1	1172.29	1285.94	-0.000222389
ENSBTAG00000054829	ENSBTAG00000054829	471.623	-0.837197	0.357404	-2.34244	0.0191582	1	385.424	575.377	-0.000334391
ENSBTAG00000055069	ENSBTAG00000055069	2.1612	3.33742	1.42577	2.34077	0.0192438	1	2.16338	2.11204	0.00216914
ENSBTAG00000000801	ZNF583	558.516	0.284893	0.121749	2.34001	0.0192835	1	563.711	502.354	0.000180508
ENSBTAG00000020556	APOC4	2.03514	3.61631	1.54653	2.33833	0.0193699	1	1.9989	1.96444	0.00227325
ENSBTAG00000003000	TOMT	8.31952	1.48957	0.637069	2.33816	0.0193788	1	8.27676	7.82478	0.000814664
ENSBTAG00000034220	ENSBTAG00000034220	19.1368	-1.13467	0.485509	-2.33708	0.0194353	1	17.8732	19.784	-0.00052867
ENSBTAG00000009602	TMEM120B	397.171	0.239143	0.102352	2.33648	0.0194662	1	409.219	372.217	0.000197517
ENSBTAG00000051789	U6	1.80944	-3.29358	1.41181	-2.33288	0.0196545	1	1.75198	1.78979	-0.0021143
ENSBTAG00000048508	INHBA	16331.5	-0.296888	0.127347	-2.33132	0.0197364	1	15072.4	17394.9	-0.00017592
ENSBTAG00000002186	NDN	653.294	-0.198182	0.0850789	-2.32939	0.0198382	1	638.031	695.842	-0.000224187
ENSBTAG00000006910	ASRGL1	959.495	-0.307805	0.13225	-2.32746	0.0199409	1	931.42	1060.63	-0.000173007
ENSBTAG00000054884	ENSBTAG00000054884	8.27341	1.52139	0.654164	2.3257	0.0200346	1	8.29946	7.87389	0.000821805
ENSBTAG00000017104	MUC1	22.0219	-1.49372	0.642342	-2.32542	0.0200493	1	19.6222	22.7829	-0.000798447
ENSBTAG00000023054	SLC25A16	225.519	-0.250722	0.107982	-2.3219	0.0202384	1	218.818	239.444	-0.00018914
ENSBTAG00000007931	SLC38A6	139.964	0.32739	0.141008	2.32178	0.020245	1	141.305	127.654	0.00016906
ENSBTAG00000003743	ENSBTAG00000003743	12.1855	1.49666	0.644649	2.32167	0.0202508	1	11.8277	11.1297	0.000795165
ENSBTAG00000021602	CTTNBP2NL	1600.74	-0.179087	0.0772668	-2.31777	0.0204616	1	1543.37	1678.7	-0.000240693
ENSBTAG00000008553	B4GALNT3	25.0499	-1.09223	0.471404	-2.31698	0.0205049	1	23.5183	26.8223	-0.000479524
ENSBTAG00000016515	EFNA5	698.868	-0.402925	0.173916	-2.31678	0.0205159	1	657.371	782.843	-0.000166938
ENSBTAG00000037986	PNMA2	19.4302	0.915185	0.395323	2.31503	0.0206112	1	19.3856	18.068	0.000363374
ENSBTAG00000054410	ENSBTAG00000054410	14.0174	1.06854	0.461812	2.31379	0.0206792	1	13.8485	13.0696	0.000460539
ENSBTAG00000004631	KIAA0586	898.439	0.197055	0.0852383	2.31181	0.0207882	1	922.5	843.367	0.000221518
ENSBTAG00000017141	CGRRF1	152.387	0.36864	0.159687	2.30852	0.0209702	1	156.282	139.274	0.000164108
ENSBTAG00000002669	RASSF4	708.036	0.534142	0.231621	2.3061	0.021105	1	780.078	625.361	0.00018771
ENSBTAG00000003436	RHBDF2	461.822	1.51597	0.657495	2.30568	0.0211287	1	445.46	276.388	0.000786777
ENSBTAG00000010739	BLOC1S2	164.393	0.354474	0.154067	2.30078	0.021404	1	168.777	151.037	0.000162952
ENSBTAG00000008805	USP3	1196.45	-0.147692	0.0642958	-2.29707	0.021615	1	1160.12	1240.34	-0.000279459
ENSBTAG00000018942	SSX2IP	632.899	-0.26805	0.116809	-2.29477	0.0217465	1	587.502	657.279	-0.000177277
ENSBTAG00000009826	GPD1L	560.009	-0.251944	0.109874	-2.29304	0.021846	1	548.17	610.089	-0.000183214
ENSBTAG00000054769	ENSBTAG00000054769	5.01306	-1.38963	0.606123	-2.29265	0.0218682	1	4.92168	5.14471	-0.000670836
ENSBTAG00000011543	PDCD1	170.724	-0.436967	0.190725	-2.29108	0.0219587	1	161.242	187.115	-0.000164771
ENSBTAG00000053303	C5H12orf4	396.06	0.216513	0.0945807	2.28919	0.0220683	1	393.787	361.358	0.000201883
ENSBTAG00000001608	ENSBTAG00000001608	39.7663	2.3624	1.03203	2.28908	0.0220746	1	32.8463	26.2328	0.0014077
ENSBTAG00000013178	ALAS2	14.8644	1.29486	0.56597	2.28787	0.0221452	1	15.3126	13.8724	0.00059507
ENSBTAG00000053433	ENSBTAG00000053433	14.7388	1.19414	0.522278	2.28641	0.0222303	1	14.8674	13.743	0.00052218
ENSBTAG00000014182	CTNNA1	8208.09	-0.124045	0.0543076	-2.28412	0.0223642	1	7875.45	8366.27	-0.000324555
ENSBTAG00000012615	ZEB2	3884.39	-0.212975	0.0933965	-2.28033	0.0225881	1	3698.39	4100.77	-0.000202614
ENSBTAG00000014319	DNM3	494.633	-0.372257	0.163379	-2.27848	0.0226977	1	447.714	522.801	-0.000158282
ENSBTAG00000007244	NID1	14179.8	-0.336295	0.147614	-2.27821	0.0227143	1	13436.7	15854.6	-0.000160008
ENSBTAG00000054948	ENSBTAG00000054948	198.382	0.285698	0.125607	2.27454	0.0229333	1	207.314	188.022	0.000168254
ENSBTAG00000020126	MYO10	3714.3	-0.190594	0.0837959	-2.2745	0.0229356	1	3537.38	3864.29	-0.000219679
ENSBTAG00000010337	ALG11	470.292	0.2454	0.107975	2.27275	0.0230415	1	476.933	432.666	0.000182439
ENSBTAG00000009292	TMEM100	567.952	-0.387623	0.170619	-2.27187	0.0230945	1	531.695	625.189	-0.000157168
ENSBTAG00000002804	PDGFRB	11811.4	-0.319168	0.14052	-2.27134	0.0231266	1	11244.3	13206.2	-0.000160849
ENSBTAG00000052950	SYNDIG1L	11.5046	1.04578	0.460431	2.27131	0.0231285	1	11.6947	11.0171	0.000412556
ENSBTAG00000008416	ABHD5	114.097	0.400422	0.176367	2.27039	0.0231837	1	114.037	102.013	0.00015736
ENSBTAG00000021372	SEPTIN11	2730.53	-0.251703	0.110884	-2.26997	0.0232097	1	2636.59	2956.21	-0.000179116
ENSBTAG00000039555	ENSBTAG00000039555	1395.52	-0.202766	0.0894253	-2.26743	0.023364	1	1306.44	1433.48	-0.000207748
ENSBTAG00000046902	PABPC4L	611.409	-0.242991	0.107167	-2.26741	0.023365	1	588.157	652.367	-0.000182608
ENSBTAG00000008120	TMEM199	314.276	-0.198757	0.0876688	-2.26714	0.0233819	1	305.505	330.326	-0.000210962
ENSBTAG00000029283	5S_rRNA	10.3663	1.46263	0.645667	2.26529	0.0234947	1	10.4061	9.71722	0.000690548
ENSBTAG00000037687	ADGRF2	12.4469	1.65763	0.731761	2.26526	0.0234969	1	12.5716	11.3397	0.000834721
ENSBTAG00000000296	IMPDH1	843.39	-0.291168	0.128628	-2.26364	0.0235961	1	797.52	904.427	-0.000164935
ENSBTAG00000026580	HTR1E	27.8578	-0.973123	0.429978	-2.26319	0.023624	1	25.9212	29.1162	-0.000364022
ENSBTAG00000017390	LGI2	19	0.992767	0.438696	2.263	0.0236358	1	19.7122	17.9417	0.000375183
ENSBTAG00000029069	U2	2.27635	3.46798	1.53273	2.26261	0.0236596	1	2.25043	2.18998	0.00190247
ENSBTAG00000001628	SLFNL1	8.53737	1.10647	0.489327	2.26121	0.023746	1	8.7262	8.27205	0.000442559
ENSBTAG00000012991	PRUNE2	128.801	-0.902117	0.39899	-2.261	0.0237594	1	104.784	126.903	-0.000323659
ENSBTAG00000007623	CPTP	226.676	-0.238284	0.105434	-2.26004	0.0238189	1	221.613	241.346	-0.00018359
ENSBTAG00000039658	PDCD7	415.474	-0.198412	0.0878143	-2.25945	0.0238556	1	402.47	436.755	-0.000209718
ENSBTAG00000000512	SNTA1	73.6404	0.447332	0.197984	2.25944	0.023856	1	77.0301	69.3677	0.000159327
ENSBTAG00000052543	bta-mir-12041	33.3949	-0.672065	0.297714	-2.25742	0.0239818	1	31.6439	34.835	-0.000217367
ENSBTAG00000018007	NR2F2	5767.09	-0.321686	0.142509	-2.25731	0.0239885	1	5421.59	6340.89	-0.000158012
ENSBTAG00000031834	ENSBTAG00000031834	151.078	0.415113	0.183934	2.25686	0.0240167	1	150.803	132.39	0.000155607
ENSBTAG00000014549	GNL3	938.69	0.410286	0.181799	2.2568	0.0240203	1	970.053	807.629	0.00015527
ENSBTAG00000005261	ENSBTAG00000005261	4239.39	-0.4973	0.220523	-2.25509	0.0241278	1	3597.84	4599.45	-0.00016638
ENSBTAG00000037644	HBB	16.3194	1.97797	0.878313	2.25201	0.0243217	1	16.5216	13.8343	0.00104691
ENSBTAG00000052998	ENSBTAG00000052998	18.6351	-0.822075	0.365071	-2.25182	0.0243335	1	18.0057	19.5053	-0.000278805
ENSBTAG00000003920	TGM1	164.819	0.964332	0.428768	2.24908	0.0245076	1	185.095	135.869	0.00035037
ENSBTAG00000021445	ST8SIA4	471.197	-0.313101	0.139445	-2.24533	0.0247467	1	445.363	508.099	-0.000157262
ENSBTAG00000006924	NXPH1	68.5266	-0.875361	0.390342	-2.24255	0.024926	1	61.9148	75.6717	-0.000300161
ENSBTAG00000049010	RNF150	382.352	-0.201711	0.0899664	-2.24206	0.0249572	1	363.944	394.663	-0.000203614
ENSBTAG00000027980	TAF9	817.689	0.194852	0.0870145	2.2393	0.0251363	1	834.961	767.92	0.000208741
ENSBTAG00000010549	IFRD1	378.11	0.344909	0.15425	2.23604	0.0253494	1	391.838	341.328	0.000151775
ENSBTAG00000020591	VAMP4	402.139	0.21392	0.0957326	2.23455	0.0254466	1	408.941	375.009	0.000193235
ENSBTAG00000052369	ENSBTAG00000052369	545098	-0.419472	0.187725	-2.2345	0.0254499	1	490420	606952	-0.0001516
ENSBTAG00000051848	ENSBTAG00000051848	1.64884	-4.81426	2.15515	-2.23384	0.0254937	1	1.58304	1.65353	-0.0020601
ENSBTAG00000029800	bta-mir-335	2.20202	-3.4646	1.55175	-2.2327	0.0255686	1	2.12173	2.19669	-0.00179317
ENSBTAG00000029871	MIR30E	3.64765	-1.51379	0.67828	-2.2318	0.025628	1	3.60376	3.7479	-0.000684789
ENSBTAG00000019349	SLC6A4	11.4454	-1.34967	0.605059	-2.23063	0.0257054	1	10.8319	11.7566	-0.000572452
ENSBTAG00000013976	AGBL3	155.414	0.451888	0.202717	2.22916	0.0258033	1	160.49	139.488	0.000153691
ENSBTAG00000038718	ENSBTAG00000038718	1.38072	-3.75498	1.68506	-2.22839	0.0258545	1	1.33329	1.39117	-0.00186363
ENSBTAG00000002326	LGALS3	65.4887	-1.05657	0.47444	-2.22699	0.025948	1	58.4719	72.7439	-0.000387924
ENSBTAG00000050025	ENSBTAG00000050025	8.45536	1.27325	0.571793	2.22677	0.0259627	1	8.49484	8.07667	0.000519022
ENSBTAG00000007195	GUCA2A	1.00086	3.6074	1.62031	2.22637	0.0259897	1	1.00036	0.98346	0.00181559
ENSBTAG00000003319	FLRT3	280.786	-0.370902	0.166604	-2.22625	0.0259972	1	264.753	305.888	-0.000148783
ENSBTAG00000009148	GPA33	1.70185	-2.90044	1.30522	-2.22219	0.0262702	1	1.65951	1.68586	-0.00153203
ENSBTAG00000014650	NFATC2IP	653.066	0.393885	0.17726	2.22208	0.0262778	1	707.298	602.789	0.000148078
ENSBTAG00000040543	TMEM200A	679.908	-0.4585	0.206429	-2.2211	0.0263444	1	611.668	747.524	-0.000152893
ENSBTAG00000049618	ENSBTAG00000049618	34.439	1.26984	0.571829	2.22067	0.0263732	1	34.8139	29.5864	0.000511314
ENSBTAG00000051847	5S_rRNA	1.0095	-4.43229	1.99625	-2.22031	0.0263975	1	0.98842	1.02238	-0.00196422
ENSBTAG00000030876	MNX1	3.81016	-2.08841	0.941019	-2.21931	0.0264656	1	3.69459	3.88254	-0.00105844
ENSBTAG00000049820	ENSBTAG00000049820	4.07633	-3.06333	1.38155	-2.21731	0.0266022	1	3.80852	4.09004	-0.00159079
ENSBTAG00000031906	ABHD16B	6.60325	-1.46729	0.662711	-2.21408	0.0268234	1	6.36336	6.72896	-0.000632459
ENSBTAG00000013869	SH3BP4	2436.32	0.349932	0.158076	2.21369	0.0268502	1	2732.85	2311.55	0.000147578
ENSBTAG00000015416	PEBP4	17.8583	-0.971748	0.4395	-2.21103	0.0270339	1	17.1766	18.9084	-0.000332197
ENSBTAG00000042863	ENSBTAG00000042863	12.9925	1.00562	0.454922	2.21054	0.0270679	1	13.2509	12.4168	0.000349604
ENSBTAG00000039765	ENSBTAG00000039765	7.39885	-2.20265	0.99676	-2.20981	0.0271185	1	6.50487	7.31098	-0.00111264
ENSBTAG00000054538	ENSBTAG00000054538	9.32055	1.25565	0.568321	2.20941	0.0271462	1	9.31357	8.86223	0.000492569
ENSBTAG00000032839	LRCH3	2097.61	-0.243222	0.110149	-2.20813	0.0272354	1	2034.34	2276.01	-0.000172003
ENSBTAG00000052590	bta-mir-193a-2	2.99197	2.3969	1.08589	2.20731	0.0272924	1	2.99808	2.90508	0.00122501
ENSBTAG00000014890	CYP19A1	18.0098	-2.03556	0.922199	-2.20729	0.027294	1	13.3633	16.5023	-0.00100113
ENSBTAG00000008278	TMEM187	38.8319	-0.644154	0.29195	-2.20638	0.0273574	1	37.4377	41.7467	-0.000191767
ENSBTAG00000021535	CROT	1476.55	0.364146	0.165076	2.20594	0.0273884	1	1595.48	1344.25	0.00014549
ENSBTAG00000022837	ENSBTAG00000022837	38.2659	1.20548	0.546636	2.20527	0.027435	1	38.055	32.4774	0.000458819
ENSBTAG00000053379	ENSBTAG00000053379	203.326	0.449334	0.203772	2.20508	0.0274482	1	217.93	185.192	0.000148687
ENSBTAG00000043694	ENSBTAG00000043694	34.1989	-0.771177	0.349842	-2.20436	0.0274993	1	31.2663	34.7079	-0.000236654
ENSBTAG00000019946	USP44	28.2959	0.881882	0.400192	2.20365	0.0275491	1	28.6999	26.0148	0.000284373
ENSBTAG00000017907	COG3	1589.36	0.152555	0.069276	2.20213	0.0276558	1	1623.68	1512.75	0.000248797
ENSBTAG00000016116	ENSBTAG00000016116	19.0668	1.1769	0.535741	2.19678	0.0280364	1	19.3261	17.5288	0.000435508
ENSBTAG00000046917	GPR22	465.627	-0.47114	0.214479	-2.19667	0.0280437	1	434.931	527.676	-0.0001497
ENSBTAG00000044758	bta-mir-2362	6.99231	-1.29938	0.591904	-2.19525	0.0281455	1	6.76734	7.09598	-0.000506942
ENSBTAG00000005377	SOSTDC1	1.28691	3.69077	1.68132	2.19517	0.0281517	1	1.28115	1.25832	0.00173198
ENSBTAG00000018043	LCAT	265.332	0.362125	0.164976	2.19502	0.0281622	1	278.184	244.504	0.000143744
ENSBTAG00000000422	TSHZ1	2463.46	-0.219005	0.0997771	-2.19494	0.0281677	1	2405.06	2666.05	-0.000182688
ENSBTAG00000017868	DHX40	1549.95	-0.174962	0.0797746	-2.19321	0.0282923	1	1504.01	1631.51	-0.000218586
ENSBTAG00000007665	NPR3	327.019	0.581405	0.265101	2.19315	0.0282969	1	354.059	282.489	0.000170534
ENSBTAG00000044138	METTL23	144.596	-0.380578	0.173648	-2.19167	0.0284033	1	140.166	158.362	-0.000142688
ENSBTAG00000007031	OXSM	132.837	-0.366204	0.16712	-2.19126	0.0284332	1	125.693	140.083	-0.000142948
ENSBTAG00000014523	DIRAS2	10.8134	1.49383	0.681741	2.1912	0.028437	1	10.7972	10.1014	0.000624177
ENSBTAG00000008131	RNF115	575.032	0.194016	0.0885843	2.19018	0.0285111	1	596.387	549.144	0.000199859
ENSBTAG00000054562	ENSBTAG00000054562	9.66624	-1.54062	0.703548	-2.18979	0.0285397	1	9.16179	9.9836	-0.00065239
ENSBTAG00000015902	PTGFR	16.7076	-1.309	0.59853	-2.18703	0.0287406	1	15.5062	17.222	-0.000505528
ENSBTAG00000018812	NOP56	1437.87	0.223899	0.102453	2.18538	0.0288609	1	1464.62	1322.84	0.000178064
ENSBTAG00000050783	SNTG2	46.4982	0.687542	0.314624	2.18528	0.0288684	1	47.158	42.0691	0.000199497
ENSBTAG00000008661	C15H11orf52	3.06081	-2.10341	0.963332	-2.18347	0.0290013	1	2.99345	3.17711	-0.00100028
ENSBTAG00000012180	BMF	502.159	-0.3616	0.16563	-2.18318	0.0290225	1	465.688	543.652	-0.000141814
ENSBTAG00000012762	C7H5orf24	711.439	-0.219929	0.100751	-2.1829	0.0290432	1	690.931	762.619	-0.000179975
ENSBTAG00000051637	ENSBTAG00000051637	16.8103	1.03734	0.475393	2.18208	0.0291037	1	16.907	15.6532	0.000349421
ENSBTAG00000049058	INHBB	36.6779	0.877002	0.40209	2.18111	0.0291752	1	37.5965	33.1522	0.000271926
ENSBTAG00000011207	CNN1	421.276	-0.577229	0.264748	-2.18029	0.0292356	1	371.207	476.218	-0.000166407
ENSBTAG00000018862	EIF4E3	509.313	-0.206891	0.0949442	-2.17908	0.0293261	1	503.809	550.645	-0.000187838
ENSBTAG00000042555	U6	6.20729	1.55022	0.711426	2.17903	0.0293292	1	6.20034	5.94827	0.000646169
ENSBTAG00000005495	ENSBTAG00000005495	75.0245	0.492684	0.226148	2.17859	0.029362	1	78.7588	70.0781	0.000149232
ENSBTAG00000042117	SNORD19	15.0138	1.04823	0.481181	2.17845	0.0293727	1	14.847	13.975	0.000352895
ENSBTAG00000009271	PNMA1	345.953	0.271608	0.124696	2.17816	0.0293944	1	365.81	329.794	0.000156063
ENSBTAG00000001969	CCDC39	55.3036	0.557274	0.255944	2.17733	0.0294559	1	56.0537	50.5837	0.000161119
ENSBTAG00000006507	ADAMTS3	526.277	-0.365007	0.167652	-2.17717	0.0294679	1	495.425	580.476	-0.000140678
ENSBTAG00000021980	RASSF8	376.363	-0.221789	0.10188	-2.17695	0.0294842	1	358.295	392.377	-0.000177814
ENSBTAG00000000377	BMX	6.02483	1.93617	0.88962	2.1764	0.029525	1	6.03165	5.68162	0.000885269
ENSBTAG00000019614	FAM76A	355.367	-0.215523	0.0990464	-2.17599	0.0295563	1	336.248	367.129	-0.000181481
ENSBTAG00000016713	TMEM30B	4.04465	-1.97453	0.907492	-2.17581	0.0295692	1	3.92527	4.17114	-0.000908036
ENSBTAG00000015717	HEY1	48.518	-0.684119	0.314627	-2.17438	0.0296767	1	44.8323	50.8596	-0.000195115
ENSBTAG00000006411	THAP11	678.04	-0.172656	0.079477	-2.1724	0.0298254	1	664.746	716.631	-0.000216775
ENSBTAG00000051187	ENSBTAG00000051187	1.65308	-3.25274	1.49771	-2.17181	0.0298701	1	1.61883	1.65237	-0.00152879
ENSBTAG00000030166	BTBD17	22.7752	-1.03854	0.478362	-2.17104	0.0299281	1	21.3822	24.0694	-0.000343658
ENSBTAG00000019410	CEP57L1	234.848	-0.246295	0.113494	-2.17011	0.0299982	1	227.912	249.813	-0.000164188
ENSBTAG00000003415	ESD	815.776	-0.211594	0.0975292	-2.16955	0.030041	1	777.563	853.723	-0.000182883
ENSBTAG00000019997	TRHR	19.2163	0.79189	0.365044	2.1693	0.0300598	1	19.8021	18.3691	0.000231826
ENSBTAG00000006943	EFCAB3	12.7482	1.4507	0.668782	2.16917	0.0300696	1	12.4075	11.5688	0.000574375
ENSBTAG00000015117	GADD45GIP1	470.476	-0.226252	0.104412	-2.16692	0.0302411	1	462.893	508.305	-0.000173515
ENSBTAG00000048788	ENSBTAG00000048788	338.889	-0.206272	0.0952013	-2.16669	0.0302583	1	336.278	365.311	-0.000186015
ENSBTAG00000050456	U6	2.10635	3.279	1.51374	2.16615	0.0302998	1	2.07897	2.03029	0.00152147
ENSBTAG00000006790	SPTBN5	144.82	0.485869	0.22442	2.165	0.0303874	1	152.44	131.666	0.000145583
ENSBTAG00000049380	ENSBTAG00000049380	15.4598	1.04461	0.483184	2.16193	0.0306237	1	15.4843	14.4556	0.000341528
ENSBTAG00000008021	ENSBTAG00000008021	56.7002	-0.634889	0.29373	-2.16147	0.0306588	1	50.7022	56.8466	-0.000176749
ENSBTAG00000008777	ATP4A	5.91089	1.57773	0.730609	2.15947	0.0308139	1	5.98027	5.67971	0.000641122
ENSBTAG00000049610	ZNF234	294.383	0.275754	0.127702	2.15936	0.0308222	1	302.753	273.219	0.000151782
ENSBTAG00000054745	ENSBTAG00000054745	98596.5	-0.337766	0.156433	-2.15917	0.0308367	1	91226.1	107577	-0.000139796
ENSBTAG00000045026	SNORA70	9.56496	1.46665	0.679466	2.15853	0.0308865	1	9.52358	8.95212	0.000573391
ENSBTAG00000013663	CMSS1	224.402	-0.330245	0.15301	-2.15832	0.0309032	1	211.032	239.025	-0.000140521
ENSBTAG00000051381	RNF227	21.5391	0.822499	0.38157	2.15557	0.0311176	1	21.5411	20.0172	0.000238718
ENSBTAG00000000354	PDE6G	22.9609	-0.954719	0.442921	-2.15551	0.0311221	1	21.7805	24.3938	-0.000295174
ENSBTAG00000020046	CLMP	57.0041	0.639193	0.296614	2.15496	0.0311647	1	57.427	51.2219	0.000176268
ENSBTAG00000009153	MLXIPL	82.3662	-0.62009	0.287814	-2.15448	0.0312022	1	78.4984	92.0815	-0.000170974
ENSBTAG00000007589	SMAD9	570.133	-0.264852	0.123044	-2.1525	0.0313578	1	540.836	605.189	-0.00015416
ENSBTAG00000049333	ENSBTAG00000049333	130.015	-1.55418	0.722111	-2.15227	0.0313763	1	85.2693	132.671	-0.000619108
ENSBTAG00000051724	ENSBTAG00000051724	189.645	0.492162	0.228897	2.15015	0.0315436	1	204.962	172.67	0.000143649
ENSBTAG00000039722	ENSBTAG00000039722	12.3174	-1.91427	0.890502	-2.14965	0.031583	1	10.7763	11.9791	-0.000831187
ENSBTAG00000004010	PAPPA	344.783	0.497959	0.231911	2.1472	0.031777	1	369.172	304.292	0.000143933
ENSBTAG00000048796	ENSBTAG00000048796	12.9092	-0.871999	0.406242	-2.1465	0.0318328	1	12.4936	13.2394	-0.000255181
ENSBTAG00000002931	BEST3	2.53833	-1.92881	0.898883	-2.14578	0.0318906	1	2.5153	2.60761	-0.000834067
ENSBTAG00000010002	IRF2	1591.57	-0.16394	0.0764456	-2.14453	0.0319901	1	1546.04	1668	-0.000220895
ENSBTAG00000004962	BCORL1	1166.55	-0.211713	0.0987907	-2.14305	0.0321093	1	1092.06	1203.47	-0.000178094
ENSBTAG00000047231	TNNI1	82.9824	0.782564	0.365172	2.143	0.0321131	1	81.5788	68.283	0.000219099
ENSBTAG00000007071	RAI14	946.585	0.384996	0.179671	2.14279	0.0321301	1	958.966	812.662	0.000134648
ENSBTAG00000020066	ZW10	609.796	0.264858	0.123604	2.14279	0.0321302	1	616.029	552.508	0.000152617
ENSBTAG00000006563	KLHL40	36.339	1.22614	0.572768	2.14073	0.032296	1	36.5274	31.1033	0.000422141
ENSBTAG00000010210	SUV39H2	200.714	0.312157	0.145838	2.14044	0.0323192	1	203.587	182.731	0.000140438
ENSBTAG00000014665	ADAMTS2	1391.7	0.606124	0.283213	2.14017	0.0323409	1	1458.18	1126.01	0.000163989
ENSBTAG00000052486	ENSBTAG00000052486	78.2699	1.05045	0.490874	2.13996	0.0323578	1	80.1278	63.5178	0.000332242
ENSBTAG00000039302	ANGPTL6	177.822	-0.710876	0.332204	-2.13988	0.0323644	1	162.502	205.654	-0.000193608
ENSBTAG00000043696	ENSBTAG00000043696	1.52259	3.92643	1.83561	2.13904	0.0324328	1	1.49008	1.45903	0.00160741
ENSBTAG00000049379	ENSBTAG00000049379	1.68442	3.34491	1.56414	2.13849	0.0324769	1	1.69567	1.6547	0.0014655
ENSBTAG00000001816	SLC25A42	275.587	0.288184	0.134879	2.1366	0.0326303	1	281.054	252.977	0.000144858
ENSBTAG00000053144	ENSBTAG00000053144	1.79863	-2.82917	1.32463	-2.13582	0.0326943	1	1.76863	1.82296	-0.00127488
ENSBTAG00000016615	ABHD6	385.364	1.53985	0.721276	2.13489	0.0327699	1	368.577	237.661	0.000592638
ENSBTAG00000017541	TBX20	22.156	0.897292	0.420643	2.13314	0.0329131	1	22.4423	20.5555	0.000260202
ENSBTAG00000002581	BOLA-DYA	27.9732	0.965762	0.452823	2.13276	0.0329446	1	28.6244	25.5861	0.000289436
ENSBTAG00000020474	NOXRED1	2.25564	3.37372	1.58428	2.1295	0.0332127	1	2.24446	2.18804	0.00144983
ENSBTAG00000044073	CD248	1718.91	-0.288234	0.135357	-2.12943	0.0332188	1	1635.51	1879.28	-0.000143747
ENSBTAG00000013557	ERAP1	1928.19	0.279533	0.131279	2.12931	0.0332287	1	1889.39	1672.03	0.000146008
ENSBTAG00000019036	ARHGAP28	1863.35	0.160836	0.0755477	2.12894	0.0332595	1	1931.21	1788.75	0.000221349
ENSBTAG00000019721	REXO4	295.189	0.243341	0.114357	2.12791	0.0333448	1	298.628	272.578	0.000158566
ENSBTAG00000014814	BICRAL	1874.45	-0.137832	0.0648371	-2.12582	0.0335179	1	1842.01	1966.49	-0.000254133
ENSBTAG00000024663	LAD1	4.76591	-2.32769	1.09514	-2.12548	0.033547	1	4.48171	4.80169	-0.00102045
ENSBTAG00000011976	CYP4B1	8.05027	1.30394	0.613946	2.12387	0.0336806	1	8.10404	7.70528	0.000451448
ENSBTAG00000004555	LRP2	172.449	-1.19476	0.562702	-2.12326	0.033732	1	141.044	185.656	-0.000393983
ENSBTAG00000019357	ZNF688	94.1408	-0.375833	0.177054	-2.1227	0.0337788	1	88.578	97.5798	-0.000131693
ENSBTAG00000053463	SERTM2	58.4521	-0.870496	0.410238	-2.12193	0.0338438	1	54.0068	65.898	-0.000244922
ENSBTAG00000051021	FASTKD5	275.24	0.254378	0.119883	2.12188	0.0338475	1	281.62	256.556	0.000153091
ENSBTAG00000016413	DUSP26	146.069	-0.470268	0.221664	-2.12153	0.0338769	1	125.579	144.443	-0.00013574
ENSBTAG00000002488	LDHC	67.2445	0.593815	0.280067	2.12026	0.0339842	1	66.858	59.2046	0.000156593
ENSBTAG00000017183	PDLIM3	4699.39	-0.238743	0.112659	-2.11917	0.0340765	1	4536.87	5087.76	-0.000159219
ENSBTAG00000036127	AS3MT	864.013	0.323009	0.15253	2.11768	0.0342023	1	929.104	812.931	0.0001353
ENSBTAG00000046980	KLRF2	13.4051	2.56202	1.21173	2.11435	0.0344857	1	11.9283	11.2072	0.00111246
ENSBTAG00000051496	ENSBTAG00000051496	72.5245	-0.777623	0.367963	-2.11332	0.0345736	1	62.9718	74.7932	-0.000207694
ENSBTAG00000055223	ENSBTAG00000055223	22.1931	-0.910111	0.430676	-2.11322	0.0345823	1	20.8455	22.8985	-0.000257358
ENSBTAG00000003221	ATF7IP	3253.9	-0.143432	0.0679271	-2.11156	0.0347241	1	3207.74	3433.38	-0.000241592
ENSBTAG00000048724	ENSBTAG00000048724	2.45292	3.14727	1.49121	2.11055	0.0348114	1	2.41905	2.36705	0.00133228
ENSBTAG00000040357	ENSBTAG00000040357	1.29506	4.21595	1.99981	2.10818	0.0350156	1	1.28799	1.25544	0.00156385
ENSBTAG00000052143	ENSBTAG00000052143	12.4226	1.01475	0.481526	2.10736	0.035086	1	12.4425	11.7509	0.000299219
ENSBTAG00000000802	LYVE1	261.085	-0.567053	0.269185	-2.10655	0.0351562	1	238.535	289.288	-0.000148036
ENSBTAG00000051001	ENSBTAG00000051001	10.1208	1.36103	0.646096	2.10654	0.0351577	1	9.89038	9.41047	0.000468546
ENSBTAG00000030836	ZBTB21	436.379	0.245045	0.116366	2.10581	0.0352205	1	460.107	417.553	0.000154305
ENSBTAG00000026242	BAALC	12.6877	1.15107	0.546737	2.10535	0.0352606	1	12.6704	11.9437	0.0003613
ENSBTAG00000019290	PACSIN2	2339.26	-0.158932	0.0754949	-2.1052	0.035274	1	2224.82	2397.8	-0.000218652
ENSBTAG00000009110	ENSBTAG00000009110	27.2358	1.64437	0.781122	2.10514	0.035279	1	25.9462	22.4337	0.000620958
ENSBTAG00000050611	ENSBTAG00000050611	6.01677	-2.30098	1.09512	-2.10112	0.0356306	1	5.21805	5.91172	-0.000964531
ENSBTAG00000000781	HIP1	1420.29	0.265527	0.126377	2.10107	0.0356347	1	1500.62	1329.4	0.000145927
ENSBTAG00000012208	ENSBTAG00000012208	927.124	-0.405049	0.192849	-2.10034	0.0356985	1	806.456	971.96	-0.000128127
ENSBTAG00000036262	GBE1	861.113	-0.198958	0.0947396	-2.10005	0.0357245	1	818.711	894.381	-0.000179297
ENSBTAG00000015214	CA3	42.265	1.29233	0.615724	2.09888	0.0358274	1	39.8265	33.9488	0.000427306
ENSBTAG00000048349	ENSBTAG00000048349	4.13004	1.78405	0.850122	2.09858	0.0358542	1	4.1451	4.00185	0.000690236
ENSBTAG00000023963	RHBDD1	644.916	-0.183552	0.087508	-2.09755	0.0359452	1	626.826	677.717	-0.000191272
ENSBTAG00000021968	MID2	418.031	-0.226715	0.108089	-2.09749	0.0359502	1	396.212	435.546	-0.000161604
ENSBTAG00000017537	PTGIS	1014.96	-0.377592	0.180099	-2.09658	0.036031	1	949.695	1133.29	-0.000127709
ENSBTAG00000045326	ENSBTAG00000045326	287.021	-0.399944	0.190789	-2.09626	0.0360589	1	259.101	303.028	-0.000127443
ENSBTAG00000053237	ENSBTAG00000053237	464.752	0.329996	0.157425	2.09621	0.0360635	1	492.227	431.015	0.000131207
ENSBTAG00000000413	NRTN	326.803	0.327883	0.156429	2.09606	0.0360772	1	354.843	312.231	0.000131455
ENSBTAG00000039524	ENSBTAG00000039524	18.6193	1.18972	0.567847	2.09514	0.0361586	1	19.1388	17.2077	0.000373912
ENSBTAG00000008428	UPP1	7.83435	1.43318	0.684074	2.09506	0.0361655	1	7.87255	7.47042	0.000497443
ENSBTAG00000014859	CAPS2	18.737	1.03025	0.492011	2.09395	0.0362645	1	18.3539	17.0351	0.000299672
ENSBTAG00000046107	TTBK1	29.7407	-1.00168	0.47893	-2.09149	0.0364842	1	27.8382	31.7234	-0.000286219
ENSBTAG00000053922	ENSBTAG00000053922	354.236	-0.201466	0.0963569	-2.09083	0.0365433	1	338.349	366.336	-0.000175864
ENSBTAG00000038488	TMSB4X	8292.44	0.244414	0.116921	2.09042	0.0365803	1	8469.27	7538.21	0.000152152
ENSBTAG00000003422	SNX5	2072.8	-0.143971	0.0688741	-2.09035	0.036586	1	1963.47	2101.22	-0.000235871
ENSBTAG00000010485	MFN1	1908.8	0.170721	0.0816759	2.09023	0.0365976	1	1919.62	1775.84	0.000202191
ENSBTAG00000013066	IGF2	103599	-0.299755	0.143425	-2.08997	0.0366207	1	98476	114206	-0.000135267
ENSBTAG00000053812	ENSBTAG00000053812	27.3584	-0.777067	0.371809	-2.08996	0.0366214	1	26.3601	29.3761	-0.000200361
ENSBTAG00000001729	DUSP10	110.524	-0.531717	0.254618	-2.08829	0.0367718	1	100.682	116.701	-0.000138184
ENSBTAG00000006241	MAN2B1	2344.08	-0.184962	0.0885846	-2.08797	0.0368008	1	2290.35	2489.01	-0.000188244
ENSBTAG00000004136	NFE2L3	1606.29	0.449369	0.215227	2.08788	0.0368086	1	1706.53	1399.99	0.00012826
ENSBTAG00000010932	DNAJC12	53.6994	-0.547715	0.262337	-2.08783	0.0368129	1	49.9979	55.272	-0.000140783
ENSBTAG00000003544	S1PR5	79.6953	-0.570773	0.273447	-2.08733	0.0368587	1	76.1778	88.5091	-0.000144935
ENSBTAG00000054593	ENSBTAG00000054593	7.60649	1.27397	0.610343	2.08729	0.0368616	1	7.71521	7.30157	0.000410202
ENSBTAG00000043985	DACH1	852.296	-0.471832	0.226073	-2.08708	0.0368808	1	788.595	973.18	-0.000130099
ENSBTAG00000045135	SNORD121A	3.36183	1.96126	0.940568	2.08519	0.037052	1	3.34902	3.25406	0.000768104
ENSBTAG00000017105	FSTL4	121.683	-0.780317	0.374225	-2.08515	0.0370554	1	106.173	134.318	-0.000199994
ENSBTAG00000002362	APOLD1	192.445	-0.492414	0.236341	-2.08349	0.0372064	1	183.91	216.832	-0.000131786
ENSBTAG00000018352	ABRA	2.04615	3.07911	1.47891	2.08201	0.0373414	1	2.00331	1.97928	0.0012443
ENSBTAG00000004517	TARBP1	1162.89	0.21133	0.101503	2.082	0.0373429	1	1183.93	1077.13	0.000167812
ENSBTAG00000002127	TCP11L2	482.494	-0.388016	0.186534	-2.08013	0.0375134	1	447.949	527.854	-0.000125074
ENSBTAG00000009047	YPEL3	627.998	-0.310119	0.149088	-2.08011	0.0375156	1	602.841	690.893	-0.000131869
ENSBTAG00000019338	IL13RA1	1307.32	-0.216286	0.10398	-2.08008	0.0375184	1	1283.43	1415.97	-0.000164504
ENSBTAG00000044381	U6	5.8398	1.82914	0.880056	2.07843	0.0376695	1	5.69226	5.51087	0.000690823
ENSBTAG00000023147	LINGO1	145.67	-0.901282	0.433768	-2.0778	0.037728	1	130.52	169.663	-0.000240298
ENSBTAG00000053284	ENSBTAG00000053284	2.44666	2.71353	1.30632	2.07723	0.03778	1	2.42419	2.35718	0.00110386
ENSBTAG00000015368	SEPTIN4	1825.87	0.35022	0.168644	2.07668	0.0378308	1	1910.95	1606.92	0.000126317
ENSBTAG00000038748	HBG	125.988	0.737495	0.355145	2.07661	0.037838	1	148.279	117.725	0.000184172
ENSBTAG00000000221	RBM34	229.532	0.422772	0.203671	2.07576	0.0379163	1	228.582	197.768	0.000124888
ENSBTAG00000010943	SLC22A23	210.181	0.694759	0.334826	2.07498	0.0379879	1	216.161	173.432	0.000171499
ENSBTAG00000015891	NSUN4	315.307	0.256391	0.123736	2.07209	0.0382575	1	323.13	293.034	0.000144678
ENSBTAG00000021378	S100A13	519.9	-0.230998	0.111482	-2.07207	0.0382587	1	497.741	548.663	-0.000155346
ENSBTAG00000054468	ENSBTAG00000054468	1.63575	4.10654	1.98189	2.07203	0.0382622	1	1.61434	1.57648	0.00144991
ENSBTAG00000012673	CDK18	105.618	-0.483098	0.233171	-2.07186	0.0382785	1	100.256	114.751	-0.000128786
ENSBTAG00000045905	PCDH15	41.6007	1.23233	0.594963	2.07127	0.0383332	1	39.4239	33.6095	0.000379885
ENSBTAG00000004622	DZANK1	737.983	-0.309005	0.149242	-2.07049	0.0384064	1	682.932	784.505	-0.000130694
ENSBTAG00000013510	TOR2A	78.5151	-0.387824	0.187325	-2.07032	0.038422	1	75.5656	83.1986	-0.000123653
ENSBTAG00000007994	OSCP1	76.3829	-0.362302	0.175084	-2.0693	0.0385178	1	75.5495	82.5449	-0.000124423
ENSBTAG00000013371	RUBCNL	211.154	0.408456	0.197425	2.06892	0.0385536	1	214.568	186.624	0.000123479
ENSBTAG00000016486	SORBS2	1455.25	-0.50586	0.244523	-2.06876	0.0385685	1	1348.23	1719.87	-0.000130995
ENSBTAG00000022255	AR	682.024	-0.239822	0.115927	-2.06873	0.0385718	1	667.092	741.534	-0.000150746
ENSBTAG00000016279	EMILIN3	807.43	0.473734	0.229174	2.06714	0.0387214	1	857.051	707.936	0.00012706
ENSBTAG00000052038	ENSBTAG00000052038	11.0292	-1.33599	0.646361	-2.06695	0.038739	1	10.5855	11.6289	-0.000426989
ENSBTAG00000053940	ENSBTAG00000053940	30.5257	0.601885	0.291212	2.06683	0.0387503	1	31.3182	28.9708	0.000147143
ENSBTAG00000014397	ENSBTAG00000014397	48.8692	0.692724	0.335171	2.06678	0.0387551	1	49.2135	43.8356	0.00016895
ENSBTAG00000000330	ALDH16A1	1002.92	-0.225461	0.109225	-2.0642	0.038999	1	960.474	1064.69	-0.00015687
ENSBTAG00000030199	ENSBTAG00000030199	6.10731	-1.46056	0.707764	-2.06363	0.0390529	1	5.93275	6.29759	-0.000486249
ENSBTAG00000039937	TNFRSF8	74.9426	-0.53133	0.257536	-2.06312	0.0391008	1	69.0466	78.2038	-0.000133631
ENSBTAG00000032902	ENSBTAG00000032902	409.226	0.271817	0.131753	2.06307	0.0391056	1	432.329	387.818	0.000138311
ENSBTAG00000005679	TMEM130	92.4262	-0.486022	0.23576	-2.06151	0.0392542	1	88.6138	100.704	-0.000127427
ENSBTAG00000027786	ENSBTAG00000027786	3.9457	2.6664	1.29361	2.06121	0.0392831	1	3.91263	3.76283	0.00105525
ENSBTAG00000046644	HRAS	271.084	-0.204754	0.0993484	-2.06097	0.0393055	1	262.25	283.117	-0.000168464
ENSBTAG00000049346	ENSBTAG00000049346	24.9045	1.16196	0.564038	2.06008	0.0393905	1	24.7899	22.1004	0.00034106
ENSBTAG00000040584	DSC2	769.839	-0.288744	0.140218	-2.05925	0.0394703	1	745.636	846.403	-0.000133278
ENSBTAG00000012467	MASP1	827.34	1.42928	0.69428	2.05865	0.0395281	1	693.638	447.935	0.000466858
ENSBTAG00000023419	SULT2A1	3.73989	2.01277	0.978332	2.05735	0.0396524	1	3.7749	3.61291	0.000758275
ENSBTAG00000009595	NGDN	365.63	0.291986	0.141963	2.05678	0.0397074	1	368.053	328.693	0.000132178
ENSBTAG00000018807	MYBPHL	13.1104	1.03345	0.502509	2.05658	0.039727	1	13.3403	12.4839	0.000284035
ENSBTAG00000018278	ATP5PO	1687.59	0.219563	0.106864	2.0546	0.0399172	1	1739.8	1576.21	0.000158473
ENSBTAG00000003404	PFN4	1.77319	2.9132	1.41806	2.05435	0.0399415	1	1.76477	1.73344	0.00113185
ENSBTAG00000019002	SLC2A12	144.066	-0.455659	0.221875	-2.05367	0.0400073	1	132.967	153.354	-0.000123413
ENSBTAG00000030019	bta-mir-545	6.81126	1.31388	0.640013	2.05289	0.0400833	1	6.76667	6.5271	0.000407
ENSBTAG00000051053	SNORA73	990.932	0.919527	0.447978	2.05262	0.0401095	1	1109.37	749.102	0.000237984
ENSBTAG00000031777	GDPD5	457.71	0.68055	0.331583	2.05243	0.0401283	1	450.134	350.025	0.000162397
ENSBTAG00000010158	NOS1AP	92.7436	0.473928	0.230924	2.05232	0.0401389	1	96.8184	85.7922	0.000124743
ENSBTAG00000015575	TACR1	72.5088	-0.84039	0.409613	-2.05167	0.0402021	1	65.1808	79.7027	-0.000209748
ENSBTAG00000021079	C3H1orf210	3.63282	-2.84369	1.3867	-2.05069	0.0402967	1	3.26319	3.55184	-0.00110096
ENSBTAG00000016879	DENND11	115.377	-0.289994	0.141487	-2.04962	0.0404012	1	110.554	120.285	-0.00013162
ENSBTAG00000001410	GRAMD1B	2238.09	1.53761	0.750366	2.04915	0.0404476	1	1955.18	1208.89	0.000512923
ENSBTAG00000011412	LAMB1	32594.9	-0.205445	0.100308	-2.04814	0.040546	1	30771.3	33964.4	-0.000165842
ENSBTAG00000012482	CDCP1	70.6841	-0.719771	0.351549	-2.04743	0.040616	1	66.472	79.3136	-0.000171613
ENSBTAG00000010420	PCDH17	963.554	-0.511032	0.249598	-2.04742	0.0406168	1	871.513	1107.16	-0.000128118
ENSBTAG00000003397	CTBP2	3080.99	-0.133942	0.065449	-2.04651	0.0407059	1	3005.93	3204.04	-0.000241697
ENSBTAG00000019782	TPI1	2330.53	-0.225256	0.110125	-2.04545	0.0408104	1	2192.66	2443.1	-0.000153994
ENSBTAG00000022000	CACNB2	339.843	-0.269431	0.131726	-2.04539	0.0408159	1	326.179	363.231	-0.000136458
ENSBTAG00000011876	MORC3	2144.37	0.193967	0.0948344	2.04532	0.0408231	1	2193.04	2008.08	0.000173327
ENSBTAG00000004560	CLEC4F	3.0498	-1.96413	0.96033	-2.04526	0.0408288	1	3.01382	3.14325	-0.000719725
ENSBTAG00000008945	SDSL	469.403	0.568149	0.277971	2.04392	0.0409619	1	493.321	391.734	0.000136274
ENSBTAG00000003564	HPX	26.9238	0.731499	0.358005	2.04326	0.0410263	1	26.8335	24.7943	0.000173838
ENSBTAG00000053457	ENSBTAG00000053457	3.49756	-1.61497	0.790539	-2.04287	0.0410652	1	3.45922	3.6001	-0.000545741
ENSBTAG00000015893	EPN3	53.1604	0.542012	0.265356	2.04259	0.0410934	1	55.7628	50.2458	0.000131713
ENSBTAG00000016609	DQX1	26.9829	0.729341	0.357186	2.04191	0.0411607	1	27.6766	25.39	0.000172902
ENSBTAG00000020330	BTG1	2482.93	-0.178539	0.0874681	-2.04119	0.0412319	1	2397.84	2611.09	-0.000185203
ENSBTAG00000019742	FOXJ2	1112.36	-0.13631	0.0668213	-2.03992	0.0413584	1	1091.4	1162.48	-0.000236213
ENSBTAG00000039784	PRR5	967.921	0.268884	0.131847	2.03937	0.0414133	1	1008.19	896.907	0.000135755
ENSBTAG00000017855	ITM2C	14362.9	-0.359324	0.176244	-2.03879	0.0414709	1	13614.1	15993.7	-0.000120361
ENSBTAG00000046413	GRID2	216.379	0.752415	0.369313	2.03734	0.0416161	1	235.641	174.225	0.000178271
ENSBTAG00000013951	CHFR	879.638	0.168143	0.0825766	2.03621	0.0417291	1	900.447	834.792	0.00019424
ENSBTAG00000017095	DENND4A	4983.16	-0.248054	0.121915	-2.03464	0.0418869	1	4816.88	5424.77	-0.00014219
ENSBTAG00000033345	STAR	14084.5	2.0615	1.01349	2.03406	0.0419455	1	10354.7	5756.53	0.000752233
ENSBTAG00000003943	TTC39B	166.761	0.248713	0.122327	2.03317	0.042035	1	175.926	161.7	0.00014172
ENSBTAG00000044192	MAF	2210.23	-0.198877	0.0978414	-2.03264	0.0420887	1	2143.76	2350.36	-0.000167617
ENSBTAG00000003443	USP46	1420.02	-0.178552	0.0878572	-2.0323	0.042123	1	1388.2	1507.3	-0.000183543
ENSBTAG00000048850	ENSBTAG00000048850	133.225	0.333731	0.16424	2.03196	0.0421572	1	137.505	124.452	0.000121747
ENSBTAG00000021442	CRTAP	3451.47	-0.285284	0.140441	-2.03134	0.0422208	1	3346.14	3816.42	-0.000130172
ENSBTAG00000001024	ARID1A	7639.91	-0.109609	0.0540067	-2.02954	0.042403	1	7596.82	8012.64	-0.000287706
ENSBTAG00000051624	ENSBTAG00000051624	2.11309	3.17378	1.56393	2.02936	0.0424217	1	2.09938	2.0545	0.00116108
ENSBTAG00000040282	NOG	2.69098	3.31523	1.63481	2.0279	0.0425708	1	2.61125	2.50286	0.00119471
ENSBTAG00000006510	YRDC	409.299	0.24017	0.118477	2.02715	0.0426472	1	416.541	377.768	0.000144253
ENSBTAG00000048354	ENSBTAG00000048354	14.5814	-1.13025	0.557597	-2.02701	0.0426615	1	13.6272	14.7002	-0.000310659
ENSBTAG00000049014	ENSBTAG00000049014	248.634	-0.308171	0.152052	-2.02675	0.0426883	1	235.492	264.081	-0.000124763
ENSBTAG00000048378	DCC	134.852	0.695776	0.343412	2.02607	0.0427576	1	126.279	105.207	0.000160303
ENSBTAG00000042305	SNORD7	3.09743	3.17853	1.56914	2.02565	0.0428002	1	3.01076	2.94643	0.00115494
ENSBTAG00000020648	SCFD2	548.278	-0.157824	0.0779274	-2.02526	0.0428403	1	546.281	584.188	-0.000203354
ENSBTAG00000011224	CITED2	2061.58	-0.294244	0.145305	-2.02501	0.0428667	1	1905	2180.84	-0.000127247
ENSBTAG00000054697	ENSBTAG00000054697	132.808	0.420753	0.207902	2.02381	0.0429897	1	134.167	117.631	0.000117291
ENSBTAG00000012529	IFNG	23.114	1.15776	0.57207	2.0238	0.0429903	1	22.6297	20.5281	0.000320637
ENSBTAG00000005189	SPACA9	18.5391	-1.16522	0.575759	-2.0238	0.0429905	1	17.2344	19.1126	-0.000323785
ENSBTAG00000051118	NOL12	335.127	0.233058	0.115311	2.02113	0.0432665	1	333.665	305.471	0.00014646
ENSBTAG00000009864	B4GALNT2	9.65083	-1.21882	0.603551	-2.01942	0.043444	1	9.33129	9.97241	-0.00034442
ENSBTAG00000013480	DNAJC17	292.725	0.22512	0.111502	2.01898	0.0434891	1	303.754	278.796	0.000149919
ENSBTAG00000016735	ZBTB48	949.746	0.249783	0.123763	2.01823	0.043567	1	996.485	890.024	0.000139119
ENSBTAG00000011059	CDKN2C	230.692	-0.339694	0.168405	-2.01713	0.0436823	1	212.476	241.338	-0.000119099
ENSBTAG00000009150	SPON1	13901.9	-0.331281	0.164241	-2.01704	0.0436914	1	12998.6	15262.8	-0.000120034
ENSBTAG00000020136	CASK	1515.73	-0.143877	0.0713382	-2.01684	0.0437125	1	1454.34	1557.71	-0.000219504
ENSBTAG00000044595	ENSBTAG00000044595	4.56607	1.99833	0.991463	2.01554	0.0438481	1	4.48171	4.34711	0.000701082
ENSBTAG00000049615	VAMP7	171.875	0.366733	0.182095	2.01397	0.0440132	1	174.973	154.519	0.000116574
ENSBTAG00000003959	ARHGAP24	739.403	-0.302101	0.150008	-2.0139	0.0440203	1	703.799	804.593	-0.00012414
ENSBTAG00000008626	KCNN1	30.1954	-0.796907	0.395776	-2.01353	0.0440589	1	28.469	31.8749	-0.000185081
ENSBTAG00000004000	SAP30L	672.676	-0.189837	0.0942843	-2.01345	0.0440674	1	644.469	699.792	-0.000170868
ENSBTAG00000012654	CHCHD1	888.097	-0.164497	0.0817095	-2.01319	0.0440944	1	841.943	905.968	-0.00019354
ENSBTAG00000048609	ENSBTAG00000048609	1.05302	-3.29389	1.63677	-2.01244	0.0441738	1	1.04677	1.06914	-0.00115804
ENSBTAG00000054657	ENSBTAG00000054657	1.08409	-3.27273	1.6266	-2.012	0.0442197	1	1.08199	1.10484	-0.001152
ENSBTAG00000052619	ENSBTAG00000052619	6.25068	1.34888	0.6709	2.01056	0.0443721	1	6.31845	6.04584	0.000396437
ENSBTAG00000006277	ENGASE	286.283	0.338225	0.168278	2.00992	0.0444396	1	296.806	261.96	0.000118298
ENSBTAG00000054766	ENSBTAG00000054766	20.577	0.891203	0.443565	2.00918	0.0445179	1	20.7625	19.1721	0.000213555
ENSBTAG00000031723	RPL6	15855.8	0.21343	0.106242	2.00892	0.044546	1	16371.2	14845.5	0.00015457
ENSBTAG00000003137	PLPPR1	11.9999	1.08297	0.539243	2.00832	0.0446097	1	11.9954	11.3489	0.000283127
ENSBTAG00000012394	CCDC85A	68.7839	-0.566138	0.282022	-2.00742	0.0447046	1	62.7826	71.2762	-0.000129561
ENSBTAG00000002209	JPT2	1913.71	-0.141536	0.0705122	-2.00726	0.0447223	1	1852.26	1983.25	-0.000220743
ENSBTAG00000047626	CCDC188	57.3132	0.588141	0.293195	2.00597	0.0448593	1	58.5717	52.4643	0.000133064
ENSBTAG00000009239	SLC16A10	344.978	0.407561	0.203331	2.00442	0.0450251	1	360.492	312.408	0.000114409
ENSBTAG00000043990	KHDRBS2	138.874	-0.581602	0.290415	-2.00266	0.0452142	1	131.12	155.571	-0.000131342
ENSBTAG00000015849	PNPLA4	131.355	-0.483485	0.241435	-2.00255	0.0452257	1	123.363	144.062	-0.00011812
ENSBTAG00000053736	ENSBTAG00000053736	32.4348	5.41909	2.70936	2.00014	0.0454855	1	24.259	17.8545	0.0013764
ENSBTAG00000050807	ENSBTAG00000050807	16.7266	0.937157	0.46855	2.00012	0.0454872	1	16.8558	15.6905	0.000226211
ENSBTAG00000024443	TATDN3	354.797	-0.206592	0.103324	-1.99945	0.0455594	1	335.852	364.523	-0.000157082
ENSBTAG00000052330	ENSBTAG00000052330	146.443	0.318404	0.159301	1.99875	0.0456351	1	149.523	135.52	0.000119355
ENSBTAG00000054811	ENSBTAG00000054811	10.214	-0.924625	0.462611	-1.99871	0.04564	1	9.94167	10.4706	-0.00022147
ENSBTAG00000009443	GCNT3	4.45517	-2.4655	1.23401	-1.99796	0.045721	1	4.16553	4.55533	-0.000874547
ENSBTAG00000051047	ENSBTAG00000051047	6.38412	-1.50084	0.751199	-1.99793	0.0457246	1	6.16534	6.49539	-0.0004563
ENSBTAG00000012311	CACNG5	26.6034	1.1194	0.560424	1.99741	0.0457805	1	27.6319	24.1104	0.00029276
ENSBTAG00000055165	SNORA73	1761.54	0.478646	0.239642	1.99733	0.045789	1	1972.1	1580.09	0.000116929
ENSBTAG00000006999	RYR1	969.717	-0.383211	0.191918	-1.99674	0.0458531	1	932.876	1117.3	-0.000113634
ENSBTAG00000048972	ENSBTAG00000048972	14.4931	1.03303	0.517585	1.99586	0.0459488	1	14.5856	13.6548	0.000259032
ENSBTAG00000000540	RNF112	101.185	0.497786	0.249487	1.99524	0.0460172	1	103.472	91.0849	0.000118453
ENSBTAG00000046796	ENSBTAG00000046796	8.54087	1.30049	0.652037	1.9945	0.0460971	1	8.66279	8.18331	0.00036594
ENSBTAG00000010581	MAGI1	936.296	0.243316	0.122004	1.99433	0.0461163	1	982.516	881.976	0.000138122
ENSBTAG00000018162	ENSBTAG00000018162	1.85429	3.09291	1.55111	1.99401	0.0461514	1	1.82116	1.78355	0.0010716
ENSBTAG00000034113	GALNT10	1270.82	-0.225498	0.113096	-1.99387	0.0461665	1	1186.69	1314.49	-0.000145876
ENSBTAG00000048581	ENSBTAG00000048581	51.1194	0.718845	0.360596	1.99349	0.0462074	1	48.6094	43.3357	0.000158892
ENSBTAG00000015449	PPEF2	65.1177	0.585281	0.293642	1.99318	0.0462415	1	63.7391	57.0357	0.000130354
ENSBTAG00000039643	ENSBTAG00000039643	47.0201	-0.714063	0.35849	-1.99186	0.0463865	1	42.5713	47.8484	-0.000157347
ENSBTAG00000050253	TRPM3	414.596	-0.228608	0.114811	-1.99117	0.0464626	1	390.803	429.075	-0.000143983
ENSBTAG00000050457	ENSBTAG00000050457	5.41756	1.54672	0.776906	1.99087	0.0464956	1	5.38199	5.16198	0.000471827
ENSBTAG00000049314	ENSBTAG00000049314	6.47134	1.61352	0.810523	1.99071	0.0465125	1	6.37195	6.15196	0.00050171
ENSBTAG00000000451	TMEM126A	281.749	0.271357	0.136411	1.98926	0.0466721	1	281.003	254.173	0.00012801
ENSBTAG00000014124	MLLT3	346.397	-0.403963	0.203189	-1.98811	0.0467997	1	312.911	365.546	-0.000112227
ENSBTAG00000018831	DAO	8.3301	-1.76945	0.890061	-1.98801	0.0468103	1	7.78429	8.61417	-0.000569515
ENSBTAG00000023472	PPP1R14A	360.148	-0.373319	0.187863	-1.98719	0.0469012	1	333.482	388.049	-0.000112746
ENSBTAG00000054422	ENSBTAG00000054422	5.06263	-1.59861	0.804654	-1.98671	0.0469546	1	4.9399	5.1928	-0.000491932
ENSBTAG00000016810	PYCR3	889.908	-0.174196	0.0877099	-1.98605	0.0470279	1	869.015	939.105	-0.000178936
ENSBTAG00000016433	FANCB	61.9096	0.413376	0.208148	1.98597	0.0470366	1	62.3275	57.2583	0.000112011
ENSBTAG00000021160	AP1M2	8.97777	-1.5818	0.796824	-1.98513	0.0471302	1	8.34837	9.14032	-0.000483239
ENSBTAG00000004961	GOSR1	616.247	0.171044	0.0861704	1.98496	0.0471495	1	635.542	590.233	0.000181638
ENSBTAG00000001886	FAM122B	963.909	-0.274499	0.13836	-1.98394	0.0472622	1	921.271	1040.03	-0.00012642
ENSBTAG00000000157	CCDC138	163.446	0.314405	0.158508	1.98353	0.0473086	1	167.073	151.228	0.000117979
ENSBTAG00000000893	ENSBTAG00000000893	46.3186	-1.01653	0.512688	-1.98275	0.0473953	1	41.1699	50.1183	-0.00024813
ENSBTAG00000012503	MGAT3	188.173	-0.505666	0.255125	-1.98203	0.0474759	1	173.289	206.055	-0.000117349
ENSBTAG00000011971	NRP2	1954.62	-0.366828	0.1851	-1.98178	0.0475036	1	1787.94	2118.97	-0.000112369
ENSBTAG00000010392	ESRRG	55.3848	0.640779	0.323464	1.98099	0.0475924	1	55.7171	49.4289	0.000138635
ENSBTAG00000051256	ENSBTAG00000051256	4.44673	1.82743	0.922655	1.98062	0.0476334	1	4.41621	4.27892	0.000588496
ENSBTAG00000008195	PHKG1	43.7101	0.833839	0.421303	1.97919	0.0477946	1	43.7633	38.6988	0.000186954
ENSBTAG00000001055	HNRNPL	6479.21	-0.125658	0.0634934	-1.97907	0.0478077	1	6243.1	6632.77	-0.000239975
ENSBTAG00000006645	LPAR6	287.165	-0.300305	0.151868	-1.97741	0.0479956	1	276.726	310.664	-0.000119641
ENSBTAG00000002382	DDX10	895.482	0.341359	0.172842	1.97498	0.0482707	1	886.49	763.139	0.000113448
ENSBTAG00000033422	HHATL	2.57753	-2.45231	1.24173	-1.97491	0.0482782	1	2.48668	2.54283	-0.000837216
ENSBTAG00000048810	ZEB2	1048.01	-0.188394	0.0954104	-1.97457	0.0483171	1	994.476	1085.02	-0.000165245
ENSBTAG00000000218	MAP2K5	692.395	-0.168347	0.0852583	-1.97455	0.0483191	1	661.913	713.131	-0.000182263
ENSBTAG00000013873	MSX2	10.735	-1.16779	0.591445	-1.97446	0.0483292	1	10.319	11.0995	-0.00030161
ENSBTAG00000053281	U6	2.88019	2.61875	1.32633	1.97443	0.0483327	1	2.85761	2.78632	0.000895236
ENSBTAG00000016939	C11H2orf42	237.942	0.223954	0.113435	1.97429	0.0483486	1	248.564	228.931	0.000143663
ENSBTAG00000014680	ZBTB49	287.183	0.213858	0.108347	1.97384	0.0484004	1	293.039	270.303	0.000148808
ENSBTAG00000012144	ZMYND19	430.731	0.241446	0.122345	1.97348	0.0484405	1	444.881	403.231	0.000135849
ENSBTAG00000027341	ENSBTAG00000027341	2.24617	3.10942	1.57568	1.97338	0.0484526	1	2.23302	2.18754	0.00103921
ENSBTAG00000044630	bta-mir-2356	13.6932	0.976352	0.494834	1.97309	0.0484853	1	13.7425	12.9012	0.000230701
ENSBTAG00000050133	ENSBTAG00000050133	4.88919	1.82485	0.925523	1.9717	0.0486439	1	4.85939	4.68355	0.000579193
ENSBTAG00000011959	GPR19	32.6213	-0.53932	0.273706	-1.97044	0.0487884	1	31.56	34.0732	-0.000119689
ENSBTAG00000051770	ENSBTAG00000051770	4.95406	1.40256	0.711986	1.96992	0.0488476	1	5.02847	4.83886	0.000395138
ENSBTAG00000028675	5S_rRNA	4.74026	1.41886	0.721837	1.96562	0.0493422	1	4.74767	4.59315	0.000399435
ENSBTAG00000051104	CGREF1	28.5656	0.741827	0.377473	1.96524	0.049386	1	29.0548	26.5246	0.000158494
ENSBTAG00000004632	ASPSCR1	734.363	0.157234	0.0800129	1.96511	0.0494015	1	752.935	701.982	0.00019195
ENSBTAG00000011402	ENSBTAG00000011402	65.749	0.727516	0.370309	1.96462	0.0494584	1	65.6142	56.3355	0.000154833
ENSBTAG00000052472	ENSBTAG00000052472	329.699	-0.327316	0.166678	-1.96377	0.0495573	1	314.724	356.81	-0.000113617
ENSBTAG00000007512	PLA2G15	200.766	-0.485762	0.247408	-1.96341	0.0495987	1	191.526	221.082	-0.000112758
ENSBTAG00000043964	ARL5B	324.548	-0.201308	0.10254	-1.96323	0.04962	1	310.032	335.758	-0.000154505
ENSBTAG00000017808	ARSJ	79.3684	0.360655	0.183757	1.96267	0.049684	1	79.9027	73.5947	0.000110318
ENSBTAG00000051533	ENSBTAG00000051533	1.60773	3.82598	1.94991	1.96214	0.0497465	1	1.5389	1.50911	0.00116005
ENSBTAG00000021140	RMND5A	3677.08	-0.147451	0.0751726	-1.96149	0.0498213	1	3560.05	3823.63	-0.000202849
ENSBTAG00000004221	ESM1	78.6488	-1.49198	0.760748	-1.9612	0.0498552	1	62.6829	80.3854	-0.000427559
ENSBTAG00000053660	ENSBTAG00000053660	7.20529	1.62313	0.827635	1.96117	0.0498594	1	7.20502	6.8287	0.000483457
ENSBTAG00000016434	PDILT	1.18811	3.11239	1.58814	1.95978	0.0500219	1	1.17779	1.16328	0.00101661
ENSBTAG00000006614	TMCC1	1085.42	-0.144031	0.0735047	-1.95948	0.0500567	1	1055.89	1125.83	-0.00020688
ENSBTAG00000039552	PLK4	557.373	0.224271	0.114455	1.95946	0.0500585	1	565.224	514.595	0.000141289
ENSBTAG00000013937	SPICE1	518.949	0.174504	0.0890733	1.95911	0.0501004	1	525.563	488.234	0.000173765
ENSBTAG00000013357	PUM3	689.375	0.260771	0.133187	1.95793	0.0502384	1	703.584	628.813	0.000126869
ENSBTAG00000000061	PCDH7	279.267	0.460915	0.235416	1.95787	0.050245	1	286.339	245.45	0.000110147
ENSBTAG00000007239	TNFAIP6	15.4713	-1.14871	0.586794	-1.9576	0.0502773	1	14.7711	16.45	-0.000287005
ENSBTAG00000018374	WASF2	4454.54	-0.12614	0.0644366	-1.95758	0.0502795	1	4410.62	4685.22	-0.000233914
ENSBTAG00000019229	TMEM144	51.6937	-0.452351	0.231092	-1.95745	0.0502943	1	49.5395	53.9802	-0.000109593
ENSBTAG00000001538	ENSBTAG00000001538	67.5856	1.70199	0.870237	1.95578	0.0504911	1	64.2716	47.893	0.000513
ENSBTAG00000005263	KLHL2	824.113	0.156321	0.0799416	1.95545	0.0505305	1	842.72	787.242	0.000191057
ENSBTAG00000004394	PKIB	204.209	-0.479379	0.245168	-1.95531	0.0505464	1	181.962	215.731	-0.000111119
ENSBTAG00000047036	GPR39	8.31243	-0.951295	0.486801	-1.95418	0.0506802	1	8.19868	8.65428	-0.000216323
ENSBTAG00000032068	PLA2G4F	12.051	-0.975529	0.499278	-1.95388	0.0507156	1	11.6099	12.3565	-0.00022417
ENSBTAG00000001051	OSCAR	11.8424	-1.13205	0.579435	-1.95371	0.0507351	1	11.3889	12.3235	-0.000279187
ENSBTAG00000002215	GFPT2	463.083	0.466245	0.238678	1.95345	0.0507663	1	485.431	404.315	0.000109905
ENSBTAG00000029474	5S_rRNA	10.8711	0.914859	0.468571	1.95244	0.0508855	1	11.0505	10.4966	0.000204223
ENSBTAG00000051443	ENSBTAG00000051443	39.9983	-0.59041	0.302435	-1.95219	0.0509158	1	37.7402	41.5916	-0.000124446
ENSBTAG00000007599	IKBKB	614.567	0.231544	0.118679	1.951	0.0510568	1	631.949	573.134	0.000136723
ENSBTAG00000018645	DLX5	6.64818	-1.47772	0.757539	-1.95068	0.0510952	1	6.40612	6.79829	-0.000414899
ENSBTAG00000016398	DNAJC22	21.9044	-1.04605	0.53626	-1.95064	0.0510995	1	20.6741	23.5217	-0.000247075
ENSBTAG00000050192	ENSBTAG00000050192	3.79842	1.74468	0.894895	1.94959	0.0512252	1	3.79948	3.69123	0.000526094
ENSBTAG00000006988	M1AP	19.7323	0.80288	0.411974	1.94886	0.0513119	1	20.2543	18.7737	0.00017068
ENSBTAG00000046985	bta-mir-652	31.752	-0.882253	0.452819	-1.94836	0.0513723	1	29.6381	33.7171	-0.000193132
ENSBTAG00000049815	ENSBTAG00000049815	91.3105	0.546112	0.280314	1.94822	0.0513889	1	96.2783	84.078	0.000117269
ENSBTAG00000016580	TEF	1429.66	-0.153674	0.0788947	-1.94783	0.0514349	1	1371.13	1472.85	-0.00019254
ENSBTAG00000051716	ENSBTAG00000051716	1.34829	-3.13978	1.61249	-1.94716	0.051515	1	1.33139	1.36799	-0.00100214
ENSBTAG00000017951	POLD4	284.716	-0.290917	0.149454	-1.94653	0.0515913	1	270.151	302.067	-0.000117542
ENSBTAG00000001945	ARG2	51.666	0.891006	0.457775	1.94638	0.0516085	1	52.9855	45.5138	0.000195223
ENSBTAG00000053745	ENSBTAG00000053745	70.8016	0.506062	0.260117	1.94552	0.0517126	1	66.3899	60.0228	0.000112196
ENSBTAG00000014171	NAPEPLD	310.564	-0.237019	0.121853	-1.94512	0.0517605	1	299.459	327.326	-0.000133572
ENSBTAG00000015988	MYH11	597.967	0.860762	0.442706	1.94432	0.051857	1	635.723	483.644	0.000185749
ENSBTAG00000005504	TP53INP2	58.5971	1.02936	0.529425	1.9443	0.0518589	1	59.0267	49.197	0.000239118
ENSBTAG00000000899	TMEM17	137.169	-0.435585	0.224106	-1.94366	0.0519364	1	131.044	150.331	-0.00010707
ENSBTAG00000040093	FOXI3	2.8601	2.86731	1.4757	1.94302	0.0520141	1	2.79665	2.7479	0.000925094
ENSBTAG00000013832	TRIT1	502.945	0.252342	0.129885	1.94282	0.0520383	1	521.654	469.822	0.000127549
ENSBTAG00000050241	U6	2.52571	-3.30892	1.70324	-1.94272	0.0520499	1	2.39079	2.46579	-0.00103251
ENSBTAG00000032704	NAPB	447.274	0.213329	0.109829	1.94238	0.0520906	1	453.363	414.937	0.000144253
ENSBTAG00000020148	TEK	718.942	-0.300837	0.154984	-1.94109	0.0522474	1	671.332	771.82	-0.000114878
ENSBTAG00000024950	ACE	451.958	-0.505011	0.260224	-1.94067	0.0522977	1	414.195	517.775	-0.000111424
ENSBTAG00000016259	KIAA1958	473.545	0.22676	0.116912	1.93958	0.0524313	1	494.932	449.525	0.000137194
ENSBTAG00000011838	PCED1B	577.194	-0.157625	0.0812848	-1.93917	0.0524803	1	572.614	611.809	-0.000186442
ENSBTAG00000003018	FSTL3	3317.8	0.380642	0.196387	1.93822	0.0525961	1	3661.59	3035.39	0.000106311
ENSBTAG00000004034	SESN3	2483.54	-0.181631	0.0937263	-1.93788	0.0526375	1	2366.58	2574.76	-0.000164124
ENSBTAG00000038326	ENSBTAG00000038326	122.979	-0.676247	0.348975	-1.93781	0.0526465	1	111.671	137.602	-0.000138026
ENSBTAG00000010786	TACC2	2211.12	0.26161	0.135076	1.93676	0.0527744	1	2378.08	2096.41	0.000123758
ENSBTAG00000022013	CBR4	1146.6	-0.202089	0.104372	-1.93624	0.0528382	1	1149.08	1259.94	-0.000149714
ENSBTAG00000049845	HOXD8	473.557	-0.267401	0.138127	-1.9359	0.0528794	1	451.36	505.662	-0.000121951
ENSBTAG00000046547	CIDEA	30.8089	-0.881111	0.455144	-1.93589	0.0528807	1	29.2911	33.1542	-0.000189485
ENSBTAG00000049181	ENSBTAG00000049181	1.14042	-2.85735	1.47705	-1.9345	0.0530516	1	1.12771	1.15245	-0.000909603
ENSBTAG00000018024	NR1D2	1408.43	-0.245075	0.126704	-1.93424	0.053084	1	1333.48	1495.06	-0.000128933
ENSBTAG00000007460	RAB11FIP2	1417.32	-0.146101	0.0755373	-1.93416	0.0530931	1	1385.74	1482.35	-0.000198876
ENSBTAG00000017872	ZNF304	688.478	0.22216	0.114945	1.93275	0.0532671	1	698.831	634.049	0.000138342
ENSBTAG00000009506	NAGA	968.8	-0.193461	0.100178	-1.93117	0.0534621	1	953.997	1038.31	-0.000154416
ENSBTAG00000001610	SLC4A1	2.3272	-1.95572	1.01272	-1.93116	0.0534634	1	2.28114	2.38071	-0.000596491
ENSBTAG00000003432	ZAN	21.4714	0.939687	0.486691	1.93077	0.0535118	1	21.1826	19.5927	0.000205715
ENSBTAG00000044708	bta-mir-2377	1.03088	3.50042	1.813	1.93074	0.0535156	1	1.03083	1.01483	0.00104901
ENSBTAG00000011634	ACP3	1.74681	-3.01832	1.56389	-1.93001	0.0536054	1	1.70363	1.73238	-0.000945145
ENSBTAG00000020589	ENTPD1	130.959	-0.377494	0.195607	-1.92986	0.0536244	1	126.836	142.644	-0.000105411
ENSBTAG00000020813	ENSBTAG00000020813	8.52802	1.78523	0.925065	1.92985	0.053626	1	8.47806	7.95104	0.000526973
ENSBTAG00000003832	MFAP2	2703.54	0.485142	0.251479	1.92916	0.0537114	1	3019.18	2409.03	0.000108094
ENSBTAG00000003147	JAK1	6705.27	-0.162384	0.0841796	-1.92901	0.0537293	1	6511.1	7054.41	-0.000179566
ENSBTAG00000012241	POLD2	441.76	-0.18789	0.0974133	-1.92879	0.0537564	1	426.311	461.958	-0.000157893
ENSBTAG00000016175	SPNS3	92.5285	-0.356314	0.184748	-1.92865	0.0537741	1	89.8533	98.2884	-0.000106434
ENSBTAG00000030543	SLC6A16	109.811	1.78116	0.924237	1.92717	0.0539588	1	111.471	71.2029	0.000523198
ENSBTAG00000032183	NELL2	163.36	-0.586612	0.304422	-1.92697	0.0539835	1	147.117	180.386	-0.000119908
ENSBTAG00000047418	SLC25A6	15181.9	-0.21422	0.111173	-1.9269	0.0539924	1	14717	16341.6	-0.000141438
ENSBTAG00000005954	TERB2	3.0966	1.83562	0.952784	1.92658	0.0540317	1	3.08546	3.00703	0.000544615
ENSBTAG00000039283	ENSBTAG00000039283	671.156	0.630144	0.327216	1.92578	0.0541323	1	735.664	566.192	0.000127004
ENSBTAG00000015802	CREB3L2	3429.71	-0.199929	0.103842	-1.92532	0.0541895	1	3430.7	3777.92	-0.000149312
ENSBTAG00000015974	FLVCR1	736.093	0.227983	0.118419	1.92522	0.0542018	1	758.944	688.322	0.000134566
ENSBTAG00000016071	HHIP	1352.62	-0.50007	0.259785	-1.92493	0.0542377	1	1235.7	1551.33	-0.000108826
ENSBTAG00000008241	MRPS5	676.023	0.172969	0.0898583	1.92491	0.0542404	1	673.548	625.512	0.000168982
ENSBTAG00000012624	PDZRN4	127.495	0.807886	0.41976	1.92464	0.0542747	1	128.252	103.606	0.000166448
ENSBTAG00000022484	SOX21	4.38131	1.8638	0.968589	1.92424	0.0543242	1	4.36523	4.22563	0.000553912
ENSBTAG00000013341	GYG2	452.415	-0.195661	0.101691	-1.92407	0.0543462	1	447.42	485.816	-0.000151814
ENSBTAG00000023426	FAIM	204.892	-0.257658	0.133917	-1.92401	0.0543528	1	198.296	217.296	-0.000123275
ENSBTAG00000045847	CTXN2	1.09223	3.00928	1.56432	1.9237	0.0543924	1	1.09941	1.07852	0.000933252
ENSBTAG00000047764	ENSBTAG00000047764	40.5458	1.33538	0.695141	1.92102	0.0547295	1	38.0968	32.2118	0.000341472
ENSBTAG00000006529	PDSS1	222.631	0.201476	0.104899	1.92066	0.054774	1	228.748	213.128	0.000147634
ENSBTAG00000009833	DTHD1	1.69149	3.53522	1.84099	1.92029	0.0548216	1	1.66397	1.63767	0.00103711
ENSBTAG00000055047	ENSBTAG00000055047	1.45642	-2.66666	1.38904	-1.91978	0.0548859	1	1.42699	1.44609	-0.000833987
ENSBTAG00000004118	ALAS1	1369.89	1.01317	0.527771	1.91971	0.0548949	1	1481.58	1062.68	0.000225679
ENSBTAG00000045835	HOXB5	14.4082	1.08445	0.56522	1.91863	0.0550306	1	14.4043	13.4199	0.000249036
ENSBTAG00000050440	PAG20	1.64823	-4.9104	2.55977	-1.9183	0.0550731	1	1.51623	1.62035	-0.00117609
ENSBTAG00000005828	MERTK	1753.44	0.456312	0.237903	1.91806	0.055104	1	1917.52	1535.6	0.00010475
ENSBTAG00000026403	CREBBP	8176.66	-0.146534	0.0764148	-1.91762	0.0551594	1	8024.97	8625.15	-0.00019493
ENSBTAG00000013611	SCLT1	389.506	0.223973	0.116827	1.91714	0.05522	1	393.406	359.705	0.000135214
ENSBTAG00000040551	ZBTB1	1320.5	-0.111464	0.0581579	-1.91657	0.0552927	1	1263.08	1328.39	-0.000252388
ENSBTAG00000052421	ENSBTAG00000052421	28.9022	0.642524	0.335363	1.91591	0.0553772	1	29.0721	26.9211	0.000127635
ENSBTAG00000054933	ENSBTAG00000054933	1783.78	-0.217784	0.113712	-1.91523	0.0554638	1	1677.08	1861.69	-0.00013789
ENSBTAG00000029901	bta-mir-23a	2.70363	2.46911	1.28935	1.91501	0.0554916	1	2.63883	2.57717	0.000766135
ENSBTAG00000020445	ZNF398	765.339	-0.196702	0.102728	-1.9148	0.0555185	1	729.275	795.597	-0.000149663
ENSBTAG00000048807	ENSBTAG00000048807	1.08422	3.31819	1.73404	1.91356	0.0556769	1	1.07093	1.05586	0.000985999
ENSBTAG00000024980	VIT	3.05072	-1.62777	0.851128	-1.91249	0.0558133	1	3.01211	3.11576	-0.000451175
ENSBTAG00000020578	PRDM6	223.135	-0.301734	0.157783	-1.91234	0.0558327	1	216.878	242.624	-0.000111134
ENSBTAG00000013249	SALL2	773.652	-0.28492	0.149064	-1.91139	0.0559542	1	755.639	855.894	-0.00011439
ENSBTAG00000038496	CR2	16.6355	0.898818	0.470259	1.91133	0.0559627	1	16.7672	15.6628	0.000188254
ENSBTAG00000004664	COQ4	284.435	-0.290517	0.152085	-1.91022	0.0561044	1	269.024	300.081	-0.00011304
ENSBTAG00000024874	MAD2L1	197.544	0.40863	0.213993	1.90955	0.056191	1	200.019	174.834	0.000102401
ENSBTAG00000033190	PGM5	1781.32	-0.242389	0.12697	-1.90903	0.0562587	1	1701.22	1909.25	-0.000126458
ENSBTAG00000018924	QRICH1	2375.96	-0.0822472	0.0430846	-1.90897	0.056266	1	2332.01	2424.82	-0.000336594
ENSBTAG00000014649	CPT2	481.734	-0.249983	0.131145	-1.90616	0.0566296	1	477.704	531.281	-0.000123388
ENSBTAG00000010129	SLITRK5	84.9887	-0.722972	0.379333	-1.9059	0.0566628	1	74.4135	90.5778	-0.000142159
ENSBTAG00000042865	SNORD36	6.04564	1.25731	0.659723	1.90582	0.0566739	1	6.09091	5.85392	0.000305199
ENSBTAG00000019977	PCDH10	136.247	-0.496354	0.260492	-1.90545	0.0567222	1	126.392	147.744	-0.000105949
ENSBTAG00000006899	JPH3	51.8221	0.741091	0.389176	1.90426	0.0568767	1	51.6306	45.206	0.000145893
ENSBTAG00000018358	STAC3	52.4193	0.533031	0.279969	1.9039	0.0569236	1	54.5651	49.3525	0.000109416
ENSBTAG00000024420	COL28A1	1028.21	-0.605849	0.318535	-1.90199	0.0571725	1	806.287	1042.4	-0.000119149
ENSBTAG00000017299	KLC1	2296.4	0.209278	0.110041	1.90182	0.057195	1	2352.5	2126.34	0.000140289
ENSBTAG00000008938	SRC	1542.5	-0.187538	0.0986418	-1.90121	0.057275	1	1535.13	1673.89	-0.000153587
ENSBTAG00000020600	RHOD	34.4617	0.601388	0.316344	1.90106	0.0572943	1	35.0662	32.2686	0.000118304
ENSBTAG00000009212	APOA2	1.67311	2.89219	1.52175	1.90057	0.057358	1	1.67125	1.64211	0.000870284
ENSBTAG00000010371	CHAC1	16.4844	-0.875775	0.460842	-1.90038	0.0573832	1	15.9123	17.1367	-0.000179042
ENSBTAG00000013706	MEGF9	421.337	0.536816	0.282541	1.89996	0.0574388	1	433.216	356.693	0.000109318
ENSBTAG00000008495	AP3B2	62.4816	0.580962	0.305816	1.89971	0.0574708	1	63.4762	56.4412	0.000115031
ENSBTAG00000010610	DDIT4L	85.1469	-0.496248	0.261231	-1.89965	0.0574785	1	81.0042	92.2861	-0.000105199
ENSBTAG00000010704	LRRC4	35.1149	1.25596	0.6613	1.89923	0.0575337	1	34.988	29.6722	0.000301877
ENSBTAG00000011802	COL6A1	34791.8	-0.274241	0.144477	-1.89817	0.0576736	1	32603	37053	-0.000115255
ENSBTAG00000054050	ENSBTAG00000054050	43.5893	0.990011	0.521791	1.89733	0.0577842	1	41.0706	35.834	0.000211609
ENSBTAG00000052600	ENSBTAG00000052600	90.2642	-1.01652	0.535792	-1.89722	0.0577985	1	72.9556	95.6951	-0.000219816
ENSBTAG00000019215	THOC1	716.349	0.231434	0.12199	1.89717	0.0578061	1	726.169	656.177	0.000129111
ENSBTAG00000012848	PTPRU	185.445	0.323747	0.170789	1.89559	0.0580138	1	200.619	180.236	0.000105741
ENSBTAG00000008538	DNAI1	8.04354	-1.15932	0.611891	-1.89465	0.0581385	1	7.83522	8.28322	-0.000266
ENSBTAG00000004572	RNF183	3.72039	-2.04966	1.08203	-1.89428	0.0581876	1	3.62003	3.78053	-0.000598643
ENSBTAG00000053737	ENSBTAG00000053737	1.25849	-2.99417	1.5811	-1.89373	0.058261	1	1.23782	1.26824	-0.000885741
ENSBTAG00000005718	PLIN2	1016.06	-0.175812	0.0928628	-1.89324	0.0583254	1	983.877	1064.86	-0.000161072
ENSBTAG00000015329	MINDY1	1366.04	-0.262532	0.138736	-1.89232	0.0584489	1	1335.85	1506.16	-0.000117659
ENSBTAG00000002917	PRKAG2	547.653	0.286323	0.151338	1.89194	0.0584992	1	561.846	502.53	0.000111663
ENSBTAG00000046583	TMEM61	4.69266	1.54073	0.814389	1.89189	0.0585056	1	4.73898	4.54409	0.000404501
ENSBTAG00000014727	RFC4	335.306	0.236975	0.125302	1.89123	0.0585938	1	330.552	301.83	0.000126072
ENSBTAG00000043109	ENSBTAG00000043109	3.29097	-2.00358	1.0596	-1.89088	0.0586398	1	3.19241	3.30743	-0.000578789
ENSBTAG00000052792	ENSBTAG00000052792	1.07326	-3.19499	1.68999	-1.89054	0.0586864	1	1.0601	1.0752	-0.000925526
ENSBTAG00000048029	MMP1	2.32119	-3.04966	1.61442	-1.88901	0.0588911	1	2.22872	2.2869	-0.000891884
ENSBTAG00000013674	EDNRA	5318.95	-0.221312	0.117172	-1.88879	0.0589202	1	5154.5	5737.97	-0.000132362
ENSBTAG00000030060	bta-mir-584-2	1.77863	2.94188	1.55758	1.88875	0.0589257	1	1.76319	1.73086	0.000866293
ENSBTAG00000022399	ENSBTAG00000022399	9.42023	1.0732	0.568265	1.88855	0.0589521	1	9.32986	8.968	0.000235174
ENSBTAG00000024269	TGFBR3	9742.11	-0.25242	0.133744	-1.88733	0.0591153	1	9403.8	10636.4	-0.000120092
ENSBTAG00000052936	ENSBTAG00000052936	4.81872	1.32475	0.70196	1.88722	0.0591304	1	4.85846	4.70467	0.000321493
ENSBTAG00000032148	TMEM117	172.26	0.319875	0.169495	1.88722	0.0591306	1	182.904	164.096	0.000105266
ENSBTAG00000016309	ATP6V1D	960.671	0.16815	0.0891058	1.88708	0.05915	1	961.832	894.95	0.000166469
ENSBTAG00000016844	ADGB	100.266	0.409638	0.217108	1.8868	0.0591877	1	96.8888	87.2981	9.97259e-05
ENSBTAG00000018453	ANKRD37	27.3428	-0.61164	0.324293	-1.88607	0.0592854	1	25.3458	27.0065	-0.000117696
ENSBTAG00000053101	ENSBTAG00000053101	15.9499	0.959896	0.509228	1.885	0.0594297	1	16.2372	15.0798	0.00019911
ENSBTAG00000011694	TIMM23	335.865	0.314577	0.166921	1.88459	0.0594858	1	341.162	303.298	0.000105704
ENSBTAG00000038366	CD1B5	1.48136	3.13152	1.66228	1.88387	0.0595821	1	1.4735	1.44318	0.000902502
ENSBTAG00000008079	NRBP2	390.746	0.353256	0.187541	1.88363	0.0596157	1	415.892	362.199	0.000101357
ENSBTAG00000012090	GGTA1	829.44	-0.208671	0.11079	-1.88348	0.0596357	1	788.917	867.092	-0.00013787
ENSBTAG00000020843	PCSK1	26.6638	1.3401	0.711603	1.88321	0.0596718	1	25.6807	22.5683	0.000325226
ENSBTAG00000038576	GBP6	9.08642	-1.505	0.799204	-1.88313	0.0596831	1	8.49352	8.96039	-0.000386031
ENSBTAG00000053533	ENSBTAG00000053533	10.7188	-0.854593	0.453913	-1.88273	0.0597376	1	10.4979	11.0657	-0.000169245
ENSBTAG00000045893	TIMM29	321.389	0.241361	0.128227	1.8823	0.0597955	1	323.423	295.115	0.000123215
ENSBTAG00000055000	ENSBTAG00000055000	45.1771	0.539985	0.286942	1.88187	0.0598543	1	46.8939	42.6798	0.000107277
ENSBTAG00000002256	YEATS4	378.082	0.226328	0.12027	1.88183	0.0598595	1	385.849	353.372	0.000129131
ENSBTAG00000050786	ENSBTAG00000050786	309.085	-0.627415	0.333414	-1.88179	0.059865	1	265.734	322.077	-0.000119623
ENSBTAG00000004569	GLIPR1L1	6.66118	1.47676	0.785124	1.88093	0.0599819	1	6.49771	6.26969	0.000374305
ENSBTAG00000013052	SDR42E2	4.52104	1.63478	0.869759	1.87958	0.0601654	1	4.54026	4.37799	0.000432625
ENSBTAG00000021879	VCL	5587.71	-0.178223	0.0948739	-1.87853	0.0603087	1	5454.58	5936.3	-0.000156667
ENSBTAG00000053163	ENSBTAG00000053163	5.21126	1.39703	0.744117	1.87743	0.0604595	1	5.27015	5.06874	0.000343182
ENSBTAG00000054790	ENSBTAG00000054790	1.38773	2.8085	1.49624	1.87704	0.0605131	1	1.37584	1.3528	0.000817521
ENSBTAG00000001627	ENSBTAG00000001627	3.80219	1.96007	1.04428	1.87695	0.0605244	1	3.78535	3.68	0.000551223
ENSBTAG00000052791	JUND	2321.1	0.226492	0.120704	1.87643	0.0605965	1	2490.45	2238.89	0.000128305
ENSBTAG00000024219	TRPV6	13.1743	-2.17626	1.15979	-1.87643	0.0605967	1	10.213	12.2143	-0.000626819
ENSBTAG00000002580	MYH14	409.967	-0.679812	0.362347	-1.87614	0.0606367	1	357.17	445.354	-0.000128111
ENSBTAG00000048770	ENSBTAG00000048770	8.45578	1.43781	0.767211	1.87408	0.0609197	1	8.44652	8.01169	0.000356406
ENSBTAG00000043639	7SK	26.285	0.694681	0.370722	1.87386	0.0609499	1	26.6068	24.6466	0.000130619
ENSBTAG00000021223	CRY2	724.065	-0.243335	0.129869	-1.87369	0.0609733	1	687.222	764.337	-0.000121358
ENSBTAG00000002596	VSTM1	24.7536	0.825552	0.440618	1.87362	0.0609827	1	24.5054	22.6738	0.000159865
ENSBTAG00000020060	TXNIP	5504.49	-0.177077	0.0945736	-1.87238	0.0611543	1	5465.72	5955.59	-0.000156516
ENSBTAG00000010822	PLCXD3	751.736	-0.285732	0.152772	-1.87032	0.0614391	1	723.157	821.433	-0.00010915
ENSBTAG00000016221	AMOT	2013.81	-0.190826	0.102036	-1.87017	0.06146	1	1977.55	2166.57	-0.000146366
ENSBTAG00000013105	SYT3	11.0582	1.14662	0.613124	1.87013	0.061466	1	11.0537	10.439	0.00025295
ENSBTAG00000014794	SCYL3	777.539	0.142628	0.0762787	1.86983	0.061507	1	794.054	745.09	0.000190004
ENSBTAG00000044291	7SK	30.777	-0.55473	0.296703	-1.86965	0.0615331	1	29.2142	31.4029	-0.000107409
ENSBTAG00000014981	OTUB2	136.561	-0.280656	0.150124	-1.8695	0.0615529	1	132.249	143.87	-0.000110165
ENSBTAG00000037307	bta-mir-874	5.04706	1.46334	0.782833	1.86929	0.0615824	1	4.9883	4.83912	0.000363284
ENSBTAG00000025893	CDH12	22.9855	-0.815609	0.436336	-1.86922	0.0615921	1	22.0089	24.2286	-0.00015651
ENSBTAG00000019230	PTGER3	21.4709	-1.23001	0.658162	-1.86886	0.0616423	1	19.6875	22.1081	-0.000280426
ENSBTAG00000001509	ELK3	957.368	-0.245661	0.131459	-1.86873	0.0616606	1	919.9	1031.79	-0.000119894
ENSBTAG00000017827	IVL	1.25503	3.60306	1.92848	1.86834	0.0617142	1	1.26064	1.23967	0.000963536
ENSBTAG00000051823	ENSBTAG00000051823	1.59298	-2.65262	1.42097	-1.86678	0.0619329	1	1.56164	1.5818	-0.000763584
ENSBTAG00000047760	DUS1L	568.282	0.245517	0.131588	1.8658	0.0620688	1	589.733	530.766	0.000119559
ENSBTAG00000019051	NAT14	221.337	0.313936	0.168281	1.86555	0.0621047	1	234.079	209.773	0.000103569
ENSBTAG00000050570	ENSBTAG00000050570	11.1946	0.940654	0.504262	1.86541	0.0621245	1	11.2376	10.6921	0.000188498
ENSBTAG00000017448	EFEMP1	15.1014	-0.973839	0.522126	-1.86514	0.0621618	1	14.0895	14.9699	-0.000197884
ENSBTAG00000010151	CA5A	3.39774	2.52815	1.35548	1.86513	0.0621634	1	3.31784	3.23875	0.000726568
ENSBTAG00000043558	ND1	19297.1	0.34917	0.187309	1.86414	0.0623016	1	21892.4	18378.2	9.94574e-05
ENSBTAG00000003581	SETD7	314.059	-0.265154	0.14234	-1.86283	0.0624868	1	302.301	335.379	-0.000113187
ENSBTAG00000033254	PJVK	32.1716	-0.438821	0.23562	-1.86241	0.0625452	1	31.5243	33.5781	-9.73826e-05
ENSBTAG00000010642	ALKBH8	334.54	0.228562	0.122746	1.86207	0.0625932	1	345.24	317.226	0.000125445
ENSBTAG00000031551	PRSS53	144.386	0.378085	0.203072	1.86183	0.0626272	1	149.503	133.587	9.74779e-05
ENSBTAG00000021928	DIPK1B	222.548	-0.338138	0.181623	-1.86175	0.0626378	1	217.126	245.462	-0.000100183
ENSBTAG00000048996	ENSBTAG00000048996	375.267	0.359032	0.192885	1.86138	0.0626903	1	402.347	350.608	9.84217e-05
ENSBTAG00000007434	CD300LG	1828.77	-0.292154	0.156959	-1.86135	0.0626951	1	1790.75	2051.63	-0.000106767
ENSBTAG00000014712	CLPP	391.157	-0.197404	0.106056	-1.86132	0.0626985	1	378.924	411.284	-0.000140884
ENSBTAG00000011319	SLTM	2659.06	0.177496	0.0953732	1.86107	0.0627342	1	2651.59	2439.21	0.000154295
ENSBTAG00000020172	DENND2D	21.8639	-0.991689	0.532869	-1.86104	0.062739	1	20.3358	22.4642	-0.000201976
ENSBTAG00000003425	MGME1	334.042	0.225724	0.12129	1.86102	0.0627409	1	342.251	313.983	0.000126494
ENSBTAG00000019341	NSRP1	928.449	0.322779	0.173462	1.86081	0.0627711	1	944.824	816.941	0.000101815
ENSBTAG00000030030	bta-mir-592	3.9531	1.67517	0.90028	1.86072	0.0627841	1	3.955	3.83064	0.000435783
ENSBTAG00000010875	MSX1	27.1548	-0.684921	0.368156	-1.86041	0.0628278	1	26.6606	29.3071	-0.00012654
ENSBTAG00000011192	GPR87	22.4198	1.08515	0.583308	1.86034	0.062837	1	21.2077	19.5703	0.000230042
ENSBTAG00000002075	MME	405.419	-0.544208	0.292616	-1.8598	0.0629134	1	364.688	436.551	-0.0001049
ENSBTAG00000052118	ENSBTAG00000052118	62.1548	-0.425811	0.228979	-1.85961	0.0629407	1	58.1213	63.4329	-9.67587e-05
ENSBTAG00000018478	RPL7L1	1423.56	0.27973	0.150516	1.85848	0.063101	1	1452.97	1287	0.000109035
ENSBTAG00000051541	COLQ	17.8215	-0.704796	0.379297	-1.85816	0.0631458	1	17.398	18.6327	-0.000130009
ENSBTAG00000016880	TAS2R3	3.05282	2.7668	1.48958	1.85744	0.0632487	1	3.01735	2.93214	0.000782527
ENSBTAG00000052388	HYAL3	65.0779	0.39196	0.211198	1.85589	0.063469	1	66.0037	60.9314	9.63999e-05
ENSBTAG00000025964	MAST4	5682.7	-0.222078	0.119743	-1.85463	0.0636493	1	5360.93	5979.24	-0.000127191
ENSBTAG00000017905	WDR91	1663.94	0.188282	0.101531	1.85443	0.0636778	1	1748.53	1600.92	0.000145544
ENSBTAG00000007374	LHFPL2	4892.09	-0.231704	0.125004	-1.85358	0.063799	1	4861.52	5423.09	-0.000123017
ENSBTAG00000009516	RNF20	2382.77	-0.115033	0.0621613	-1.85055	0.0642342	1	2311.26	2438.85	-0.000228251
ENSBTAG00000049547	ENSBTAG00000049547	474.398	0.315709	0.170632	1.85023	0.0642803	1	494.572	435.772	0.000101552
ENSBTAG00000014917	GTPBP4	1455.84	0.265838	0.143717	1.84973	0.064352	1	1460.73	1296.25	0.000111377
ENSBTAG00000002473	ANGPTL4	218.728	-0.37883	0.204812	-1.84965	0.0643645	1	206.946	236.842	-9.60958e-05
ENSBTAG00000014731	GAPDH	9792.84	-0.199386	0.107802	-1.84955	0.0643787	1	9443	10423.8	-0.000137933
ENSBTAG00000029810	MIR361	6.30355	-1.33411	0.721545	-1.84897	0.0644624	1	6.08423	6.36922	-0.000308041
ENSBTAG00000015309	CFAP300	87.9143	-0.540564	0.292427	-1.84854	0.0645236	1	80.2085	91.5068	-0.000103076
ENSBTAG00000005311	POLR3H	237.249	0.256892	0.138982	1.84839	0.064546	1	244.181	223.237	0.000113711
ENSBTAG00000014626	RARS1	993.843	0.222464	0.120367	1.84822	0.0645705	1	986.092	895.87	0.000126131
ENSBTAG00000052082	ENSBTAG00000052082	32.5923	0.868922	0.47015	1.84818	0.0645762	1	33.0697	29.4915	0.000165349
ENSBTAG00000043315	SNORA61	6.73916	1.31371	0.711166	1.84726	0.0647101	1	6.81021	6.51486	0.000300351
ENSBTAG00000019012	KCTD16	4.04575	-1.67234	0.905346	-1.84718	0.064721	1	3.93742	4.10715	-0.000426463
ENSBTAG00000033153	GRIK2	40.9385	0.686641	0.371727	1.84716	0.0647236	1	42.1977	37.7294	0.000124765
ENSBTAG00000002929	IRF4	62.8936	1.84992	1.00219	1.84588	0.0649093	1	54.0627	40.3708	0.000488468
ENSBTAG00000045080	SNORD5	12.3246	-0.811609	0.439758	-1.84558	0.0649532	1	12.0112	12.7087	-0.000150853
ENSBTAG00000037555	FAM183A	1.02037	3.71371	2.0128	1.84505	0.06503	1	1.02333	1.00491	0.000943482
ENSBTAG00000051227	ENSBTAG00000051227	2.59171	2.67322	1.44938	1.84439	0.0651269	1	2.52021	2.48235	0.00074322
ENSBTAG00000013724	ATG4A	187.845	-0.237693	0.128878	-1.84433	0.065135	1	177.847	192.524	-0.000119502
ENSBTAG00000004257	TAF4B	422.637	0.312694	0.169562	1.84413	0.065164	1	442.237	392.529	0.000101286
ENSBTAG00000047428	ZNF281	892.989	0.1309	0.0709868	1.84401	0.0651821	1	929.146	875.145	0.000200314
ENSBTAG00000038640	ENSBTAG00000038640	48.0043	0.493424	0.267657	1.84349	0.0652571	1	49.2849	44.9357	9.81208e-05
ENSBTAG00000043319	U5	1.55476	2.87158	1.55797	1.84316	0.0653056	1	1.53923	1.51281	0.000790639
ENSBTAG00000000300	NEXMIF	88.6838	-0.290766	0.157803	-1.84259	0.0653895	1	86.4675	93.2828	-0.000104821
ENSBTAG00000020760	SNAP29	227.709	0.34009	0.184661	1.8417	0.0655187	1	238.082	211.169	9.77457e-05
ENSBTAG00000011563	TNFSF13B	26.1037	1.10591	0.600603	1.84134	0.0655719	1	25.1279	22.7016	0.000230615
ENSBTAG00000009217	WNT10A	5.68493	1.98419	1.07822	1.84024	0.0657329	1	5.52213	5.29217	0.000530591
ENSBTAG00000050087	UFSP1	82.587	0.360716	0.196094	1.83951	0.0658408	1	83.5303	76.6344	9.58887e-05
ENSBTAG00000025434	ZFP36L1	7250.36	-0.171748	0.0934342	-1.83817	0.0660372	1	7145.37	7774.99	-0.000154937
ENSBTAG00000050504	ARX	1046.68	-0.347112	0.18884	-1.83812	0.0660443	1	986.474	1160.12	-9.67262e-05
ENSBTAG00000014660	WDR53	168.44	0.35593	0.193642	1.83808	0.0660505	1	170.962	152.982	9.60489e-05
ENSBTAG00000000458	DYNC1LI2	1346.25	-0.134634	0.0732548	-1.83789	0.0660783	1	1315.7	1399.29	-0.000193762
ENSBTAG00000015036	RAD51C	336.261	0.225836	0.122926	1.83716	0.0661863	1	332.284	305.268	0.000123173
ENSBTAG00000000210	ARHGAP31	3984.42	-0.199216	0.108458	-1.8368	0.06624	1	3933.21	4326.55	-0.000136115
ENSBTAG00000025667	ASTN2	600.146	-0.552693	0.300905	-1.83677	0.0662442	1	548.252	696.401	-0.00010296
ENSBTAG00000017599	NR2F1	995.207	-0.303719	0.165356	-1.83675	0.0662462	1	968.211	1114.98	-0.00010183
ENSBTAG00000010297	DHRS11	570.263	0.170171	0.0926727	1.83625	0.0663202	1	583.426	542.272	0.000155888
ENSBTAG00000010668	GEMIN7	186.59	0.248665	0.135455	1.83578	0.0663908	1	191.998	176.489	0.000114639
ENSBTAG00000036106	PRP9	1.14264	-4.97293	2.70974	-1.83521	0.0664752	1	1.0851	1.13882	-0.00103183
ENSBTAG00000018240	CYP2S1	37.6161	-0.898932	0.489831	-1.83519	0.0664776	1	35.1894	40.9385	-0.000170189
ENSBTAG00000021725	PCID2	766.77	0.193837	0.105643	1.83484	0.06653	1	773.449	712.413	0.000138975
ENSBTAG00000005072	CUBN	372.235	0.261203	0.142445	1.83371	0.0666967	1	391.009	351.355	0.000110655
ENSBTAG00000019524	ITGAD	66.4957	1.17993	0.64353	1.83352	0.0667251	1	58.8385	48.6745	0.000251227
ENSBTAG00000049003	ENSBTAG00000049003	342.911	0.208432	0.113686	1.8334	0.0667424	1	350.537	323.337	0.000130661
ENSBTAG00000022382	TMEM218	281.201	-0.298886	0.163081	-1.83275	0.0668401	1	276.926	309.798	-0.000102186
ENSBTAG00000002959	LRCH1	873.419	-0.178906	0.0976428	-1.83225	0.0669145	1	821.308	889.91	-0.000148484
ENSBTAG00000054743	ENSBTAG00000054743	71.5475	0.393168	0.214688	1.83135	0.0670488	1	71.8636	66.13	9.36837e-05
ENSBTAG00000009362	SYNE1	1207	-0.173763	0.0948862	-1.83127	0.0670596	1	1164.09	1258.77	-0.000152187
ENSBTAG00000033510	MPZL2	522.354	-0.445092	0.243226	-1.82995	0.0672574	1	470.303	567.94	-9.39408e-05
ENSBTAG00000004581	MS4A14	3.8402	2.36431	1.2921	1.82982	0.067277	1	3.74415	3.66428	0.00064231
ENSBTAG00000032152	TMPRSS6	10.6062	-0.863258	0.471871	-1.82944	0.0673342	1	10.4047	11.0077	-0.000160009
ENSBTAG00000018291	C11H2orf68	683.369	-0.169523	0.0926716	-1.82929	0.0673566	1	675.728	726.826	-0.000155229
ENSBTAG00000010810	UCK1	636.377	-0.174186	0.0953219	-1.82735	0.0676471	1	603.382	650.267	-0.000151205
ENSBTAG00000021808	CACNB3	627.832	-0.286639	0.156908	-1.8268	0.0677299	1	598.95	680.039	-0.000103794
ENSBTAG00000021988	SOCS4	561.691	0.166738	0.091299	1.82628	0.0678074	1	573.535	535.695	0.000157031
ENSBTAG00000052532	ENSBTAG00000052532	219.474	0.234717	0.128525	1.82624	0.067814	1	230.209	211.773	0.000118219
ENSBTAG00000026972	MYF5	1.98949	2.8728	1.5731	1.8262	0.0678196	1	1.94707	1.91285	0.000770652
ENSBTAG00000000039	SIRT7	198.949	0.292886	0.160382	1.82617	0.067824	1	201.557	183.085	0.00010251
ENSBTAG00000017455	ADAM9	1441.48	-0.173192	0.0948541	-1.82588	0.0678687	1	1435.72	1554.53	-0.000151728
ENSBTAG00000001822	SNX10	197.424	0.440849	0.24145	1.82585	0.0678736	1	201.637	174.23	9.33574e-05
ENSBTAG00000006718	NVL	1199.06	0.13339	0.0730917	1.82496	0.0680065	1	1211.34	1138.23	0.000192724
ENSBTAG00000045716	U5	7.14024	1.2877	0.705677	1.82478	0.0680348	1	7.146	6.83801	0.000282809
ENSBTAG00000019371	CNR2	7.03479	-1.34802	0.73885	-1.82449	0.068078	1	6.7975	7.22025	-0.000302575
ENSBTAG00000019350	SLC25A21	26.759	0.582857	0.319552	1.82398	0.0681545	1	27.0279	25.3073	0.000105034
ENSBTAG00000003956	SGCA	105.042	-0.58599	0.3215	-1.82267	0.068353	1	101.416	118.887	-0.000105275
ENSBTAG00000001889	C22H3orf14	79.2497	0.348058	0.191064	1.82168	0.068503	1	80.1746	73.9865	9.4855e-05
ENSBTAG00000027201	RAPH1	1150.91	0.161127	0.088488	1.82089	0.0686241	1	1193.44	1110.16	0.000161002
ENSBTAG00000032292	CCDC159	20.6722	0.632294	0.347317	1.82051	0.0686812	1	21.059	19.8288	0.000111612
ENSBTAG00000011240	ENSBTAG00000011240	1.04432	-3.05574	1.67856	-1.82046	0.0686894	1	1.03956	1.05822	-0.000802514
ENSBTAG00000050873	ENSBTAG00000050873	2.2451	1.81818	0.998758	1.82044	0.0686919	1	2.26642	2.21161	0.000460403
ENSBTAG00000007298	TEX29	5.45662	1.45686	0.800406	1.82015	0.0687355	1	5.40827	5.24754	0.000337192
ENSBTAG00000042377	SNORD33	23.5688	-0.63122	0.346946	-1.81936	0.0688561	1	23.1864	25.1885	-0.00011129
ENSBTAG00000053322	ENSBTAG00000053322	0.870805	3.25489	1.78904	1.81935	0.0688579	1	0.870548	0.859057	0.000838192
ENSBTAG00000012501	FTO	1796.68	-0.136391	0.0749731	-1.81919	0.0688819	1	1768.22	1884.05	-0.000187528
ENSBTAG00000053011	ENSBTAG00000053011	37.1364	0.670377	0.368606	1.81868	0.0689601	1	37.6422	34.2566	0.000117569
ENSBTAG00000015077	ENSBTAG00000015077	1157.92	0.254583	0.139997	1.81849	0.0689891	1	1201.46	1073.81	0.000110658
ENSBTAG00000000161	TMEM40	7.74293	1.50103	0.825475	1.81839	0.0690048	1	7.64212	7.32245	0.000351304
ENSBTAG00000050601	ENSBTAG00000050601	3.13096	-1.88273	1.0358	-1.81766	0.0691165	1	3.0728	3.18548	-0.000480214
ENSBTAG00000010355	VPS37A	619.288	-0.169232	0.0931125	-1.8175	0.06914	1	600.727	645.155	-0.000153462
ENSBTAG00000005585	ANXA13	387.471	0.332502	0.182962	1.81733	0.0691666	1	412.737	359.624	9.58267e-05
ENSBTAG00000030690	RADIL	164.353	0.283114	0.15579	1.81727	0.069175	1	176.159	160.361	0.000103409
ENSBTAG00000011975	SERPINB1	576.588	-0.207618	0.114298	-1.81645	0.0693007	1	555.516	607.626	-0.000128641
ENSBTAG00000053836	CCDC71L	94.325	0.345443	0.19023	1.81592	0.0693821	1	98.6701	90.2382	9.44487e-05
ENSBTAG00000012010	PANX1	921.777	-0.148909	0.0820154	-1.81562	0.0694285	1	904.272	966.44	-0.000172077
ENSBTAG00000024086	TMEM35B	138.136	-0.33445	0.184334	-1.81437	0.0696215	1	124.851	138.191	-9.53025e-05
ENSBTAG00000015868	LIG4	529.648	0.140312	0.077374	1.81342	0.0697665	1	537.329	506.64	0.000181441
ENSBTAG00000021569	DDB1	7104.25	-0.113852	0.0628203	-1.81234	0.069934	1	6979	7370.82	-0.000221109
ENSBTAG00000046977	PLA2G2D4	38.2137	1.78958	0.987665	1.81193	0.0699969	1	35.0603	28.9243	0.000445396
ENSBTAG00000017164	LARP4	1847.45	0.159763	0.0881767	1.81185	0.0700096	1	1911.3	1780.38	0.000160639
ENSBTAG00000006158	DZIP3	1688.95	-0.173166	0.0955878	-1.81159	0.0700493	1	1616.26	1750.72	-0.000149371
ENSBTAG00000032711	HTATSF1	93.3341	0.730871	0.403451	1.81155	0.0700556	1	86.3831	73.0614	0.000127586
ENSBTAG00000014326	CDCA8	186.861	-0.299728	0.165457	-1.81152	0.0700611	1	175.703	194.993	-9.96272e-05
ENSBTAG00000048952	ENSBTAG00000048952	80.1228	0.357374	0.197397	1.81043	0.0702293	1	81.5147	75.1907	9.2965e-05
ENSBTAG00000004995	C1GALT1	819.866	-0.23716	0.131004	-1.81033	0.0702447	1	783.472	873.749	-0.000115261
ENSBTAG00000039028	PI3	620.223	0.844188	0.466548	1.80943	0.0703835	1	590.822	426.951	0.000151504
ENSBTAG00000013048	NIPAL3	328.833	-0.216779	0.119829	-1.80907	0.0704403	1	319.672	349.168	-0.000123248
ENSBTAG00000001772	PDCL2	4.70359	-1.49006	0.824074	-1.80817	0.0705808	1	4.58694	4.75027	-0.000342807
ENSBTAG00000006273	SULT4A1	97.7263	0.544984	0.301477	1.80772	0.0706509	1	96.7032	84.1078	9.85965e-05
ENSBTAG00000020775	FIBP	579.862	-0.181417	0.100374	-1.80741	0.0706988	1	563.394	609.693	-0.000142713
ENSBTAG00000029822	ENSBTAG00000029822	30.4625	-0.523063	0.289415	-1.80731	0.0707134	1	29.3299	31.4405	-9.64002e-05
ENSBTAG00000004714	ENSBTAG00000004714	4.55087	-1.34	0.74172	-1.80661	0.0708234	1	4.46551	4.64945	-0.000292821
ENSBTAG00000001710	CMTM8	60.2875	-0.405186	0.224306	-1.8064	0.0708562	1	57.5586	62.6665	-9.08625e-05
ENSBTAG00000047560	C2CD4C	2.38056	2.40153	1.32955	1.80627	0.0708755	1	2.34803	2.29737	0.000630912
ENSBTAG00000042727	SNORD113-1	286.433	-0.368213	0.203872	-1.8061	0.0709031	1	252.666	290.958	-9.18725e-05
ENSBTAG00000001815	ARHGEF5	38.7415	-1.0758	0.595967	-1.80513	0.0710539	1	34.7706	40.164	-0.000211187
ENSBTAG00000054750	ENSBTAG00000054750	326.798	-0.261499	0.144899	-1.80469	0.0711224	1	303.77	335.684	-0.00010704
ENSBTAG00000020664	DNAJC14	1951.05	-0.109704	0.0607966	-1.80445	0.0711607	1	1899.44	1999.61	-0.000227183
ENSBTAG00000009420	SCML2	525.992	0.220069	0.12196	1.80444	0.071162	1	531.212	486.115	0.000121171
ENSBTAG00000008568	SLC25A45	7.94065	-1.10922	0.614844	-1.80407	0.07122	1	7.68677	8.09888	-0.000220574
ENSBTAG00000013329	AP1M1	1337.16	-0.132323	0.0733548	-1.80387	0.071251	1	1312.82	1396.52	-0.000189727
ENSBTAG00000018423	DDX5	10131.5	0.179382	0.0994659	1.80345	0.0713174	1	10347.5	9503.84	0.000143494
ENSBTAG00000013336	EYA2	46.4854	0.857701	0.475682	1.8031	0.0713729	1	45.4011	39.5113	0.000153446
ENSBTAG00000002813	GAB1	3145.77	-0.195113	0.108211	-1.80308	0.0713764	1	3081.19	3380.83	-0.000133431
ENSBTAG00000047426	LYPD6	23.5765	-0.601229	0.333589	-1.8023	0.0714977	1	22.6479	24.191	-0.000104719
ENSBTAG00000022922	ENSBTAG00000022922	22.4158	0.806315	0.447453	1.80201	0.0715437	1	23.0041	21.1076	0.000141601
ENSBTAG00000002098	CDC34	862.416	0.219991	0.122088	1.80191	0.0715602	1	915.963	832.094	0.000120861
ENSBTAG00000001098	PLEKHA3	675.457	-0.140777	0.07814	-1.8016	0.0716087	1	647.184	687.206	-0.000178525
ENSBTAG00000000505	KYAT3	411.763	0.236339	0.131206	1.80128	0.0716591	1	415.715	376.435	0.000114389
ENSBTAG00000014355	MYCBPAP	99.2342	0.382096	0.212182	1.80079	0.0717353	1	101.827	92.0127	9.0733e-05
ENSBTAG00000010265	MGST3	314.352	-0.265998	0.14774	-1.80045	0.0717893	1	302.459	335.169	-0.000105366
ENSBTAG00000052063	ENSBTAG00000052063	2.99329	2.02988	1.12812	1.79936	0.0719619	1	2.97383	2.90626	0.000514938
ENSBTAG00000021775	SLC4A9	2.61531	-2.1936	1.22002	-1.79801	0.0721761	1	2.57084	2.66173	-0.000563912
ENSBTAG00000018169	ITGB4	97.2362	-0.872159	0.48508	-1.79797	0.0721818	1	88.144	111.725	-0.000155861
ENSBTAG00000004091	GTF3C4	1650.94	-0.16706	0.0929245	-1.7978	0.0722089	1	1631.17	1762.6	-0.000151889
ENSBTAG00000004383	FNBP1L	2193	0.297263	0.165349	1.79779	0.0722106	1	2237.03	1941.07	9.85065e-05
ENSBTAG00000044195	SDK2	392.346	-0.328325	0.182635	-1.79771	0.0722224	1	381.748	435.772	-9.41572e-05
ENSBTAG00000002340	STEAP4	8.67734	-1.86794	1.03919	-1.7975	0.072256	1	7.83191	8.60951	-0.00046207
ENSBTAG00000008062	DMRT2	20.6898	0.636134	0.353924	1.79737	0.0722765	1	20.1683	19.1804	0.000109092
ENSBTAG00000019161	NPRL2	778.903	0.184793	0.102849	1.79673	0.0723781	1	821.572	757.097	0.000138785
ENSBTAG00000021647	FCAR	5.41336	2.73726	1.52388	1.79624	0.0724561	1	5.04987	4.83443	0.000706459
ENSBTAG00000034995	ITPRIPL1	919.916	0.372775	0.2076	1.79564	0.0725517	1	979.236	832.023	9.05583e-05
ENSBTAG00000047165	KRT9	1.57402	-2.90826	1.61965	-1.7956	0.0725575	1	1.52719	1.55153	-0.000743349
ENSBTAG00000037673	GSTM1	808.419	-0.303069	0.168787	-1.79557	0.0725628	1	760.095	870.54	-9.73032e-05
ENSBTAG00000003541	ZNF614	381.929	0.202537	0.11281	1.79537	0.0725947	1	394.574	364.63	0.000128228
ENSBTAG00000052126	ENSBTAG00000052126	48.9698	0.444332	0.247609	1.79449	0.0727346	1	50.8158	46.7463	9.01029e-05
ENSBTAG00000021777	DOC2G	120.359	0.387991	0.216276	1.79397	0.0728185	1	122.874	110.021	8.98475e-05
ENSBTAG00000042233	SNORD18	4.07275	1.35784	0.757224	1.79318	0.0729434	1	4.09301	3.97149	0.000293341
ENSBTAG00000042723	ENSBTAG00000042723	22.4619	0.81262	0.453206	1.79305	0.0729654	1	23.0021	21.1807	0.000141401
ENSBTAG00000048070	SNORD92	17.1906	0.786012	0.438538	1.79235	0.0730775	1	17.1333	16.1607	0.000135602
ENSBTAG00000021128	ADD1	5851.8	-0.102419	0.0571539	-1.79198	0.0731356	1	5723.42	6011.41	-0.000239492
ENSBTAG00000004114	MAP3K11	1517.36	0.207779	0.11595	1.79197	0.073138	1	1611.49	1460.84	0.000125092
ENSBTAG00000039157	GPR182	29.2417	-0.893176	0.49864	-1.79122	0.0732575	1	27.5508	31.245	-0.000159549
ENSBTAG00000047191	KCNA6	101.727	0.499027	0.278601	1.79119	0.073263	1	102.422	90.6856	9.26253e-05
ENSBTAG00000005145	PEAK1	3240.65	-0.165038	0.0921402	-1.79116	0.0732673	1	3172.57	3436.94	-0.000152428
ENSBTAG00000019585	MYOM1	130.299	0.355845	0.198688	1.79097	0.0732978	1	132.239	119.223	9.10164e-05
ENSBTAG00000053470	bta-mir-11982	9.44531	0.910352	0.508333	1.79086	0.0733161	1	9.61646	9.1718	0.000163647
ENSBTAG00000049375	ENSBTAG00000049375	13.4881	0.880113	0.491492	1.7907	0.0733421	1	13.7495	12.9281	0.000156326
ENSBTAG00000013346	SIX5	898.386	-0.262987	0.14687	-1.79061	0.0733565	1	895.388	1007.94	-0.000104966
ENSBTAG00000011057	ENSBTAG00000011057	25.5072	-0.723514	0.404325	-1.78943	0.073545	1	24.1639	26.0931	-0.00012278
ENSBTAG00000054156	ENSBTAG00000054156	10.1452	1.03296	0.577348	1.78915	0.0735912	1	10.0689	9.63306	0.000195055
ENSBTAG00000025471	TNF	46.9778	0.850982	0.475668	1.78902	0.073611	1	45.8802	40.3418	0.000149233
ENSBTAG00000004017	PLEKHG2	1265.51	-0.23706	0.132516	-1.78891	0.0736292	1	1207.85	1346.84	-0.000112557
ENSBTAG00000010677	LIMCH1	1132.4	0.207664	0.116121	1.78835	0.0737195	1	1164.78	1058.29	0.00012464
ENSBTAG00000014227	NDFIP2	802.244	-0.219312	0.122637	-1.7883	0.0737277	1	762.134	838.697	-0.000119317
ENSBTAG00000046612	ZNF292	4126.31	-0.107269	0.0600146	-1.78738	0.0738759	1	4010.58	4222.88	-0.000227806
ENSBTAG00000045313	5S_rRNA	1.03773	3.23456	1.80978	1.78726	0.073895	1	1.03344	1.02001	0.000794708
ENSBTAG00000006013	NT5DC3	297.708	-0.186084	0.104193	-1.78595	0.074107	1	296.639	318.492	-0.000136295
ENSBTAG00000051910	FGF10	51.2822	-0.447298	0.250459	-1.78591	0.074113	1	48.6958	53.0053	-8.92994e-05
ENSBTAG00000053675	ENSBTAG00000053675	1.67221	3.18965	1.78637	1.78555	0.0741726	1	1.63795	1.60235	0.000785089
ENSBTAG00000013856	SSBP2	2007.48	-0.202713	0.113537	-1.78544	0.0741901	1	1923.52	2113.94	-0.000126714
ENSBTAG00000020898	CHST12	190.765	-0.269814	0.151258	-1.7838	0.0744567	1	184.327	203.099	-0.000102478
ENSBTAG00000003265	ADD3	3127.77	-0.177929	0.0997597	-1.78357	0.0744931	1	2998.68	3268.37	-0.000141342
ENSBTAG00000020608	ATG9A	951.166	-0.180894	0.101428	-1.78347	0.0745094	1	935.789	1014.87	-0.000139295
ENSBTAG00000014761	PGA5	4.11795	1.53674	0.861718	1.78334	0.0745306	1	4.18945	4.04358	0.000346639
ENSBTAG00000045402	ENSBTAG00000045402	5.17649	-1.09485	0.613959	-1.78326	0.0745435	1	5.0894	5.26932	-0.000210696
ENSBTAG00000010345	XPNPEP2	75.7924	-0.492848	0.27643	-1.78291	0.0746016	1	71.9288	81.3742	-9.12947e-05
ENSBTAG00000001827	GID8	877.805	-0.122521	0.0687312	-1.78262	0.0746488	1	864.214	911.915	-0.000199362
ENSBTAG00000000700	PARVA	1654.12	-0.201122	0.112831	-1.78251	0.0746659	1	1636.85	1802.99	-0.000127123
ENSBTAG00000020125	RBFOX2	3037.89	-0.189948	0.106589	-1.78206	0.0747388	1	2890.53	3164.75	-0.000133327
ENSBTAG00000002267	ANKRD40	1338.21	-0.109291	0.0613336	-1.78191	0.0747644	1	1310.4	1379.39	-0.000222359
ENSBTAG00000039289	ENSBTAG00000039289	119.158	-2.94149	1.65091	-1.78174	0.0747916	1	44.8964	110.018	-0.000734829
ENSBTAG00000021466	COL3A1	57130.3	-0.262581	0.147384	-1.78161	0.0748135	1	54149.8	61192.2	-0.000104005
ENSBTAG00000053223	CTDSPL	1745.31	-0.19415	0.108994	-1.78129	0.0748657	1	1681.07	1844.5	-0.000130755
ENSBTAG00000047336	ENSBTAG00000047336	30.483	-0.886284	0.497583	-1.78118	0.074883	1	27.965	31.5521	-0.000155936
ENSBTAG00000017964	LRRC51	38.0913	0.485016	0.272327	1.78101	0.0749116	1	39.5562	36.6539	9.05838e-05
ENSBTAG00000002979	PIK3R3	511.313	-0.215776	0.121231	-1.77988	0.0750964	1	472.265	515.373	-0.000119713
ENSBTAG00000008109	TMEM97	890.465	-0.355323	0.199671	-1.77954	0.0751505	1	859.213	1007.32	-8.98653e-05
ENSBTAG00000020143	RDH10	847.515	0.409696	0.230275	1.77916	0.0752136	1	889.407	750.571	8.80206e-05
ENSBTAG00000052194	ENSBTAG00000052194	11.9011	0.974908	0.548002	1.77902	0.0752363	1	12.16	11.3823	0.000177325
ENSBTAG00000047647	ENSBTAG00000047647	1.16464	3.14737	1.76975	1.77842	0.0753348	1	1.14122	1.12684	0.00076947
ENSBTAG00000002559	MIOX	5.54025	-1.128	0.634307	-1.77832	0.0753508	1	5.41097	5.6206	-0.000218746
ENSBTAG00000047412	TNFSF18	53.7295	-0.570451	0.320798	-1.77823	0.0753669	1	49.3828	54.8974	-9.79487e-05
ENSBTAG00000004077	YWHAG	4562.43	-0.117965	0.0663542	-1.77781	0.0754357	1	4505.65	4773.6	-0.000205625
ENSBTAG00000018410	EBPL	135.448	-0.277242	0.155965	-1.77759	0.0754708	1	128.635	140.09	-0.000100088
ENSBTAG00000011819	PHF14	1104	-0.162689	0.0915417	-1.77722	0.0755327	1	1065.74	1143.98	-0.000152016
ENSBTAG00000008842	JPH1	880.904	-0.280778	0.157993	-1.77715	0.0755434	1	818.768	931.436	-9.92942e-05
ENSBTAG00000012425	RTL6	294.795	-0.304144	0.171225	-1.77628	0.0756866	1	288.993	326.213	-9.50242e-05
ENSBTAG00000054891	SMIM32	1.02281	3.59771	2.02568	1.77605	0.0757251	1	0.99373	0.977065	0.000833536
ENSBTAG00000051244	ENSBTAG00000051244	5.46674	1.43206	0.807022	1.7745	0.0759802	1	5.36145	5.20336	0.00030945
ENSBTAG00000010722	ENSBTAG00000010722	2.6938	2.11257	1.19053	1.77448	0.0759844	1	2.69528	2.63013	0.000521919
ENSBTAG00000002280	KIF5B	3447.93	0.14917	0.0840645	1.77447	0.0759848	1	3501.43	3268.8	0.000164088
ENSBTAG00000017864	PRPH	16.55	-0.824407	0.464763	-1.77382	0.0760927	1	15.5836	16.5427	-0.000140618
ENSBTAG00000052223	ENSBTAG00000052223	2.30844	2.08873	1.17789	1.77328	0.0761821	1	2.32775	2.27295	0.000514035
ENSBTAG00000000425	ENSBTAG00000000425	14.5349	0.818265	0.461507	1.77303	0.0762242	1	14.6253	13.8262	0.000139162
ENSBTAG00000050322	ENSBTAG00000050322	36.7931	-0.671066	0.378647	-1.77228	0.0763489	1	35.2367	39.2378	-0.00011123
ENSBTAG00000046670	MLX	540.371	0.243731	0.137529	1.77221	0.0763591	1	557.955	505.8	0.000108258
ENSBTAG00000043602	7SK	22.3653	-0.690893	0.38996	-1.7717	0.0764438	1	21.4608	23.2065	-0.000114433
ENSBTAG00000040208	THAP10	5.41712	-1.09928	0.620799	-1.77075	0.0766015	1	5.32734	5.52305	-0.000208619
ENSBTAG00000051675	C15orf65	11.2249	-0.799716	0.451649	-1.77066	0.0766177	1	10.9713	11.5542	-0.000134859
ENSBTAG00000033174	TFAP4	313.587	-0.189989	0.107309	-1.77048	0.0766464	1	301.296	325.046	-0.000131571
ENSBTAG00000014339	PUS3	413.764	0.206343	0.11656	1.77026	0.076683	1	423.419	389.701	0.000122758
ENSBTAG00000043171	7SK	40.8431	0.496863	0.28075	1.76977	0.0767652	1	42.0866	38.8556	9.01716e-05
ENSBTAG00000011465	MYBPH	74.2587	-0.656591	0.371066	-1.76947	0.0768149	1	69.2638	81.9369	-0.000108571
ENSBTAG00000020964	STRIP1	1613.53	0.14786	0.083585	1.76898	0.0768976	1	1661.92	1549.72	0.000164412
ENSBTAG00000054515	ENSBTAG00000054515	1.08547	2.75945	1.56031	1.76853	0.0769727	1	1.09139	1.0743	0.000683078
ENSBTAG00000033621	SMCO4	151.802	-0.281538	0.159218	-1.76825	0.0770187	1	141.972	154.442	-9.81379e-05
ENSBTAG00000005609	ENSBTAG00000005609	15.0805	-0.881292	0.498561	-1.76767	0.0771159	1	14.2388	15.1298	-0.000152208
ENSBTAG00000021568	VWCE	45.0698	0.408975	0.231406	1.76735	0.07717	1	45.8602	42.7558	8.6827e-05
ENSBTAG00000009460	ENSBTAG00000009460	453.173	-0.455439	0.257813	-1.76655	0.0773043	1	393.719	479.414	-8.75922e-05
ENSBTAG00000018833	SVOP	40.745	-0.863195	0.488864	-1.76572	0.0774432	1	36.5069	41.3393	-0.000147735
ENSBTAG00000010235	NOP9	354.993	0.240245	0.136086	1.76539	0.0774987	1	368.081	335.174	0.000108537
ENSBTAG00000047572	ZNF789	79.7503	0.304174	0.172332	1.76504	0.077557	1	80.7986	75.1584	9.38064e-05
ENSBTAG00000005273	IL1R1	252.454	-0.388456	0.220106	-1.76486	0.0775877	1	230.352	266.481	-8.6867e-05
ENSBTAG00000002524	MRI1	397.669	-0.166331	0.0942571	-1.76465	0.0776223	1	385.577	413.313	-0.000146906
ENSBTAG00000048325	U6	6.24167	1.20691	0.684054	1.76435	0.0776734	1	6.16403	5.96779	0.000237445
ENSBTAG00000025848	RBM3	1535.77	0.217312	0.123205	1.76382	0.0777629	1	1561.2	1410.66	0.000116895
ENSBTAG00000050108	ENSBTAG00000050108	95.7594	0.33786	0.191676	1.76267	0.0779568	1	99.0626	90.6858	8.95114e-05
ENSBTAG00000035777	ENSBTAG00000035777	31.8149	-0.466254	0.264629	-1.76191	0.0780841	1	30.3159	32.1932	-8.75783e-05
ENSBTAG00000010498	SLC40A1	1887.52	-0.303419	0.172238	-1.76163	0.0781326	1	1774.7	2040.95	-9.35545e-05
ENSBTAG00000019630	RGL1	2079.8	-0.204392	0.116043	-1.76135	0.078179	1	2021.8	2229.18	-0.000122471
ENSBTAG00000012607	NCAPH2	1033.36	0.168922	0.0959254	1.76097	0.0782427	1	1055.34	978.864	0.000144277
ENSBTAG00000016127	SPINT3	12.6769	1.17503	0.667278	1.76092	0.0782511	1	12.5843	11.7723	0.000227258
ENSBTAG00000030855	CHCHD6	463.814	0.275268	0.156378	1.76027	0.0783623	1	479.41	429.316	9.85514e-05
ENSBTAG00000021013	TUBB4A	28.0204	-0.766111	0.435313	-1.75991	0.0784233	1	26.4101	28.98	-0.000126416
ENSBTAG00000019329	LYL1	151.303	0.303298	0.172392	1.75935	0.0785183	1	157.982	143.878	9.33291e-05
ENSBTAG00000009315	CDON	2217.69	-0.285459	0.162264	-1.75923	0.0785382	1	2083.44	2378.02	-9.63649e-05
ENSBTAG00000050715	ENSBTAG00000050715	9.56784	0.837807	0.476568	1.758	0.0787474	1	9.68892	9.285	0.000140795
ENSBTAG00000020319	ALOX5	135.626	0.38821	0.220829	1.75797	0.0787528	1	137.173	122.187	8.61846e-05
ENSBTAG00000008789	HMG20B	1061.86	-0.184917	0.105228	-1.75731	0.0788651	1	1013.71	1100.39	-0.000132667
ENSBTAG00000011352	TBC1D30	192.912	0.303627	0.172792	1.75718	0.0788871	1	193.561	175.04	9.30475e-05
ENSBTAG00000020490	NACC2	209.36	0.246215	0.140148	1.75682	0.0789479	1	221.136	203.002	0.000105615
ENSBTAG00000028457	5S_rRNA	19.3688	0.61534	0.350315	1.75653	0.0789976	1	19.3689	18.3784	0.000100996
ENSBTAG00000051576	bta-mir-10165	8.52768	-1.00594	0.572701	-1.75648	0.0790063	1	8.2541	8.65376	-0.000180267
ENSBTAG00000011424	TPM2	576.026	-0.189679	0.108008	-1.75615	0.0790624	1	555.462	601.053	-0.000129626
ENSBTAG00000000057	THBS3	606.273	0.284585	0.162108	1.75553	0.0791683	1	628.568	559.098	9.61243e-05
ENSBTAG00000038831	PHYHD1	372.437	-0.390684	0.222562	-1.7554	0.0791915	1	350.336	413.001	-8.58695e-05
ENSBTAG00000007893	SCPEP1	1285.18	-0.170561	0.0971794	-1.75511	0.0792404	1	1270.75	1372.57	-0.000142085
ENSBTAG00000007357	CHSY1	2051.47	0.167621	0.0955807	1.75371	0.0794799	1	2080.32	1927.33	0.000144084
ENSBTAG00000012004	TGFB3	1097.79	-0.216891	0.12378	-1.75223	0.0797336	1	1072.19	1182.21	-0.000115538
ENSBTAG00000029845	bta-mir-411a	7.02475	-1.20912	0.690204	-1.75184	0.079802	1	6.83128	7.19296	-0.000234365
ENSBTAG00000018181	CCDC8	6680.36	-0.258921	0.147832	-1.75146	0.0798663	1	6331.09	7156.47	-0.000101421
ENSBTAG00000051766	ENSBTAG00000051766	1.04544	2.97849	1.7006	1.75144	0.07987	1	1.0291	1.00996	0.000709629
ENSBTAG00000015293	NXPH3	96.2703	-0.449167	0.256684	-1.74988	0.0801385	1	87.1856	97.3695	-8.56915e-05
ENSBTAG00000055106	ENSBTAG00000055106	13.4124	0.90191	0.515429	1.74982	0.0801487	1	13.3896	12.6787	0.000153623
ENSBTAG00000019663	DECR1	921.755	0.289474	0.165448	1.74964	0.0801805	1	980.236	870.818	9.45715e-05
ENSBTAG00000021829	GM2A	410.27	-0.212776	0.121631	-1.74935	0.0802303	1	408.576	445.898	-0.000116926
ENSBTAG00000020340	ZNF830	496.549	-0.206939	0.118298	-1.74929	0.0802404	1	483.05	528.721	-0.000119578
ENSBTAG00000014218	DKK1	13.1215	-1.71095	0.9781	-1.74926	0.0802468	1	11.4175	12.8746	-0.000384985
ENSBTAG00000054022	ZNF250	794.014	-0.230486	0.131812	-1.74859	0.0803614	1	753.34	832.448	-0.000109783
ENSBTAG00000019173	PAG12	1.64833	-3.70265	2.11777	-1.74837	0.0803995	1	1.52356	1.61389	-0.00081148
ENSBTAG00000025314	PRP8	1.41645	-5.09352	2.91467	-1.74755	0.0805427	1	1.31772	1.38768	-0.000906737
ENSBTAG00000004256	ODC1	2586.46	0.336493	0.192601	1.7471	0.0806199	1	2703.36	2336.64	8.80468e-05
ENSBTAG00000015636	SHFL	285.621	-0.226575	0.129717	-1.74668	0.0806923	1	267.859	292.121	-0.000110973
ENSBTAG00000046593	ENSBTAG00000046593	2.91132	2.42466	1.38819	1.74663	0.0807015	1	2.86182	2.7994	0.00058504
ENSBTAG00000021820	DDX39A	452.781	0.237452	0.135985	1.74616	0.0807827	1	449.204	405.915	0.000107084
ENSBTAG00000052709	ENSBTAG00000052709	56.4999	0.776904	0.444958	1.74602	0.0808082	1	54.3299	47.2771	0.000126401
ENSBTAG00000048246	DPP4	98.1423	-0.443783	0.254188	-1.74589	0.0808308	1	95.2689	106.742	-8.5133e-05
ENSBTAG00000015274	PRL	1.21627	-2.63748	1.5113	-1.74517	0.0809557	1	1.19664	1.21147	-0.000633998
ENSBTAG00000002828	RNF185	410.493	0.162248	0.0929967	1.74467	0.0810426	1	424.701	398.429	0.000146857
ENSBTAG00000054330	TUBB2B	244.719	0.96465	0.553125	1.744	0.0811592	1	212.931	158.186	0.000167329
ENSBTAG00000002539	TRIOBP	2224.76	-0.157468	0.0903905	-1.74209	0.0814931	1	2120.63	2281.97	-0.000150465
ENSBTAG00000037072	U1	0.646025	-3.68443	2.11515	-1.74193	0.0815213	1	0.647907	0.661036	-0.000801668
ENSBTAG00000021518	TMPRSS4	4.54357	-1.49893	0.860532	-1.74187	0.0815312	1	4.44337	4.66203	-0.000316867
ENSBTAG00000010063	KDM3B	3603.57	-0.103333	0.0593234	-1.74187	0.0815319	1	3513.43	3689.68	-0.00022436
ENSBTAG00000052972	ENSBTAG00000052972	26.2579	0.868759	0.498776	1.74178	0.0815466	1	26.2755	23.8986	0.000144727
ENSBTAG00000016271	SNRPF	1031.38	0.308368	0.177137	1.74085	0.0817107	1	1054.97	928.742	9.06348e-05
ENSBTAG00000004849	IGSF3	5339.25	-0.289652	0.166428	-1.74041	0.0817878	1	5099.67	5818.34	-9.35405e-05
ENSBTAG00000054319	ENSBTAG00000054319	0.734177	3.57415	2.05391	1.74017	0.0818287	1	0.737069	0.725073	0.000786878
ENSBTAG00000026156	VGLL3	829.358	-0.455073	0.261554	-1.73988	0.0818803	1	762.257	933.33	-8.49042e-05
ENSBTAG00000017901	LAYN	48.0398	-0.45807	0.263322	-1.73958	0.0819331	1	45.6608	49.662	-8.49877e-05
ENSBTAG00000016470	NADSYN1	677.176	-0.234616	0.13488	-1.73944	0.081957	1	646.588	720.776	-0.000107204
ENSBTAG00000047594	CCNO	2.97194	-2.20538	1.2682	-1.73899	0.0820372	1	2.89809	3.03046	-0.000522355
ENSBTAG00000042442	ENSBTAG00000042442	93.3277	-0.585451	0.336732	-1.73863	0.0821001	1	83.34	97.3089	-9.51802e-05
ENSBTAG00000048453	ENSBTAG00000048453	10.0007	-0.797578	0.458763	-1.73854	0.0821156	1	9.85862	10.3482	-0.000129316
ENSBTAG00000046700	ENSBTAG00000046700	21.8326	0.661985	0.380807	1.73838	0.0821446	1	22.1313	20.7237	0.000105446
ENSBTAG00000027696	TTC30B	70.4649	-0.342669	0.197181	-1.73784	0.0822393	1	67.83	73.2979	-8.6576e-05
ENSBTAG00000005275	PKIG	488.714	-0.220775	0.127061	-1.73755	0.0822895	1	477.324	525.516	-0.000112035
ENSBTAG00000043354	SNORD113-9	39.1993	-0.500772	0.28828	-1.7371	0.0823689	1	37.3501	40.4133	-8.70616e-05
ENSBTAG00000015001	OVOL3	5.90494	1.3272	0.764035	1.73709	0.0823714	1	5.86674	5.67316	0.000263929
ENSBTAG00000031752	TMEM256	302.748	0.23003	0.132475	1.7364	0.0824924	1	309.971	284.697	0.000108417
ENSBTAG00000019839	LTBP1	2226.02	0.345569	0.199033	1.73624	0.082521	1	2448.76	2110.81	8.6185e-05
ENSBTAG00000020381	FCF1	205.558	0.295226	0.17004	1.73622	0.0825253	1	210.288	190.35	9.214e-05
ENSBTAG00000006478	C8H9orf64	452.415	-0.213639	0.12305	-1.73619	0.0825297	1	427.569	467.035	-0.0001148
ENSBTAG00000051735	ENSBTAG00000051735	8.38946	1.1138	0.641526	1.73618	0.0825322	1	8.28924	7.96492	0.000203723
ENSBTAG00000045271	bta-mir-2285o-4	2.22225	2.16732	1.24856	1.73586	0.0825885	1	2.21794	2.16033	0.000509871
ENSBTAG00000051779	PFDN1	743.937	0.227583	0.13111	1.73581	0.0825968	1	744.045	676.193	0.000109225
ENSBTAG00000012644	UROD	294.944	0.235689	0.135787	1.73573	0.0826124	1	301.636	276.166	0.000106387
ENSBTAG00000021116	EXOC6	896.801	0.228225	0.131512	1.73539	0.0826725	1	918.139	832.729	0.000108938
ENSBTAG00000031500	SHMT2	504.997	-0.217937	0.125616	-1.73494	0.0827512	1	488.198	533.109	-0.000112837
ENSBTAG00000035572	ENSBTAG00000035572	22.592	-0.769149	0.443385	-1.73472	0.0827907	1	20.8089	22.3215	-0.00012324
ENSBTAG00000045328	ENSBTAG00000045328	3.81932	-1.58418	0.913355	-1.73446	0.0828364	1	3.73281	3.85609	-0.000339488
ENSBTAG00000036431	bta-mir-543	2.58266	-1.91606	1.10481	-1.7343	0.0828652	1	2.51664	2.56388	-0.000438153
ENSBTAG00000001186	SH2D4A	26.4843	-0.854762	0.492988	-1.73384	0.0829463	1	25.0203	28.1598	-0.000140345
ENSBTAG00000047679	DNTTIP2	1776.25	0.210962	0.121683	1.7337	0.082972	1	1792.07	1630.81	0.000115634
ENSBTAG00000049339	ENSBTAG00000049339	571.141	0.142886	0.0824175	1.73368	0.0829747	1	583.742	549.588	0.000163033
ENSBTAG00000003342	AMD1	763.281	0.175916	0.101475	1.73358	0.0829926	1	782.871	724.938	0.000134867
ENSBTAG00000013010	CCDC126	317.02	0.264645	0.152659	1.73357	0.082994	1	332.814	301.117	9.79481e-05
ENSBTAG00000018937	HMOX2	470.778	-0.21358	0.123265	-1.73269	0.0831501	1	459.977	500.942	-0.000114363
ENSBTAG00000018909	CREB5	381.291	0.339497	0.195972	1.73238	0.0832063	1	385.746	339.681	8.62976e-05
ENSBTAG00000001440	PMM2	745.017	0.141822	0.0818828	1.73201	0.0832711	1	755.712	710.596	0.000163861
ENSBTAG00000005090	CEMIP2	1109.45	-0.16615	0.0959425	-1.73177	0.0833149	1	1065.59	1146.39	-0.00014162
ENSBTAG00000054645	ENSBTAG00000054645	20.3065	0.720906	0.416392	1.73132	0.0833952	1	20.3623	19.1162	0.000114062
ENSBTAG00000004305	RGS16	66.7221	0.412116	0.23804	1.73129	0.0833996	1	67.3046	61.6644	8.32702e-05
ENSBTAG00000021390	TMEM89	1.20402	2.75412	1.59089	1.73118	0.0834203	1	1.20783	1.1891	0.000646124
ENSBTAG00000052243	ENSBTAG00000052243	12.2613	0.791926	0.457557	1.73077	0.083493	1	12.0448	11.5933	0.000127022
ENSBTAG00000008868	CAPN3	25.5203	0.882687	0.510008	1.73073	0.0834994	1	25.4268	23.1826	0.000145862
ENSBTAG00000042986	ENSBTAG00000042986	39.6661	0.447401	0.258552	1.73042	0.0835561	1	40.6897	37.8893	8.37226e-05
ENSBTAG00000006235	INTS3	2380.22	-0.120838	0.0698535	-1.72988	0.083652	1	2334.25	2471.23	-0.000190256
ENSBTAG00000018996	PRKN	105.169	0.324753	0.187763	1.72959	0.0837033	1	108.92	99.698	8.74527e-05
ENSBTAG00000036287	SAMD5	39.025	-0.648301	0.374839	-1.72954	0.083712	1	37.2979	41.6347	-0.000102351
ENSBTAG00000020720	C7H1orf35	521.035	0.17547	0.101458	1.72949	0.0837212	1	520.004	483.617	0.000134533
ENSBTAG00000030108	bta-mir-769	3.02608	2.17362	1.25704	1.72916	0.0837808	1	3.00648	2.92849	0.000506925
ENSBTAG00000051399	ENSBTAG00000051399	0.890271	3.63641	2.10319	1.729	0.0838098	1	0.883508	0.868408	0.000781064
ENSBTAG00000011150	PFN2	1985.02	-0.158785	0.0918617	-1.72853	0.083894	1	1967.52	2115.56	-0.000147011
ENSBTAG00000053454	ENSBTAG00000053454	25.6907	0.611892	0.354098	1.72803	0.0839826	1	26.4592	24.5923	9.72261e-05
ENSBTAG00000020403	ZMYM2	3463.26	0.075227	0.0435586	1.72703	0.0841625	1	3494.65	3370.99	0.000300902
ENSBTAG00000003827	RIMS2	52.5146	0.693257	0.401666	1.72595	0.0843557	1	51.1293	45.7465	0.000108762
ENSBTAG00000050385	ENSBTAG00000050385	177.644	0.310147	0.179705	1.72587	0.0843705	1	183.995	165.683	8.88402e-05
ENSBTAG00000021344	USP26	113.608	0.62817	0.364	1.72574	0.0843942	1	112.829	94.7108	9.91002e-05
ENSBTAG00000049566	DNAH6	77.0598	0.687846	0.398595	1.72568	0.0844053	1	73.7983	63.462	0.000107863
ENSBTAG00000030616	ZCCHC10	171.204	-0.207896	0.120494	-1.72537	0.0844616	1	168.967	180.885	-0.000115892
ENSBTAG00000016890	ANKS1A	1524.84	0.173054	0.100303	1.72531	0.0844707	1	1577.77	1457.55	0.00013554
ENSBTAG00000003027	EMX2	500.434	-0.325015	0.188411	-1.72503	0.0845224	1	470.229	541.841	-8.69639e-05
ENSBTAG00000005002	GALE	121.607	0.278962	0.161732	1.72484	0.0845562	1	124.223	114.59	9.38645e-05
ENSBTAG00000055124	ENSBTAG00000055124	42.9212	-0.403466	0.233943	-1.72464	0.0845928	1	42.6779	46.0228	-8.26715e-05
ENSBTAG00000032237	PNLIP	7.23193	1.69296	0.981998	1.72399	0.0847088	1	7.3244	6.87203	0.000367187
ENSBTAG00000038662	GJB6	3.63228	-1.83741	1.06584	-1.72392	0.084723	1	3.49558	3.69759	-0.0004095
ENSBTAG00000029007	U2	0.841791	-2.9565	1.71504	-1.72386	0.0847325	1	0.821902	0.835263	-0.000677874
ENSBTAG00000030493	RERGL	2.5453	2.40814	1.39711	1.72366	0.0847688	1	2.48334	2.42937	0.000562615
ENSBTAG00000049198	ENSBTAG00000049198	3.47974	-2.18489	1.26774	-1.72345	0.0848069	1	3.2374	3.34874	-0.000505997
ENSBTAG00000021377	S100A14	297.977	-0.347295	0.201534	-1.72326	0.0848424	1	284.734	324.822	-8.47698e-05
ENSBTAG00000046509	TENT5C	1433.13	-0.416317	0.24161	-1.7231	0.0848711	1	1303.07	1598.11	-8.24894e-05
ENSBTAG00000045940	MGC148328	2.6896	3.17915	1.84506	1.72306	0.0848785	1	2.47438	2.4403	0.000714025
ENSBTAG00000006985	TM7SF3	982.994	-0.173186	0.100512	-1.72305	0.0848802	1	968.197	1047.36	-0.000135092
ENSBTAG00000015184	SYDE1	613.598	-0.21863	0.126933	-1.7224	0.0849975	1	607.589	668.993	-0.000110935
ENSBTAG00000051210	GSTP1	1300.78	-0.20351	0.118216	-1.72151	0.0851584	1	1287.99	1415.44	-0.000117408
ENSBTAG00000051503	EFCAB8	7.26107	1.08808	0.632175	1.72117	0.0852206	1	7.31598	6.99824	0.00019334
ENSBTAG00000050864	bta-mir-12042	9.0693	1.00331	0.583013	1.7209	0.0852685	1	9.08885	8.72278	0.000172003
ENSBTAG00000001385	ZSCAN2	691.325	-0.177725	0.103274	-1.7209	0.0852686	1	672.93	727.428	-0.00013171
ENSBTAG00000020466	CNTN5	30.3949	0.796505	0.463058	1.7201	0.0854147	1	31.0361	28.0564	0.000126317
ENSBTAG00000049393	ENSBTAG00000049393	90.2389	-0.405743	0.235909	-1.71992	0.0854476	1	83.652	92.7207	-8.22031e-05
ENSBTAG00000003444	SYDE2	242.035	0.338336	0.196725	1.71984	0.0854613	1	254.78	225.728	8.51542e-05
ENSBTAG00000053800	5S_rRNA	2.20084	-2.12015	1.23325	-1.71916	0.0855861	1	2.1661	2.22387	-0.000485885
ENSBTAG00000015944	WDR61	575.783	0.307273	0.178793	1.7186	0.0856873	1	585.362	514.278	8.8483e-05
ENSBTAG00000009366	ARF5	311.761	0.217462	0.126569	1.71813	0.0857723	1	322.914	297.111	0.000110854
ENSBTAG00000044027	ITGBL1	9.35894	0.99344	0.57827	1.71795	0.0858057	1	9.49861	9.03484	0.000169013
ENSBTAG00000001280	CLPB	618.879	0.163188	0.0950036	1.71771	0.08585	1	633.737	591.115	0.000141614
ENSBTAG00000032821	SCEL	178.016	0.723928	0.421505	1.71749	0.0858906	1	173.351	140.791	0.000112739
ENSBTAG00000048965	TVP23B	786.448	0.132359	0.0770757	1.71725	0.0859327	1	803.853	756.593	0.000171909
ENSBTAG00000053602	ENSBTAG00000053602	21.9774	-0.655337	0.381648	-1.71712	0.0859564	1	21.213	22.7748	-0.000101886
ENSBTAG00000025335	ENSBTAG00000025335	3.87602	-1.75568	1.02292	-1.71634	0.0860993	1	3.76297	3.95103	-0.000381865
ENSBTAG00000013270	TTC19	372.876	0.21865	0.127408	1.71614	0.0861366	1	386.711	355.194	0.000110124
ENSBTAG00000002751	VSTM5	4.81603	-1.32615	0.772773	-1.71609	0.0861459	1	4.7336	4.95818	-0.000256834
ENSBTAG00000042380	ENSBTAG00000042380	9.67437	-0.963645	0.561711	-1.71555	0.086244	1	9.33982	9.80306	-0.000161473
ENSBTAG00000052996	ENSBTAG00000052996	48.7514	0.757825	0.441803	1.7153	0.0862901	1	48.3276	42.6927	0.000118389
ENSBTAG00000047031	WDR5	681.656	-0.121283	0.0707131	-1.71514	0.0863202	1	670.908	708.103	-0.000186376
ENSBTAG00000009223	SFN	6.56444	-1.59292	0.928878	-1.71489	0.0863653	1	6.15721	6.61243	-0.000333678
ENSBTAG00000031715	PCMTD2	1670.71	-0.195276	0.113881	-1.71474	0.0863928	1	1598.8	1752.69	-0.00012057
ENSBTAG00000004510	SARDH	589.53	0.24956	0.145635	1.71361	0.0866013	1	624.066	561.203	9.95377e-05
ENSBTAG00000004342	CCDC87	33.0047	-0.475141	0.277326	-1.7133	0.0866581	1	32.6087	35.1164	-8.3187e-05
ENSBTAG00000004328	CHST10	871.412	-0.133659	0.0780375	-1.71276	0.086757	1	848.649	902.497	-0.000169436
ENSBTAG00000015098	RABEPK	140.887	-0.303058	0.176985	-1.71233	0.0868352	1	136.791	150.82	-8.84345e-05
ENSBTAG00000006643	C6H4orf19	16.4123	-0.898677	0.524864	-1.71221	0.086858	1	15.384	16.3995	-0.000146161
ENSBTAG00000053847	bta-mir-2482	4.38436	-1.3287	0.776387	-1.71139	0.0870096	1	4.2581	4.3657	-0.000256074
ENSBTAG00000020911	FNBP4	2280.87	0.191385	0.111831	1.71138	0.0870103	1	2337.48	2136.99	0.000122166
ENSBTAG00000038022	ENSBTAG00000038022	20.7206	0.877696	0.512911	1.71121	0.0870433	1	20.6144	19.0097	0.000141461
ENSBTAG00000008939	DNMBP	1339.97	-0.142992	0.083576	-1.71092	0.087096	1	1287.11	1375.72	-0.000158677
ENSBTAG00000003002	WDR75	1054.84	0.224751	0.131389	1.71058	0.0871589	1	1066.95	967.296	0.000107098
ENSBTAG00000012253	AGO1	2641.27	-0.115487	0.0675191	-1.71043	0.0871861	1	2568.03	2713.65	-0.000194284
ENSBTAG00000007895	SLC20A1	1253.6	0.163712	0.0957161	1.7104	0.0871928	1	1290.76	1198.74	0.000140006
ENSBTAG00000049075	PRP14	1.07242	-4.70117	2.74918	-1.71003	0.0872604	1	1.05624	1.09985	-0.000839655
ENSBTAG00000032719	TFRC	950.524	0.384852	0.225064	1.70997	0.0872723	1	908.019	761.298	8.16145e-05
ENSBTAG00000015209	MXD4	1448.46	-0.158524	0.0927135	-1.70983	0.0872971	1	1427.25	1536.04	-0.000144069
ENSBTAG00000012745	PPAN	449.915	0.325981	0.190695	1.70944	0.0873696	1	459.542	403.392	8.53043e-05
ENSBTAG00000010036	POLR3D	1025.44	0.161431	0.0944411	1.70933	0.0873891	1	1045.05	972.292	0.000141622
ENSBTAG00000003514	HSF4	31.0602	0.507074	0.296787	1.70854	0.0875354	1	31.4101	29.3318	8.46573e-05
ENSBTAG00000006876	PMPCB	957.35	0.119054	0.0697209	1.70759	0.0877133	1	970.567	919.659	0.000188057
ENSBTAG00000029793	MIR103A2	11.9939	-0.825357	0.483581	-1.70676	0.0878668	1	11.4997	12.0446	-0.000129974
ENSBTAG00000049868	CT83	2.43928	2.30817	1.35243	1.70669	0.0878806	1	2.42379	2.377	0.000525661
ENSBTAG00000030555	KRT28	3.68615	1.85486	1.08713	1.70619	0.0879719	1	3.65573	3.56251	0.000405092
ENSBTAG00000047600	ROS1	35.2595	0.775607	0.454587	1.70618	0.0879746	1	34.3926	31.0228	0.000120364
ENSBTAG00000011126	STK38	1508.22	-0.212635	0.124637	-1.70604	0.0880013	1	1424.45	1569	-0.000111271
ENSBTAG00000004643	WASL	2239.24	-0.250562	0.146886	-1.70583	0.0880405	1	2147.99	2409.42	-9.83667e-05
ENSBTAG00000050399	ENSBTAG00000050399	13.4402	1.13307	0.664419	1.70536	0.0881277	1	13.5089	12.4939	0.000201244
ENSBTAG00000000456	CPB1	13.2337	1.38895	0.81453	1.70521	0.0881549	1	13.023	12.0092	0.000271109
ENSBTAG00000007394	RPL22L1	1016.37	0.268298	0.157346	1.70515	0.0881657	1	1067.82	942.777	9.39488e-05
ENSBTAG00000016765	C7orf61	39.1241	0.690683	0.405111	1.70492	0.088209	1	38.2957	34.8937	0.000105728
ENSBTAG00000049752	ENSBTAG00000049752	5.15198	1.50042	0.880376	1.7043	0.0883259	1	5.08376	4.94899	0.000302618
ENSBTAG00000037457	MBD2	1101.37	0.123345	0.0723994	1.70367	0.088443	1	1102.43	1043.34	0.000180954
ENSBTAG00000053479	ENSBTAG00000053479	78.3141	0.396109	0.232531	1.70347	0.0884799	1	82.471	74.962	8.07591e-05
ENSBTAG00000005365	OVCH1	54.8071	0.423358	0.248537	1.7034	0.088493	1	56.8398	52.2489	8.06744e-05
ENSBTAG00000038600	LRRC15	8.99648	1.34412	0.789122	1.7033	0.0885113	1	8.95719	8.45031	0.000257863
ENSBTAG00000052438	ENSBTAG00000052438	1.39524	2.49814	1.46834	1.70134	0.0888794	1	1.38092	1.36319	0.000566116
ENSBTAG00000014675	PTCD2	399.323	-0.179939	0.105792	-1.70087	0.0889665	1	379.345	408.513	-0.000127278
ENSBTAG00000032031	ZBTB12	573.114	-0.220783	0.129835	-1.70048	0.0890404	1	552.514	605.285	-0.000107312
ENSBTAG00000008373	ITGA10	181.546	0.32131	0.188996	1.70009	0.0891145	1	190.186	170.905	8.48804e-05
ENSBTAG00000014503	IQCE	1387.07	0.192392	0.113182	1.69985	0.0891594	1	1471.2	1351.92	0.000119993
ENSBTAG00000005658	ECE2	163.986	0.452548	0.266375	1.69892	0.089335	1	167.538	146.991	8.08843e-05
ENSBTAG00000005953	ESX1	17.94	0.9001	0.529975	1.69838	0.0894359	1	17.4638	16.3992	0.000144118
ENSBTAG00000020831	CHD1L	926.384	0.115452	0.0679792	1.69835	0.089442	1	938.236	891.073	0.00019161
ENSBTAG00000012698	HDAC1	1554.2	0.112716	0.0663995	1.69754	0.0895956	1	1591.22	1510.14	0.000195906
ENSBTAG00000015549	PCDH18	2245.36	-0.255679	0.150721	-1.69637	0.0898151	1	2071.29	2333.97	-9.59543e-05
ENSBTAG00000052163	ENSBTAG00000052163	1.21299	3.02005	1.78038	1.69629	0.0898303	1	1.22195	1.199	0.000662318
ENSBTAG00000021904	KIF26A	428.078	0.567136	0.334376	1.6961	0.0898661	1	468.545	384.821	8.86429e-05
ENSBTAG00000016548	TEX12	57.2114	0.504139	0.297288	1.6958	0.0899244	1	55.8943	50.9313	8.32196e-05
ENSBTAG00000017482	ISYNA1	3706.89	-0.258989	0.152745	-1.69556	0.0899685	1	3584.65	4067.52	-9.50439e-05
ENSBTAG00000007074	ZKSCAN8	1215.4	0.173238	0.102197	1.69514	0.0900481	1	1246.43	1153.52	0.000130728
ENSBTAG00000002345	SETD1A	1625.61	0.107004	0.0631257	1.69509	0.0900592	1	1680.06	1599.3	0.00020542
ENSBTAG00000014585	PTGIR	11.051	-0.889641	0.525031	-1.69445	0.090179	1	10.8594	11.5557	-0.000141234
ENSBTAG00000003908	MAPRE1	2114.81	0.184877	0.109135	1.69402	0.0902609	1	2127.98	1953.94	0.000123318
ENSBTAG00000021807	TAC3	12.483	-0.938191	0.553888	-1.69383	0.0902982	1	11.9331	12.6557	-0.00015167
ENSBTAG00000021945	NID2	11536.1	-0.271485	0.160284	-1.69378	0.0903075	1	11156.1	12860.6	-9.20282e-05
ENSBTAG00000015930	DNAL1	199.908	-0.249418	0.147331	-1.69291	0.0904728	1	192.863	210.795	-9.71984e-05
ENSBTAG00000006727	ENSBTAG00000006727	0.739824	3.25724	1.9241	1.69287	0.0904803	1	0.743183	0.733347	0.00069471
ENSBTAG00000009527	TCEANC2	199.54	-0.231585	0.136832	-1.69247	0.0905554	1	191.467	206.634	-0.000102495
ENSBTAG00000017329	GMNN	267.049	-0.208026	0.122933	-1.69219	0.0906097	1	247.371	267.255	-0.000111434
ENSBTAG00000014058	LDB2	546.501	-0.243543	0.143932	-1.69207	0.0906329	1	514.548	574.219	-9.87441e-05
ENSBTAG00000002786	ENSBTAG00000002786	41.4433	1.64616	0.973217	1.69147	0.0907478	1	41.9769	33.2413	0.000339079
ENSBTAG00000054990	ENSBTAG00000054990	31.2318	-0.539893	0.319199	-1.6914	0.0907601	1	30.1838	32.5611	-8.55808e-05
ENSBTAG00000000793	LAMC2	24.9562	-0.85711	0.506813	-1.69118	0.0908033	1	23.8663	26.5143	-0.000133965
ENSBTAG00000051647	ENSBTAG00000051647	128.064	0.2526	0.149396	1.69081	0.0908739	1	132.072	122.449	9.61164e-05
ENSBTAG00000032733	ENSBTAG00000032733	4.92189	1.38437	0.818765	1.6908	0.0908756	1	4.92289	4.75488	0.000265107
ENSBTAG00000049399	ENSBTAG00000049399	32.1938	0.703193	0.415969	1.69049	0.0909336	1	32.4865	29.7456	0.00010593
ENSBTAG00000007321	SREK1	4007.65	0.146736	0.0868162	1.69019	0.0909911	1	4062.6	3797.7	0.000151177
ENSBTAG00000004693	CCDC60	37.3615	-0.482659	0.285578	-1.69011	0.0910061	1	36.2196	39.1342	-8.13745e-05
ENSBTAG00000032761	CALHM3	1.64315	-2.30459	1.36372	-1.68993	0.0910417	1	1.60414	1.62661	-0.000513071
ENSBTAG00000034323	ENSBTAG00000034323	6.88231	-1.71844	1.01701	-1.68971	0.0910843	1	6.46383	6.74271	-0.000358669
ENSBTAG00000003724	BRDT	14.069	0.988461	0.585065	1.68949	0.0911259	1	14.0809	13.2157	0.000162283
ENSBTAG00000000949	DNAJC9	430.156	0.170462	0.100904	1.68934	0.0911539	1	437.347	408.262	0.000131719
ENSBTAG00000049776	ENSBTAG00000049776	1.14403	-2.98032	1.76431	-1.68923	0.0911754	1	1.11389	1.13278	-0.000649234
ENSBTAG00000004224	C7H19orf38	5.07394	1.62028	0.95922	1.68916	0.0911884	1	4.96769	4.84118	0.000330807
ENSBTAG00000002707	IPO4	1401.83	-0.12227	0.0723919	-1.68899	0.0912206	1	1368.41	1447.74	-0.000179353
ENSBTAG00000005190	TSC1	2631.18	-0.140928	0.083457	-1.68863	0.0912904	1	2591.16	2767.71	-0.000156696
ENSBTAG00000003934	PSPC1	1796.04	0.134402	0.0796197	1.68805	0.091402	1	1830.9	1720.44	0.000163733
ENSBTAG00000005576	CLEC11A	626.595	0.250019	0.148123	1.68791	0.0914277	1	659.871	588.524	9.64689e-05
ENSBTAG00000002687	TSHZ3	416.071	-0.247871	0.146879	-1.68759	0.0914901	1	393.15	436.133	-9.70123e-05
ENSBTAG00000009032	TMEM80	157.037	0.273009	0.161828	1.68703	0.0915975	1	165.024	150.702	9.09894e-05
ENSBTAG00000016349	TEAD2	1179.81	-0.194941	0.115567	-1.68683	0.0916362	1	1144.21	1245.38	-0.000116859
ENSBTAG00000040116	H1-10	2518.5	-0.231562	0.137289	-1.68668	0.0916656	1	2494.97	2765.29	-0.000101806
ENSBTAG00000020475	VIPAS39	1061.49	-0.179072	0.106181	-1.68648	0.0917027	1	1018.03	1104.04	-0.000125672
ENSBTAG00000003191	FSCN1	4175.12	-0.249196	0.147764	-1.68644	0.0917107	1	3913.37	4454.76	-9.65225e-05
ENSBTAG00000000744	DCTN6	482.291	0.214692	0.127357	1.68574	0.0918454	1	503.041	461.513	0.00010782
ENSBTAG00000020312	NCOA2	3028.5	-0.11673	0.069268	-1.68519	0.0919512	1	2942.4	3109.56	-0.000186672
ENSBTAG00000046724	CBX6	1283.89	-0.159212	0.0944887	-1.68499	0.0919912	1	1241.43	1338.89	-0.000139371
ENSBTAG00000011595	IP6K1	2512.43	-0.168373	0.0999359	-1.68481	0.0920257	1	2462.48	2664.57	-0.000132468
ENSBTAG00000012687	INSR	2978.56	-0.181095	0.1075	-1.6846	0.0920661	1	2937.03	3203.38	-0.000124166
ENSBTAG00000049485	ENSBTAG00000049485	12.2472	-0.819955	0.48678	-1.68445	0.0920952	1	11.7688	12.3621	-0.000125622
ENSBTAG00000052140	AIF1L	1557.11	0.399755	0.23741	1.68382	0.0922167	1	1632.49	1380.81	7.88896e-05
ENSBTAG00000020533	FBXO34	807.781	0.12523	0.0743731	1.68381	0.092218	1	814.88	771.532	0.000174226
ENSBTAG00000019832	TGFBR2	3011.08	-0.218536	0.129847	-1.68303	0.0923693	1	2881.44	3203.44	-0.000105977
ENSBTAG00000006083	KLF1	1.47633	2.57933	1.53277	1.6828	0.0924147	1	1.47771	1.45788	0.000569141
ENSBTAG00000049372	bta-mir-6523a	3.48255	1.4534	0.863774	1.68261	0.0924501	1	3.48769	3.39813	0.000281563
ENSBTAG00000016874	DNAJB1	2025.59	-0.257753	0.153196	-1.6825	0.092471	1	1912.62	2142.46	-9.38952e-05
ENSBTAG00000050228	ENSBTAG00000050228	10.5831	1.8631	1.1074	1.6824	0.0924907	1	9.04646	8.71178	0.00039516
ENSBTAG00000016588	TMEM8A	395.933	-0.334626	0.198925	-1.68217	0.0925354	1	391.935	448.121	-8.18197e-05
ENSBTAG00000032424	FSHR	1413.72	0.466045	0.277063	1.68209	0.0925513	1	1579.09	1277.63	7.9832e-05
ENSBTAG00000016097	CACNA1F	12.2938	0.871782	0.518303	1.68199	0.0925702	1	12.0094	11.5342	0.000135529
ENSBTAG00000004377	PHLDB3	327.61	0.196939	0.11711	1.68166	0.0926351	1	333.311	309.165	0.000115154
ENSBTAG00000000406	GPATCH4	234.756	0.266903	0.158723	1.68157	0.0926532	1	241.057	218.544	9.16894e-05
ENSBTAG00000019041	TAFA1	1.80401	3.02788	1.8008	1.68141	0.0926837	1	1.75333	1.69388	0.000649767
ENSBTAG00000026068	ENSBTAG00000026068	1.34917	3.0743	1.82876	1.68108	0.0927469	1	1.31814	1.30248	0.0006567
ENSBTAG00000008010	FLCN	806.297	-0.122491	0.0728716	-1.68091	0.0927801	1	787.43	832.613	-0.000177338
ENSBTAG00000021768	CCNG2	575.899	-0.217277	0.129268	-1.68082	0.0927981	1	545.565	598.235	-0.000106183
ENSBTAG00000031238	SHCBP1L	88.898	0.403921	0.240411	1.68012	0.0929331	1	89.938	81.3953	7.85114e-05
ENSBTAG00000005138	BCL9L	3443.69	-0.136934	0.0815342	-1.67947	0.0930598	1	3379.44	3610.47	-0.000159249
ENSBTAG00000018345	FBXO39	3.5581	1.74996	1.04246	1.67868	0.0932148	1	3.54691	3.44794	0.000362433
ENSBTAG00000003124	MFSD14B	1319.92	-0.17527	0.104411	-1.67866	0.0932174	1	1281.26	1384.04	-0.000126889
ENSBTAG00000046320	CXCR5	1.50297	-2.96528	1.76646	-1.67866	0.0932186	1	1.48739	1.52373	-0.0006372
ENSBTAG00000051072	AQP4	4.71757	1.57495	0.938335	1.67846	0.0932579	1	4.60985	4.47616	0.000313854
ENSBTAG00000045096	bta-mir-2366	2.95402	-1.43167	0.853412	-1.67758	0.0934284	1	2.90545	2.9794	-0.000273873
ENSBTAG00000046078	ENSBTAG00000046078	6.07923	1.26796	0.756018	1.67716	0.0935115	1	5.97009	5.80358	0.000229464
ENSBTAG00000001663	PDF	80.5378	0.289538	0.172643	1.67709	0.0935253	1	82.0325	76.6937	8.69138e-05
ENSBTAG00000017335	HGFAC	95.0215	0.366196	0.218358	1.67704	0.0935344	1	95.9383	87.6798	7.92339e-05
ENSBTAG00000002472	CASP9	508.848	-0.218234	0.130131	-1.67704	0.0935355	1	484.509	532.545	-0.000105343
ENSBTAG00000043571	ND2	19730	0.275605	0.164353	1.67691	0.0935609	1	21729.4	18964	8.93977e-05
ENSBTAG00000002608	SEPTIN2	7625.56	-0.124498	0.074246	-1.67683	0.0935755	1	7479.6	7933.18	-0.000173759
ENSBTAG00000010798	SLC23A1	25.0474	-0.598588	0.357073	-1.67637	0.0936654	1	24.4307	26.3736	-9.00402e-05
ENSBTAG00000015909	PDE8A	995.43	0.263309	0.157103	1.67603	0.0937322	1	1063.8	942.891	9.18869e-05
ENSBTAG00000039388	GPR101	6.2212	-1.44879	0.864626	-1.67562	0.0938126	1	5.87229	6.11634	-0.000277924
ENSBTAG00000008993	ENSBTAG00000008993	208.959	0.338288	0.201937	1.67522	0.0938915	1	221.153	196.626	8.0847e-05
ENSBTAG00000016014	NUP42	237.26	-0.184269	0.110028	-1.67475	0.0939838	1	223.343	238.822	-0.000120883
ENSBTAG00000042124	ENSBTAG00000042124	4.762	1.18717	0.709019	1.67438	0.0940557	1	4.81042	4.64006	0.000207698
ENSBTAG00000052924	NKAIN2	6.16446	1.07755	0.643655	1.67411	0.09411	1	6.17443	5.97696	0.000180317
ENSBTAG00000040350	XIAP	1164.24	-0.134146	0.0801304	-1.6741	0.0941109	1	1118.73	1190.86	-0.000161336
ENSBTAG00000053833	ENSBTAG00000053833	433.053	-0.180511	0.107869	-1.67344	0.0942414	1	415.49	447.782	-0.000122879
ENSBTAG00000001996	SNRNP70	1189.62	0.167342	0.100015	1.67317	0.0942948	1	1199.94	1114.95	0.000131373
ENSBTAG00000051281	ENSBTAG00000051281	25.6303	-0.634487	0.379231	-1.67309	0.0943093	1	24.6457	26.6796	-9.40779e-05
ENSBTAG00000050125	ENSBTAG00000050125	60.8069	0.507995	0.303633	1.67306	0.0943161	1	60.6968	55.2977	8.13321e-05
ENSBTAG00000051947	PTMA	51.5019	0.37052	0.221615	1.67191	0.0945427	1	51.6223	48.4429	7.85707e-05
ENSBTAG00000001777	RPLP2	9232.39	0.281463	0.168374	1.67165	0.0945934	1	10059.5	8761.93	8.77483e-05
ENSBTAG00000005259	UCP3	1.12532	3.35261	2.00609	1.67122	0.0946785	1	1.09902	1.08325	0.000685874
ENSBTAG00000008774	UROC1	86.344	-0.314004	0.187897	-1.67115	0.0946923	1	82.7664	89.616	-8.28783e-05
ENSBTAG00000007063	GPHA2	2.77002	2.11389	1.26544	1.67048	0.0948241	1	2.73609	2.6901	0.000454104
ENSBTAG00000012885	ACAT1	1798.09	0.247718	0.148333	1.67001	0.0949173	1	1825.99	1618.2	9.50611e-05
ENSBTAG00000052736	ENSBTAG00000052736	281.988	-0.272306	0.163107	-1.6695	0.0950185	1	269.836	300.196	-8.92708e-05
ENSBTAG00000013167	SIGLEC1	107.315	-0.494969	0.29656	-1.66903	0.0951108	1	103.317	120.102	-8.0121e-05
ENSBTAG00000007270	GTF2H3	266.915	0.223795	0.134127	1.66854	0.0952087	1	275.538	254.192	0.000102263
ENSBTAG00000020715	PIK3C2G	9.85335	-1.10027	0.659592	-1.6681	0.0952959	1	9.51676	10.2013	-0.00018456
ENSBTAG00000006933	PPP1R10	1444.77	0.124069	0.0743793	1.66806	0.0953033	1	1496.63	1413.69	0.000172519
ENSBTAG00000050065	ENSBTAG00000050065	5.2299	1.27964	0.767681	1.66689	0.0955362	1	5.22082	5.06413	0.000229763
ENSBTAG00000021071	TRIM8	1240.08	-0.12085	0.0725106	-1.66665	0.0955844	1	1235.64	1307.53	-0.000176616
ENSBTAG00000021538	MYO1E	547.961	-0.30607	0.183655	-1.66655	0.0956039	1	518.284	586.179	-8.34187e-05
ENSBTAG00000004215	RARRES2	3289.88	-0.181504	0.108943	-1.66605	0.095704	1	3117.7	3407.64	-0.00012122
ENSBTAG00000025659	ZNF618	1621.85	-0.159339	0.0956517	-1.66583	0.0957472	1	1574.15	1694.32	-0.000136133
ENSBTAG00000016327	SLC28A2	2.79394	-1.95058	1.17096	-1.66579	0.0957549	1	2.75371	2.8427	-0.000409913
ENSBTAG00000045729	ENSBTAG00000045729	1.50505	2.81129	1.68854	1.66492	0.0959278	1	1.4865	1.46175	0.00059923
ENSBTAG00000033731	PRCP	1066.14	-0.145645	0.0874967	-1.66457	0.0959982	1	1046.37	1114.01	-0.000147665
ENSBTAG00000021526	RPRM	671.337	-0.515182	0.309499	-1.66457	0.0959993	1	589.992	739.022	-8.10476e-05
ENSBTAG00000016158	ACAN	71.9962	0.6274	0.376921	1.66454	0.0960044	1	74.1329	64.2013	9.22729e-05
ENSBTAG00000017798	ERH	1059.49	0.224744	0.135031	1.66439	0.0960342	1	1077.49	980.584	0.000101429
ENSBTAG00000014968	ENSBTAG00000014968	15.3804	0.720162	0.433194	1.66245	0.096423	1	15.4569	14.6877	0.000105242
ENSBTAG00000021645	MBD4	339.758	0.215882	0.129878	1.66219	0.0964747	1	346.425	319.612	0.000104389
ENSBTAG00000000770	PGM2L1	293.552	-0.240928	0.144949	-1.66216	0.0964809	1	276.022	301.082	-9.60544e-05
ENSBTAG00000021259	C2CD2	294.212	-0.197579	0.11888	-1.66201	0.0965117	1	290.086	313.571	-0.000112189
ENSBTAG00000005774	VRTN	16.2507	0.744727	0.448309	1.66119	0.0966751	1	15.967	15.1759	0.000109069
ENSBTAG00000051007	ENSBTAG00000051007	24.6445	0.55278	0.332792	1.66104	0.0967056	1	25.097	23.6215	8.37972e-05
ENSBTAG00000040161	ENSBTAG00000040161	10.3675	0.945808	0.569511	1.66074	0.0967664	1	10.3461	9.87553	0.000147649
ENSBTAG00000045633	AGTR1	848.896	-0.308238	0.185651	-1.66031	0.0968515	1	783.094	902.748	-8.25294e-05
ENSBTAG00000017775	SDCCAG8	275.685	0.233106	0.140461	1.65958	0.0969994	1	281.586	259.179	9.81012e-05
ENSBTAG00000020737	SOX8	194.202	0.448909	0.270546	1.65927	0.0970608	1	191.149	167.699	7.71575e-05
ENSBTAG00000026836	ENSBTAG00000026836	2045.08	-0.258941	0.156093	-1.6589	0.0971367	1	1884.37	2127.69	-9.10308e-05
ENSBTAG00000049957	ENSBTAG00000049957	8.53289	1.14068	0.687782	1.65849	0.097219	1	8.38782	8.05316	0.000192353
ENSBTAG00000001675	ITPKA	160.01	-0.308172	0.18584	-1.65827	0.0972638	1	148.773	164.201	-8.23386e-05
ENSBTAG00000039307	YAP1	2585.48	-0.134722	0.0812443	-1.65823	0.0972711	1	2565.06	2732.42	-0.000157662
ENSBTAG00000033504	MAK16	467.032	0.215348	0.129893	1.65788	0.0973415	1	474.523	435.555	0.000104058
ENSBTAG00000049966	ENSBTAG00000049966	1.86065	2.8166	1.69982	1.65699	0.0975207	1	1.82417	1.80606	0.000593671
ENSBTAG00000000188	HS3ST5	23.9355	-0.762749	0.46041	-1.65667	0.0975853	1	22.8379	24.9509	-0.000111535
ENSBTAG00000005280	ADA	133.653	-0.418189	0.25245	-1.65652	0.0976168	1	124.825	140.594	-7.63762e-05
ENSBTAG00000052640	ENSBTAG00000052640	28.5789	0.490019	0.295863	1.65624	0.0976735	1	29.1257	27.391	7.86682e-05
ENSBTAG00000003073	NAA40	591.254	0.157568	0.0951513	1.65598	0.0977265	1	605.754	566.996	0.000135913
ENSBTAG00000002522	SYT5	69.2812	0.423871	0.255974	1.65591	0.0977394	1	71.3373	64.8142	7.63655e-05
ENSBTAG00000009822	PPP4R1	1870.95	-0.118792	0.0717604	-1.6554	0.0978432	1	1863.74	1968.06	-0.000177141
ENSBTAG00000054974	GRM8	192.683	0.539609	0.326107	1.6547	0.0979853	1	201.629	169.918	8.20421e-05
ENSBTAG00000003498	FAT2	313.52	-0.557185	0.336779	-1.65445	0.0980356	1	284.795	356.119	-8.35781e-05
ENSBTAG00000011079	C18H19orf48	998.777	0.222408	0.13443	1.65445	0.0980357	1	1053.33	951.056	0.000101044
ENSBTAG00000045571	ENSBTAG00000045571	1.67872	2.90613	1.7566	1.65441	0.0980439	1	1.66981	1.64031	0.000606604
ENSBTAG00000031107	HS3ST3A1	605.481	-0.280838	0.169778	-1.65415	0.0980968	1	591.44	666.456	-8.60611e-05
ENSBTAG00000001449	SRA1	490.776	0.169726	0.102607	1.65414	0.0980995	1	500.048	466.939	0.000126798
ENSBTAG00000051913	UST	1274.31	-0.183354	0.110849	-1.65408	0.0981105	1	1256.81	1369.55	-0.000118446
ENSBTAG00000050672	U6	1.48706	2.62031	1.58425	1.65398	0.0981311	1	1.4737	1.45308	0.000555385
ENSBTAG00000017393	L3MBTL3	1154.8	-0.118751	0.0718598	-1.65254	0.0984253	1	1121.18	1184.72	-0.00017659
ENSBTAG00000017948	SPIN4	290.306	-0.26228	0.158747	-1.65219	0.0984964	1	279.171	308.841	-8.95524e-05
ENSBTAG00000047591	C23H6orf141	71.3362	-0.368944	0.223379	-1.65165	0.0986059	1	66.3425	72.047	-7.67998e-05
ENSBTAG00000002625	MAP3K7	1428.67	0.151729	0.0918785	1.65141	0.0986548	1	1436.56	1342.87	0.000139938
ENSBTAG00000003958	TMEM220	168.719	-0.569165	0.34466	-1.65138	0.0986611	1	150.005	182.687	-8.44331e-05
ENSBTAG00000053260	ENSBTAG00000053260	6.6454	1.31297	0.795299	1.65092	0.0987553	1	6.46496	6.25881	0.000234132
ENSBTAG00000055056	ENSBTAG00000055056	1.99578	-1.88306	1.14082	-1.65061	0.0988174	1	1.97892	2.01399	-0.000384858
ENSBTAG00000054859	ENSBTAG00000054859	31.294	-0.639991	0.387756	-1.6505	0.0988413	1	30.0197	32.8014	-9.24067e-05
ENSBTAG00000021857	ARHGAP21	4099.49	-0.152876	0.0926253	-1.65048	0.0988443	1	3995.28	4297.77	-0.000138814
ENSBTAG00000008285	OXR1	1915.13	-0.120255	0.0728707	-1.65026	0.0988902	1	1860.17	1965.64	-0.00017399
ENSBTAG00000007558	IL9R	22.2405	1.13312	0.686872	1.64968	0.0990077	1	21.2357	19.4356	0.000188592
ENSBTAG00000047143	U1	20.2125	0.673361	0.408256	1.64936	0.0990743	1	20.2386	19.0572	9.67693e-05
ENSBTAG00000014262	BZW2	1164.69	-0.231326	0.140308	-1.6487	0.0992085	1	1096.31	1220.39	-9.73895e-05
ENSBTAG00000020756	GSK3A	1001.91	-0.0910688	0.0552497	-1.64831	0.0992888	1	984.235	1025.98	-0.000227318
ENSBTAG00000014936	SLC25A51	1114.66	0.113672	0.0689685	1.64817	0.0993182	1	1153.65	1095.21	0.000183208
ENSBTAG00000000748	GAR1	630.053	0.278759	0.169177	1.64774	0.0994069	1	628.157	558.346	8.57793e-05
ENSBTAG00000007847	EED	934.602	0.116577	0.0707744	1.64716	0.0995253	1	939.095	890.254	0.00017859
ENSBTAG00000014458	MROH1	1724.72	0.257743	0.156497	1.64696	0.0995668	1	1844.99	1642.41	9.00209e-05
ENSBTAG00000019944	METAP2	1763.76	0.194563	0.118152	1.64672	0.0996159	1	1784.27	1637.84	0.000111584
ENSBTAG00000036383	bta-mir-329b	15.3279	0.669767	0.406751	1.64663	0.0996351	1	15.3616	14.6734	9.59734e-05
ENSBTAG00000000738	DAPK1	576.782	-0.257246	0.156275	-1.64612	0.0997396	1	546.367	612.04	-9.0046e-05
ENSBTAG00000012626	B4GALT5	1103.09	0.221921	0.134839	1.64582	0.0997999	1	1151.32	1043.65	0.000100174
ENSBTAG00000001807	AKAP8	727.129	0.144064	0.087558	1.64536	0.099896	1	735.322	691.087	0.000145763
ENSBTAG00000007439	TENM4	10416.5	-0.262595	0.159609	-1.64524	0.099921	1	9996.76	11320.2	-8.87439e-05
ENSBTAG00000053238	ENSBTAG00000053238	902.107	0.15255	0.092745	1.64483	0.100004	1	927.662	866.307	0.000138141
ENSBTAG00000018196	WDR43	1528.33	0.196087	0.11923	1.64461	0.10005	1	1540.11	1412.81	0.000110571
ENSBTAG00000008220	C15H11orf71	80.3531	-0.324073	0.197091	-1.64428	0.100118	1	78.3966	84.694	-7.9222e-05
ENSBTAG00000042713	SNORA28	26.8372	0.509842	0.310135	1.64394	0.10019	1	26.5933	25.1748	7.87958e-05
ENSBTAG00000043935	7SK	6.43764	1.12223	0.682784	1.64362	0.100256	1	6.4251	6.19747	0.000184689
ENSBTAG00000000292	TCIRG1	490.211	-0.223503	0.135985	-1.64359	0.100261	1	469.198	516.867	-9.93578e-05
ENSBTAG00000038050	ZNF420	267.966	0.184817	0.112465	1.64332	0.100317	1	273.113	254.951	0.000116117
ENSBTAG00000022209	CABP2	9.88489	-0.794661	0.483598	-1.64323	0.100336	1	9.75597	10.2896	-0.000115363
ENSBTAG00000002432	ABHD13	298.259	0.206352	0.125591	1.64305	0.100373	1	307.702	284.213	0.000105794
ENSBTAG00000007503	STRC	2.81125	1.86629	1.13622	1.64254	0.100479	1	2.80051	2.72889	0.00037674
ENSBTAG00000046922	TWIST1	1231.73	-0.376935	0.229547	-1.64208	0.100573	1	1108.06	1320.33	-7.56486e-05
ENSBTAG00000002988	MACO1	1440.62	0.199625	0.121617	1.64142	0.10071	1	1435.91	1313	0.000108512
ENSBTAG00000001244	PLAT	2820.4	0.291868	0.177888	1.64074	0.100852	1	2926.01	2537.64	8.2893e-05
ENSBTAG00000011268	TMEM64	247.346	-0.224244	0.136688	-1.64056	0.100889	1	236.179	256.171	-9.87438e-05
ENSBTAG00000032656	CPN2	253.509	0.439605	0.268189	1.63916	0.10118	1	273.281	230.757	7.5154e-05
ENSBTAG00000005654	TMSB10	5605.45	-0.217	0.132402	-1.63895	0.101225	1	5378.11	6001.25	-0.000101105
ENSBTAG00000049545	ENSBTAG00000049545	754.933	0.161106	0.0983149	1.63868	0.101281	1	777.637	725.218	0.000130436
ENSBTAG00000050135	TRIM4	1280.86	-0.108997	0.0665308	-1.6383	0.101359	1	1228.61	1291.21	-0.000188523
ENSBTAG00000009509	NDUFA6	689.786	0.224184	0.136864	1.63801	0.10142	1	704.455	643.987	9.84613e-05
ENSBTAG00000001616	ZNF592	1555.48	-0.157695	0.0962732	-1.63799	0.101423	1	1545.73	1666.51	-0.000132894
ENSBTAG00000004094	SPARCL1	12125	-0.187512	0.114505	-1.63759	0.101507	1	11637.7	12677.8	-0.000113885
ENSBTAG00000009294	DEGS2	4.38978	1.26696	0.774148	1.63658	0.101718	1	4.40124	4.2841	0.000218643
ENSBTAG00000040347	GPC6	390.97	-0.305605	0.186757	-1.63638	0.10176	1	365.121	412.345	-8.05524e-05
ENSBTAG00000050013	ENSBTAG00000050013	4.93348	1.07339	0.656438	1.63517	0.102014	1	4.96812	4.82628	0.000171542
ENSBTAG00000049982	bta-mir-10181	68.2487	0.319579	0.195447	1.63512	0.102024	1	68.3537	63.7238	7.88211e-05
ENSBTAG00000013226	HUS1	262.986	0.218356	0.133557	1.63493	0.102064	1	264.27	243.53	0.000100124
ENSBTAG00000027899	ENSBTAG00000027899	65.6578	0.553511	0.338573	1.63484	0.102083	1	67.4246	60.1222	8.14147e-05
ENSBTAG00000009923	CIPC	459.435	-0.202651	0.123992	-1.63439	0.102177	1	448.05	487.956	-0.000106259
ENSBTAG00000047274	KIF21B	6302.6	0.214327	0.13119	1.63372	0.102318	1	6544.26	5852.24	0.00010146
ENSBTAG00000049597	ENSBTAG00000049597	2.15996	2.39088	1.46376	1.63338	0.102388	1	2.14624	2.10152	0.000494835
ENSBTAG00000003569	DZIP1	2267.45	-0.341444	0.209063	-1.63321	0.102424	1	2086.89	2415.67	-7.67146e-05
ENSBTAG00000048320	ENSBTAG00000048320	3.35536	-1.31775	0.806924	-1.63305	0.102458	1	3.3041	3.40061	-0.000230573
ENSBTAG00000020956	MPPED2	404.242	0.303616	0.185974	1.63257	0.102559	1	429.869	375.555	8.04429e-05
ENSBTAG00000054127	ENSBTAG00000054127	164.877	0.321037	0.196761	1.63162	0.102761	1	173.948	156.193	7.83444e-05
ENSBTAG00000016924	CAP2	316.99	-0.28486	0.174654	-1.631	0.10289	1	302.614	336.928	-8.30401e-05
ENSBTAG00000002464	PLCH2	8.88477	-1.30504	0.800538	-1.63021	0.103058	1	8.49291	9.00752	-0.000226616
ENSBTAG00000015541	DLC1	3497.05	-0.184603	0.113241	-1.63018	0.103064	1	3342.49	3667.24	-0.000114396
ENSBTAG00000032163	LTV1	647.148	0.231501	0.142028	1.62997	0.103109	1	663.835	601.024	9.51639e-05
ENSBTAG00000017627	STMN4	3.04918	1.73332	1.06361	1.62966	0.103173	1	3.01796	2.96563	0.000337007
ENSBTAG00000013641	BAG3	903.636	-0.242631	0.148936	-1.6291	0.103292	1	875.525	971.266	-9.18579e-05
ENSBTAG00000005238	NCKAP5	79.5654	-0.487489	0.299339	-1.62855	0.103408	1	75.0014	85.0643	-7.60835e-05
ENSBTAG00000021425	LMAN1L	7.69233	1.5713	0.964857	1.62854	0.103411	1	7.51942	7.13658	0.000294648
ENSBTAG00000030973	TUBA1D	8.474	1.01173	0.621264	1.6285	0.103418	1	8.62782	8.22148	0.000156483
ENSBTAG00000009868	VGF	3.23012	-1.96802	1.20862	-1.62832	0.103457	1	3.14574	3.25035	-0.000395439
ENSBTAG00000054983	ENSBTAG00000054983	2.78786	4.17109	2.56222	1.62792	0.103542	1	2.57376	2.51099	0.000716696
ENSBTAG00000000869	OBI1	246.375	0.318225	0.195531	1.62749	0.103632	1	244.15	217.927	7.82518e-05
ENSBTAG00000010647	NTRK2	2551.26	-0.305395	0.187654	-1.62743	0.103645	1	2391.68	2771.65	-7.97252e-05
ENSBTAG00000050106	ENSBTAG00000050106	4.96667	1.18995	0.731252	1.62728	0.103678	1	5.00597	4.85746	0.000197456
ENSBTAG00000014291	WNT2B	443.628	-0.332933	0.204676	-1.62664	0.103814	1	417.056	483.694	-7.67861e-05
ENSBTAG00000051245	SOX4	1948.39	-0.247152	0.151985	-1.62616	0.103916	1	1892.78	2122.42	-9.03471e-05
ENSBTAG00000051923	ENSBTAG00000051923	2.18802	-2.0137	1.23858	-1.62581	0.10399	1	2.15522	2.19807	-0.000405274
ENSBTAG00000002481	HAGHL	204.393	0.254587	0.156621	1.6255	0.104057	1	210.026	192.212	8.84573e-05
ENSBTAG00000006982	RAB5C	1582.98	-0.130536	0.0803212	-1.62518	0.104124	1	1557.36	1657.74	-0.000156056
ENSBTAG00000052342	ENSBTAG00000052342	5.27136	-1.22377	0.7534	-1.62433	0.104306	1	5.14818	5.32699	-0.000205005
ENSBTAG00000050863	ENSBTAG00000050863	7.58269	1.06599	0.656485	1.62378	0.104422	1	7.55667	7.23195	0.000167709
ENSBTAG00000007104	JPH4	165.586	-0.602353	0.371035	-1.62344	0.104496	1	149.306	178.096	-8.52406e-05
ENSBTAG00000018254	CDKN1B	1553.19	-0.155281	0.0956862	-1.62281	0.104629	1	1510.22	1621.73	-0.000132311
ENSBTAG00000000345	CLDN15	29.0748	0.554675	0.341829	1.62267	0.10466	1	29.5737	27.6069	8.04125e-05
ENSBTAG00000018242	ENSBTAG00000018242	15.907	0.994686	0.613131	1.62231	0.104738	1	15.8432	14.7225	0.000151736
ENSBTAG00000051052	ENSBTAG00000051052	9.4796	-2.22261	1.37026	-1.62204	0.104795	1	8.56381	9.63231	-0.000451605
ENSBTAG00000020498	ACP1	934.928	-0.15509	0.095634	-1.62171	0.104866	1	916.318	983.182	-0.00013228
ENSBTAG00000054932	ENSBTAG00000054932	0.679113	3.37817	2.08311	1.6217	0.104868	1	0.667613	0.657933	0.000642712
ENSBTAG00000054695	ENSBTAG00000054695	15.8534	0.716337	0.441812	1.62136	0.10494	1	15.9518	15.1404	9.99668e-05
ENSBTAG00000004977	QTRT2	327.983	0.186177	0.114831	1.62131	0.104951	1	334.176	311.414	0.000112339
ENSBTAG00000033166	ENSBTAG00000033166	22.9179	0.592736	0.365802	1.62037	0.105152	1	23.181	21.8066	8.39148e-05
ENSBTAG00000001890	RUBCN	658.775	-0.24084	0.148636	-1.62034	0.10516	1	630.996	707.711	-9.13727e-05
ENSBTAG00000002606	LGR4	1247.54	-0.180132	0.111181	-1.62017	0.105195	1	1227.49	1334.85	-0.000115442
ENSBTAG00000019269	COL6A2	31387	-0.211419	0.130523	-1.61978	0.105279	1	29961	33126.7	-0.000100852
ENSBTAG00000017200	RHOJ	893.253	-0.209256	0.129189	-1.61977	0.105282	1	860.877	949.164	-0.000101689
ENSBTAG00000048780	ENSBTAG00000048780	13.3487	1.54995	0.956925	1.61972	0.105292	1	12.8255	11.7413	0.000286147
ENSBTAG00000052383	ENSBTAG00000052383	72.5514	0.398367	0.245983	1.61949	0.105342	1	74.0112	67.3766	7.32216e-05
ENSBTAG00000017911	HMX2	2.17608	-1.99166	1.22989	-1.61939	0.105364	1	2.1581	2.25252	-0.000396806
ENSBTAG00000049070	ENSBTAG00000049070	5.79511	1.17943	0.728391	1.61922	0.105399	1	5.82589	5.61781	0.000193172
ENSBTAG00000001609	MAP2K6	396.313	-0.233303	0.144102	-1.61902	0.105444	1	374.217	412.247	-9.33687e-05
ENSBTAG00000007564	BBS12	261.988	-0.251909	0.155664	-1.61829	0.105599	1	253.241	278.261	-8.83215e-05
ENSBTAG00000002112	INSIG2	301.205	-0.199939	0.123622	-1.61735	0.105804	1	284.707	308.253	-0.000105245
ENSBTAG00000015341	DEPTOR	923.932	0.26297	0.162608	1.6172	0.105836	1	977.497	872.925	8.57244e-05
ENSBTAG00000011415	ETF1	1417.02	0.262263	0.162172	1.61719	0.105838	1	1439.44	1284.12	8.58728e-05
ENSBTAG00000010961	LYRM7	140.279	-0.318776	0.197143	-1.61698	0.105883	1	131.387	144.851	-7.72216e-05
ENSBTAG00000021657	CACNG6	2.62341	2.18935	1.35426	1.61664	0.105957	1	2.60792	2.56212	0.000441168
ENSBTAG00000021164	SLMAP	1918.5	0.143607	0.0888424	1.61642	0.106004	1	1954.2	1828.28	0.000141123
ENSBTAG00000016494	RELT	81.7086	0.386253	0.238969	1.61633	0.106023	1	83.6915	75.918	7.31531e-05
ENSBTAG00000012954	ERAS	36.0411	0.564154	0.349085	1.6161	0.106074	1	36.2773	33.5192	8.06827e-05
ENSBTAG00000026779	LYZ	108.616	-0.581146	0.359731	-1.6155	0.106202	1	97.6664	113.605	-8.22706e-05
ENSBTAG00000005738	ATP8B1	90.0899	-0.507147	0.313928	-1.61549	0.106205	1	87.4295	100.548	-7.61199e-05
ENSBTAG00000005212	C1H3orf70	452.472	-0.179815	0.111331	-1.61514	0.10628	1	432.363	466.55	-0.000114909
ENSBTAG00000043560	COX3	42293.1	0.216908	0.134353	1.61447	0.106426	1	46233.9	41660.9	9.8178e-05
ENSBTAG00000007917	TSHZ2	2601.77	-0.210403	0.130353	-1.6141	0.106505	1	2544.65	2808.76	-0.000100543
ENSBTAG00000051577	FAM163B	5.81648	1.54616	0.958062	1.61384	0.106562	1	5.76593	5.52943	0.000283235
ENSBTAG00000014984	RPRD2	2990.99	-0.104637	0.0648401	-1.61378	0.106576	1	2970.16	3123.58	-0.000190326
ENSBTAG00000039154	ENSBTAG00000039154	31.2165	-0.609812	0.377881	-1.61377	0.106577	1	29.1139	31.5537	-8.51554e-05
ENSBTAG00000018697	WDR44	584.552	-0.134331	0.0832443	-1.61369	0.106594	1	569.863	602.819	-0.00014975
ENSBTAG00000012251	MTR	1276.23	0.166057	0.102948	1.61302	0.10674	1	1309.57	1213.71	0.000122998
ENSBTAG00000017762	GNG8	1.41566	2.75675	1.70908	1.613	0.106744	1	1.40387	1.38183	0.000549653
ENSBTAG00000010179	COL5A3	952.437	-0.32678	0.20261	-1.61285	0.106776	1	902.057	1051.33	-7.60718e-05
ENSBTAG00000042297	SNORD72	6.55427	1.08772	0.674413	1.61284	0.106779	1	6.57971	6.33794	0.000170581
ENSBTAG00000003962	C13H20orf144	0.987932	2.7629	1.71313	1.61279	0.106791	1	0.989136	0.973639	0.000550519
ENSBTAG00000021680	SKA2	471.061	0.163908	0.101631	1.61277	0.106793	1	474.893	443.905	0.000124413
ENSBTAG00000020117	ZBTB7A	1599.56	-0.113462	0.0703529	-1.61275	0.106799	1	1555.37	1639.6	-0.000175758
ENSBTAG00000044590	bta-mir-2294	2.88621	1.81758	1.12716	1.61254	0.106845	1	2.84499	2.79123	0.000351222
ENSBTAG00000014583	CALM3	5074.54	-0.127605	0.0791454	-1.61228	0.106901	1	5000.51	5322.71	-0.000156951
ENSBTAG00000008717	SERPINE2	961.707	0.337881	0.209585	1.61214	0.106932	1	993.454	854.935	7.50867e-05
ENSBTAG00000004815	ENSBTAG00000004815	585.952	0.343078	0.212968	1.61093	0.107194	1	636.858	555.329	7.46049e-05
ENSBTAG00000005696	DBF4B	181.564	0.309847	0.192464	1.6099	0.10742	1	184.577	167.598	7.7541e-05
ENSBTAG00000015759	ENSBTAG00000015759	2.18285	-1.6665	1.03529	-1.6097	0.107464	1	2.16523	2.22774	-0.000312315
ENSBTAG00000024044	CDKL4	36.9867	0.491149	0.305265	1.60892	0.107633	1	37.3329	34.7525	7.46029e-05
ENSBTAG00000017739	TNK1	24.7387	-0.536313	0.333526	-1.60801	0.107833	1	23.9512	25.4969	-7.75716e-05
ENSBTAG00000005838	ULK3	452.448	0.283983	0.176629	1.60779	0.107881	1	469.335	420.718	8.08971e-05
ENSBTAG00000003440	FRRS1	59.9509	-0.554855	0.345243	-1.60714	0.108023	1	56.5853	64.0689	-7.90449e-05
ENSBTAG00000015387	RAB40B	193.606	0.370919	0.230846	1.60678	0.108103	1	202.392	177.924	7.27873e-05
ENSBTAG00000002678	MED18	206.727	0.211895	0.131878	1.60675	0.10811	1	214.836	199.652	9.90779e-05
ENSBTAG00000052814	ENSBTAG00000052814	4.26813	1.68683	1.05028	1.60608	0.108257	1	4.19769	4.10566	0.00031609
ENSBTAG00000007971	OR6Q1	3.77937	1.46681	0.91343	1.60582	0.108313	1	3.74394	3.63312	0.000260662
ENSBTAG00000016740	ACLY	4795.16	-0.3161	0.196879	-1.60556	0.108372	1	4504.79	5261.35	-7.64514e-05
ENSBTAG00000052270	ENSBTAG00000052270	5.28878	2.11058	1.31494	1.60507	0.108478	1	5.21378	4.95752	0.000417314
ENSBTAG00000000204	TMEM268	936.169	-0.136671	0.0851529	-1.605	0.108493	1	910.339	969.349	-0.000145756
ENSBTAG00000016444	RETREG1	336.167	0.234287	0.145991	1.60481	0.108537	1	339.004	309.712	9.14802e-05
ENSBTAG00000021943	NFYC	1648.29	-0.159063	0.0991276	-1.60463	0.108574	1	1630.63	1755.44	-0.000126567
ENSBTAG00000012738	ZNF827	1373.7	0.112537	0.0701798	1.60355	0.108812	1	1424.12	1352.71	0.000175144
ENSBTAG00000009207	KMT2E	4947.18	-0.0858967	0.0535736	-1.60334	0.108859	1	4838.85	5040.31	-0.000227805
ENSBTAG00000020979	NGFR	2720.49	-0.226272	0.14116	-1.60294	0.108947	1	2562.37	2852.34	-9.36848e-05
ENSBTAG00000007051	CLDN23	2.04187	-1.76181	1.09911	-1.60294	0.108948	1	2.02565	2.08704	-0.000333532
ENSBTAG00000004996	ABITRAM	247.415	-0.192724	0.12027	-1.60243	0.109061	1	247.151	265.694	-0.00010657
ENSBTAG00000002534	EEF1E1	256.841	0.268834	0.167795	1.60216	0.10912	1	261.773	238.04	8.30092e-05
ENSBTAG00000021519	CAMLG	403.897	0.169681	0.105935	1.60175	0.109211	1	409.475	382.335	0.000118974
ENSBTAG00000052900	ENSBTAG00000052900	1.4751	2.11755	1.32301	1.60056	0.109474	1	1.47506	1.45057	0.000416564
ENSBTAG00000052742	ENSBTAG00000052742	29.438	0.561365	0.35077	1.60038	0.109515	1	29.7562	27.7989	7.90303e-05
ENSBTAG00000052589	ENSBTAG00000052589	1.65729	-3.25616	2.03573	-1.59951	0.109708	1	1.61373	1.64691	-0.000609624
ENSBTAG00000001204	JCAD	2789.9	-0.307049	0.191989	-1.59931	0.109753	1	2641.29	3016.78	-7.68865e-05
ENSBTAG00000047670	CHST8	6.8242	1.41131	0.88247	1.59927	0.109761	1	6.77609	6.427	0.000244952
ENSBTAG00000009198	ASB9	860.778	0.259159	0.16206	1.59916	0.109785	1	902.733	802.334	8.46679e-05
ENSBTAG00000052546	ENSBTAG00000052546	5.49965	1.29338	0.808994	1.59875	0.109876	1	5.40461	5.26786	0.000215928
ENSBTAG00000055197	ENSBTAG00000055197	1384.97	0.514792	0.322039	1.59854	0.109923	1	1483.24	1157.98	7.51805e-05
ENSBTAG00000003323	NOL6	523.572	0.200652	0.125554	1.59814	0.110012	1	533.094	491.273	0.000102487
ENSBTAG00000021091	ANKFY1	2030.68	-0.0949937	0.0594429	-1.59807	0.110028	1	2002.29	2092.74	-0.000205081
ENSBTAG00000014692	CREB3L4	68.0541	-0.384772	0.24087	-1.59742	0.110171	1	64.5204	70.6071	-7.15846e-05
ENSBTAG00000051138	ENSBTAG00000051138	12.2339	0.742128	0.464584	1.5974	0.110175	1	12.3994	11.8393	0.00010127
ENSBTAG00000052491	ENSBTAG00000052491	66.5144	-0.401801	0.251549	-1.5973	0.110198	1	63.4656	69.1936	-7.1322e-05
ENSBTAG00000015915	SBSN	29.0992	-0.75173	0.470758	-1.59685	0.110299	1	27.0444	29.8494	-0.0001027
ENSBTAG00000040321	SDR16C6	0.816731	-2.89987	1.81623	-1.59664	0.110345	1	0.817208	0.83025	-0.000560137
ENSBTAG00000007639	SDAD1	754.13	0.242972	0.152181	1.5966	0.110356	1	759.331	685.701	8.82095e-05
ENSBTAG00000008053	WDFY2	895.868	0.372854	0.233579	1.59626	0.11043	1	909.969	787.062	7.1824e-05
ENSBTAG00000027020	COL5A2	7757.08	-0.240638	0.150753	-1.59624	0.110436	1	7135.38	7966.55	-8.87805e-05
ENSBTAG00000023784	TMEM88B	68.4518	-0.436129	0.273337	-1.59557	0.110585	1	64.262	70.6906	-7.14032e-05
ENSBTAG00000055215	ENSBTAG00000055215	42.0888	0.662858	0.415442	1.59555	0.110589	1	42.2579	38.2757	8.9824e-05
ENSBTAG00000002655	ZWINT	413.781	-0.235509	0.14763	-1.59526	0.110654	1	361.805	395.826	-9.00709e-05
ENSBTAG00000006200	SLC25A17	448.806	0.188183	0.118011	1.59463	0.110796	1	463.019	428.949	0.000107712
ENSBTAG00000004879	FOXO4	829.188	-0.243519	0.152718	-1.59457	0.110808	1	802.326	883.061	-8.78505e-05
ENSBTAG00000020548	AZIN2	120.598	0.388342	0.243558	1.59445	0.110835	1	128.141	114.105	7.12613e-05
ENSBTAG00000052664	ENSBTAG00000052664	7.73632	-0.841781	0.528017	-1.59423	0.110884	1	7.64765	7.99197	-0.000117514
ENSBTAG00000005937	TTLL9	4.84992	-1.02388	0.642281	-1.59413	0.110907	1	4.78632	4.93634	-0.000153301
ENSBTAG00000001191	CCL17	1.82613	-2.22452	1.39559	-1.59396	0.110944	1	1.7943	1.82818	-0.000436409
ENSBTAG00000018180	C5H12orf50	16.0455	0.837406	0.525426	1.59376	0.110989	1	15.9668	15.0915	0.000116677
ENSBTAG00000010502	SERTAD3	442.357	-0.183752	0.115309	-1.59357	0.111033	1	429.623	465.742	-0.000109801
ENSBTAG00000018223	CHI3L1	256.439	-0.363664	0.228213	-1.59353	0.111041	1	237.577	274.188	-7.19482e-05
ENSBTAG00000024974	HEXIM2	86.4955	-0.302064	0.189574	-1.59339	0.111074	1	82.4325	88.7352	-7.69449e-05
ENSBTAG00000043568	ND3	7717.56	0.35233	0.221236	1.59256	0.11126	1	8785.7	7408.16	7.24268e-05
ENSBTAG00000020886	UTP25	1069.03	0.154229	0.0968692	1.59214	0.111354	1	1098.51	1025.49	0.000128184
ENSBTAG00000007246	TMEM204	288.791	-0.302869	0.190271	-1.59178	0.111434	1	276.351	312.607	-7.66957e-05
ENSBTAG00000021113	ALDH3A1	8.80775	1.06598	0.669771	1.59156	0.111483	1	8.67261	8.37509	0.000161921
ENSBTAG00000013981	SPTSSA	778.24	-0.214969	0.135071	-1.59153	0.111491	1	754.145	832.67	-9.6129e-05
ENSBTAG00000011458	CPXM1	1767.43	-0.250725	0.157546	-1.59144	0.11151	1	1635.35	1835.43	-8.57548e-05
ENSBTAG00000013205	IL1RAP	144.699	-0.267524	0.168112	-1.59134	0.111534	1	134.861	146.779	-8.21728e-05
ENSBTAG00000005410	RGS7	252.644	-0.584231	0.367232	-1.59091	0.11163	1	210.557	249.885	-8.0367e-05
ENSBTAG00000002148	RAB3D	814.802	-0.139247	0.0875451	-1.59058	0.111705	1	776.33	826.173	-0.00014067
ENSBTAG00000007963	KIDINS220	8394.17	-0.0870568	0.0547573	-1.58987	0.111865	1	8184.96	8532.17	-0.000221079
ENSBTAG00000006073	PODNL1	39.3729	0.486439	0.306054	1.58939	0.111973	1	40.5783	37.4581	7.27221e-05
ENSBTAG00000001895	PGGT1B	527.118	-0.12628	0.0795098	-1.58823	0.112234	1	511.946	539.735	-0.000153845
ENSBTAG00000019831	MRPS11	464.264	0.245645	0.154672	1.58817	0.112247	1	478.69	432.259	8.66308e-05
ENSBTAG00000010884	NKAP	402.444	-0.131629	0.082893	-1.58794	0.112301	1	390.011	411.615	-0.000147845
ENSBTAG00000043049	SNORD111	29.0592	0.577875	0.363969	1.5877	0.112353	1	28.7219	26.8969	7.94631e-05
ENSBTAG00000032996	P4HA1	1789.19	-0.220796	0.139071	-1.58765	0.112366	1	1684.76	1871.95	-9.36843e-05
ENSBTAG00000012411	HAPLN1	70.1785	-0.664891	0.419043	-1.58669	0.112583	1	61.6473	71.2479	-8.92279e-05
ENSBTAG00000042536	SNORA2C	10.9218	0.772036	0.486596	1.5866	0.112602	1	11.0884	10.6084	0.000104781
ENSBTAG00000048809	VPS37B	888.934	0.148166	0.0933883	1.58656	0.112613	1	919.167	860.615	0.00013209
ENSBTAG00000004791	VPS26C	664.077	-0.168161	0.106041	-1.58581	0.112782	1	636.691	684.458	-0.000117581
ENSBTAG00000011403	RUSC2	390.094	-0.309954	0.195469	-1.58569	0.11281	1	368.868	424.534	-7.5305e-05
ENSBTAG00000010504	TBRG4	549.751	0.202595	0.127765	1.58569	0.11281	1	571.993	524.928	0.000100118
ENSBTAG00000010238	LTB4R	3.66847	1.50287	0.947778	1.58568	0.112812	1	3.68161	3.58444	0.000263657
ENSBTAG00000020620	RGS2	49.8404	-0.766866	0.483706	-1.5854	0.112876	1	45.519	52.5918	-0.000103821
ENSBTAG00000021705	UFC1	639.031	0.223854	0.141209	1.58526	0.112907	1	649.698	594.506	9.24221e-05
ENSBTAG00000017069	GASK1B	4001.73	-0.257152	0.162242	-1.58499	0.112968	1	3872.73	4374.52	-8.36412e-05
ENSBTAG00000014930	MYLK2	12.1617	0.668455	0.421788	1.58481	0.113009	1	12.1349	11.6985	8.9508e-05
ENSBTAG00000019221	ENSBTAG00000019221	1.95598	2.40735	1.51934	1.58447	0.113086	1	1.92026	1.87927	0.000468068
ENSBTAG00000016498	PHACTR2	1367.67	0.153493	0.0968855	1.58427	0.113132	1	1404.22	1307.33	0.000127489
ENSBTAG00000008382	METTL25	214.713	0.235703	0.148779	1.58424	0.113138	1	216.398	199.701	8.88038e-05
ENSBTAG00000008117	SLC5A4	4.43843	1.39552	0.880937	1.58413	0.113164	1	4.43838	4.30174	0.000237027
ENSBTAG00000016053	ARSA	653.992	-0.234031	0.147742	-1.58405	0.113182	1	640.932	709.348	-8.92482e-05
ENSBTAG00000000988	BRCA2	1035.86	0.179812	0.113568	1.5833	0.113354	1	1026.85	948.186	0.000110467
ENSBTAG00000020954	TRIM7	69.3509	0.493258	0.311592	1.58302	0.113416	1	69.8834	62.3892	7.25657e-05
ENSBTAG00000005284	SERPINE3	10.9392	-1.01501	0.641322	-1.58269	0.113493	1	10.5198	11.2134	-0.000149587
ENSBTAG00000054218	IGFBP5	2084.58	-0.610921	0.386011	-1.58265	0.1135	1	1712.1	2314.28	-8.24182e-05
ENSBTAG00000054057	NRG1	269.218	-0.361836	0.228648	-1.5825	0.113536	1	260.693	297.481	-7.1095e-05
ENSBTAG00000005568	FRMPD2	12.4044	-1.07164	0.677349	-1.58211	0.113623	1	11.6809	12.4983	-0.000161516
ENSBTAG00000028358	Vault	23.6716	-0.566179	0.357993	-1.58154	0.113755	1	23.002	24.591	-7.78335e-05
ENSBTAG00000003240	C8H9orf152	2.4409	-1.82554	1.15429	-1.58152	0.113758	1	2.3987	2.46917	-0.000340482
ENSBTAG00000012805	TSPAN13	310.056	-0.214729	0.135802	-1.58119	0.113834	1	302.269	325.923	-9.49894e-05
ENSBTAG00000001085	FAM20A	14.163	-0.811972	0.513594	-1.58096	0.113887	1	13.598	14.4046	-0.000110721
ENSBTAG00000002277	MLLT1	1332.23	-0.113215	0.071629	-1.58057	0.113977	1	1299.03	1369.15	-0.000169196
ENSBTAG00000015060	GBP5	398.922	-0.588896	0.372659	-1.58026	0.114048	1	312.206	394.051	-7.98972e-05
ENSBTAG00000054693	ENSBTAG00000054693	8.90069	-1.05605	0.668281	-1.58025	0.114051	1	8.5797	9.01767	-0.000157848
ENSBTAG00000018239	DNAJC27	270.023	0.207916	0.131625	1.5796	0.114198	1	270.648	250.563	9.72819e-05
ENSBTAG00000009281	SPRYD4	199.177	0.215232	0.136294	1.57918	0.114295	1	208.119	193.196	9.45769e-05
ENSBTAG00000008320	SEPTIN5	396.49	-0.240624	0.152413	-1.57876	0.114391	1	383.074	424.162	-8.68942e-05
ENSBTAG00000051175	ENSBTAG00000051175	1.26761	-2.3473	1.48692	-1.57863	0.114422	1	1.23383	1.25143	-0.000453023
ENSBTAG00000006780	NAPSA	19.9698	0.755252	0.478467	1.57848	0.114455	1	19.9202	18.646	0.000101248
ENSBTAG00000015037	GAREM2	84.9219	-0.317465	0.201232	-1.57761	0.114655	1	83.4107	90.6774	-7.37897e-05
ENSBTAG00000009491	WDR74	364.181	0.193238	0.122503	1.57742	0.114699	1	367.518	340.943	0.000103078
ENSBTAG00000050082	ENSBTAG00000050082	1.10317	3.06488	1.94302	1.57739	0.114707	1	1.09558	1.08288	0.000568552
ENSBTAG00000050705	ENSBTAG00000050705	476.418	-0.169279	0.107333	-1.57714	0.114763	1	444.011	476.421	-0.000115623
ENSBTAG00000050244	ZNF177	270.645	0.199288	0.126382	1.57687	0.114826	1	274.727	255.164	0.000100381
ENSBTAG00000004092	AK8	151.255	-0.447586	0.28389	-1.57662	0.114883	1	140.832	163.34	-7.01342e-05
ENSBTAG00000034033	LHFPL6	492.552	-0.240426	0.152508	-1.57648	0.114914	1	468.048	515.402	-8.67008e-05
ENSBTAG00000051696	ENSBTAG00000051696	4.17938	1.18949	0.754671	1.57616	0.114988	1	4.19408	4.08004	0.000186596
ENSBTAG00000003086	ENSBTAG00000003086	1.17872	2.64099	1.67661	1.5752	0.11521	1	1.15172	1.1412	0.000504377
ENSBTAG00000016881	ANPEP	372.211	0.606025	0.384825	1.5748	0.115302	1	390.726	319.624	8.11921e-05
ENSBTAG00000007131	GADL1	8.82289	1.08607	0.689786	1.5745	0.115372	1	8.72416	8.38226	0.00016332
ENSBTAG00000003808	HDAC9	378.004	0.188172	0.119519	1.57441	0.115394	1	393.025	365.88	0.000105036
ENSBTAG00000049095	ENSBTAG00000049095	13.029	-0.622291	0.395284	-1.57429	0.115421	1	12.8284	13.4278	-8.29294e-05
ENSBTAG00000016187	GRM6	5.44154	1.15719	0.735132	1.57412	0.115459	1	5.46575	5.27591	0.000178909
ENSBTAG00000013352	NKX2-8	42.2337	-0.591042	0.375562	-1.57375	0.115544	1	39.9331	44.2514	-7.95473e-05
ENSBTAG00000012193	TTC28	3486.21	-0.151499	0.0962905	-1.57335	0.115638	1	3426.37	3679.29	-0.000127273
ENSBTAG00000053044	CDC42EP4	1131.77	-0.174107	0.110707	-1.57268	0.115793	1	1105.3	1197.14	-0.00011214
ENSBTAG00000049854	ENSBTAG00000049854	11.7304	1.00298	0.637758	1.57267	0.115795	1	11.5131	10.9038	0.000145544
ENSBTAG00000015276	SLC26A11	845.129	-0.260259	0.165532	-1.57225	0.115892	1	809.68	916.5	-8.16943e-05
ENSBTAG00000020282	DCTD	203.222	-0.180998	0.115147	-1.5719	0.115975	1	195.476	208.417	-0.000108278
ENSBTAG00000008394	MYL3	3.48223	1.56659	0.996789	1.57164	0.116034	1	3.4557	3.38876	0.000274923
ENSBTAG00000003503	C18H16orf87	273.863	0.186131	0.118434	1.5716	0.116043	1	284.316	265.473	0.00010565
ENSBTAG00000048708	ENSBTAG00000048708	3.6322	1.77441	1.12922	1.57136	0.116098	1	3.57615	3.47187	0.000324492
ENSBTAG00000021007	FOLR1	12.3472	-0.867456	0.552125	-1.57112	0.116154	1	11.9097	12.6803	-0.000119223
ENSBTAG00000054483	ENSBTAG00000054483	7.74718	1.09562	0.697433	1.57093	0.116199	1	7.69577	7.3911	0.000164767
ENSBTAG00000026088	LYZ2	15.7558	-1.1791	0.750771	-1.57052	0.116295	1	14.6461	16.1219	-0.000183133
ENSBTAG00000024379	LRRC17	1432.53	-0.220451	0.140472	-1.56936	0.116564	1	1358.54	1504.96	-9.16899e-05
ENSBTAG00000005178	MMAB	211.496	-0.392714	0.25027	-1.56916	0.11661	1	193.864	223.621	-6.91099e-05
ENSBTAG00000034867	TMEM38B	195.663	0.24414	0.155683	1.56818	0.116839	1	199.815	184.436	8.48835e-05
ENSBTAG00000042401	SNORD113-7	193.395	-0.313407	0.199891	-1.56789	0.116907	1	173.465	194.281	-7.33348e-05
ENSBTAG00000009796	PIGV	328.844	0.218413	0.139409	1.5667	0.117184	1	347.57	317.907	9.20491e-05
ENSBTAG00000053000	ENSBTAG00000053000	0.898531	-2.87185	1.83466	-1.56533	0.117506	1	0.891909	0.905783	-0.000533577
ENSBTAG00000012931	PLN	37.2072	0.85237	0.54462	1.56507	0.117566	1	38.3847	33.7377	0.0001158
ENSBTAG00000021483	OLFML1	1378.76	-0.205361	0.131231	-1.56488	0.117612	1	1342.53	1482.34	-9.64713e-05
ENSBTAG00000054449	ENSBTAG00000054449	5.2324	1.23151	0.78715	1.56452	0.117695	1	5.22522	5.04407	0.000193809
ENSBTAG00000044019	KAT2A	1002.47	-0.0919137	0.0587882	-1.56347	0.117942	1	992.926	1035.74	-0.000202757
ENSBTAG00000045744	NKRF	287.925	0.220439	0.140995	1.56345	0.117947	1	293.351	270.212	9.1019e-05
ENSBTAG00000006501	DCAF1	1531.05	0.116185	0.0743138	1.56344	0.117948	1	1542.12	1461.9	0.000161486
ENSBTAG00000009258	NEK11	74.8232	0.368858	0.235934	1.5634	0.117959	1	75.2581	69.4059	6.9226e-05
ENSBTAG00000005202	SCP2D1	13.6766	-0.670481	0.429059	-1.56268	0.118129	1	13.3263	13.972	-8.76716e-05
ENSBTAG00000034693	SYT1	1247.03	-0.167892	0.107478	-1.5621	0.118265	1	1137.51	1230.83	-0.000114288
ENSBTAG00000022829	ENSBTAG00000022829	7.92073	1.01506	0.64998	1.56168	0.118364	1	7.95987	7.63564	0.000146331
ENSBTAG00000049023	ENSBTAG00000049023	35.2139	0.503135	0.322198	1.56157	0.11839	1	35.3179	33	7.14031e-05
ENSBTAG00000003946	NECAB3	106.173	0.431308	0.276244	1.56133	0.118445	1	105.845	94.9648	6.85573e-05
ENSBTAG00000010367	TTC13	367.045	0.177317	0.113601	1.56087	0.118554	1	373.176	347.77	0.000108717
ENSBTAG00000024932	FSCN2	5.56782	1.4776	0.946798	1.56063	0.118611	1	5.56311	5.35462	0.000250443
ENSBTAG00000009125	ALDH1A3	828.633	0.473412	0.303354	1.56059	0.11862	1	857.098	701.321	6.97824e-05
ENSBTAG00000000767	DCP2	1036.8	-0.141565	0.0907183	-1.5605	0.118643	1	1021.93	1090.04	-0.000133354
ENSBTAG00000036257	ENSBTAG00000036257	21.684	0.69409	0.444947	1.55994	0.118775	1	21.5471	20.24	9.05137e-05
ENSBTAG00000054436	ENSBTAG00000054436	7.10715	1.18118	0.757427	1.55947	0.118886	1	7.00279	6.76703	0.000181471
ENSBTAG00000015969	STK40	1111.4	-0.120323	0.0771584	-1.55943	0.118895	1	1080.64	1142.41	-0.000155353
ENSBTAG00000021780	SCO1	1213.09	0.123198	0.0790038	1.55939	0.118903	1	1230.43	1163.36	0.000151876
ENSBTAG00000054008	ENSBTAG00000054008	24.8041	-1.48429	0.951864	-1.55935	0.118913	1	20.8256	23.6039	-0.000251679
ENSBTAG00000018717	DDX20	1077.8	0.147564	0.0946376	1.55926	0.118936	1	1098.44	1030.6	0.000128097
ENSBTAG00000009932	ENSBTAG00000009932	4.42615	1.64175	1.05291	1.55925	0.118936	1	4.39356	4.23695	0.000288963
ENSBTAG00000004175	HPD	0.793493	-2.92296	1.87508	-1.55884	0.119034	1	0.790882	0.809376	-0.000536227
ENSBTAG00000006978	HSD17B4	2879.09	-0.136241	0.0874102	-1.55863	0.119083	1	2777.07	2967.07	-0.000137911
ENSBTAG00000009507	PHETA2	692.769	-0.192203	0.123326	-1.55849	0.119116	1	666.799	725.466	-0.000101113
ENSBTAG00000025535	GLYATL3	1.74149	-1.95156	1.25235	-1.55832	0.119157	1	1.71527	1.74839	-0.000359923
ENSBTAG00000020701	MEF2C	1187.49	-0.17497	0.112284	-1.55828	0.119166	1	1133.83	1226.63	-0.000109638
ENSBTAG00000010180	URB2	487.345	0.211623	0.135813	1.55819	0.119188	1	506.827	464.842	9.33725e-05
ENSBTAG00000018277	TBPL2	1.61653	2.86362	1.83781	1.55817	0.119194	1	1.59246	1.57603	0.000527478
ENSBTAG00000054190	ENSBTAG00000054190	15.6972	0.726335	0.466223	1.55791	0.119254	1	15.6842	14.8657	9.48097e-05
ENSBTAG00000010176	ILKAP	1414.81	0.0918567	0.0589618	1.5579	0.119256	1	1451.94	1391.65	0.000201443
ENSBTAG00000009298	XYLT2	902.049	-0.155284	0.0996755	-1.5579	0.119258	1	884.2	944.196	-0.000122007
ENSBTAG00000049082	ENSBTAG00000049082	34.1488	0.588556	0.377852	1.55764	0.119319	1	34.7489	32.0732	7.79227e-05
ENSBTAG00000013173	SEPTIN3	111.325	-0.379639	0.243768	-1.55738	0.119381	1	107.356	119.366	-6.84103e-05
ENSBTAG00000021899	PDE9A	285.141	-0.219165	0.140744	-1.55718	0.119427	1	270.835	293.815	-9.07136e-05
ENSBTAG00000008461	LSG1	813.05	0.196489	0.126195	1.55702	0.119466	1	822.5	752.347	9.90692e-05
ENSBTAG00000042936	SNORD96	26.5511	0.568645	0.365259	1.55683	0.119511	1	26.7235	25.0748	7.59771e-05
ENSBTAG00000004407	KCNK2	187.441	-0.377129	0.242264	-1.55669	0.119545	1	172.142	194.129	-6.84196e-05
ENSBTAG00000049507	ENSBTAG00000049507	10.6619	0.797377	0.512234	1.55667	0.11955	1	10.66	10.2504	0.000105553
ENSBTAG00000008821	SEPHS1	1318.78	-0.105929	0.0680506	-1.55663	0.119559	1	1279.01	1343.57	-0.000175037
ENSBTAG00000042417	SNORA53	383.553	0.457933	0.294187	1.55661	0.119564	1	421.495	354.928	6.88663e-05
ENSBTAG00000051377	ENSBTAG00000051377	61.032	0.499214	0.320713	1.55658	0.119571	1	61.3578	55.7935	7.07759e-05
ENSBTAG00000019680	ZYG11B	1041.33	-0.097115	0.0623985	-1.55637	0.119621	1	1043.28	1090.68	-0.000190408
ENSBTAG00000000087	HSD17B12	1888.07	-0.253068	0.162605	-1.55634	0.119628	1	1846.09	2050.81	-8.15983e-05
ENSBTAG00000012014	CDX1	3.10509	-1.42293	0.914338	-1.55624	0.119652	1	3.07247	3.14761	-0.000236368
ENSBTAG00000050979	bta-mir-12053	12.774	-0.677681	0.435526	-1.55601	0.119707	1	12.3148	12.8475	-8.7977e-05
ENSBTAG00000014001	MAP1A	4205.97	-0.199841	0.128435	-1.55597	0.119715	1	3934.5	4321.63	-9.75547e-05
ENSBTAG00000047473	ENSBTAG00000047473	17.475	-0.885877	0.569373	-1.55588	0.119736	1	16.2666	17.4646	-0.000120643
ENSBTAG00000006482	PTCD3	688.649	0.166351	0.106927	1.55575	0.119768	1	681.712	635.266	0.00011431
ENSBTAG00000054342	MIC1	47.6021	-0.550763	0.354133	-1.55525	0.119888	1	44.2709	48.58	-7.43028e-05
ENSBTAG00000021700	MADD	1661.28	-0.119594	0.0769274	-1.55464	0.120033	1	1619.94	1711.15	-0.000155306
ENSBTAG00000000024	DYM	1536.8	-0.0889188	0.0571974	-1.5546	0.120042	1	1506.91	1568.93	-0.000207076
ENSBTAG00000003393	CCDC157	47.3723	-0.442465	0.284673	-1.55429	0.120115	1	43.9996	47.4401	-6.82321e-05
ENSBTAG00000051492	ENSBTAG00000051492	0.946897	2.99776	1.92871	1.55428	0.120117	1	0.922641	0.912121	0.00054299
ENSBTAG00000015351	STYK1	7.14527	-1.41605	0.911085	-1.55425	0.120125	1	6.82639	7.18374	-0.000234251
ENSBTAG00000009657	MTMR1	646.689	0.134416	0.0865051	1.55385	0.12022	1	669.944	634.121	0.000138824
ENSBTAG00000051883	ENSBTAG00000051883	253.194	0.216639	0.139429	1.55376	0.120241	1	256.1	237.258	9.11461e-05
ENSBTAG00000031265	SVOPL	7.52755	-0.941325	0.605862	-1.55369	0.120257	1	7.26462	7.50218	-0.000130652
ENSBTAG00000007591	CHUK	829.263	0.128907	0.0829762	1.55354	0.120294	1	840.335	795.003	0.000144377
ENSBTAG00000002367	HCFC1R1	112.725	-0.282198	0.18168	-1.55327	0.120359	1	110.511	120.069	-7.59621e-05
ENSBTAG00000051889	TDRD15	70.0738	0.776433	0.500089	1.55259	0.120521	1	67.5452	57.4455	0.000101785
ENSBTAG00000004956	CHEK2	466.814	-0.169285	0.109075	-1.55201	0.12066	1	445.836	477.718	-0.000112001
ENSBTAG00000048821	ENSBTAG00000048821	2.0616	-1.85994	1.19846	-1.55194	0.120676	1	2.0341	2.07822	-0.000336858
ENSBTAG00000055162	ENSBTAG00000055162	1.1587	2.59283	1.67128	1.5514	0.120805	1	1.15223	1.14245	0.000481497
ENSBTAG00000008779	ALOX15B	4.40661	1.97313	1.27195	1.55127	0.120837	1	4.28294	4.13582	0.000361713
ENSBTAG00000049266	ENSBTAG00000049266	30.6443	-0.607747	0.391811	-1.55112	0.120872	1	29.3372	31.9364	-7.93242e-05
ENSBTAG00000038258	ENSBTAG00000038258	75.8811	0.574824	0.370725	1.55054	0.121012	1	72.8596	64.2431	7.60223e-05
ENSBTAG00000007024	ENSBTAG00000007024	15.6106	0.680841	0.439123	1.55046	0.121032	1	15.4158	14.7197	8.78719e-05
ENSBTAG00000054155	ENSBTAG00000054155	10.8049	0.788745	0.508732	1.55042	0.121042	1	11.0245	10.5119	0.000103492
ENSBTAG00000000731	WFIKKN2	570.909	0.39597	0.255445	1.55012	0.121112	1	628.586	535.8	6.75461e-05
ENSBTAG00000016821	SNX22	37.1852	-0.487605	0.314717	-1.54934	0.121299	1	35.5628	38.1944	-6.95739e-05
ENSBTAG00000003278	HOXC10	59.5181	1.27022	0.819878	1.54928	0.121315	1	50.7603	42.2082	0.000199441
ENSBTAG00000017411	AK5	88.2649	-0.64455	0.416061	-1.54917	0.12134	1	80.5104	95.626	-8.32627e-05
ENSBTAG00000018744	MGAT5	1706.93	0.202383	0.130654	1.549	0.121382	1	1775.39	1608.41	9.56948e-05
ENSBTAG00000008551	TUSC1	130.042	-0.240838	0.15551	-1.5487	0.121454	1	124.928	134.514	-8.36484e-05
ENSBTAG00000004321	SFXN2	429.103	-0.201494	0.130116	-1.54857	0.121485	1	428.094	464.877	-9.59898e-05
ENSBTAG00000008196	SWSAP1	93.5672	-0.272616	0.176045	-1.54856	0.121489	1	91.8331	98.8998	-7.70614e-05
ENSBTAG00000046626	CNTD2	13.3759	0.726307	0.469026	1.54854	0.121492	1	13.6589	12.9734	9.38824e-05
ENSBTAG00000012084	ENSBTAG00000012084	20.4454	-0.722582	0.466639	-1.54848	0.121507	1	19.4259	20.8823	-9.33475e-05
ENSBTAG00000038889	RILP	100.741	0.378326	0.244334	1.5484	0.121526	1	106.329	96.1198	6.77211e-05
ENSBTAG00000022741	MGC134040	3.68532	1.39176	0.898846	1.54839	0.121529	1	3.65907	3.55892	0.000227142
ENSBTAG00000015249	B4GALT1	2071.18	0.324867	0.209834	1.54821	0.121572	1	2200.21	1922.72	7.0546e-05
ENSBTAG00000003606	GLI4	271.71	-0.17845	0.115276	-1.54802	0.121617	1	268.278	287.449	-0.000106362
ENSBTAG00000017167	LRAT	27.7071	0.540563	0.349207	1.54797	0.121628	1	27.5381	25.9307	7.29007e-05
ENSBTAG00000001911	ENSBTAG00000001911	528.34	0.465176	0.300651	1.54723	0.121808	1	571.19	490.084	6.83992e-05
ENSBTAG00000055271	ENSBTAG00000055271	56.459	-0.379521	0.245292	-1.54722	0.121809	1	53.2018	57.3203	-6.75974e-05
ENSBTAG00000009665	UTRN	8248.99	0.166001	0.10731	1.54692	0.121883	1	8519.72	7885.41	0.000113244
ENSBTAG00000029809	bta-mir-137	1.16207	3.20248	2.07059	1.54665	0.121948	1	1.15126	1.13659	0.000562062
ENSBTAG00000019267	MMP2	8729.16	-0.21705	0.140337	-1.54664	0.121951	1	8343.18	9295.22	-9.01959e-05
ENSBTAG00000007609	ITFG2	331.217	-0.154599	0.0999591	-1.54663	0.121953	1	327.895	348.815	-0.000120751
ENSBTAG00000019028	STOX1	10.0505	1.00553	0.650208	1.54648	0.121989	1	10.0262	9.56443	0.000142151
ENSBTAG00000047247	C1H3orf80	11.6257	-0.766314	0.495567	-1.54634	0.122023	1	11.3122	11.8633	-9.95706e-05
ENSBTAG00000006984	CD55	402.35	0.262233	0.169623	1.54598	0.12211	1	420.705	379.719	7.86915e-05
ENSBTAG00000011337	ANKRD33B	143.728	0.550187	0.356069	1.54517	0.122305	1	143.383	124.428	7.34424e-05
ENSBTAG00000011332	TRIM68	538.938	-0.180694	0.116969	-1.5448	0.122395	1	518.19	559.598	-0.000104776
ENSBTAG00000001332	MYO1C	1985.11	-0.176957	0.114564	-1.54462	0.122438	1	1950.52	2124.13	-0.000106683
ENSBTAG00000021092	ATP6V0D2	6.81552	-1.37061	0.887425	-1.54448	0.122471	1	6.60196	7.05326	-0.000221325
ENSBTAG00000021761	BRAF	1008.29	0.108908	0.0705308	1.54412	0.12256	1	1021.62	972.644	0.000167682
ENSBTAG00000054429	KCTD21	203.696	-0.208283	0.134895	-1.54404	0.122578	1	200.565	215.568	-9.28959e-05
ENSBTAG00000042638	ENSBTAG00000042638	4.87892	1.14842	0.744046	1.54348	0.122714	1	4.89322	4.74046	0.000171363
ENSBTAG00000050113	ENSBTAG00000050113	365.25	-0.305568	0.19798	-1.54343	0.122726	1	335.213	377.935	-7.20079e-05
ENSBTAG00000004777	S100B	2233.02	0.477863	0.309611	1.54343	0.122727	1	2297.7	1918.88	6.8641e-05
ENSBTAG00000000040	MAFG	278.845	0.229962	0.149001	1.54336	0.122744	1	287.356	263.828	8.5938e-05
ENSBTAG00000017618	MAP3K10	337.476	0.199568	0.12933	1.54309	0.122809	1	344.884	319.667	9.60827e-05
ENSBTAG00000023843	RALGPS1	464.732	-0.194509	0.126095	-1.54256	0.122939	1	452.976	492.092	-9.80959e-05
ENSBTAG00000050813	ENSBTAG00000050813	1.16394	2.56226	1.66149	1.54215	0.123038	1	1.15295	1.14351	0.000470931
ENSBTAG00000027630	CISD2	265.792	-0.183146	0.118817	-1.5414	0.123218	1	251.218	267.899	-0.000103111
ENSBTAG00000050185	ENSBTAG00000050185	3.14255	-1.52234	0.987851	-1.54106	0.123303	1	3.06705	3.134	-0.000255568
ENSBTAG00000033429	FAM229B	238.357	0.374433	0.242996	1.5409	0.123341	1	238.191	210.155	6.72274e-05
ENSBTAG00000017071	C1QTNF3	22.4145	0.715712	0.464485	1.54087	0.123348	1	21.8465	20.4912	9.1654e-05
ENSBTAG00000036028	BEX2	701.088	0.350945	0.227776	1.54074	0.12338	1	733.471	636.044	6.8156e-05
ENSBTAG00000008708	GPC5	3937.64	-0.187386	0.121647	-1.54041	0.12346	1	3792.17	4119.54	-0.000100972
ENSBTAG00000039766	FBRSL1	1719.18	0.147556	0.0958104	1.54009	0.12354	1	1768.9	1652.66	0.000124998
ENSBTAG00000015235	HMCN1	20964.5	-0.256864	0.166819	-1.53978	0.123615	1	20216.9	22767.9	-7.91399e-05
ENSBTAG00000017716	BEGAIN	69.5196	-0.329835	0.214219	-1.53971	0.123631	1	66.7046	72.3106	-6.94248e-05
ENSBTAG00000052631	ENSBTAG00000052631	35.1978	0.514822	0.334478	1.53918	0.123761	1	35.4298	33.1096	7.03707e-05
ENSBTAG00000008250	SPRY4	342.312	0.27322	0.177527	1.53903	0.123797	1	367.832	330.831	7.60536e-05
ENSBTAG00000014426	PRKAG1	670.442	0.192301	0.124954	1.53898	0.12381	1	685.34	631.005	9.85924e-05
ENSBTAG00000021940	CCDC149	288.44	-0.167927	0.109118	-1.53895	0.123816	1	277.133	296.028	-0.000110941
ENSBTAG00000038064	ENSBTAG00000038064	72.7085	4.92284	3.19908	1.53883	0.123846	1	30.1728	22.7022	0.000666904
ENSBTAG00000021796	C17H12orf43	509.343	-0.125057	0.0812684	-1.53882	0.123849	1	491.83	518.759	-0.000145816
ENSBTAG00000019772	OXTR	7.5087	1.45784	0.947756	1.53821	0.123998	1	7.2872	6.98336	0.000239895
ENSBTAG00000053546	PCDHAC2	616.581	0.261358	0.169939	1.53795	0.124061	1	659.903	589.601	7.80735e-05
ENSBTAG00000025642	RYR3	407.8	0.350637	0.228002	1.53787	0.124081	1	404.616	354.541	6.79373e-05
ENSBTAG00000050760	ENSBTAG00000050760	8.82532	-0.818492	0.532227	-1.53786	0.124083	1	8.52789	8.80979	-0.000106934
ENSBTAG00000035907	DDX3X	6517.28	0.138601	0.0901368	1.53768	0.124128	1	6520.48	6106.69	0.000132102
ENSBTAG00000004755	SHKBP1	467.618	0.152038	0.0988792	1.53761	0.124144	1	481.631	452.564	0.000121205
ENSBTAG00000004715	AKIRIN1	1657.03	0.148089	0.0963457	1.53706	0.124278	1	1714.05	1596.81	0.000124097
ENSBTAG00000031806	ZNF48	376.551	0.183929	0.119678	1.53687	0.124326	1	387.462	359.945	0.000102136
ENSBTAG00000008613	TCP11L1	670.78	-0.129198	0.0840674	-1.53684	0.124333	1	651.989	689.953	-0.000141006
ENSBTAG00000018599	PROSER3	123.965	-0.320277	0.208452	-1.53645	0.124428	1	120.017	132.492	-6.9938e-05
ENSBTAG00000010356	RAB12	1572.52	-0.159493	0.103818	-1.53627	0.124472	1	1570.63	1690.28	-0.000115815
ENSBTAG00000013030	LRRC8A	1855.48	0.143601	0.0934976	1.53588	0.124568	1	1950.82	1823.17	0.0001275
ENSBTAG00000008527	SRSF6	9341.96	0.0950355	0.0618806	1.53579	0.124591	1	9553.39	9129.84	0.000189384
ENSBTAG00000046580	DHX58	235.049	-0.282188	0.183778	-1.53549	0.124664	1	217.567	240.917	-7.43098e-05
ENSBTAG00000008726	NCS1	61.9718	0.416584	0.271477	1.53451	0.124904	1	63.6006	58.4102	6.62959e-05
ENSBTAG00000008863	TMEM87A	934.147	0.173847	0.113301	1.53438	0.124936	1	931.618	862.303	0.000106948
ENSBTAG00000006072	LRRC59	1228.89	0.177694	0.115815	1.53429	0.124957	1	1233.61	1138.9	0.000104898
ENSBTAG00000044633	bta-mir-2469	40.3697	-0.390437	0.25449	-1.53419	0.124982	1	40.3814	43.4988	-6.63601e-05
ENSBTAG00000051531	ENSBTAG00000051531	5.32406	1.06783	0.696256	1.53367	0.125111	1	5.35092	5.18558	0.000152802
ENSBTAG00000020893	MATN3	10.9654	0.871391	0.56819	1.53363	0.125122	1	10.8929	10.4478	0.000115391
ENSBTAG00000049841	ENSBTAG00000049841	1.90078	-1.71539	1.11863	-1.53348	0.125158	1	1.86566	1.895	-0.000297608
ENSBTAG00000037243	5S_rRNA	1.76605	1.98974	1.29784	1.53312	0.125245	1	1.7622	1.73611	0.000357748
ENSBTAG00000018682	SETD4	583.599	-0.135328	0.0882733	-1.53306	0.125261	1	575.299	609.3	-0.000134299
ENSBTAG00000051242	ENSBTAG00000051242	49.512	-0.400091	0.261015	-1.53282	0.125319	1	47.989	51.8359	-6.61583e-05
ENSBTAG00000011828	ARID3B	522.696	0.296345	0.193351	1.53268	0.125355	1	527.242	465.057	7.21339e-05
ENSBTAG00000003726	MTMR9	404.926	-0.155415	0.101413	-1.53249	0.125401	1	391.892	417.18	-0.000118006
ENSBTAG00000001364	DPH6	240.458	0.209542	0.136769	1.53208	0.125502	1	250.364	232.106	9.10498e-05
ENSBTAG00000011826	PEX26	184.904	-0.207516	0.135459	-1.53195	0.125534	1	179.825	192.615	-9.17494e-05
ENSBTAG00000029865	MIR151A	6.6617	-0.967839	0.631849	-1.53176	0.125582	1	6.43415	6.64489	-0.000132756
ENSBTAG00000031679	HSD17B13	5.73807	1.23009	0.803231	1.53143	0.125664	1	5.74581	5.54427	0.000186912
ENSBTAG00000025550	PRR22	40.2754	0.388496	0.253694	1.53136	0.12568	1	41.3144	38.8301	6.61674e-05
ENSBTAG00000054633	KLRC1	43.0125	-1.19962	0.783419	-1.53126	0.125704	1	35.0577	40.9824	-0.000180233
ENSBTAG00000016542	LAMB3	570.108	0.367104	0.239754	1.53117	0.125727	1	591.666	511.717	6.66843e-05
ENSBTAG00000002796	KLHL3	242.439	-0.27416	0.179069	-1.53103	0.125761	1	224.797	248.69	-7.51448e-05
ENSBTAG00000033464	SPA17	127.588	0.277599	0.181324	1.53096	0.125779	1	127.29	117.759	7.45894e-05
ENSBTAG00000021979	EEF1B2	6746.21	0.261043	0.17058	1.53032	0.125937	1	7064.79	6337.63	7.73907e-05
ENSBTAG00000032908	TMEM253	3.54869	1.52579	0.997043	1.53031	0.125939	1	3.55988	3.45013	0.00025343
ENSBTAG00000053724	ENSBTAG00000053724	4.44749	-1.20704	0.788778	-1.53026	0.125952	1	4.35709	4.49121	-0.000181658
ENSBTAG00000052136	ENSBTAG00000052136	32.1822	0.663644	0.433768	1.52995	0.126029	1	32.4041	29.7514	8.38665e-05
ENSBTAG00000007616	TMED6	7.67351	0.970391	0.63454	1.52928	0.126194	1	7.74137	7.44287	0.000132911
ENSBTAG00000001879	PER2	561.784	0.207579	0.135763	1.52898	0.126269	1	570.219	524.527	9.13793e-05
ENSBTAG00000020996	CLDND1	1017.12	0.141849	0.0928241	1.52815	0.126476	1	1053.67	990.652	0.000127683
ENSBTAG00000017031	ENSBTAG00000017031	33.0962	0.529572	0.34669	1.52751	0.126634	1	33.5049	31.287	7.04755e-05
ENSBTAG00000015046	MST1R	37.763	0.580067	0.379752	1.52749	0.12664	1	37.4386	34.613	7.4638e-05
ENSBTAG00000000459	POMGNT2	241.112	0.186465	0.122081	1.5274	0.126662	1	252.76	236.076	9.97197e-05
ENSBTAG00000016830	DAXX	1801.15	0.285232	0.186853	1.5265	0.126885	1	1800.86	1598.71	7.3046e-05
ENSBTAG00000037434	ENSBTAG00000037434	1.32443	2.48938	1.63079	1.52649	0.126888	1	1.30775	1.29082	0.000449885
ENSBTAG00000051139	ENSBTAG00000051139	20.7892	0.677249	0.443676	1.52645	0.126898	1	20.6934	19.4768	8.52457e-05
ENSBTAG00000018256	SMC6	3757.96	-0.15665	0.102658	-1.52595	0.127023	1	3660.7	3950.23	-0.000116167
ENSBTAG00000009275	MTRF1L	335.062	0.179645	0.11775	1.52564	0.127099	1	339.642	317.168	0.00010275
ENSBTAG00000009517	DBI	921.322	0.22341	0.146475	1.52524	0.127198	1	948.705	861.276	8.5838e-05
ENSBTAG00000023635	CLEC6A	27.6252	0.800281	0.524737	1.52511	0.127232	1	26.4709	24.5002	0.000102652
ENSBTAG00000000529	BTBD9	1011.24	0.11565	0.0758314	1.5251	0.127235	1	1003.74	952.536	0.000154384
ENSBTAG00000007159	ESR1	248.502	-0.240155	0.157475	-1.52504	0.12725	1	235.712	257.218	-8.13525e-05
ENSBTAG00000048529	ENSBTAG00000048529	4.9941	-1.22364	0.80245	-1.52488	0.127289	1	4.88629	5.05978	-0.00018426
ENSBTAG00000043580	ENSBTAG00000043580	12.4917	1.00052	0.656432	1.52418	0.127464	1	12.2839	11.6451	0.000138003
ENSBTAG00000016249	NAGS	1.85632	-1.90953	1.25285	-1.52415	0.127471	1	1.83154	1.87412	-0.000337129
ENSBTAG00000009542	ZC3H10	7350.41	0.283062	0.185753	1.52387	0.127542	1	7702.85	6872.4	7.31157e-05
ENSBTAG00000012137	NTN1	40.6782	0.48447	0.317986	1.52356	0.12762	1	41.0954	38.0712	6.74386e-05
ENSBTAG00000054317	ENSBTAG00000054317	3.64614	1.62728	1.06823	1.52334	0.127673	1	3.63716	3.52816	0.000274536
ENSBTAG00000047059	TIMM17A	190.913	0.259752	0.17059	1.52267	0.127842	1	199.836	182.83	7.68939e-05
ENSBTAG00000009405	TRPC4	515.937	-0.513598	0.337315	-1.5226	0.127858	1	458.597	574.302	-6.90177e-05
ENSBTAG00000051246	ENSBTAG00000051246	2.06373	2.09758	1.37794	1.52226	0.127944	1	2.0692	2.01994	0.000375388
ENSBTAG00000054842	bta-mir-2285ah	7.91454	0.861017	0.565657	1.52215	0.127971	1	7.91469	7.66086	0.000112293
ENSBTAG00000053777	ENSBTAG00000053777	0.797401	-3.45463	2.26962	-1.52212	0.127979	1	0.784341	0.79792	-0.000568941
ENSBTAG00000005453	FGD4	413.94	-0.212333	0.139524	-1.52185	0.128048	1	391.768	428.092	-8.892e-05
ENSBTAG00000015051	POLRMT	926.026	0.156965	0.103154	1.52166	0.128095	1	951.486	890.243	0.000115309
ENSBTAG00000009079	RAB4B	328.974	0.168014	0.110428	1.52148	0.128139	1	341.424	320.053	0.000108416
ENSBTAG00000018575	TRHDE	40.0909	-1.00003	0.657288	-1.52145	0.128147	1	33.7291	37.6548	-0.000137532
ENSBTAG00000006784	PLA2G4B	197.654	0.292852	0.192484	1.52144	0.12815	1	203.663	184.123	7.15701e-05
ENSBTAG00000008512	KCNV1	10.2942	0.957551	0.629418	1.52133	0.128178	1	10.3865	9.88614	0.000129444
ENSBTAG00000001391	ANKRD42	600.24	-0.183029	0.120313	-1.52128	0.12819	1	573.991	619.022	-0.000100531
ENSBTAG00000009214	ETS2	696.057	-0.225867	0.1485	-1.52099	0.128262	1	664.197	738.433	-8.46662e-05
ENSBTAG00000003250	ENSBTAG00000003250	1.14896	-2.79929	1.84062	-1.52084	0.128299	1	1.14133	1.16486	-0.000494145
ENSBTAG00000052114	ENSBTAG00000052114	3.86332	1.37974	0.907294	1.52072	0.12833	1	3.82239	3.73109	0.000217934
ENSBTAG00000030599	SMOC1	156.279	0.433576	0.285131	1.52062	0.128355	1	163.821	143.489	6.54582e-05
ENSBTAG00000049837	ENSBTAG00000049837	25.4214	0.796825	0.524113	1.52033	0.128428	1	25.3356	23.3099	0.000101618
ENSBTAG00000003849	GNL2	1286.29	0.181348	0.119299	1.52012	0.128482	1	1299.32	1196.52	0.000101185
ENSBTAG00000011100	CTSC	2657.02	-0.110067	0.0724158	-1.51992	0.12853	1	2650.99	2796.76	-0.000160838
ENSBTAG00000038062	FUT4	348.145	-0.162097	0.106649	-1.51991	0.128533	1	345.756	369.013	-0.000111737
ENSBTAG00000010247	FKTN	527.588	0.143331	0.0943044	1.51988	0.128542	1	535.987	505.547	0.000125098
ENSBTAG00000048143	TCEAL9	174.032	0.36609	0.24087	1.51987	0.128545	1	175.504	156.207	6.58252e-05
ENSBTAG00000020544	BCL7B	293.875	0.185243	0.121921	1.51936	0.128671	1	304.327	282.922	9.92493e-05
ENSBTAG00000014122	FOXRED1	601.009	-0.185429	0.122076	-1.51897	0.12877	1	584.643	633.313	-9.91127e-05
ENSBTAG00000005198	FGF1	334.07	0.343498	0.226213	1.51847	0.128896	1	353.417	309.818	6.67544e-05
ENSBTAG00000013819	URAD	1.63897	-2.83136	1.86541	-1.51782	0.129061	1	1.58816	1.65038	-0.000496659
ENSBTAG00000035226	TOR1AIP1	1544.52	-0.139387	0.0918418	-1.51768	0.129095	1	1503.57	1602.63	-0.000128034
ENSBTAG00000006927	ABCF1	1940.6	0.19058	0.125621	1.5171	0.12924	1	1941.89	1775.42	9.65896e-05
ENSBTAG00000052706	ENSBTAG00000052706	106.011	-0.549442	0.362246	-1.51676	0.129327	1	95.3568	110.296	-7.11535e-05
ENSBTAG00000012434	ENOX1	240.991	-0.31585	0.208253	-1.51667	0.12935	1	224.661	253.868	-6.86574e-05
ENSBTAG00000006977	PLP1	3.85709	2.20135	1.45149	1.51661	0.129365	1	3.6593	3.50889	0.000393167
ENSBTAG00000000811	DDX49	440.255	0.134708	0.0888798	1.51561	0.129617	1	448.984	425.682	0.000131852
ENSBTAG00000054308	ENSBTAG00000054308	10.6901	0.746552	0.492598	1.51554	0.129636	1	10.6148	10.2345	9.36063e-05
ENSBTAG00000020645	GNAI2	5592.02	-0.136807	0.090279	-1.51538	0.129676	1	5503.25	5879.26	-0.000129907
ENSBTAG00000014170	MAP7D3	440.932	-0.196873	0.12993	-1.51522	0.129716	1	410.721	445.208	-9.37607e-05
ENSBTAG00000019471	CNIH4	578.412	0.205621	0.13574	1.51482	0.129819	1	585.682	535.79	9.04211e-05
ENSBTAG00000021434	EDN2	3.69325	1.45042	0.957613	1.51462	0.129868	1	3.67097	3.58046	0.00023235
ENSBTAG00000038962	SLC6A11	43.5575	-0.776697	0.512804	-1.51461	0.129872	1	39.9692	44.4713	-9.7954e-05
ENSBTAG00000050395	ENSBTAG00000050395	251.193	0.16495	0.108942	1.51411	0.129998	1	259.378	245.221	0.000109167
ENSBTAG00000018729	SPEN	5696.76	-0.0957584	0.0632458	-1.51407	0.130009	1	5591.64	5856.14	-0.000182731
ENSBTAG00000046336	ENSBTAG00000046336	10.8978	0.778724	0.514366	1.51395	0.130039	1	10.9915	10.5235	9.81954e-05
ENSBTAG00000001123	SNRNP48	526.632	0.186072	0.122978	1.51305	0.130268	1	524.963	484.401	9.8063e-05
ENSBTAG00000051480	FGF13	119.232	-0.253482	0.167578	-1.51262	0.130376	1	116.3	125.862	-7.715e-05
ENSBTAG00000011243	TOE1	506.042	0.133494	0.0882669	1.51239	0.130435	1	523.788	493.44	0.000132421
ENSBTAG00000008952	RAP1GAP	808.254	0.279658	0.184941	1.51215	0.130495	1	864.934	760.624	7.25453e-05
ENSBTAG00000048879	ENSBTAG00000048879	4.15181	-1.10242	0.729213	-1.51179	0.130587	1	4.13342	4.27871	-0.000156465
ENSBTAG00000004930	DNAAF2	160.01	0.247243	0.163545	1.51177	0.130591	1	162.365	150.024	7.83792e-05
ENSBTAG00000012608	GDAP1	253.666	-0.207956	0.137569	-1.51165	0.130624	1	240.367	259.731	-8.92339e-05
ENSBTAG00000025817	BORCS8	273.347	-0.170704	0.112951	-1.51131	0.13071	1	260.77	277.819	-0.000105488
ENSBTAG00000025632	NOP10	288.679	0.215434	0.142553	1.51125	0.130724	1	293.536	271.207	8.67187e-05
ENSBTAG00000048345	ENSBTAG00000048345	1.67856	1.85459	1.22734	1.51107	0.130771	1	1.68735	1.65488	0.00032059
ENSBTAG00000005714	ACTC1	9.1344	-0.795776	0.526644	-1.51103	0.13078	1	8.9101	9.25786	-0.000100513
ENSBTAG00000021691	PSMD14	637.789	0.237631	0.157266	1.51101	0.130785	1	637.416	579.991	8.05187e-05
ENSBTAG00000050809	GIPC3	23.0873	-0.465961	0.308509	-1.51036	0.130951	1	22.5256	23.7873	-6.56381e-05
ENSBTAG00000017376	GALNT5	31.3475	0.443166	0.293438	1.51025	0.130979	1	30.8698	29.2531	6.48961e-05
ENSBTAG00000002350	PIK3R2	2354.05	-0.133647	0.088501	-1.51012	0.131013	1	2306.34	2457.08	-0.000131884
ENSBTAG00000005364	HMBS	344.492	0.178593	0.118265	1.51011	0.131015	1	343.293	321.052	0.000101217
ENSBTAG00000006608	GGT5	525.776	0.337453	0.223504	1.50983	0.131088	1	557.462	487.461	6.64228e-05
ENSBTAG00000016297	CCNYL1	220.643	0.183748	0.121708	1.50975	0.131107	1	220.89	207.348	9.87037e-05
ENSBTAG00000013879	DGKH	264.231	-0.209206	0.138584	-1.5096	0.131146	1	256.71	277.417	-8.85706e-05
ENSBTAG00000004061	PP2D1	1.90439	1.97102	1.3058	1.50944	0.131187	1	1.91156	1.87064	0.000344403
ENSBTAG00000021822	ARV1	257.886	0.17416	0.115382	1.50942	0.131192	1	264.741	248.813	0.000103379
ENSBTAG00000020305	TOR1A	459.62	0.213235	0.141287	1.50923	0.131239	1	479.658	440.112	8.71946e-05
ENSBTAG00000044802	ENSBTAG00000044802	1.6812	2.53824	1.68268	1.50845	0.131439	1	1.66737	1.64496	0.000448029
ENSBTAG00000012444	ADAM12	5908.01	-0.203687	0.13509	-1.50779	0.131608	1	5644.23	6210.35	-9.02945e-05
ENSBTAG00000007644	GNG7	371.073	-0.176834	0.11728	-1.50779	0.131609	1	369.452	396.426	-0.000101788
ENSBTAG00000025494	PAQR8	517.239	-0.165243	0.109601	-1.50768	0.131637	1	507.357	545.732	-0.00010808
ENSBTAG00000048795	ENSBTAG00000048795	1.22285	2.4634	1.6341	1.5075	0.131683	1	1.21833	1.20354	0.000435378
ENSBTAG00000006768	ENTPD4	1252.39	0.207099	0.137389	1.50739	0.131711	1	1277.41	1160.62	8.90399e-05
ENSBTAG00000013109	STIM1	699.25	0.190274	0.126234	1.50732	0.13173	1	725.552	667.006	9.54999e-05
ENSBTAG00000018106	SPATA18	7.94643	0.860298	0.57075	1.50731	0.131731	1	8.00344	7.73573	0.000110526
ENSBTAG00000053100	ENSBTAG00000053100	0.791485	3.30558	2.19308	1.50728	0.13174	1	0.779531	0.768802	0.000544295
ENSBTAG00000004035	SDK1	276.038	-0.270368	0.179396	-1.5071	0.131785	1	270.696	297.843	-7.3531e-05
ENSBTAG00000049341	SERTAD2	485.643	-0.173118	0.11488	-1.50695	0.131823	1	472.818	509.058	-0.000103593
ENSBTAG00000050008	ENSBTAG00000050008	116.046	-0.300194	0.199281	-1.50639	0.131968	1	112.485	122.958	-6.93731e-05
ENSBTAG00000034283	ADAD2	98.792	-0.329062	0.218477	-1.50617	0.132025	1	94.6177	103.755	-6.66989e-05
ENSBTAG00000015132	RXFP2	14.8717	0.631482	0.419711	1.50456	0.132436	1	14.8224	14.227	7.80116e-05
ENSBTAG00000051079	TMSB4	10.4868	-1.02497	0.681245	-1.50456	0.132437	1	9.80399	10.242	-0.000140028
ENSBTAG00000004240	TMPO	3300.74	-0.115569	0.0768214	-1.50438	0.132483	1	3171.8	3354.94	-0.000150343
ENSBTAG00000015019	STN1	576.881	-0.123359	0.0820033	-1.50432	0.132498	1	564.765	596.254	-0.00014122
ENSBTAG00000008541	MGST1	355.131	-0.412881	0.274475	-1.50426	0.132514	1	330.614	396.843	-6.39843e-05
ENSBTAG00000017146	GRIK4	81.8019	0.342984	0.228037	1.50407	0.132563	1	82.9355	76.5088	6.56272e-05
ENSBTAG00000026919	PXDC1	332.918	0.268939	0.178817	1.50399	0.132584	1	357.218	321.184	7.34784e-05
ENSBTAG00000007269	EIF2B1	424.906	0.168503	0.112053	1.50378	0.132637	1	435.645	406.9	0.000105667
ENSBTAG00000031640	PRP3	3.73472	-6.67944	4.44237	-1.50358	0.13269	1	2.9028	3.35618	-0.000687765
ENSBTAG00000006676	FIBIN	60.0469	-0.46894	0.311921	-1.50339	0.132738	1	56.9791	62.6631	-6.52431e-05
ENSBTAG00000024552	SHH	1.98803	2.54493	1.69282	1.50337	0.132744	1	1.93069	1.9147	0.000446333
ENSBTAG00000024910	GALR2	1.01725	3.02754	2.01431	1.50301	0.132836	1	1.0174	1.00594	0.000511879
ENSBTAG00000001161	SINHCAF	640.56	0.189366	0.126005	1.50285	0.132878	1	648.469	598.598	9.53311e-05
ENSBTAG00000009995	CPEB4	860.665	-0.150132	0.0999031	-1.50277	0.132898	1	843.562	902.015	-0.00011718
ENSBTAG00000052660	ENSBTAG00000052660	20.3352	0.647203	0.430687	1.50272	0.132911	1	20.7097	19.466	7.9621e-05
ENSBTAG00000009852	NAV3	321.676	0.289491	0.192698	1.5023	0.133019	1	331.454	298.313	7.03049e-05
ENSBTAG00000021969	KLHL29	356.362	0.44997	0.299532	1.50224	0.133035	1	368.924	312.003	6.44921e-05
ENSBTAG00000015796	DNAJC5	1494.35	0.14962	0.0996047	1.50214	0.133061	1	1528.22	1425.98	0.000117451
ENSBTAG00000035735	BIRC2	1038.28	0.152695	0.101656	1.50208	0.133076	1	1064.74	991.64	0.000115264
ENSBTAG00000019818	CASZ1	148.976	0.268693	0.178902	1.5019	0.133122	1	154.43	142.195	7.33255e-05
ENSBTAG00000022294	FADS1	2132.52	-0.280454	0.186807	-1.50131	0.133276	1	2082.36	2343.48	-7.1447e-05
ENSBTAG00000015013	C2CD2L	325.973	0.173643	0.115709	1.50069	0.133436	1	331.504	309.898	0.000102473
ENSBTAG00000010693	LMO7	2520.28	-0.19335	0.128849	-1.50059	0.133461	1	2406.62	2631.19	-9.33943e-05
ENSBTAG00000051378	ENSBTAG00000051378	153.708	0.601315	0.400816	1.50023	0.133556	1	152.967	130.313	7.45243e-05
ENSBTAG00000012071	ASGR1	18.1685	0.914099	0.60931	1.50022	0.133557	1	18.0673	16.7312	0.000118972
[truncated: 23,708 more rows]
