# Supplementary material for: Integrated fetal testicular transcriptomic and epigenomic profiles during maternal nutrient restriction with dietary melatonin intervention
Source: J Anim Sci. 2026 Jan 9;104:skaf455. doi: 10.1093/jas/skaf455 (PMC12863962; doi:10.1093/jas/skaf455)
Supplement: skaf455_Supplementary_Data [file skaf455_supplementary_data.zip › Supplemental Table S7.xlsx]

## Sheet: ResMel vs ResCon
Supplemental Table S7: Differntially expressed genes among RES-MEL relative to RES-CON fetal testicular tissues
Gene ID	Gene Name	baseMean	log2FoldChange	lfcSE	stat	pvalue	padj	Mel_Res_Testis	Con_Res_Testis	lfcShrink
ENSBTAG00000024420	COL28A1	1028.21	1.92169	0.293059	6.55735	5.47725e-11	9.40827e-07	1416.35	609.279	1.65232
ENSBTAG00000022275	ENSBTAG00000022275	663.299	1.78146	0.30602	5.82138	5.83652e-09	5.01269e-05	944.381	453.227	1.45165
ENSBTAG00000050253	TRPM3	414.596	0.57938	0.106198	5.45565	4.87938e-08	0.000279377	470.68	372.755	0.539984
ENSBTAG00000012848	PTPRU	185.445	-0.818658	0.163953	-4.99324	5.93761e-07	0.00231628	148.542	191.837	-0.70462
ENSBTAG00000038168	SLITRK1	922.569	0.890842	0.179293	4.96864	6.7424e-07	0.00231628	1092.74	738.017	0.750063
ENSBTAG00000013401	ARHGEF40	2366.31	0.328745	0.0689346	4.76894	1.852e-06	0.00530197	2573.48	2203.72	0.302319
ENSBTAG00000034693	SYT1	1247.03	0.450002	0.0985693	4.56534	4.98692e-06	0.0122372	1447.97	1174.52	0.407587
ENSBTAG00000049347	ENSBTAG00000049347	9.93588	-4.04053	0.904584	-4.46672	7.94264e-06	0.0170539	7.89661	9.70269	-0.628561
ENSBTAG00000007698	TMEM59L	106.489	-0.96032	0.217716	-4.41088	1.02953e-05	0.0196491	91.5106	117.603	-0.716559
ENSBTAG00000005984	DAAM1	3204.03	0.320266	0.0741319	4.32022	1.55873e-05	0.0267743	3502.86	3011.42	0.265341
ENSBTAG00000008274	ENSBTAG00000008274	41.1266	-1.59418	0.375739	-4.24278	2.20763e-05	0.0285635	34.6083	43.484	-0.733457
ENSBTAG00000024086	TMEM35B	138.136	0.71299	0.168437	4.23296	2.30631e-05	0.0285635	158.577	126.975	0.560339
ENSBTAG00000002999	ANAPC15	361.557	-0.54217	0.128099	-4.23242	2.31195e-05	0.0285635	323.496	400.524	-0.45186
ENSBTAG00000003200	ENSBTAG00000003200	1437.37	0.318801	0.0753514	4.23085	2.32805e-05	0.0285635	1505.3	1299.46	0.255283
ENSBTAG00000018064	FAM221A	52.3943	-1.08361	0.259057	-4.18289	2.87821e-05	0.0329594	46.9731	57.6939	-0.678288
ENSBTAG00000031238	SHCBP1L	88.898	-0.936602	0.225048	-4.16179	3.15756e-05	0.0338984	76.6423	96.1069	-0.635161
ENSBTAG00000020352	PAQR5	48.826	-1.03388	0.249888	-4.13738	3.51289e-05	0.0354947	42.974	50.9129	-0.648489
ENSBTAG00000008511	PPP4R3C	32.0539	-1.71285	0.418543	-4.0924	4.26926e-05	0.0407406	27.5255	34.0458	-0.571007
ENSBTAG00000021072	DTNB	502.412	-0.528059	0.130175	-4.05654	4.98057e-05	0.045027	444.111	552.726	-0.413564
ENSBTAG00000051764	ENSBTAG00000051764	43.8807	-1.98999	0.492842	-4.03779	5.39581e-05	0.0463419	34.3255	47.7287	-0.442784
ENSBTAG00000003171	SHANK2	161.706	-0.701548	0.175238	-4.0034	6.24386e-05	0.048922	140.069	175.008	-0.499197
ENSBTAG00000004863	RIC3	198.674	-0.613121	0.153182	-4.00257	6.26585e-05	0.048922	176.689	217.62	-0.454945
ENSBTAG00000003658	RELN	1683.16	-0.844621	0.212274	-3.97892	6.92296e-05	0.0517025	1324.63	1898.59	-0.540378
ENSBTAG00000048378	DCC	134.852	-1.23346	0.314177	-3.92599	8.63729e-05	0.0618178	108.369	153.991	-0.527105
ENSBTAG00000016002	FAM169A	805.78	-0.478914	0.122793	-3.90016	9.61278e-05	0.0637216	705.341	867.956	-0.347463
ENSBTAG00000016429	TMEM205	170.835	-0.782864	0.200768	-3.89935	9.64523e-05	0.0637216	143.026	183.337	-0.492348
ENSBTAG00000007013	TOM1L1	450.104	-0.461308	0.119938	-3.84622	0.000119953	0.0763123	395.638	477.073	-0.323172
ENSBTAG00000052186	ENSBTAG00000052186	146.582	-1.66576	0.441549	-3.77254	0.000161597	0.0940983	104.508	174.836	-0.320928
ENSBTAG00000012100	PDE1A	730.125	0.544357	0.14442	3.76926	0.000163732	0.0940983	841.073	659.575	0.354303
ENSBTAG00000020238	RIMS1	188.227	-1.15214	0.305909	-3.76628	0.000165695	0.0940983	148.596	216.351	-0.430139
ENSBTAG00000043548	ENSBTAG00000043548	17.9407	-3.53857	0.941077	-3.76013	0.000169823	0.0940983	13.8515	17.0832	-0.091863
ENSBTAG00000015334	ZHX1	1228.15	0.233045	0.0622373	3.74445	0.000180788	0.0970434	1308.16	1177.12	0.124114
ENSBTAG00000019585	MYOM1	130.299	-0.688764	0.18466	-3.7299	0.000191558	0.0997086	115.513	140.637	-0.398679
ENSBTAG00000014977	ALX1	36.7588	-1.44478	0.388823	-3.71579	0.000202569	0.101118	31.7911	39.0375	-0.335865
ENSBTAG00000011881	TDRD10	51.5923	-1.08137	0.291616	-3.7082	0.000208736	0.101118	43.4569	51.5227	-0.403704
ENSBTAG00000003397	CTBP2	3080.99	0.223711	0.0603913	3.70436	0.000211926	0.101118	3252.23	2926.3	0.115266
ENSBTAG00000005164	GZMK	12.6974	2.50716	0.678193	3.69683	0.00021831	0.101349	12.6183	10.7442	0.138569
ENSBTAG00000015541	DLC1	3497.05	0.384128	0.104148	3.68828	0.000225779	0.102058	3844.7	3200.7	0.233318
ENSBTAG00000042358	ENSBTAG00000042358	250.973	3.83952	1.04412	3.67729	0.000235727	0.103823	199.225	73.6854	0.0707699
ENSBTAG00000002020	CREBRF	1362.78	-0.290518	0.079245	-3.66607	0.000246308	0.104874	1292.6	1474.3	-0.158524
ENSBTAG00000006811	EPHA3	111.049	0.923763	0.252488	3.65864	0.000253553	0.104874	126.318	97.5136	0.389575
ENSBTAG00000044073	CD248	1718.91	0.455559	0.124684	3.65372	0.000258472	0.104874	1882.48	1521.7	0.272572
ENSBTAG00000003826	SCN1B	43.557	-0.766618	0.210075	-3.64925	0.000263009	0.104874	40.2311	45.5086	-0.37934
ENSBTAG00000034045	FMR1NB	321.485	-0.866249	0.237732	-3.6438	0.000268642	0.104874	268.827	367.138	-0.382772
ENSBTAG00000043342	SNORD113-6	279.462	0.583964	0.161259	3.62129	0.000293142	0.111895	320.536	254.839	0.324262
ENSBTAG00000002849	IRF6	33.0156	-1.48212	0.410923	-3.6068	0.000309999	0.113028	28.785	34.6365	-0.262905
ENSBTAG00000027766	C1QTNF5	51.2496	0.820449	0.227592	3.60491	0.000312265	0.113028	54.9308	47.0881	0.362193
ENSBTAG00000045565	NHSL2	221.195	0.638861	0.177366	3.60194	0.000315848	0.113028	240.435	192.994	0.334515
ENSBTAG00000007778	TRPM3	540.424	0.52965	0.147468	3.59163	0.000328613	0.115196	610.925	485.909	0.292762
ENSBTAG00000001663	PDF	80.5378	-0.588328	0.164079	-3.58563	0.000336262	0.11552	73.7588	84.6906	-0.313217
ENSBTAG00000004345	MEP1A	8.44813	-2.31126	0.646902	-3.57281	0.000353167	0.117951	7.90254	8.66481	-0.122371
ENSBTAG00000004464	HROB	77.1004	-0.638605	0.178884	-3.56993	0.000357072	0.117951	71.2685	83.1209	-0.322007
ENSBTAG00000055034	C5orf49	102.203	-0.704207	0.197697	-3.56205	0.000367974	0.118908	89.1958	107.467	-0.331847
ENSBTAG00000035572	ENSBTAG00000035572	22.592	1.4478	0.406924	3.55791	0.000373816	0.118908	24.425	20.7077	0.244439
ENSBTAG00000019855	MAP3K15	32.0499	-1.32169	0.373133	-3.54214	0.000396888	0.123032	28.5971	33.9413	-0.261424
ENSBTAG00000008301	WNK2	461.092	-0.465398	0.131492	-3.53936	0.000401106	0.123032	407.197	491.476	-0.247531
ENSBTAG00000012748	ENSBTAG00000012748	21.63	-1.36185	0.38537	-3.53388	0.000409504	0.123404	19.8892	22.9634	-0.249284
ENSBTAG00000012137	NTN1	40.6782	-1.06262	0.302021	-3.51837	0.000434199	0.127085	36.32	42.5407	-0.296989
ENSBTAG00000046191	ADAD1	84.0271	-1.24324	0.354696	-3.50509	0.000456449	0.127085	69.4832	93.3042	-0.25775
ENSBTAG00000007651	TARS3	163.76	-0.705505	0.201287	-3.50497	0.000456653	0.127085	140.844	176.495	-0.307592
ENSBTAG00000025634	FMN1	478.36	0.808684	0.231088	3.49947	0.000466183	0.127085	552.992	402.214	0.310961
ENSBTAG00000010639	MAP2K7	1553.07	-0.285603	0.0816681	-3.49711	0.000470323	0.127085	1448.52	1648.94	-0.134292
ENSBTAG00000014082	CHST9	23.0102	-3.34241	0.955958	-3.4964	0.000471575	0.127085	16.1139	20.9589	-0.0563093
ENSBTAG00000025898	TBC1D8	1510.35	-0.492508	0.141031	-3.49219	0.000479076	0.127085	1303.11	1624.28	-0.246641
ENSBTAG00000015185	MRGPRF	434.319	0.401604	0.115034	3.49117	0.000480906	0.127085	474.075	401.016	0.202133
ENSBTAG00000039319	CYP4F2	748.764	-0.620806	0.178271	-3.48237	0.000497002	0.129349	576.1	752.415	-0.284257
ENSBTAG00000047652	RBMXL2	73.8954	-1.18127	0.339795	-3.47642	0.000508154	0.130277	62.0012	80.6506	-0.254983
ENSBTAG00000004826	ACP5	1080.1	-0.735001	0.212046	-3.46624	0.000527794	0.132769	841.454	1158.26	-0.293617
ENSBTAG00000004835	HOXD3	499.389	0.556115	0.160623	3.46224	0.00053569	0.132769	549.638	435.506	0.260221
ENSBTAG00000025442	HSPA1L	68.9518	-0.655043	0.189414	-3.45826	0.000543678	0.132769	63.2133	72.6654	-0.281473
ENSBTAG00000020762	HUNK	316.132	0.413342	0.11961	3.45574	0.000548792	0.132769	340.825	289.97	0.200318
ENSBTAG00000046529	bta-mir-4657	57.9567	0.772082	0.224042	3.44615	0.00056864	0.13566	61.3838	52.6838	0.28629
ENSBTAG00000012290	SCNN1B	13.3413	-1.64463	0.478756	-3.43523	0.000592058	0.137139	12.384	13.5457	-0.159629
ENSBTAG00000016279	EMILIN3	807.43	-0.72504	0.211068	-3.4351	0.00059234	0.137139	639.533	875.17	-0.279679
ENSBTAG00000014058	LDB2	546.501	0.455394	0.132795	3.4293	0.000605132	0.137139	606.268	497.48	0.213491
ENSBTAG00000002585	SLC16A2	348.67	0.518359	0.151188	3.42857	0.000606773	0.137139	384.84	313.723	0.237388
ENSBTAG00000008186	UBXN6	1162.52	-0.24539	0.0717519	-3.41998	0.000626267	0.137928	1110.7	1240.8	-0.105589
ENSBTAG00000014595	LIG1	1732.17	-0.315724	0.0923182	-3.41995	0.000626327	0.137928	1634.46	1891.09	-0.141358
ENSBTAG00000015848	PHKA1	736.791	0.244583	0.0715894	3.41647	0.000634397	0.137937	789.29	708.379	0.104951
ENSBTAG00000020148	TEK	718.942	0.4876	0.142884	3.41256	0.000643556	0.13818	800.414	643.127	0.22181
ENSBTAG00000021445	ST8SIA4	471.197	0.437816	0.129088	3.39161	0.000694841	0.147349	513.783	426.732	0.196501
ENSBTAG00000003121	FRMPD3	40.5145	-0.995181	0.293771	-3.3876	0.00070506	0.147693	36.7453	42.7458	-0.243065
ENSBTAG00000004885	DDR2	1208.46	0.384971	0.113969	3.37787	0.000730501	0.148322	1327.99	1111.83	0.169682
ENSBTAG00000030671	HOOK1	302.371	-0.629066	0.186336	-3.37598	0.000735542	0.148322	266.355	334.435	-0.246347
ENSBTAG00000007887	GRIN2A	32.091	-1.23697	0.367083	-3.36972	0.000752453	0.148322	28.7298	33.4266	-0.197865
ENSBTAG00000018747	PRKAA2	229.718	-0.426028	0.126503	-3.36773	0.000757911	0.148322	208.767	242.682	-0.18586
ENSBTAG00000032711	HTATSF1	93.3341	-1.23368	0.367105	-3.36058	0.000777803	0.148322	76.67	104.684	-0.19477
ENSBTAG00000046235	SRSF12	211.242	-0.499698	0.148812	-3.35792	0.000785325	0.148322	195.237	232.336	-0.210487
ENSBTAG00000019919	ENSBTAG00000019919	103.554	-0.834253	0.248583	-3.35603	0.00079069	0.148322	88.6413	109.677	-0.245551
ENSBTAG00000019036	ARHGAP28	1863.35	0.233913	0.0697234	3.35487	0.000794033	0.148322	1954.18	1753.05	0.0960809
ENSBTAG00000010027	CHDH	114.437	-0.799648	0.238361	-3.35478	0.000794285	0.148322	97.2797	121.091	-0.246631
ENSBTAG00000008505	APOB	36.847	-1.27757	0.380898	-3.3541	0.000796242	0.148322	32.6054	38.9866	-0.185373
ENSBTAG00000043036	SNORD12B	33.9894	0.800657	0.238878	3.35174	0.000803048	0.148322	35.3742	31.7493	0.245334
ENSBTAG00000009653	ENSBTAG00000009653	16.5076	-1.36376	0.408292	-3.34017	0.000837286	0.151557	15.4331	17.1788	-0.167342
ENSBTAG00000049812	ENSBTAG00000049812	80.3886	-1.25796	0.377135	-3.33558	0.000851225	0.151557	66.8228	90.8259	-0.181474
ENSBTAG00000000991	MRPL32	298.12	-0.455014	0.136439	-3.33493	0.000853212	0.151557	276.461	329.12	-0.189279
ENSBTAG00000021594	TDRKH	319.907	-0.53307	0.160051	-3.33064	0.000866479	0.151557	281.019	341.659	-0.211995
ENSBTAG00000017350	PCLO	259.97	-0.876184	0.263171	-3.32934	0.000870535	0.151557	219.493	300.334	-0.231295
ENSBTAG00000014119	PRKCZ	319.93	-0.440802	0.132437	-3.32839	0.000873499	0.151557	287.814	339.874	-0.182493
ENSBTAG00000023177	CFH	9182.95	-0.406999	0.122553	-3.32102	0.000896902	0.154061	8297.61	10109.2	-0.167688
ENSBTAG00000007580	ZSWIM2	17.0311	-1.49649	0.452134	-3.30984	0.000933499	0.157242	15.6917	17.9002	-0.139789
ENSBTAG00000045787	CDS1	93.1349	-0.687864	0.207828	-3.30977	0.000933729	0.157242	84.0114	100.058	-0.22798
ENSBTAG00000043478	SNORA71	27.9072	1.19994	0.363054	3.30514	0.000949305	0.158313	29.0948	25.2821	0.179039
ENSBTAG00000021067	ACTR1A	1588.5	0.23077	0.070089	3.29254	0.000992885	0.161668	1674.28	1501.43	0.0908264
ENSBTAG00000037550	ENSBTAG00000037550	15.9931	-1.58541	0.481624	-3.29179	0.000995515	0.161668	14.6229	16.7292	-0.124427
ENSBTAG00000019916	CLMN	1165.07	0.303179	0.0921704	3.28933	0.00100425	0.161668	1250.44	1087.49	0.118112
ENSBTAG00000047968	ENSBTAG00000047968	61.779	-1.11553	0.339441	-3.28638	0.00101485	0.161668	52.7258	66.1832	-0.184447
ENSBTAG00000012829	EBI3	202.294	0.513062	0.156243	3.28374	0.00102441	0.161668	221.035	185.066	0.193438
ENSBTAG00000002125	GNAL	357.365	-0.723646	0.2204	-3.28333	0.00102589	0.161668	293.399	390.428	-0.21943
ENSBTAG00000023999	GTF2A1L	18.591	-1.16686	0.356486	-3.27322	0.00106331	0.164749	17.5444	19.543	-0.172505
ENSBTAG00000007823	TG	67.7299	-1.11972	0.342122	-3.27287	0.00106463	0.164749	58.1036	74.0465	-0.178983
ENSBTAG00000011971	NRP2	1954.62	0.555797	0.170179	3.26595	0.00109097	0.166287	2197.39	1711.44	0.197645
ENSBTAG00000009746	MPHOSPH6	400.542	-0.666968	0.204286	-3.26487	0.00109515	0.166287	349.061	455.03	-0.210799
ENSBTAG00000009387	MYOM2	71.147	-1.3885	0.425573	-3.26267	0.00110369	0.166287	56.7364	75.7605	-0.13956
ENSBTAG00000015449	PPEF2	65.1177	-0.870145	0.26702	-3.25872	0.00111914	0.166287	58.7377	71.0878	-0.203983
ENSBTAG00000012285	ESRRB	12.8359	-1.70049	0.522002	-3.25764	0.00112343	0.166287	11.9321	12.9981	-0.104822
ENSBTAG00000007633	ANKRD34B	89.3345	-0.601628	0.184814	-3.25532	0.00113265	0.166287	82.4786	96.3274	-0.201553
ENSBTAG00000007948	SORCS1	69.7105	-0.772301	0.237803	-3.24765	0.00116362	0.166892	62.4898	73.7813	-0.205869
ENSBTAG00000019722	GUCY2C	131.774	-0.586354	0.180574	-3.24716	0.00116562	0.166892	117.87	139.169	-0.196969
ENSBTAG00000014948	NUTM1	200.096	-1.16668	0.3593	-3.24709	0.00116592	0.166892	153.317	230.916	-0.163708
ENSBTAG00000014602	CAMTA1	358.05	-0.377946	0.116545	-3.24293	0.00118309	0.16795	333.242	386.978	-0.141317
ENSBTAG00000038497	ENSBTAG00000038497	25.9598	-1.80515	0.558582	-3.23167	0.0012307	0.171409	22.5304	27.6597	-0.0909094
ENSBTAG00000044001	LPP	1483.32	0.304951	0.09447	3.22802	0.00124652	0.171409	1574.13	1364.5	0.11152
ENSBTAG00000021814	ENSBTAG00000021814	152.86	-1.24864	0.387104	-3.22559	0.00125712	0.171409	118.412	176.735	-0.146264
ENSBTAG00000012552	FMR1	4887.81	-0.342825	0.106331	-3.22414	0.00126352	0.171409	4608.78	5397.78	-0.125207
ENSBTAG00000007583	KRT14	8.90381	-2.1484	0.666572	-3.22306	0.00126828	0.171409	8.32485	9.07601	-0.0678628
ENSBTAG00000037508	EBF1	1027.64	0.409857	0.127184	3.22255	0.00127056	0.171409	1135.24	940.933	0.148672
ENSBTAG00000015362	BMP7	43.1496	-1.11762	0.346976	-3.22103	0.00127731	0.171409	38.1075	45.6082	-0.161692
ENSBTAG00000008893	ANO10	749.027	0.322564	0.100329	3.21505	0.00130421	0.171537	811.346	704.965	0.11645
ENSBTAG00000016259	KIAA1958	473.545	-0.349605	0.108748	-3.21482	0.00130526	0.171537	428.693	493.893	-0.126318
ENSBTAG00000006035	PPP1R1B	124.867	-0.721803	0.224569	-3.21417	0.00130822	0.171537	109.28	134.05	-0.195021
ENSBTAG00000053587	ENSBTAG00000053587	94.0254	0.585663	0.182525	3.20867	0.0013335	0.172909	104.75	89.2907	0.18533
ENSBTAG00000013832	TRIT1	502.945	0.38384	0.119736	3.20573	0.00134722	0.172909	541.265	461.701	0.136869
ENSBTAG00000018663	GPRC5C	484.852	0.569681	0.177727	3.20537	0.00134888	0.172909	525.034	414.133	0.182249
ENSBTAG00000038489	DCDC2C	8.63619	-1.62787	0.510388	-3.18948	0.00142529	0.179564	8.25709	8.78943	-0.0972529
ENSBTAG00000016236	SLC12A6	1477.78	-0.39212	0.122978	-3.18854	0.00142991	0.179564	1367.73	1631.72	-0.136558
ENSBTAG00000014069	PDK4	515.8	-0.354816	0.111294	-3.18809	0.00143216	0.179564	480.04	556.681	-0.124127
ENSBTAG00000005938	BARHL2	24.6334	-1.11417	0.350015	-3.18322	0.00145647	0.180392	22.8675	25.8829	-0.150362
ENSBTAG00000034437	ENSBTAG00000034437	110.946	-1.52717	0.480655	-3.17727	0.0014867	0.180392	82.9189	129.232	-0.103652
ENSBTAG00000004266	DDX25	170.562	-0.920866	0.290609	-3.16875	0.00153097	0.180392	142.739	194.319	-0.167869
ENSBTAG00000014974	GRAMD2B	908.308	-0.477244	0.150638	-3.16816	0.00153409	0.180392	796.476	980.52	-0.155701
ENSBTAG00000018724	TMEM82	33.7406	-1.25042	0.394723	-3.16784	0.00153579	0.180392	29.4341	34.1305	-0.129924
ENSBTAG00000051604	ENSBTAG00000051604	91.1916	0.606654	0.191505	3.16782	0.00153587	0.180392	97.5106	83.4423	0.175671
ENSBTAG00000032299	CCDC172	30.9815	-1.11365	0.351605	-3.16733	0.00153847	0.180392	28.405	33.1058	-0.145735
ENSBTAG00000012991	PRUNE2	128.801	1.16083	0.366829	3.1645	0.00155349	0.180392	149.324	105.675	0.139367
ENSBTAG00000020590	FZD2	338.68	0.463547	0.14658	3.16243	0.00156461	0.180392	374.793	310.833	0.151266
ENSBTAG00000015982	KCTD13	257.455	-0.421039	0.133204	-3.16086	0.00157302	0.180392	235.595	273.692	-0.140043
ENSBTAG00000014169	PCDH19	197.168	1.66428	0.526589	3.16049	0.00157502	0.180392	229.943	138.714	0.0889364
ENSBTAG00000003588	ZFAND1	582.425	0.229308	0.0725554	3.16046	0.00157519	0.180392	612.429	555.121	0.0821405
ENSBTAG00000007402	ZFAND2A	105.682	-0.593244	0.187709	-3.16044	0.00157529	0.180392	97.9811	114.905	-0.172331
ENSBTAG00000050477	ENSBTAG00000050477	576.7	0.539166	0.170962	3.15371	0.00161207	0.182198	622.13	490.581	0.163805
ENSBTAG00000048955	ENSBTAG00000048955	82.591	-1.21187	0.384822	-3.14916	0.00163739	0.182198	69.4031	92.608	-0.129388
ENSBTAG00000002488	LDHC	67.2445	-0.804056	0.255458	-3.14751	0.00164668	0.182198	60.8545	71.9727	-0.170525
ENSBTAG00000014059	ATP2B4	3894.5	0.339573	0.107923	3.14645	0.00165265	0.182198	4121.66	3506.13	0.113205
ENSBTAG00000018829	SPRYD7	224.443	-0.422948	0.134513	-3.14428	0.00166494	0.182198	207.251	239.894	-0.137386
ENSBTAG00000012405	PEAR1	3107.96	0.502515	0.159838	3.14389	0.00166716	0.182198	3463.77	2706.6	0.155238
ENSBTAG00000004974	ZDHHC23	99.3976	-0.581237	0.184928	-3.14304	0.00167203	0.182198	91.3278	106.275	-0.166335
ENSBTAG00000016152	DAB2	2078.89	0.384384	0.122323	3.14236	0.00167592	0.182198	2231.15	1863.26	0.126283
ENSBTAG00000011412	LAMB1	32594.9	0.289354	0.09215	3.14004	0.00168926	0.182494	35389.3	30853.4	0.0968696
ENSBTAG00000010785	FAS	29.9981	-1.00835	0.321531	-3.13608	0.00171223	0.183386	27.656	31.4334	-0.148658
ENSBTAG00000053926	ENSBTAG00000053926	19.316	-1.21174	0.386526	-3.13494	0.00171888	0.183386	17.769	19.4577	-0.125762
ENSBTAG00000037962	MAML2	598.907	0.385075	0.123094	3.12831	0.00175816	0.18642	648.603	547.989	0.124183
ENSBTAG00000013266	PMFBP1	43.6632	-1.23715	0.396514	-3.12006	0.00180811	0.187105	37.9519	46.0992	-0.119403
ENSBTAG00000054750	ENSBTAG00000054750	326.798	0.416302	0.133451	3.11952	0.00181146	0.187105	361.825	306.746	0.131069
ENSBTAG00000020873	MAT2A	2903.43	0.288096	0.0924212	3.11721	0.00182572	0.187105	3120.21	2713.75	0.094308
ENSBTAG00000002804	PDGFRB	11811.4	0.402511	0.129132	3.11705	0.00182668	0.187105	12708.2	10439.6	0.127064
ENSBTAG00000039834	ENSBTAG00000039834	8.66208	-1.62728	0.522101	-3.11679	0.00182831	0.187105	8.2756	8.8018	-0.0842242
ENSBTAG00000005321	CADPS	67.3111	-0.898211	0.288209	-3.11652	0.00182998	0.187105	59.0476	70.935	-0.153947
ENSBTAG00000046333	C6H4orf54	15.8262	-1.36639	0.439236	-3.11082	0.00186568	0.188879	14.7785	16.4117	-0.104592
ENSBTAG00000001068	ZCWPW1	350.268	-0.547307	0.176016	-3.10941	0.00187464	0.188879	318.74	394.046	-0.15381
ENSBTAG00000003668	RADX	149.916	-0.877676	0.28265	-3.10517	0.00190171	0.188879	124.13	161.346	-0.152404
ENSBTAG00000002253	FKBP6	136.526	-1.24015	0.399411	-3.10495	0.00190309	0.188879	108.094	156.456	-0.115546
ENSBTAG00000019587	PI15	1747.99	0.573162	0.184598	3.10492	0.00190329	0.188879	2062.96	1579.62	0.15555
ENSBTAG00000032548	SYBU	41.7515	-1.31455	0.423621	-3.10313	0.00191485	0.188879	36.4796	45.4587	-0.107833
ENSBTAG00000044345	SNORD112	22.153	1.00482	0.32398	3.1015	0.00192546	0.188879	23.4678	20.9907	0.139285
ENSBTAG00000052330	ENSBTAG00000052330	146.443	-0.458858	0.148019	-3.09998	0.00193531	0.188879	134.519	155.117	-0.137114
ENSBTAG00000032089	CDC42EP2	134.583	0.546819	0.176697	3.09467	0.00197031	0.191209	146.156	123.515	0.150171
ENSBTAG00000054908	ENSBTAG00000054908	258.136	0.576695	0.186609	3.09038	0.00199899	0.192902	286.515	231.981	0.15222
ENSBTAG00000020338	CCT6B	103.349	-0.466381	0.151119	-3.08618	0.00202749	0.193853	97.3381	110.557	-0.135822
ENSBTAG00000019107	GAS7	1815.7	-0.299413	0.0970433	-3.08536	0.00203307	0.193853	1667.7	1910.9	-0.0943293
ENSBTAG00000017877	NECTIN4	81.9562	-1.25994	0.408547	-3.08395	0.00204269	0.193853	66.1668	86.4532	-0.108907
ENSBTAG00000018845	DND1	220.183	-1.02521	0.333231	-3.07658	0.00209388	0.196879	172.98	249.988	-0.130629
ENSBTAG00000054516	ENSBTAG00000054516	402.99	-3.34834	1.08851	-3.07607	0.00209751	0.196879	90.9151	178.922	-0.0274524
ENSBTAG00000021339	SCN8A	268.258	-0.761317	0.247847	-3.07172	0.00212832	0.198686	226.928	299.771	-0.15035
ENSBTAG00000019885	ZNF280C	1027.44	-0.529378	0.172614	-3.06683	0.00216339	0.19922	890.684	1122.63	-0.141581
ENSBTAG00000040367	ENSBTAG00000040367	331.217	4.86152	1.58559	3.06607	0.00216893	0.19922	85.7771	46.8135	0.0200805
ENSBTAG00000015942	DNAJA4	978.301	-0.520428	0.16975	-3.06585	0.00217055	0.19922	856.723	1069.5	-0.140218
ENSBTAG00000008718	GALNT17	98.6068	-1.43625	0.468676	-3.06449	0.00218043	0.19922	75.6414	105.026	-0.0897211
ENSBTAG00000050943	ENSBTAG00000050943	190.345	-0.951739	0.31116	-3.05867	0.00222318	0.200059	157.111	220.885	-0.133105
ENSBTAG00000042837	ENSBTAG00000042837	538.726	0.537357	0.175774	3.05709	0.00223497	0.200059	577.009	453.031	0.140333
ENSBTAG00000004208	PLEKHG6	46.0282	-0.803333	0.262784	-3.05701	0.00223557	0.200059	41.9064	47.8597	-0.144245
ENSBTAG00000040001	MARVELD2	154.461	-0.423398	0.138505	-3.05692	0.00223621	0.200059	139.609	158.701	-0.121666
ENSBTAG00000050161	ENSBTAG00000050161	19.1004	-1.20322	0.394708	-3.04839	0.00230068	0.20476	17.8358	20.0139	-0.106646
ENSBTAG00000002078	KDM4A	3180.97	0.221281	0.0726549	3.04565	0.00232176	0.20557	3374.37	3031.29	0.0740913
ENSBTAG00000050834	ENSBTAG00000050834	42.6211	0.763503	0.250884	3.04326	0.00234034	0.20557	46.3311	40.3702	0.142618
ENSBTAG00000052996	ENSBTAG00000052996	48.7514	-1.24676	0.409821	-3.0422	0.00234854	0.20557	41.4502	51.0966	-0.101433
ENSBTAG00000025502	CNMD	62.4803	-0.947243	0.311487	-3.04104	0.00235764	0.20557	55.0883	67.1003	-0.129041
ENSBTAG00000005960	EPB41L2	5819.6	-0.270191	0.0889532	-3.03745	0.00238585	0.206979	5395.86	6119.59	-0.0829587
ENSBTAG00000051889	TDRD15	70.0738	-1.394	0.459606	-3.03304	0.00242106	0.208978	56.4624	77.0538	-0.0875517
ENSBTAG00000027074	SV2B	79.7408	-1.03166	0.340538	-3.02949	0.00244967	0.209967	68.8702	87.3523	-0.118535
ENSBTAG00000010609	STK31	566.208	-0.980566	0.32377	-3.02859	0.00245697	0.209967	444.204	669.726	-0.12301
ENSBTAG00000033008	MYOZ1	168.547	-0.534374	0.176563	-3.02654	0.0024737	0.210122	151.996	179.794	-0.1333
ENSBTAG00000014775	GUK1	1152.16	-0.213505	0.0705716	-3.02537	0.00248325	0.210122	1101.99	1214.89	-0.0719051
ENSBTAG00000012296	GABRG1	9.63997	-1.66205	0.550117	-3.02126	0.00251726	0.211956	9.09597	9.70239	-0.0680767
ENSBTAG00000016283	TMEM63C	53.0671	-1.11528	0.369748	-3.01634	0.00255849	0.214377	45.9128	55.9868	-0.107932
ENSBTAG00000026812	AOX2	16.9186	-1.24335	0.412948	-3.0109	0.00260477	0.214921	15.8817	17.4311	-0.0956752
ENSBTAG00000013300	KCNMA1	50.999	-1.06347	0.353284	-3.01025	0.00261036	0.214921	44.5687	53.5961	-0.111307
ENSBTAG00000000374	LRRTM4	962.156	0.671181	0.223048	3.00913	0.00261994	0.214921	1072.73	785.823	0.136048
ENSBTAG00000016791	PEX7	245.164	-0.373978	0.12429	-3.0089	0.00262191	0.214921	223.279	255.587	-0.10366
ENSBTAG00000034871	ENSBTAG00000034871	29.5089	1.47963	0.491859	3.00825	0.00262755	0.214921	30.0608	25.4154	0.0774749
ENSBTAG00000011664	ZIM2	66.7128	-1.20869	0.402449	-3.00333	0.00267042	0.217122	56.6468	73.8833	-0.0971543
ENSBTAG00000010531	CYP1B1	1060	0.482703	0.160779	3.00227	0.00267974	0.217122	1083.81	876.977	0.122144
ENSBTAG00000050189	ENSBTAG00000050189	449.98	0.497651	0.165985	2.99817	0.00271605	0.218176	497.644	408.13	0.123325
ENSBTAG00000015387	RAB40B	193.606	-0.642735	0.214393	-2.99794	0.00271815	0.218176	164.868	204.307	-0.133156
ENSBTAG00000049834	ENSBTAG00000049834	13.7299	1.67085	0.557745	2.99572	0.00273797	0.218521	14.1831	12.7035	0.0644349
ENSBTAG00000011327	OLFML3	4131.51	0.371506	0.124111	2.99333	0.00275951	0.218521	4472.67	3752.86	0.101059
ENSBTAG00000017201	AP4S1	277.497	0.276701	0.0924429	2.99321	0.00276062	0.218521	296.031	266.635	0.080862
ENSBTAG00000044063	B4GALT6	194.166	-0.651898	0.218117	-2.98876	0.00280113	0.220711	171.378	212.488	-0.131159
ENSBTAG00000011623	VMP1	634.825	0.189183	0.0634371	2.98222	0.00286166	0.222321	669.287	617.421	0.0673315
ENSBTAG00000012482	CDCP1	70.6841	-1.00541	0.337151	-2.98208	0.00286298	0.222321	57.8415	70.4172	-0.110324
ENSBTAG00000017507	SV2C	31.978	-1.06893	0.358506	-2.98163	0.00286714	0.222321	29.4627	34.3208	-0.104809
ENSBTAG00000023832	ADAM8	176.746	0.525058	0.176136	2.98097	0.00287334	0.222321	194.75	163.777	0.122993
ENSBTAG00000031849	TMEM119	1159.46	0.416955	0.139937	2.97959	0.00288634	0.222325	1274.75	1044.18	0.107877
ENSBTAG00000015651	ENSBTAG00000015651	40.4008	-0.84131	0.282588	-2.97717	0.00290925	0.222544	37.2686	42.5378	-0.121978
ENSBTAG00000047499	IRX2	18.0993	-1.32272	0.444507	-2.9757	0.00292316	0.222544	16.8195	18.8014	-0.0833821
ENSBTAG00000002123	MYO3A	60.6817	-1.09643	0.368525	-2.97519	0.00292804	0.222544	52.6286	66.5637	-0.10119
ENSBTAG00000005231	CFAP74	8.75819	-1.6751	0.563667	-2.97179	0.0029607	0.223449	8.29288	8.92972	-0.061434
ENSBTAG00000020390	ARL13A	45.5851	-1.23999	0.417331	-2.97124	0.00296597	0.223449	39.3877	48.2328	-0.0888361
ENSBTAG00000012016	LMTK3	24.1767	-0.936862	0.315813	-2.96651	0.00301202	0.224641	22.4617	24.6083	-0.112604
ENSBTAG00000048448	ENSBTAG00000048448	703.816	0.408436	0.137754	2.96497	0.00302714	0.224641	794.851	658.833	0.104204
ENSBTAG00000018363	RBM48	353.467	-0.317345	0.107073	-2.96383	0.00303835	0.224641	338.315	383.282	-0.08649
ENSBTAG00000001164	ACAD10	670.247	-0.310078	0.104673	-2.96236	0.00305293	0.224641	615.054	703.411	-0.0848985
ENSBTAG00000004468	BARX1	54.986	-0.706155	0.238458	-2.96134	0.00306309	0.224641	51.3813	59.0794	-0.124562
ENSBTAG00000005848	PRTG	571.852	-0.46314	0.156444	-2.96043	0.00307209	0.224641	516.658	622.513	-0.112013
ENSBTAG00000024814	B4GALNT4	58.8372	-0.919855	0.310824	-2.95941	0.00308229	0.224641	52.039	62.0938	-0.112395
ENSBTAG00000048401	ENSBTAG00000048401	56.2207	0.620675	0.209758	2.959	0.00308642	0.224641	60.442	53.2827	0.12404
ENSBTAG00000002763	KMT2B	3458.89	-0.265028	0.0896584	-2.95598	0.00311677	0.225566	3249.86	3684.71	-0.075933
ENSBTAG00000014912	FMOD	3982.01	0.403145	0.136433	2.95489	0.00312778	0.225566	4226.6	3474.66	0.101843
ENSBTAG00000014176	REM1	944.176	0.443908	0.150282	2.95383	0.00313852	0.225566	1021.09	837.239	0.108212
ENSBTAG00000052702	COLCA2	22.0075	-1.06545	0.360956	-2.95174	0.0031599	0.226157	20.5671	22.8676	-0.0991967
ENSBTAG00000003645	FSIP2	173.044	-1.09444	0.371955	-2.94239	0.00325692	0.23201	136.168	193.232	-0.0951275
ENSBTAG00000017864	PRPH	16.55	-1.3056	0.444	-2.94054	0.00327638	0.23201	15.4065	17.1006	-0.0791188
ENSBTAG00000052601	ENSBTAG00000052601	7.73312	1.66636	0.566791	2.93999	0.00328221	0.23201	7.86423	7.39331	0.0583762
ENSBTAG00000023007	ENSBTAG00000023007	30.1717	-1.46708	0.49945	-2.93739	0.0033099	0.232291	26.2875	31.644	-0.0684806
ENSBTAG00000027182	NR3C2	259.45	-0.532988	0.181577	-2.93533	0.00333193	0.232291	229.627	277.559	-0.114927
ENSBTAG00000025964	MAST4	5682.7	0.322967	0.110055	2.93459	0.00333986	0.232291	6184.69	5304.63	0.0847183
ENSBTAG00000001899	KCNH7	10.9603	-1.51233	0.515352	-2.93455	0.00334027	0.232291	10.2982	11.283	-0.0655763
ENSBTAG00000038496	CR2	16.6355	-1.30456	0.444946	-2.93195	0.00336842	0.232996	15.4918	17.0686	-0.0779057
ENSBTAG00000000077	ADSL	1284.05	0.2211	0.0754795	2.92927	0.00339761	0.232996	1356.87	1227.51	0.0680755
ENSBTAG00000043547	ENSBTAG00000043547	83.2993	0.694158	0.237039	2.92846	0.00340645	0.232996	87.3458	73.7343	0.117654
ENSBTAG00000050830	ENSBTAG00000050830	195.597	-0.678479	0.231932	-2.92534	0.00344076	0.232996	171.824	215.548	-0.11723
ENSBTAG00000034140	MEGF11	372.319	0.639262	0.218863	2.92083	0.00349099	0.232996	396.621	315.164	0.116379
ENSBTAG00000015197	KLHDC8A	12.5849	-1.47565	0.505347	-2.92008	0.00349946	0.232996	11.7886	12.8107	-0.0658317
ENSBTAG00000023941	CPN1	42.1737	-1.2933	0.443145	-2.91845	0.00351773	0.232996	36.5719	45.2438	-0.0766778
ENSBTAG00000045509	FAM217B	97.2634	-0.696305	0.238599	-2.91831	0.00351939	0.232996	86.7231	103.951	-0.115495
ENSBTAG00000030337	MYCBP	243.236	-0.285909	0.0979928	-2.91766	0.00352673	0.232996	232.544	258.561	-0.0766498
ENSBTAG00000021068	SUFU	347.142	0.356491	0.122185	2.91762	0.00352712	0.232996	360.399	314.788	0.0889909
ENSBTAG00000021050	ECEL1	32.5294	-0.907132	0.310916	-2.91761	0.00352727	0.232996	30.3998	34.6349	-0.104701
ENSBTAG00000047443	ENSBTAG00000047443	9.1434	-1.53121	0.524832	-2.91752	0.00352826	0.232996	8.71413	9.28113	-0.0625557
ENSBTAG00000014396	KLF10	975.572	0.258231	0.088512	2.91747	0.00352882	0.232996	1021.25	909.89	0.0722542
ENSBTAG00000009978	TDRD6	196.941	-0.951518	0.326258	-2.91646	0.00354032	0.232996	159.859	224.236	-0.101273
ENSBTAG00000017200	RHOJ	893.253	0.347335	0.119255	2.91253	0.00358514	0.233716	959.487	819.05	0.0868435
ENSBTAG00000008571	CUX2	312.101	-0.574669	0.197332	-2.91219	0.00358905	0.233716	270.127	333.508	-0.113061
ENSBTAG00000008009	PLD6	72.0528	-1.05689	0.363054	-2.9111	0.00360162	0.233716	61.6931	78.4007	-0.0923891
ENSBTAG00000022799	NOTCH1	4375.54	0.399912	0.137391	2.91075	0.00360568	0.233716	4721.59	3888.07	0.0953094
ENSBTAG00000050783	SNTG2	46.4982	-0.848746	0.291739	-2.90926	0.00362286	0.233947	42.0394	48.3628	-0.106918
ENSBTAG00000008673	ICA1L	52.2687	-0.905746	0.311534	-2.90738	0.00364473	0.234478	47.3728	56.2477	-0.102789
ENSBTAG00000014135	WDR17	481.238	-0.565922	0.194797	-2.90519	0.00367034	0.234817	416.015	527.052	-0.111353
ENSBTAG00000046902	PABPC4L	611.409	0.288873	0.0994539	2.90459	0.00367735	0.234817	646.517	572.238	0.0761217
ENSBTAG00000005111	BMP2	83.6787	-0.536136	0.18498	-2.89835	0.00375134	0.238655	74.2009	84.1481	-0.108451
ENSBTAG00000018493	ERICH5	18.8728	-1.15359	0.398301	-2.89629	0.003776	0.239337	17.6587	19.547	-0.082872
ENSBTAG00000003741	NEURL1	187.292	-0.711289	0.245704	-2.8949	0.00379277	0.239516	161.838	206.352	-0.110407
ENSBTAG00000011237	PKHD1	41.0404	-1.06425	0.368086	-2.89131	0.00383644	0.240854	36.8724	43.5637	-0.0884364
ENSBTAG00000031532	DACT2	13.3188	-1.63146	0.564354	-2.89085	0.003842	0.240854	12.383	13.78	-0.0549411
ENSBTAG00000016805	SGMS2	52.4032	-0.783302	0.271181	-2.88848	0.00387105	0.241106	47.2214	54.4543	-0.106416
ENSBTAG00000012648	ZSWIM5	169.568	-0.667981	0.231277	-2.88824	0.0038741	0.241106	149.885	184.746	-0.109877
ENSBTAG00000021728	OGDHL	64.8102	-1.27649	0.442394	-2.88543	0.00390886	0.242218	53.7304	69.0472	-0.0730984
ENSBTAG00000042401	SNORD113-7	193.395	0.527704	0.182944	2.88452	0.00392016	0.242218	218.868	182.017	0.105503
ENSBTAG00000054205	ENSBTAG00000054205	13.7704	-1.63338	0.567698	-2.87719	0.00401231	0.24677	12.6734	14.1267	-0.0535385
ENSBTAG00000015526	PIWIL3	15.1587	-1.34734	0.468415	-2.87639	0.00402256	0.24677	14.1814	15.6561	-0.0676615
ENSBTAG00000020426	TFAP2B	32.6766	-1.03697	0.36068	-2.87503	0.00403987	0.24695	29.7719	34.1126	-0.0876594
ENSBTAG00000044105	FOXO1	1322.47	-0.281596	0.0980013	-2.87339	0.00406097	0.247234	1232.98	1406.29	-0.0726611
ENSBTAG00000005150	HMGB3	1176.74	-0.498099	0.173407	-2.87243	0.00407331	0.247234	1036.96	1300.65	-0.101319
ENSBTAG00000017644	KIF17	72.2461	-0.810581	0.282385	-2.87048	0.00409852	0.247888	65.5149	79.5982	-0.101585
ENSBTAG00000014967	PAX7	19.02	-1.56615	0.546263	-2.86703	0.00414345	0.248543	17.2645	20.0136	-0.0554769
ENSBTAG00000019832	TGFBR2	3011.08	0.342415	0.119433	2.867	0.00414388	0.248543	3256.98	2756.8	0.0813571
ENSBTAG00000010637	ARSG	522.15	-0.352673	0.123075	-2.86552	0.0041632	0.248543	453.779	525.147	-0.0827653
ENSBTAG00000003338	LRRCC1	2407.01	0.323025	0.11274	2.86522	0.00416723	0.248543	2608.68	2246.08	0.0782227
ENSBTAG00000034995	ITPRIPL1	919.916	-0.547215	0.191154	-2.8627	0.00420053	0.248942	771.069	969.006	-0.102936
ENSBTAG00000031886	HIST1H2BB	580.821	0.720544	0.251717	2.86252	0.0042029	0.248942	643.56	466.172	0.103903
ENSBTAG00000021318	SCAMP5	94.3737	-0.584665	0.204539	-2.85845	0.00425714	0.251288	84.1352	97.8797	-0.103648
ENSBTAG00000054696	ENSBTAG00000054696	350.432	0.279273	0.0979195	2.85206	0.00434366	0.253618	372.127	332.864	0.0708207
ENSBTAG00000013810	GABBR2	124.535	-0.701271	0.245926	-2.85155	0.00435065	0.253618	110.676	134.125	-0.102397
ENSBTAG00000052709	ENSBTAG00000052709	56.4999	-1.15671	0.405706	-2.8511	0.00435688	0.253618	48.5991	60.7608	-0.0758991
ENSBTAG00000003101	SALL4	111.8	-1.11988	0.392924	-2.85012	0.00437031	0.253618	90.4721	123.344	-0.078137
ENSBTAG00000053682	ENSBTAG00000053682	8.00908	-1.73091	0.607382	-2.84979	0.00437476	0.253618	7.60136	8.15451	-0.0473177
ENSBTAG00000024974	HEXIM2	86.4955	-0.509508	0.178835	-2.84904	0.0043852	0.253618	80.7254	91.5395	-0.098492
ENSBTAG00000017976	ABL1	4160.06	0.182743	0.0642336	2.84497	0.00444162	0.255255	4384.41	4019.92	0.0616965
ENSBTAG00000050685	ENSBTAG00000050685	26.7931	0.826487	0.290528	2.84478	0.00444424	0.255255	28.0943	25.3749	0.0960438
ENSBTAG00000054241	ENSBTAG00000054241	296.203	1.25231	0.440368	2.84379	0.00445809	0.255255	350.516	216.716	0.0690481
ENSBTAG00000019866	NRP1	4300.55	0.347314	0.122225	2.84158	0.00448903	0.255616	4680.01	3949.34	0.0795775
ENSBTAG00000022744	TRIM71	136.713	-1.0094	0.35536	-2.84051	0.00450412	0.255616	113.124	152.949	-0.0839525
ENSBTAG00000014138	MTM1	471.139	0.379481	0.133612	2.84016	0.00450904	0.255616	523.259	447.805	0.0838535
ENSBTAG00000047917	ENSBTAG00000047917	133.223	-0.990218	0.349272	-2.83509	0.00458126	0.257416	112.16	148.388	-0.0843535
ENSBTAG00000052781	ENSBTAG00000052781	534.682	0.288748	0.101861	2.83472	0.00458656	0.257416	562.889	499.087	0.0708465
ENSBTAG00000005146	ENSBTAG00000005146	966.908	1.38554	0.488835	2.83438	0.00459154	0.257416	1204.32	662.683	0.0606602
ENSBTAG00000034905	TMBIM7	17.4863	-1.04625	0.369324	-2.83288	0.00461304	0.257416	16.5292	17.9984	-0.0803697
ENSBTAG00000017123	ZNF354B	458.7	0.233734	0.0825322	2.83204	0.00462525	0.257416	488.142	442.749	0.0644057
ENSBTAG00000009186	PAX9	12.627	-1.47377	0.520462	-2.83166	0.00463071	0.257416	11.7773	12.906	-0.0561258
ENSBTAG00000010071	FBXO3	790.088	0.220157	0.0777793	2.83054	0.00464696	0.257486	830.33	753.108	0.0632008
ENSBTAG00000051325	ENSBTAG00000051325	539.742	0.264231	0.0933886	2.82937	0.00466396	0.257598	570.734	509.992	0.0674347
ENSBTAG00000014882	ENSBTAG00000014882	10.7348	-1.36653	0.483722	-2.82503	0.00472756	0.258822	10.2377	11.079	-0.0605937
ENSBTAG00000006613	METTL17	1235.51	0.211188	0.0747577	2.82497	0.00472853	0.258822	1275.35	1156.94	0.062321
ENSBTAG00000006732	NRCAM	66.2473	-0.793399	0.281	-2.82348	0.00475051	0.258822	59.8782	71.0629	-0.0940009
ENSBTAG00000007070	BLOC1S3	81.8835	0.502212	0.1779	2.823	0.00475773	0.258822	86.4441	76.3713	0.0940489
ENSBTAG00000013943	ZNF703	297.958	0.377327	0.133674	2.82274	0.00476148	0.258822	306.691	265.612	0.0816742
ENSBTAG00000033563	ZNF529	155.41	0.429002	0.152272	2.81735	0.00484222	0.261381	163.505	142.117	0.0870317
ENSBTAG00000030542	KRT25	9.70749	-2.00003	0.71005	-2.81675	0.00485129	0.261381	8.96916	9.86982	-0.036954
ENSBTAG00000008228	BEND6	96.4066	-0.537244	0.190903	-2.81423	0.00488947	0.261381	84.3236	96.0798	-0.0946713
ENSBTAG00000046587	CST6	1710.94	-0.499878	0.177673	-2.81348	0.00490089	0.261381	1395.32	1738.01	-0.0925044
ENSBTAG00000014312	ATL1	94.4217	-0.776163	0.275991	-2.81228	0.00491924	0.261381	83.8651	101.82	-0.092875
ENSBTAG00000043973	LIN28B	111.499	-0.925944	0.329354	-2.81139	0.00493272	0.261381	95.0286	122.152	-0.0846641
ENSBTAG00000003581	SETD7	314.059	0.372023	0.132382	2.81022	0.00495079	0.261381	334.145	288.926	0.0796909
ENSBTAG00000014795	ENSBTAG00000014795	7.5563	2.81383	1.00133	2.8101	0.00495257	0.261381	7.23296	6.53372	0.0232956
ENSBTAG00000014685	HPRT1	996.325	0.32099	0.114228	2.81009	0.00495284	0.261381	1093.28	947.674	0.0731556
ENSBTAG00000011471	CARS2	831.078	-0.255269	0.090857	-2.80957	0.00496071	0.261381	767.571	858.933	-0.0652625
ENSBTAG00000052951	ENSBTAG00000052951	10.0693	-1.71087	0.609505	-2.80698	0.00500087	0.261662	9.46974	10.2759	-0.0446437
ENSBTAG00000013066	IGF2	103599	0.369638	0.13175	2.80559	0.00502246	0.261662	111374	92796.5	0.0789224
ENSBTAG00000020109	TRAP1	911.462	-0.283959	0.101222	-2.80531	0.00502681	0.261662	844.317	955.79	-0.0681744
ENSBTAG00000021685	EEF1A2	25.4801	-1.00264	0.357408	-2.8053	0.00502697	0.261662	23.7115	26.6097	-0.0790291
ENSBTAG00000004094	SPARCL1	12125	0.294853	0.105216	2.80235	0.00507318	0.263269	13011.6	11341	0.0692685
ENSBTAG00000001898	CCDC112	394.768	-0.406343	0.145068	-2.80105	0.00509373	0.263539	368.252	431.267	-0.0826771
ENSBTAG00000002407	TDRD5	112.977	-1.00704	0.359659	-2.8	0.00511031	0.263603	95.5837	127.525	-0.077986
ENSBTAG00000013116	PLCB4	881.431	0.414737	0.148177	2.79893	0.0051272	0.263642	945.239	798.469	0.0833229
ENSBTAG00000033222	CALR3	44.9646	-0.91383	0.326691	-2.79723	0.00515426	0.263642	41.0111	47.6616	-0.0831841
ENSBTAG00000017746	SLIT3	717.964	-0.792082	0.283185	-2.79705	0.00515711	0.263642	501.569	699.606	-0.0896412
ENSBTAG00000011855	EXOSC8	232.814	-0.347191	0.124245	-2.7944	0.00519955	0.265023	219.647	249.571	-0.0750857
ENSBTAG00000053562	ENSBTAG00000053562	21.7165	-1.2818	0.458879	-2.79332	0.00521697	0.265124	19.9525	22.7804	-0.0614053
ENSBTAG00000018513	FHL1	573.983	-0.311425	0.111538	-2.7921	0.00523676	0.265345	520.813	592.473	-0.0705059
ENSBTAG00000004595	GML	21.2912	-1.54766	0.554747	-2.78985	0.00527319	0.266404	18.962	21.9468	-0.04914
ENSBTAG00000014015	PLA2G6	584.53	-0.215338	0.0772331	-2.78815	0.00530097	0.267023	556.041	609.534	-0.0609366
ENSBTAG00000001545	SLC34A2	330.874	-0.704103	0.252757	-2.78569	0.00534134	0.26827	280.453	358.378	-0.0910177
ENSBTAG00000030979	TUBA3E	140.599	-1.16919	0.419874	-2.78463	0.00535887	0.268365	111.866	158.569	-0.0664126
ENSBTAG00000013046	MPP1	1168.43	0.349897	0.125735	2.78281	0.00538897	0.269029	1291.7	1103.18	0.0743469
ENSBTAG00000022509	DNAH9	263.34	-1.02438	0.368223	-2.78194	0.00540345	0.269029	201.857	285.513	-0.074402
ENSBTAG00000047658	PHF7	111.544	-0.674868	0.242763	-2.77995	0.00543671	0.269704	100.062	121.479	-0.0907393
ENSBTAG00000046413	GRID2	216.379	0.944787	0.339943	2.77925	0.0054484	0.269704	229.851	168.629	0.0786948
ENSBTAG00000021887	DPYS	66.901	-1.21109	0.435953	-2.77804	0.0054688	0.269935	56.5735	72.8326	-0.0633631
ENSBTAG00000009023	TMTC3	920.211	0.205225	0.073935	2.77575	0.00550739	0.271061	958.354	874.207	0.0598884
ENSBTAG00000021855	ANO3	82.4965	0.69847	0.2519	2.7728	0.00555758	0.272237	86.8965	74.0436	0.0891108
ENSBTAG00000018917	EN2	14.8191	-1.48977	0.537341	-2.77249	0.00556297	0.272237	13.703	15.2082	-0.0499127
ENSBTAG00000025340	CDHR2	6.90249	-2.15282	0.777104	-2.77032	0.00560014	0.273277	6.5123	6.98452	-0.0311524
ENSBTAG00000002425	SCN9A	59.0161	-1.11957	0.404456	-2.76809	0.00563854	0.274372	50.7713	63.8321	-0.0671433
ENSBTAG00000052803	ENSBTAG00000052803	199.645	-0.392537	0.141879	-2.7667	0.00566262	0.274376	184.853	211.667	-0.077473
ENSBTAG00000010795	ATG14	949.891	-0.226615	0.0819217	-2.76625	0.00567057	0.274376	911.828	1007.39	-0.0606124
ENSBTAG00000011402	ENSBTAG00000011402	65.749	-0.939309	0.339723	-2.76493	0.00569358	0.274544	57.5761	70.0654	-0.0769587
ENSBTAG00000019441	MED28	731.727	0.26199	0.0948014	2.76357	0.00571736	0.274544	763.887	682.107	0.0632336
ENSBTAG00000053347	ENSBTAG00000053347	30.1565	1.20537	0.436348	2.7624	0.00573779	0.274544	31.832	27.1443	0.0618872
ENSBTAG00000018404	PRKG1	591.574	0.467105	0.169095	2.76239	0.00573799	0.274544	671.427	552.767	0.0834088
ENSBTAG00000035072	SYCE1	14.8203	-1.34624	0.487688	-2.76045	0.00577226	0.275417	13.9327	15.5102	-0.0548815
ENSBTAG00000039968	PIP4P2	88.747	0.413717	0.150098	2.75632	0.0058456	0.277958	89.8091	81.3639	0.0784041
ENSBTAG00000040449	C15H11orf97	7.17805	-1.816	0.659092	-2.7553	0.00586383	0.277958	6.83502	7.29478	-0.03796
ENSBTAG00000021259	C2CD2	294.212	0.307661	0.111752	2.75306	0.0059041	0.277958	306.177	272.476	0.0671267
ENSBTAG00000040356	SPIRE2	59.5216	-0.753792	0.273867	-2.7524	0.00591604	0.277958	53.7026	62.4278	-0.0842366
ENSBTAG00000006366	NFATC4	706.431	0.387443	0.140809	2.75156	0.00593118	0.277958	773.108	649.538	0.0754135
ENSBTAG00000003392	GABRA5	34.6786	-0.980114	0.35624	-2.75128	0.00593637	0.277958	31.9206	36.7789	-0.0727974
ENSBTAG00000031184	CDKN1C	1552.9	0.749937	0.272591	2.75114	0.00593878	0.277958	1782.85	1238.27	0.0841897
ENSBTAG00000043179	ENSBTAG00000043179	62.317	0.75894	0.276016	2.74962	0.00596639	0.278491	66.2158	56.3294	0.0836272
ENSBTAG00000005567	BEND4	394.67	-0.929804	0.338485	-2.74696	0.00601508	0.279139	309.005	443.029	-0.0749886
ENSBTAG00000051760	ENSBTAG00000051760	105.46	-1.07628	0.392203	-2.74418	0.00606619	0.279139	87.5914	117.756	-0.0665981
ENSBTAG00000023416	PPP2R3A	1211.9	0.225113	0.0820329	2.74418	0.00606623	0.279139	1267.44	1142.02	0.059491
ENSBTAG00000051985	ENSBTAG00000051985	11.1413	1.57174	0.572921	2.74338	0.00608105	0.279139	11.5556	10.3832	0.0445352
ENSBTAG00000048581	ENSBTAG00000048581	51.1194	-0.880318	0.320893	-2.74334	0.00608176	0.279139	46.8159	55.3476	-0.0771191
ENSBTAG00000020983	RRAS	162.948	0.476488	0.173701	2.74315	0.00608533	0.279139	174.225	149.046	0.0816197
ENSBTAG00000013857	SH2D3A	23.2535	-0.837997	0.305607	-2.74208	0.00610518	0.279139	21.892	23.7839	-0.0790633
ENSBTAG00000021813	AMACR	193.352	-0.330534	0.120566	-2.74152	0.00611549	0.279139	181.48	203.104	-0.0686548
ENSBTAG00000043859	SNORD113-2	130.838	0.694039	0.253303	2.73996	0.00614474	0.279139	149.58	119.574	0.0842238
ENSBTAG00000021664	TACR2	53.2609	-0.8637	0.315357	-2.7388	0.0061664	0.279139	47.668	55.091	-0.0773308
ENSBTAG00000038854	CLEC2L	31.3048	-1.21386	0.443254	-2.73851	0.00617176	0.279139	28.2074	33.2199	-0.0588688
ENSBTAG00000001491	NWD2	17.6336	-1.46369	0.534519	-2.73833	0.00617529	0.279139	16.1848	18.2454	-0.048029
ENSBTAG00000048010	NUDT14	417.684	-0.351741	0.128515	-2.73696	0.00620101	0.279258	386.728	445.55	-0.0704596
ENSBTAG00000040067	HIPK4	16.0938	-1.00247	0.366339	-2.73646	0.00621042	0.279258	15.1711	16.2621	-0.0696444
ENSBTAG00000017913	BUB3	888.601	-0.196952	0.0720102	-2.73505	0.00623701	0.279721	852.824	932.231	-0.0579609
ENSBTAG00000020001	MEIOB	24.5391	-0.815398	0.298354	-2.73299	0.00627625	0.280423	23.4023	25.6663	-0.0788293
ENSBTAG00000017260	PDE3A	394.35	0.366978	0.134368	2.73115	0.00631142	0.280423	428.54	369.472	0.0714564
ENSBTAG00000004081	FAT3	3073.01	0.447793	0.163987	2.73066	0.00632068	0.280423	3511.58	2808.37	0.0782677
ENSBTAG00000011406	TESK1	846.289	0.301879	0.110621	2.72896	0.0063535	0.280423	895.259	780.545	0.0648226
ENSBTAG00000005306	TRH	30.5525	-1.06745	0.391256	-2.72827	0.00636672	0.280423	27.4926	31.1739	-0.0651681
ENSBTAG00000050271	ENSBTAG00000050271	35.1957	0.81619	0.299184	2.72805	0.00637091	0.280423	37.6834	33.2391	0.0780977
ENSBTAG00000052981	ENSBTAG00000052981	7.82356	-1.80772	0.662647	-2.72803	0.00637147	0.280423	7.43281	8.05378	-0.0365338
ENSBTAG00000039530	NEFM	51.805	-1.28995	0.472958	-2.72742	0.00638327	0.280423	44.1071	56.4353	-0.0542127
ENSBTAG00000002910	ECHDC2	485.008	0.55278	0.203037	2.72256	0.00647787	0.282164	534.811	431.138	0.0820872
ENSBTAG00000018613	NOL8	1473.7	0.239349	0.0879468	2.72152	0.00649825	0.282164	1595.99	1430.73	0.0592424
ENSBTAG00000049695	LMX1B	76.0278	-0.900767	0.330982	-2.7215	0.00649861	0.282164	67.1358	83.5148	-0.0730957
ENSBTAG00000054222	ENSBTAG00000054222	21.5345	-0.870756	0.319984	-2.72125	0.00650357	0.282164	20.4593	22.3373	-0.0745697
ENSBTAG00000018424	ACKR3	117.469	0.58197	0.213867	2.72118	0.00650502	0.282164	124.751	104.837	0.0823895
ENSBTAG00000039823	KBTBD7	591.283	0.262127	0.0964296	2.71832	0.00656134	0.283889	616.923	551.867	0.0606616
ENSBTAG00000037907	DSEL	4943.48	0.271079	0.0998137	2.71585	0.00661049	0.284867	5314.79	4644.24	0.0612276
ENSBTAG00000020335	RNF32	21.4135	-0.918281	0.338226	-2.71499	0.0066277	0.284867	20.1776	21.9462	-0.0713523
ENSBTAG00000040477	CHD5	340.51	-0.597666	0.220281	-2.71319	0.0066638	0.284867	300.085	378.264	-0.0814261
ENSBTAG00000008548	FAM98A	2389.95	-0.314667	0.116009	-2.71243	0.00667926	0.284867	2169.48	2508.69	-0.0648699
ENSBTAG00000052600	ENSBTAG00000052600	90.2642	-1.34703	0.496628	-2.71235	0.00668071	0.284867	68.724	95.8341	-0.0504066
ENSBTAG00000011902	WASHC1	1121.26	-0.467005	0.172185	-2.71222	0.00668343	0.284867	1016.42	1249.52	-0.077369
ENSBTAG00000023146	ADAM32	61.7633	-0.721669	0.266343	-2.70955	0.0067375	0.286174	56.1978	65.1449	-0.0791278
ENSBTAG00000053745	ENSBTAG00000053745	70.8016	-0.617324	0.227874	-2.70906	0.00674742	0.286174	67.6655	78.2869	-0.0808817
ENSBTAG00000008115	TNFAIP1	515.975	0.296642	0.109726	2.70349	0.00686145	0.290051	529.768	467.847	0.0626221
ENSBTAG00000021251	RIPK4	30.1317	-1.36367	0.504509	-2.70296	0.0068726	0.290051	26.6493	31.9181	-0.0489336
ENSBTAG00000009703	MYH7	54.2003	-0.894276	0.331475	-2.69787	0.00697851	0.2913	48.9031	57.7382	-0.0703663
ENSBTAG00000047975	DOK5	84.3654	-0.949532	0.35204	-2.69723	0.00699188	0.2913	72.5947	92.6556	-0.0675462
ENSBTAG00000008735	VASH1	1679.64	0.262563	0.0973807	2.69626	0.00701236	0.2913	1778.83	1574.84	0.0594683
ENSBTAG00000012606	ZNF541	193.529	-0.873616	0.324108	-2.69545	0.00702937	0.2913	160.128	220.608	-0.0710551
ENSBTAG00000038660	MGC134232	7.21549	-1.75882	0.652636	-2.69495	0.00703989	0.2913	6.87662	7.34603	-0.0358498
ENSBTAG00000005077	CXCL12	635.794	0.407816	0.151353	2.69446	0.00705019	0.2913	693.384	579.486	0.0715113
ENSBTAG00000004799	DENND2A	1559.38	0.285271	0.105905	2.69365	0.00706739	0.2913	1686.88	1473.5	0.0610413
ENSBTAG00000018205	PHC1	1584.31	-0.238569	0.0885689	-2.6936	0.0070686	0.2913	1514.82	1689.93	-0.0578315
ENSBTAG00000001292	LTF	1144.96	-0.570925	0.211975	-2.69336	0.00707353	0.2913	973.297	1277.32	-0.078591
ENSBTAG00000037533	C4A	8585.33	0.627986	0.2332	2.6929	0.00708327	0.2913	10401.8	7791.52	0.0786627
ENSBTAG00000004804	RRN3	1022	0.180799	0.0671454	2.69265	0.00708876	0.2913	1061.71	977.867	0.0561657
ENSBTAG00000027787	ENSBTAG00000027787	30.1772	-0.730979	0.27165	-2.69088	0.0071263	0.291377	28.3578	30.9922	-0.076303
ENSBTAG00000007146	CPVL	15.5984	-1.41437	0.525797	-2.68996	0.00714603	0.291377	14.209	15.4794	-0.0459654
ENSBTAG00000044159	C17H4orf33	63.633	-0.681099	0.253209	-2.68987	0.00714803	0.291377	57.0893	65.413	-0.0774946
ENSBTAG00000019495	TEAD3	901.066	0.345395	0.128438	2.6892	0.00716232	0.291377	964.033	823.326	0.0658945
ENSBTAG00000047772	FBXO48	38.6746	-0.701041	0.260761	-2.68844	0.00717859	0.291377	36.3244	40.5672	-0.0768362
ENSBTAG00000000395	ADAMTS20	94.0834	-0.583469	0.21708	-2.6878	0.00719239	0.291377	86.0445	99.785	-0.0779997
ENSBTAG00000020315	DENND5B	971.455	-0.293065	0.109133	-2.68539	0.00724461	0.292801	897.319	1019.94	-0.0611527
ENSBTAG00000049962	ENSBTAG00000049962	28.5906	-1.78846	0.666745	-2.68237	0.00731024	0.294375	24.4986	30.2377	-0.0344246
ENSBTAG00000043354	SNORD113-9	39.1993	0.726005	0.270736	2.6816	0.00732713	0.294375	41.1059	36.6751	0.0752295
ENSBTAG00000011869	CSRP3	9.75857	1.49742	0.558481	2.68124	0.00733495	0.294375	10.118	9.24463	0.042464
ENSBTAG00000001003	CKMT2	64.7323	-0.572218	0.213547	-2.67959	0.00737132	0.294475	60.6298	68.8114	-0.0768621
ENSBTAG00000016525	ITGA1	929.858	0.548077	0.204678	2.67774	0.00741199	0.294475	1025.71	792.937	0.0762845
ENSBTAG00000055060	ENSBTAG00000055060	78.8672	-1.0483	0.391642	-2.67668	0.00743551	0.294475	68.1212	88.1882	-0.0603274
ENSBTAG00000005710	NCAM1	3212.72	0.390481	0.145883	2.67667	0.00743571	0.294475	3393.57	2809.46	0.0685222
ENSBTAG00000001241	ISL1	65.9971	-0.987981	0.369147	-2.67639	0.00744205	0.294475	57.4161	71.2895	-0.0632075
ENSBTAG00000040422	UTP23	240.362	0.26118	0.0975872	2.67637	0.00744241	0.294475	250.902	227.969	0.0582935
ENSBTAG00000004732	SPTB	137.989	-0.901644	0.337008	-2.67544	0.00746318	0.294475	115.553	152.251	-0.0672527
ENSBTAG00000010001	RHOT1	1489.17	0.199531	0.0745958	2.67483	0.00747682	0.294475	1589.26	1448.57	0.0556678
ENSBTAG00000020136	CASK	1515.73	0.176152	0.0658718	2.67416	0.00749174	0.294475	1600.54	1475.14	0.055526
ENSBTAG00000047338	DCBLD1	160.247	-0.417924	0.156341	-2.67315	0.0075142	0.294683	148.733	169.181	-0.0701489
ENSBTAG00000050200	SALL3	45.0364	-0.96923	0.362715	-2.67215	0.00753662	0.29489	40.9706	48.621	-0.0636352
ENSBTAG00000010344	SLC16A14	571.096	0.487609	0.182695	2.66898	0.00760827	0.296361	609.604	501.315	0.0734706
ENSBTAG00000032071	SYCP1	215.008	-0.937705	0.351338	-2.66896	0.00760872	0.296361	177.771	246.28	-0.0647793
ENSBTAG00000003557	CCDC117	2168.1	-0.41475	0.155443	-2.66819	0.00762614	0.296367	1948.75	2364.41	-0.0694581
ENSBTAG00000001874	DOCK3	370.914	-0.407338	0.152765	-2.66644	0.00766589	0.297239	341.299	400.374	-0.0687926
ENSBTAG00000011098	TTLL8	7.26124	-1.67061	0.627596	-2.66191	0.00776979	0.300553	6.96532	7.39448	-0.0361901
ENSBTAG00000052938	ENSBTAG00000052938	59.1473	-1.12939	0.424393	-2.6612	0.00778635	0.300553	50.5753	64.3765	-0.0550017
ENSBTAG00000008924	TNFSF11	11.9367	-1.31131	0.493665	-2.65627	0.00790097	0.304294	11.3144	12.2227	-0.0470944
ENSBTAG00000003580	PSD	269.257	-0.404359	0.152396	-2.65334	0.0079699	0.306262	241.335	280.03	-0.0673819
ENSBTAG00000042727	SNORD113-1	286.433	0.495422	0.186864	2.65125	0.00801954	0.306686	326.88	267.963	0.0718099
ENSBTAG00000021381	DAAM2	985.485	0.490113	0.184969	2.64971	0.00805607	0.306686	1076.53	867.362	0.0714551
ENSBTAG00000021291	STXBP6	232.771	0.408134	0.154034	2.64963	0.00805798	0.306686	249.226	215.38	0.0672885
ENSBTAG00000013176	SMOC2	269.311	0.954468	0.360287	2.64919	0.00806856	0.306686	334.886	235.09	0.061775
ENSBTAG00000010564	ELOVL6	400.178	0.407058	0.1537	2.64839	0.00808762	0.306686	441.74	376.567	0.0671063
ENSBTAG00000054582	ENSBTAG00000054582	330.195	0.244356	0.0922665	2.64837	0.00808806	0.306686	350.222	318.661	0.0559364
ENSBTAG00000052247	TPPP	99.8191	-0.785744	0.296856	-2.64689	0.00812364	0.30709	84.6519	103.093	-0.0688045
ENSBTAG00000018085	GTSF1	145.224	-0.950348	0.359128	-2.64626	0.00813867	0.30709	121.361	163.495	-0.0616453
ENSBTAG00000009155	SCN5A	85.6912	-0.799738	0.302313	-2.6454	0.00815946	0.30709	75.7792	93.0703	-0.0680901
ENSBTAG00000009180	NRSN1	10.8222	-1.33838	0.506087	-2.64456	0.00817972	0.30709	10.3043	11.0756	-0.0451848
ENSBTAG00000016667	ZBTB46	744.745	0.284187	0.107475	2.64421	0.00818812	0.30709	800.975	708.206	0.0579995
ENSBTAG00000046992	ENSBTAG00000046992	250.265	-0.913602	0.346128	-2.63949	0.00830305	0.309826	201.401	286.817	-0.0625686
ENSBTAG00000017458	CALCR	59.2132	-1.12453	0.426071	-2.6393	0.00830783	0.309826	51.018	63.916	-0.0531437
ENSBTAG00000000535	PCNX2	119.03	-0.49573	0.18787	-2.63868	0.00832294	0.309826	107.118	122.238	-0.0704629
ENSBTAG00000007562	TRAM1	2073.84	0.236933	0.0898066	2.63826	0.00833322	0.309826	2192.14	1958.31	0.0551439
ENSBTAG00000006451	GAP43	22.8902	-1.22341	0.464156	-2.63576	0.00839482	0.311443	21.0974	24.1334	-0.0487834
ENSBTAG00000008213	ATMIN	863.75	0.238733	0.0908728	2.62711	0.00861139	0.318559	899.875	807.83	0.0546977
ENSBTAG00000040585	NR6A1	616.346	-0.611727	0.232966	-2.62582	0.00864412	0.318559	544.636	707.548	-0.0704497
ENSBTAG00000033887	ENSBTAG00000033887	108.299	0.8645	0.329328	2.62504	0.00866385	0.318559	125.232	99.4105	0.0631083
ENSBTAG00000002151	ASB15	24.1491	-0.992096	0.3781	-2.6239	0.00869301	0.318559	22.1817	24.3651	-0.0574274
ENSBTAG00000009523	SLC9A6	206.606	-0.292269	0.111404	-2.6235	0.00870314	0.318559	194.028	214.294	-0.0573061
ENSBTAG00000043040	ENSBTAG00000043040	50.3146	0.629558	0.240044	2.62267	0.00872427	0.318559	54.4936	48.1514	0.0699399
ENSBTAG00000045895	NFASC	78.3064	-0.74516	0.284229	-2.62169	0.00874949	0.318559	69.221	82.8957	-0.0672441
ENSBTAG00000022751	ENSBTAG00000022751	154.382	-0.428418	0.163439	-2.62127	0.00876019	0.318559	143.442	164.088	-0.0658615
ENSBTAG00000015968	ACSF3	301.794	-0.351481	0.134092	-2.6212	0.00876212	0.318559	273.06	310.478	-0.0611388
ENSBTAG00000033352	DMRT1	1300.52	-0.425642	0.162408	-2.62081	0.00877211	0.318559	1165.75	1397.84	-0.0656738
ENSBTAG00000021336	KIF5A	71.5144	-1.07642	0.410901	-2.61966	0.00880184	0.318965	60.8654	77.229	-0.0533697
ENSBTAG00000016515	EFNA5	698.868	0.42029	0.160503	2.61858	0.00882958	0.319162	751	617.57	0.0651875
ENSBTAG00000002323	USP28	2809.91	-0.258288	0.0986694	-2.61771	0.00885229	0.319162	2660.42	2998.28	-0.0550807
ENSBTAG00000008942	NGEF	52.8105	-1.03883	0.396973	-2.61687	0.00887398	0.319162	46.5507	56.8195	-0.0547089
ENSBTAG00000011451	RTN1	37.2558	-0.994806	0.380259	-2.61613	0.00889324	0.319162	34.091	39.7516	-0.0565356
ENSBTAG00000021601	PARD6B	198.404	-0.621277	0.237503	-2.61586	0.00890019	0.319162	167.813	205.989	-0.0692359
ENSBTAG00000009702	MYH8	41.5361	-0.85729	0.327867	-2.61475	0.00892932	0.319171	38.4518	44.5298	-0.0622803
ENSBTAG00000020425	TFAP2D	9.76033	-1.70147	0.6508	-2.61443	0.00893761	0.319171	9.19716	9.92736	-0.0328498
ENSBTAG00000040406	ENSBTAG00000040406	9.28753	-2.22251	0.850664	-2.61267	0.00898375	0.319568	8.23922	9.09956	-0.0237376
ENSBTAG00000000854	SEC16B	64.8168	-0.673352	0.257783	-2.61209	0.0089991	0.319568	58.9313	67.9055	-0.0680366
ENSBTAG00000013476	CPA5	41.1631	-0.83866	0.321176	-2.61122	0.00902197	0.319568	37.9332	43.4887	-0.0626509
ENSBTAG00000054400	NKAIN3	516.591	0.36525	0.139884	2.61109	0.00902551	0.319568	556.294	476.453	0.0612847
ENSBTAG00000003301	NCAM2	97.0074	-0.595117	0.227973	-2.61047	0.00904175	0.319568	88.7981	103.112	-0.06877
ENSBTAG00000021735	GALNT14	25.6258	-1.24395	0.477036	-2.60767	0.0091162	0.31996	23.3286	26.7619	-0.0457458
ENSBTAG00000003920	TGM1	164.819	-1.03642	0.397462	-2.60759	0.00911823	0.31996	116.53	157.272	-0.0539351
ENSBTAG00000019633	SHROOM3	249.296	-0.886423	0.339955	-2.60747	0.00912148	0.31996	198.543	275.824	-0.0602956
ENSBTAG00000009419	TRIM29	28.187	-0.963318	0.369477	-2.60725	0.00912735	0.31996	25.8436	28.8136	-0.0570122
ENSBTAG00000009214	ETS2	696.057	0.357009	0.137016	2.6056	0.00917148	0.320296	749.431	640.07	0.060346
ENSBTAG00000007190	THAP6	138.852	-0.471282	0.180911	-2.60505	0.00918617	0.320296	127.521	147.251	-0.0661993
ENSBTAG00000007515	UBE2Q1	1719.43	-0.182405	0.0700397	-2.6043	0.00920614	0.320296	1642.16	1785.04	-0.0530596
ENSBTAG00000016902	SGTB	97.8732	-0.5042	0.193617	-2.6041	0.00921151	0.320296	89.6354	101.561	-0.0670964
ENSBTAG00000005327	SUSD5	17.3646	-1.09771	0.421778	-2.60259	0.00925228	0.320593	16.3555	17.924	-0.0509496
ENSBTAG00000008611	IGFBP4	4604.58	0.366626	0.14094	2.6013	0.00928716	0.320593	5000.26	4188.45	0.0606256
ENSBTAG00000019940	RASGRF1	19.1281	-1.0809	0.415611	-2.60076	0.00930173	0.320593	17.954	19.7951	-0.0514698
ENSBTAG00000005774	VRTN	16.2507	-1.03797	0.399159	-2.60039	0.00931169	0.320593	15.4238	16.778	-0.0532022
ENSBTAG00000048659	ENSBTAG00000048659	760.772	0.383837	0.147649	2.59966	0.00933151	0.320593	855.839	716.48	0.0615309
ENSBTAG00000001041	ENSBTAG00000001041	2751.6	-0.733637	0.282207	-2.59964	0.00933204	0.320593	2035.4	2858.75	-0.0650998
ENSBTAG00000015994	LRRC63	11.3366	-1.4067	0.54154	-2.59759	0.009388	0.321272	10.7368	11.5778	-0.0396255
ENSBTAG00000011684	RAB11FIP1	707.493	-0.422625	0.162702	-2.59755	0.00938921	0.321272	616.388	732.012	-0.0634431
ENSBTAG00000032051	SULT1C4	90.1456	1.94995	0.751068	2.59623	0.00942517	0.321861	91.2042	60.2957	0.0271653
ENSBTAG00000000541	NKX2-1	7.35658	-1.66832	0.643061	-2.59433	0.00947742	0.322058	7.0186	7.47966	-0.0325748
ENSBTAG00000050715	ENSBTAG00000050715	9.56784	-1.261	0.486085	-2.59419	0.00948134	0.322058	9.13382	9.62923	-0.0441199
ENSBTAG00000013586	CCR2	26.7902	1.29858	0.500669	2.5937	0.00949494	0.322058	27.643	23.9457	0.0428016
ENSBTAG00000015835	PIWIL2	323.563	-0.908711	0.350678	-2.59129	0.0095616	0.322058	257.681	372.253	-0.0577141
ENSBTAG00000005679	TMEM130	92.4262	-0.582685	0.224875	-2.59115	0.00956553	0.322058	81.842	94.4062	-0.0666719
ENSBTAG00000020505	SBNO1	4160.38	-0.332619	0.128415	-2.59018	0.00959256	0.322058	3911.62	4564.58	-0.05774
ENSBTAG00000017504	FAIM2	205.045	-0.757712	0.292612	-2.58947	0.00961231	0.322058	174.838	229.034	-0.0632349
ENSBTAG00000052346	ENSBTAG00000052346	41.8869	0.648622	0.250514	2.58916	0.00962091	0.322058	43.6912	39.338	0.0659171
ENSBTAG00000016550	MAEL	225.743	-0.770896	0.297898	-2.58778	0.00965955	0.322058	192.908	252.481	-0.062618
ENSBTAG00000008544	SALL1	47.5456	-1.08343	0.418783	-2.5871	0.0096788	0.322058	41.8666	50.893	-0.0501749
ENSBTAG00000053259	ENSBTAG00000053259	7.65815	-1.51833	0.586907	-2.587	0.00968142	0.322058	7.33001	7.72216	-0.0358342
ENSBTAG00000003745	WDR48	1545.16	-0.132706	0.0512981	-2.58696	0.00968262	0.322058	1518.07	1614.19	-0.0535586
ENSBTAG00000002341	ETS1	2789.46	0.328011	0.126804	2.58675	0.00968847	0.322058	3032.26	2590.68	0.057236
ENSBTAG00000005691	FGF2	599.612	0.326794	0.126343	2.58656	0.00969391	0.322058	646.143	558.911	0.0571507
ENSBTAG00000053510	ENSBTAG00000053510	11.2696	-1.24518	0.481523	-2.58591	0.00971218	0.322058	10.7562	11.567	-0.0440567
ENSBTAG00000034338	C15H11orf88	6.89574	-1.69132	0.654413	-2.58449	0.00975234	0.322767	6.5957	6.93257	-0.0315762
ENSBTAG00000001258	TMEM50B	391.096	0.294226	0.113918	2.58279	0.00980048	0.323355	424.578	376.584	0.0550554
ENSBTAG00000006288	VSTM4	1995.06	0.296617	0.114899	2.58155	0.00983578	0.323355	2128.49	1856.77	0.0551133
ENSBTAG00000009355	SNAP91	267.872	-0.908124	0.351845	-2.58103	0.00985051	0.323355	216.633	298.698	-0.0567221
ENSBTAG00000017473	LAMC3	8675.99	0.384897	0.149168	2.58029	0.00987163	0.323355	9223.05	7613.87	0.0600693
ENSBTAG00000039727	DCLK3	563.865	-0.765734	0.296782	-2.58012	0.00987666	0.323355	449.069	595.113	-0.0619729
ENSBTAG00000020548	AZIN2	120.598	-0.590479	0.228877	-2.57989	0.00988306	0.323355	104.029	122.667	-0.065467
ENSBTAG00000014304	TMEM47	1152.15	0.278397	0.107945	2.57907	0.00990674	0.323379	1243.57	1091.72	0.0540434
ENSBTAG00000008816	TRIM2	3834.89	-0.227523	0.0882387	-2.57849	0.00992328	0.323379	3600.01	4011.96	-0.0522316
ENSBTAG00000010007	MAPK13	388.735	-0.61298	0.237783	-2.5779	0.00994028	0.323379	321.072	409.535	-0.0651326
ENSBTAG00000020076	CATHL5	9.31675	-1.35839	0.52708	-2.5772	0.00996044	0.323423	8.89053	9.37858	-0.0397636
ENSBTAG00000003074	SLC16A6	96.8224	0.532663	0.206745	2.57642	0.00998292	0.323541	102.153	89.1662	0.0648278
ENSBTAG00000003345	FAT4	3848.62	0.506198	0.196597	2.57479	0.01003	0.323863	4334.29	3411.05	0.0642283
ENSBTAG00000010279	DUSP14	143.06	-0.397764	0.154582	-2.57315	0.0100777	0.323863	131.85	149.124	-0.0601779
ENSBTAG00000019822	TPPP3	184.073	0.39303	0.152827	2.57173	0.0101192	0.323863	194.41	171.108	0.0598278
ENSBTAG00000001918	STXBP5L	100.528	-0.893973	0.347628	-2.57163	0.010122	0.323863	86.7669	109.985	-0.0563701
ENSBTAG00000021346	CCDC34	234.554	-0.37485	0.145872	-2.56973	0.0101778	0.323863	220.833	251.226	-0.0587283
ENSBTAG00000014262	BZW2	1164.69	0.331789	0.129131	2.56941	0.0101871	0.323863	1263.2	1089.26	0.0563263
ENSBTAG00000013227	SNAI2	1124.15	0.396912	0.154515	2.56876	0.0102063	0.323863	1209	1008.09	0.0597887
ENSBTAG00000027978	ENSBTAG00000027978	47.8889	-1.05901	0.412653	-2.56634	0.0102778	0.323863	41.9475	50.496	-0.0493621
ENSBTAG00000016496	ZNF641	142.608	-0.58956	0.229789	-2.56565	0.0102981	0.323863	127.474	152.671	-0.0639918
ENSBTAG00000019417	ARMCX2	1029.32	0.34093	0.13291	2.56512	0.010314	0.323863	1124.78	965.916	0.0565523
ENSBTAG00000052046	ENSBTAG00000052046	69.2928	-0.97812	0.381419	-2.56443	0.0103346	0.323863	61.3527	76.3689	-0.0523591
ENSBTAG00000011828	ARID3B	522.696	-0.455826	0.177768	-2.56416	0.0103427	0.323863	468.101	570.025	-0.0618711
ENSBTAG00000020616	DGKD	2052.41	-0.268308	0.10467	-2.56337	0.0103661	0.323863	1922.17	2175.98	-0.0527866
ENSBTAG00000018921	USP19	2317.5	-0.152414	0.0594798	-2.56245	0.0103936	0.323863	2190.31	2349.74	-0.0523849
ENSBTAG00000033173	BHLHE22	52.8522	-0.772047	0.301452	-2.56109	0.0104343	0.323863	46.8692	53.543	-0.059794
ENSBTAG00000019683	LYPD6B	10.3948	-1.47771	0.577174	-2.56025	0.0104597	0.323863	9.84422	10.5655	-0.0353731
ENSBTAG00000053624	ENSBTAG00000053624	122.027	-0.76355	0.298251	-2.56009	0.0104645	0.323863	106.726	131.334	-0.0599664
ENSBTAG00000007870	FKBP14	839.99	0.237169	0.0926552	2.5597	0.0104763	0.323863	899.705	808.472	0.0516222
ENSBTAG00000012464	AFAP1	1245.25	0.309795	0.12106	2.55902	0.0104967	0.323863	1330.65	1151.16	0.054496
ENSBTAG00000046565	ENSBTAG00000046565	73.3167	-1.02226	0.399499	-2.55886	0.0105016	0.323863	63.2397	80.1764	-0.0501455
ENSBTAG00000018481	ENSBTAG00000018481	440.047	-0.570816	0.223149	-2.55801	0.0105274	0.323863	360.76	448.387	-0.0632398
ENSBTAG00000015408	DTYMK	280.091	-0.287857	0.112553	-2.55753	0.0105418	0.323863	265.15	295.451	-0.0533327
ENSBTAG00000049449	ENSBTAG00000049449	14.6374	-1.15362	0.451192	-2.55682	0.0105633	0.323863	13.5749	14.5055	-0.0450952
ENSBTAG00000045610	CACNA1I	23.1132	-1.21114	0.47374	-2.55655	0.0105716	0.323863	21.0594	23.836	-0.0430833
ENSBTAG00000015384	PHF13	2086.1	-0.355264	0.138977	-2.55628	0.0105799	0.323863	1890.67	2224.97	-0.0567268
ENSBTAG00000002734	EIF3G	2475.44	-0.160287	0.0627045	-2.55622	0.0105816	0.323863	2411.66	2596.91	-0.0519569
ENSBTAG00000001083	MAP3K20	990.02	0.173202	0.0677606	2.55609	0.0105856	0.323863	1030.66	953.385	0.0515937
ENSBTAG00000006823	CMYA5	231.758	-0.49591	0.194034	-2.55578	0.0105949	0.323863	208.699	248.749	-0.062212
ENSBTAG00000005784	CSMD2	26.2436	-0.930425	0.364107	-2.55536	0.0106078	0.323863	24.501	27.2219	-0.0534083
ENSBTAG00000006273	SULT4A1	97.7263	-0.703228	0.275285	-2.55455	0.0106327	0.323863	87.9193	105.466	-0.0611263
ENSBTAG00000009059	PITX2	22.562	-1.42458	0.55787	-2.5536	0.0106615	0.323863	20.0962	22.8284	-0.0364017
ENSBTAG00000010681	NR1H3	610.481	0.245942	0.0963265	2.55322	0.0106733	0.323863	650.101	585.34	0.0515485
ENSBTAG00000033464	SPA17	127.588	-0.426143	0.166905	-2.55322	0.0106733	0.323863	119.903	135.943	-0.0598426
ENSBTAG00000019455	MYO5B	220.824	-0.603194	0.236249	-2.55321	0.0106734	0.323863	195.813	239.499	-0.0626583
ENSBTAG00000054302	TCF23	1036.06	0.277775	0.108805	2.55297	0.0106808	0.323863	1110.91	983.176	0.0526463
ENSBTAG00000033523	ENSBTAG00000033523	106.846	0.481006	0.188412	2.55296	0.0106813	0.323863	113.136	98.9466	0.0616088
ENSBTAG00000005717	GJB5	85.9822	0.805682	0.315625	2.55266	0.0106905	0.323863	88.6914	73.7477	0.0578136
ENSBTAG00000000278	RNF17	122.452	-0.83156	0.325886	-2.55169	0.0107202	0.324192	107.273	137.936	-0.056801
ENSBTAG00000048504	ENSBTAG00000048504	9.56331	-1.49285	0.585322	-2.55048	0.0107576	0.324749	9.02728	9.52623	-0.034445
ENSBTAG00000005339	VEGFA	2192.39	0.288023	0.112995	2.54899	0.0108036	0.325047	2367.77	2068.84	0.0528796
ENSBTAG00000011909	ACVR1	1166.81	0.211968	0.0831595	2.54893	0.0108052	0.325047	1227.02	1114.36	0.0508667
ENSBTAG00000020264	CCDC181	74.95	-0.792166	0.310938	-2.54767	0.0108446	0.32566	67.5407	80.4821	-0.0577862
ENSBTAG00000046129	RAB34	1319.7	0.215935	0.0848193	2.54583	0.010902	0.325671	1376	1245.92	0.0507577
ENSBTAG00000005933	CTNNBIP1	231.518	-0.283997	0.111563	-2.54562	0.0109085	0.325671	215.835	238.397	-0.0525251
ENSBTAG00000052071	ENSBTAG00000052071	723.696	-1.06595	0.418904	-2.54462	0.0109398	0.325671	544.05	856.292	-0.0473183
ENSBTAG00000005086	RPRD1B	1210.23	0.230644	0.0906583	2.5441	0.0109559	0.325671	1262.46	1134.38	0.0508318
ENSBTAG00000021948	ZMYM6	900.575	-0.167395	0.065818	-2.5433	0.0109812	0.325671	876.612	943.862	-0.0513346
ENSBTAG00000046348	ELAVL2	265.122	-0.884938	0.347956	-2.54324	0.0109828	0.325671	214.285	299.286	-0.0540334
ENSBTAG00000038258	ENSBTAG00000038258	75.8811	-0.858168	0.337487	-2.54282	0.0109963	0.325671	67.251	82.6429	-0.0549863
ENSBTAG00000026234	STK3	1662.68	0.142958	0.0562789	2.54017	0.0110797	0.325671	1752.51	1639.75	0.0520188
ENSBTAG00000009755	GOLGA3	3631.47	-0.15751	0.0620158	-2.53983	0.0110905	0.325671	3492.48	3760.46	-0.051536
ENSBTAG00000054003	ENSBTAG00000054003	191.182	-0.879529	0.346401	-2.53905	0.0111155	0.325671	154.666	213.154	-0.0538491
ENSBTAG00000014669	NDUFA12	350.36	-0.385142	0.151692	-2.53897	0.0111179	0.325671	326.883	378.933	-0.0569716
ENSBTAG00000037756	TET1	2367.63	0.242566	0.0955753	2.53796	0.01115	0.325671	2488.09	2221.17	0.0507861
ENSBTAG00000016057	CSRP1	2331.76	0.249357	0.0982527	2.53792	0.0111513	0.325671	2451.41	2176.98	0.0509446
ENSBTAG00000001618	ALPK3	780.79	-0.439685	0.173263	-2.53768	0.011159	0.325671	681.498	815.166	-0.0590648
ENSBTAG00000008307	PLCH1	88.1917	-0.511879	0.20172	-2.53757	0.0111626	0.325671	81.7061	92.5117	-0.0608204
ENSBTAG00000004848	OLFML2A	1845.58	0.424293	0.167246	2.53694	0.0111827	0.325671	2030.96	1669.22	0.058454
ENSBTAG00000009574	ARFGAP2	1404.68	0.129369	0.0509958	2.53685	0.0111855	0.325671	1450.67	1367.23	0.0522756
ENSBTAG00000051443	ENSBTAG00000051443	39.9983	-0.729951	0.287742	-2.53683	0.0111862	0.325671	37.0458	41.4392	-0.0586459
ENSBTAG00000007210	RBFOX1	15.716	-1.19195	0.470044	-2.53584	0.0112179	0.32604	14.6356	16.0015	-0.0422548
ENSBTAG00000014456	ERN2	8.97646	-1.48453	0.585712	-2.53457	0.0112585	0.326667	8.56229	9.21084	-0.0337942
ENSBTAG00000039705	HGH1	469.539	0.2299	0.090741	2.53359	0.0112902	0.327012	489.388	445.246	0.0503813
ENSBTAG00000005934	TTYH3	5313.17	0.252353	0.0996572	2.53221	0.0113345	0.327012	5531.52	4888.27	0.0507623
ENSBTAG00000009243	MFSD4B	140.325	-0.468165	0.184899	-2.532	0.0113413	0.327012	131.844	151.517	-0.0594398
ENSBTAG00000013341	GYG2	452.415	0.241583	0.0954567	2.53081	0.01138	0.327012	465.022	421.604	0.050452
ENSBTAG00000012555	RBM15	1410.97	0.139676	0.0551938	2.53064	0.0113853	0.327012	1475.64	1382.01	0.0518475
ENSBTAG00000005912	DMAP1	583.319	-0.241833	0.0955626	-2.53062	0.0113861	0.327012	560.267	622.097	-0.0504487
ENSBTAG00000020398	TRMT12	187.754	0.45065	0.178142	2.52973	0.011415	0.327012	202.665	175.51	0.0587591
ENSBTAG00000001243	AP3M2	217.366	-0.532442	0.210493	-2.52949	0.0114227	0.327012	193.606	233.007	-0.0603185
ENSBTAG00000045998	MAGEL2	467.064	0.351821	0.13914	2.52855	0.0114536	0.327231	484.287	417.781	0.0546933
ENSBTAG00000009533	RPL3L	51.4256	-0.613354	0.242615	-2.52809	0.0114684	0.327231	46.7574	51.7436	-0.0600969
ENSBTAG00000012866	THBS4	206.416	-0.872385	0.345192	-2.52724	0.0114961	0.327478	169.002	231.467	-0.0530397
ENSBTAG00000049731	ZKSCAN5	607.944	0.200542	0.0793955	2.52586	0.0115415	0.328051	628.418	575.393	0.0500424
ENSBTAG00000003054	INSRR	127.007	0.494303	0.195765	2.52498	0.0115706	0.328051	131.29	114.69	0.059404
ENSBTAG00000011392	MYBPC1	25.7249	-1.35466	0.536523	-2.52489	0.0115736	0.328051	23.0182	26.6313	-0.0366296
ENSBTAG00000001696	RBM46	161.166	-0.859916	0.340994	-2.52179	0.011676	0.328116	135.287	178.986	-0.0529973
ENSBTAG00000042882	SNORD113-8	196.803	0.510417	0.20248	2.52083	0.0117078	0.328116	222.182	184.436	0.0592922
ENSBTAG00000050799	TMEM151B	8.17613	-1.31014	0.519859	-2.52018	0.0117296	0.328116	7.87779	8.35552	-0.0375976
ENSBTAG00000048576	ENSBTAG00000048576	21.8521	-1.88215	0.746895	-2.51997	0.0117365	0.328116	17.0063	19.9501	-0.0253309
ENSBTAG00000008527	SRSF6	9341.96	0.143448	0.0569248	2.51995	0.011737	0.328116	9631.63	8986.83	0.0514219
ENSBTAG00000021196	C5H12orf45	250.513	0.248176	0.0984936	2.51972	0.0117448	0.328116	264.494	241.242	0.0500992
ENSBTAG00000000698	MYO18B	195.232	-0.980074	0.389044	-2.51919	0.0117625	0.328116	154.028	217.396	-0.0484122
ENSBTAG00000042217	ENSBTAG00000042217	39.5122	0.693204	0.275298	2.51802	0.0118018	0.328116	42.1382	37.5302	0.0577654
ENSBTAG00000030690	RADIL	164.353	-0.374736	0.148845	-2.51762	0.011815	0.328116	146.142	164.118	-0.0549949
ENSBTAG00000006896	ABCA9	1246.57	0.353573	0.140457	2.51731	0.0118254	0.328116	1345.55	1155.22	0.054041
ENSBTAG00000049339	ENSBTAG00000049339	571.141	0.192454	0.0764648	2.5169	0.0118392	0.328116	595.104	548.534	0.0498331
ENSBTAG00000000791	CALY	70.0598	-0.834665	0.331648	-2.51672	0.0118453	0.328116	60.7442	71.5704	-0.0534254
ENSBTAG00000024058	EGR4	140.908	-0.869592	0.345527	-2.51671	0.0118456	0.328116	118.612	155.268	-0.0522024
ENSBTAG00000016240	RNF157	1348.18	-0.312138	0.124027	-2.5167	0.011846	0.328116	1205.64	1381.4	-0.0521563
ENSBTAG00000002408	FHAD1	86.5938	-0.729682	0.289992	-2.51621	0.0118624	0.328116	78.7597	95.446	-0.0566722
ENSBTAG00000012219	CSPG4	2025.18	0.341417	0.135781	2.51446	0.0119214	0.328946	2157.58	1827.03	0.0533157
ENSBTAG00000037649	VIPR2	2804.06	0.399351	0.158839	2.51419	0.0119307	0.328946	3087.13	2546.36	0.0557629
ENSBTAG00000027524	SMTNL1	157.678	0.607808	0.241919	2.51244	0.0119898	0.33003	167.36	138.015	0.0586663
ENSBTAG00000009351	ATXN10	2962.65	0.200774	0.0799292	2.5119	0.0120084	0.33003	3085.03	2800.05	0.0495278
ENSBTAG00000019445	C4H7orf31	27.3122	-1.03444	0.411961	-2.51101	0.0120388	0.330088	25.1642	28.443	-0.0458198
ENSBTAG00000000502	DAZL	481.816	-0.799186	0.318422	-2.50983	0.0120789	0.330088	383.5	540.963	-0.0539899
ENSBTAG00000007833	PIAS2	1738.59	-0.118522	0.0472275	-2.50959	0.0120872	0.330088	1681.12	1774.8	-0.0517089
ENSBTAG00000010246	GRTP1	43.9932	-0.807237	0.321727	-2.50908	0.0121047	0.330088	40.0917	45.7578	-0.0536594
ENSBTAG00000004077	YWHAG	4562.43	0.153497	0.0611779	2.50902	0.0121066	0.330088	4695.04	4363.67	0.0507376
ENSBTAG00000055247	ENSBTAG00000055247	144.357	0.425251	0.169606	2.50728	0.0121664	0.33099	150.915	131.748	0.0561754
ENSBTAG00000001058	SRPK3	26.6285	0.858424	0.342431	2.50686	0.0121811	0.33099	27.5996	24.9578	0.0517313
ENSBTAG00000030317	PPP1R26	662.433	0.316325	0.126227	2.50599	0.0122108	0.33099	690.067	601.089	0.0517253
ENSBTAG00000043694	ENSBTAG00000043694	34.1989	0.797537	0.318338	2.50531	0.0122343	0.33099	36.57	32.3066	0.0536358
ENSBTAG00000033304	TCIM	293.251	0.40428	0.161372	2.50526	0.0122361	0.33099	311.177	265.076	0.0552987
ENSBTAG00000036426	MIR154	10.8513	1.36938	0.546837	2.50418	0.0122737	0.331485	11.1654	10.2829	0.0350493
ENSBTAG00000050110	ENSBTAG00000050110	226.895	0.359818	0.143785	2.50247	0.0123329	0.332562	241.656	212.593	0.0533492
ENSBTAG00000048569	MGC152340	67.8402	-0.960432	0.383961	-2.50138	0.012371	0.333067	58.9215	72.895	-0.0476778
ENSBTAG00000020003	KLHL14	31.6757	-0.956631	0.382604	-2.50032	0.0124082	0.333145	29.1443	32.9804	-0.047727
ENSBTAG00000017167	LRAT	27.7071	-0.797442	0.318953	-2.50019	0.0124127	0.333145	26.1132	28.871	-0.0531814
ENSBTAG00000021191	EHD2	2359.47	0.360683	0.144333	2.49896	0.0124559	0.333782	2535.8	2107.81	0.0531576
ENSBTAG00000009345	AMZ2	1408.19	-0.23607	0.0944892	-2.49838	0.0124763	0.333808	1329.46	1479.69	-0.0489842
ENSBTAG00000005951	HIC2	147.311	-0.594707	0.238137	-2.49733	0.0125132	0.334275	131.965	159.212	-0.0573877
ENSBTAG00000031166	ZDBF2	168.056	-0.850934	0.340923	-2.49597	0.0125612	0.334986	139.593	182.813	-0.0510493
ENSBTAG00000049048	ENSBTAG00000049048	28.8991	-0.840517	0.336829	-2.49539	0.012582	0.334986	26.6908	29.4317	-0.0513499
ENSBTAG00000039466	CDR2L	542.125	0.295795	0.118575	2.49458	0.0126107	0.334986	575.361	509.901	0.0503074
ENSBTAG00000012681	CORO2B	465.869	0.406783	0.16308	2.49438	0.0126178	0.334986	501.469	423.131	0.0546001
ENSBTAG00000015271	RIPK2	602.908	0.276895	0.111036	2.49374	0.0126407	0.335076	640.218	568.69	0.0496413
ENSBTAG00000021692	TBR1	20.6422	-1.12617	0.451852	-2.49235	0.0126901	0.335866	19.069	21.2151	-0.041389
ENSBTAG00000006188	USH2A	115.169	-0.985708	0.395856	-2.49007	0.0127718	0.337254	96.87	126.417	-0.0459113
ENSBTAG00000027936	C3H1orf146	33.0701	-0.856569	0.344066	-2.48955	0.0127904	0.337254	30.9538	35.2216	-0.0503147
ENSBTAG00000046723	SYT14	70.7474	-0.872146	0.35046	-2.48857	0.0128257	0.337254	63.1019	77.5318	-0.0497061
ENSBTAG00000014711	DBF4	234.334	-0.282269	0.113429	-2.4885	0.0128282	0.337254	225.611	248.945	-0.049548
ENSBTAG00000000012	TTC33	373.238	-0.285849	0.114884	-2.48816	0.0128407	0.337254	354.973	396.007	-0.0496429
ENSBTAG00000000102	GPR75	155.508	-0.508948	0.204729	-2.48596	0.0129202	0.338001	133.588	155.697	-0.0562764
ENSBTAG00000018390	GLB1L2	14.9458	-1.13188	0.455364	-2.48566	0.0129311	0.338001	14.1215	15.2773	-0.0407572
ENSBTAG00000051338	ENSBTAG00000051338	30.7793	-0.83744	0.33699	-2.48506	0.0129529	0.338001	28.8829	32.3611	-0.0505732
ENSBTAG00000000707	CCN4	37.5453	0.789804	0.3179	2.48445	0.0129753	0.338001	39.7881	35.2041	0.0520413
ENSBTAG00000034154	AGMO	63.5532	-0.787504	0.317172	-2.4829	0.0130319	0.338001	57.6119	68.2082	-0.0519782
ENSBTAG00000025126	ENSBTAG00000025126	112.751	0.490108	0.197443	2.48227	0.0130547	0.338001	118.636	103.122	0.0557351
ENSBTAG00000003773	SLC25A13	380.872	-0.351697	0.141728	-2.48149	0.0130834	0.338001	349.312	398.901	-0.0516994
ENSBTAG00000049300	AARSD1	33.8237	-0.690332	0.278241	-2.48106	0.0130993	0.338001	31.8137	34.9507	-0.0544369
ENSBTAG00000000804	MOB3B	351.003	0.291359	0.117437	2.48099	0.013102	0.338001	372.989	332.91	0.0494578
ENSBTAG00000012071	ASGR1	18.1685	-1.42884	0.576264	-2.47949	0.0131569	0.338001	16.3729	18.2126	-0.0322763
ENSBTAG00000012157	CCDC158	572.003	-0.376766	0.151965	-2.47929	0.0131645	0.338001	522.146	612.014	-0.0524982
ENSBTAG00000003323	NOL6	523.572	0.286527	0.11557	2.47925	0.013166	0.338001	558.861	495.466	0.0492195
ENSBTAG00000006868	OTUD7A	44.5765	-0.59777	0.241137	-2.47896	0.0131766	0.338001	43.0361	47.938	-0.0557303
ENSBTAG00000005359	TGFB2	739.787	0.290829	0.117321	2.47891	0.0131784	0.338001	800.802	703.81	0.0493361
ENSBTAG00000022027	DDT	360.467	0.629254	0.253893	2.47842	0.0131966	0.338001	394.144	314.681	0.0553263
ENSBTAG00000004905	KRT19	114.55	-2.72913	1.10128	-2.47816	0.0132063	0.338001	53.0123	83.7143	-0.0156465
ENSBTAG00000000700	PARVA	1654.12	0.258148	0.104184	2.47781	0.0132192	0.338001	1707.99	1509.93	0.0484324
ENSBTAG00000021458	DLX6	7.43474	-1.79483	0.724393	-2.4777	0.0132233	0.338001	7.07608	7.53801	-0.0251472
ENSBTAG00000054188	CMTM3	871.771	0.342355	0.138224	2.47682	0.0132559	0.3382	919.853	786.381	0.0510612
ENSBTAG00000018460	ADAMTS16	29.6371	-1.0759	0.434456	-2.47643	0.0132704	0.3382	26.9757	30.9401	-0.0419107
ENSBTAG00000054034	ENSBTAG00000054034	236.547	-0.869586	0.351389	-2.47471	0.0133345	0.338869	197.402	273.222	-0.0486551
ENSBTAG00000013287	SMO	3775.3	0.230681	0.0932199	2.47459	0.013339	0.338869	3886.09	3475.07	0.0479711
ENSBTAG00000053379	ENSBTAG00000053379	203.326	-0.468462	0.189355	-2.47399	0.0133614	0.338869	178.871	208.752	-0.054715
ENSBTAG00000040133	C22H3orf20	46.7251	-0.888503	0.359294	-2.47291	0.0134016	0.338869	41.8059	48.5969	-0.0478819
ENSBTAG00000017482	ISYNA1	3706.89	0.347338	0.140465	2.47277	0.0134069	0.338869	3938.67	3305.38	0.0510052
ENSBTAG00000039292	ADRA2A	82.9568	0.870936	0.352291	2.47221	0.0134281	0.338869	86.3495	71.2461	0.048409
ENSBTAG00000009459	MTCL1	947.796	-0.467591	0.189152	-2.47203	0.0134348	0.338869	832.127	1019.29	-0.054547
ENSBTAG00000009578	PTK2	3254.18	0.145945	0.0591292	2.46824	0.013578	0.341978	3374.11	3150.19	0.0498286
ENSBTAG00000007457	ENSBTAG00000007457	10.1162	-1.28953	0.522789	-2.46663	0.013639	0.343012	9.67156	10.3883	-0.0350482
ENSBTAG00000021695	GLYCTK	227.774	-0.381634	0.15478	-2.46566	0.0136763	0.343447	212.041	242.935	-0.0517771
ENSBTAG00000004348	MRPL21	425.898	-0.320491	0.130011	-2.4651	0.0136974	0.343475	400.567	453.401	-0.049599
ENSBTAG00000017183	PDLIM3	4699.39	0.255392	0.103629	2.4645	0.0137206	0.343556	4929.08	4361.95	0.0477944
ENSBTAG00000006176	GRIA4	76.8763	0.775901	0.314899	2.46397	0.0137408	0.343561	81.4766	68.321	0.0507191
ENSBTAG00000024545	DCHS2	54.5041	-1.13827	0.462452	-2.46139	0.01384	0.345354	47.1734	58.5222	-0.0389838
ENSBTAG00000011844	ENSBTAG00000011844	367.303	-0.32205	0.130877	-2.4607	0.0138664	0.345354	343.056	392.187	-0.0494109
ENSBTAG00000000749	LMNTD1	6.92418	-1.60165	0.650933	-2.46054	0.0138729	0.345354	6.63751	6.99714	-0.0277933
ENSBTAG00000010309	XPO6	2443.74	0.209114	0.0850204	2.45957	0.0139104	0.345786	2546.87	2308.04	0.0474973
ENSBTAG00000006738	GPR68	11.7421	-1.23003	0.500237	-2.45889	0.0139369	0.345944	11.104	11.8624	-0.0362051
ENSBTAG00000010293	PARD3B	1110.24	0.185232	0.0753678	2.45771	0.0139827	0.346581	1150.49	1057.78	0.0479579
ENSBTAG00000044178	ZMPSTE24	567.219	0.274528	0.111739	2.45688	0.0140151	0.346595	600.839	533.818	0.0478231
ENSBTAG00000014081	NBAS	2653.47	-0.129253	0.0526151	-2.45658	0.0140267	0.346595	2552.11	2712.18	-0.0501388
ENSBTAG00000019469	SPACA1	32.0016	-1.06701	0.434437	-2.45608	0.0140461	0.346595	29.2309	33.9363	-0.0408127
ENSBTAG00000047411	ENSBTAG00000047411	98.4102	-0.876691	0.357013	-2.45563	0.014064	0.346595	85.8905	109.158	-0.0469117
ENSBTAG00000003219	FBXL7	557.368	0.287437	0.117089	2.45486	0.0140938	0.346832	588.561	521.464	0.0480459
ENSBTAG00000003060	NTRK1	170.332	0.963438	0.39265	2.45368	0.0141402	0.347477	169.072	129.794	0.0439472
ENSBTAG00000011458	CPXM1	1767.43	0.35514	0.144814	2.45239	0.0141909	0.347818	1953.95	1647.5	0.0500584
ENSBTAG00000009798	DCDC2	12.1105	-1.42697	0.581909	-2.45222	0.0141977	0.347818	11.3351	12.2481	-0.030983
ENSBTAG00000005207	COPS7B	593.311	-0.225605	0.0920164	-2.45179	0.0142148	0.347818	570.219	627.078	-0.0470675
ENSBTAG00000016021	GAA	368.836	0.303152	0.123778	2.44916	0.0143189	0.349834	370.417	328.725	0.0482015
ENSBTAG00000012632	TECR	1599.17	0.330349	0.134917	2.44853	0.0143439	0.349834	1665.51	1432.24	0.049015
ENSBTAG00000043991	SLIT1	53.2334	-1.0189	0.416218	-2.448	0.0143652	0.349834	46.8893	56.6663	-0.0417734
ENSBTAG00000027654	EIF4EBP1	380.138	0.45396	0.185492	2.44734	0.0143917	0.349834	410.078	339.125	0.0524369
ENSBTAG00000010215	CREB3L3	8.21545	-1.46501	0.598716	-2.44692	0.0144083	0.349834	7.84969	8.32416	-0.0299133
ENSBTAG00000009797	RIMBP2	175.171	-0.456901	0.186776	-2.44626	0.0144348	0.349834	159.876	184.452	-0.0524128
ENSBTAG00000014824	MMP14	3352.55	0.341465	0.139594	2.44613	0.0144398	0.349834	3610.45	3055.72	0.0492413
ENSBTAG00000049615	VAMP7	171.875	-0.40965	0.167553	-2.4449	0.0144893	0.350539	159.708	182.895	-0.0512486
ENSBTAG00000020707	ADGRG6	328.779	-0.557464	0.228069	-2.44428	0.0145142	0.350647	288.398	358.018	-0.0530386
ENSBTAG00000054776	TXNDC17	85.6042	-0.369912	0.151402	-2.44324	0.014556	0.350851	81.25	88.9958	-0.0499818
ENSBTAG00000008809	PTBP2	1136.83	0.202529	0.0828997	2.44306	0.0145635	0.350851	1196.23	1090.3	0.0470083
ENSBTAG00000046148	ENSBTAG00000046148	7.62266	-1.41023	0.577435	-2.44223	0.0145969	0.351163	7.33806	7.72965	-0.0308777
ENSBTAG00000027900	LRRIQ1	96.9582	-0.523998	0.214656	-2.44111	0.0146423	0.351341	89.2343	101.93	-0.0527628
ENSBTAG00000047416	HEPH	180.419	0.560982	0.229813	2.44104	0.0146452	0.351341	197.102	163.963	0.0527681
ENSBTAG00000012342	LIMA1	2113.81	-0.300785	0.12333	-2.43886	0.0147335	0.352967	1924.67	2221.86	-0.0476148
ENSBTAG00000022032	CHCHD10	428.303	0.550069	0.22582	2.43587	0.014856	0.355406	462.983	368.32	0.0523826
ENSBTAG00000015095	TTC6	34.7983	-0.958809	0.39383	-2.43458	0.0149092	0.356183	31.693	36.1731	-0.042736
ENSBTAG00000002164	AXDND1	66.0772	-0.642608	0.264022	-2.43392	0.0149363	0.356335	61.591	70.712	-0.0513614
ENSBTAG00000038715	ENSBTAG00000038715	119.51	0.575855	0.236669	2.43317	0.0149673	0.356579	123.925	105.001	0.0520686
ENSBTAG00000006869	PHF20L1	1772.48	0.163948	0.0674456	2.43082	0.0150647	0.358203	1860.28	1725.71	0.0478972
ENSBTAG00000000802	LYVE1	261.085	0.604754	0.248817	2.43052	0.0150772	0.358203	280.912	223.965	0.0516069
ENSBTAG00000010647	NTRK2	2551.26	0.418913	0.172517	2.42825	0.015172	0.358935	2773.23	2268.93	0.0503655
ENSBTAG00000003948	FDPS	1246.16	0.429205	0.176796	2.42769	0.0151955	0.358935	1343.2	1107.09	0.0505563
ENSBTAG00000001571	LRRD1	8.06247	-1.4585	0.600789	-2.42764	0.0151972	0.358935	7.68566	8.10328	-0.0291813
ENSBTAG00000044167	TOPAZ1	147.109	-0.651969	0.268596	-2.42732	0.015211	0.358935	131.763	159.47	-0.0506708
ENSBTAG00000019134	NEK5	6.76838	-1.44957	0.597353	-2.42665	0.0152388	0.358935	6.52223	6.89409	-0.0293207
ENSBTAG00000009080	ITGB6	7.58415	-1.45851	0.601133	-2.42627	0.0152551	0.358935	7.29384	7.71344	-0.0291203
ENSBTAG00000019052	ANK3	1162.38	0.377054	0.155412	2.42615	0.0152598	0.358935	1262.4	1068.52	0.0491496
ENSBTAG00000047834	EFR3A	2708.75	0.22806	0.0940147	2.42579	0.0152752	0.358935	2869.05	2577.19	0.0460482
ENSBTAG00000053747	ENSBTAG00000053747	11.2199	2.36192	0.974254	2.42433	0.0153365	0.359672	11.6128	9.97756	0.0171589
ENSBTAG00000011139	BCHE	822.343	0.407105	0.167944	2.42405	0.0153484	0.359672	890.225	756.027	0.0498098
ENSBTAG00000051341	FZD9	91.4334	-0.495837	0.204603	-2.42341	0.0153754	0.359814	81.6512	91.6428	-0.0512458
ENSBTAG00000020229	ATP8B3	32.9848	-0.920376	0.380017	-2.42193	0.0154382	0.360407	29.8687	33.7501	-0.0430455
ENSBTAG00000017044	MAG	8.16787	-1.38811	0.573167	-2.42183	0.0154427	0.360407	7.8436	8.26044	-0.0304025
ENSBTAG00000010324	GTPBP1	1601.45	0.176296	0.0728228	2.42089	0.0154827	0.360849	1664.55	1533.28	0.0470525
ENSBTAG00000003312	CHST15	550.75	0.587237	0.242635	2.42024	0.0155101	0.360999	583.092	455.61	0.0509647
ENSBTAG00000051541	COLQ	17.8215	0.90951	0.376259	2.41725	0.0156384	0.362528	18.0582	16.8254	0.04305
ENSBTAG00000003092	ANAPC5	850.379	0.186077	0.0770018	2.41653	0.0156693	0.362528	895.171	823.756	0.0465423
ENSBTAG00000003712	FAM89B	391.946	0.224454	0.0928992	2.4161	0.0156876	0.362528	402.794	368.292	0.0457016
ENSBTAG00000016334	SATB2	79.3964	-0.633419	0.262175	-2.41602	0.0156913	0.362528	72.4827	84.3436	-0.0500794
ENSBTAG00000008288	ANKRD26	872.045	-0.299567	0.124004	-2.41579	0.0157011	0.362528	828.544	944.947	-0.0464464
ENSBTAG00000030189	EFCAB6	49.2395	-0.498703	0.206437	-2.41576	0.0157024	0.362528	46.1613	50.3564	-0.0507058
ENSBTAG00000053264	ENSBTAG00000053264	10.6191	-1.24167	0.51419	-2.41481	0.0157436	0.36255	10.1914	10.905	-0.0334707
ENSBTAG00000019327	NRAP	217.582	-0.785097	0.325124	-2.41476	0.0157456	0.36255	185.829	251.098	-0.0465505
ENSBTAG00000046430	ZNF804B	7.40472	-1.1827	0.489896	-2.41419	0.0157703	0.362633	7.20788	7.61932	-0.0349461
ENSBTAG00000011518	RARB	71.2251	-0.814028	0.337255	-2.41368	0.0157922	0.36265	63.597	76.9959	-0.0456493
ENSBTAG00000034189	ADH1C	8.14056	-1.35818	0.562853	-2.41302	0.015821	0.362687	7.84711	8.31578	-0.0306463
ENSBTAG00000007309	ST6GALNAC5	96.7117	-0.759886	0.314956	-2.41267	0.015836	0.362687	85.02	104.347	-0.0470783
ENSBTAG00000008176	KCNRG	20.1163	0.809663	0.335658	2.41217	0.015858	0.362707	20.8028	19.226	0.0456624
ENSBTAG00000020655	BSDC1	980.398	-0.192072	0.0797924	-2.40715	0.0160777	0.363661	933.618	1015.83	-0.0460265
ENSBTAG00000007090	MYH2	37.6985	-1.2461	0.517678	-2.40709	0.0160802	0.363661	32.7929	39.3445	-0.0329603
ENSBTAG00000021938	ARHGAP44	121.477	-0.43671	0.181439	-2.40693	0.0160874	0.363661	112.869	127.965	-0.0493093
ENSBTAG00000001902	CEP295	2519.32	0.145257	0.0603499	2.40691	0.016088	0.363661	2622.7	2448.67	0.0480751
ENSBTAG00000017083	TEX15	2990.45	-0.392108	0.162923	-2.40671	0.0160969	0.363661	2661.64	3154.05	-0.048355
ENSBTAG00000009602	TMEM120B	397.171	-0.228677	0.0950399	-2.40611	0.0161233	0.363661	376.717	412.037	-0.0452873
ENSBTAG00000017694	TRPS1	1749	0.166554	0.0692332	2.4057	0.0161416	0.363661	1812.61	1676.62	0.0469907
ENSBTAG00000051506	ENSBTAG00000051506	122.777	0.376585	0.156608	2.40464	0.0161885	0.363661	125.948	113.128	0.0478478
ENSBTAG00000001166	HSF5	112.13	-0.551955	0.229602	-2.40397	0.0162183	0.363661	103.226	120.946	-0.0499286
ENSBTAG00000003027	EMX2	500.434	0.417713	0.173792	2.40352	0.0162382	0.363661	539.404	450.835	0.0487247
ENSBTAG00000002258	APOA1	12497.8	-0.502358	0.209027	-2.40331	0.0162475	0.363661	10222.6	13054.7	-0.0498272
ENSBTAG00000021396	HEG1	1059.64	0.322291	0.134117	2.40307	0.0162582	0.363661	1132.78	978.088	0.0463609
ENSBTAG00000004231	GPM6A	115.543	-0.544731	0.226738	-2.40246	0.0162851	0.363661	102.541	119.037	-0.0498363
ENSBTAG00000030413	LACTBL1	7.29228	-1.59008	0.662125	-2.40147	0.0163291	0.363661	6.9804	7.38133	-0.0256617
ENSBTAG00000018881	SYT6	12.8756	-1.24242	0.517392	-2.40131	0.0163363	0.363661	12.1991	13.2314	-0.0327535
ENSBTAG00000010945	SEC24B	1600.95	0.181559	0.0756204	2.40093	0.0163536	0.363661	1673.39	1534.22	0.0461904
ENSBTAG00000033032	FAM50A	815.585	-0.194181	0.0808851	-2.40071	0.0163634	0.363661	762.806	832.006	-0.0457408
ENSBTAG00000012826	SLC25A31	62.2298	-0.704185	0.293384	-2.40022	0.0163853	0.363661	57.5815	66.789	-0.0475043
ENSBTAG00000008841	DCAF15	799.714	-0.212061	0.0883544	-2.40012	0.0163896	0.363661	769.622	844.675	-0.0452778
ENSBTAG00000018808	SLC25A35	55.9371	0.651488	0.271489	2.39968	0.0164092	0.363661	58.9609	52.0333	0.0485227
ENSBTAG00000024957	SNCA	26.2813	-1.12174	0.467496	-2.39947	0.0164188	0.363661	23.9937	27.2749	-0.0357424
ENSBTAG00000011345	SFMBT1	873.696	-0.214983	0.0896139	-2.39899	0.0164402	0.363661	835.301	918.054	-0.045185
ENSBTAG00000018007	NR2F2	5767.09	0.314108	0.130986	2.39802	0.0164839	0.363661	6181.1	5268.97	0.0459098
ENSBTAG00000005929	SPTBN2	297.155	-0.868374	0.36214	-2.3979	0.0164896	0.363661	241.387	335.113	-0.0429306
ENSBTAG00000036415	bta-mir-496	23.448	0.899848	0.37534	2.39742	0.0165108	0.363661	24.6525	22.2629	0.0419724
ENSBTAG00000001186	SH2D4A	26.4843	-1.15604	0.482309	-2.39688	0.0165352	0.363661	23.2937	25.8792	-0.0346908
ENSBTAG00000013422	GABRB3	73.5738	-0.85624	0.357242	-2.39681	0.0165387	0.363661	64.9568	79.5769	-0.0432089
ENSBTAG00000002178	PPL	82.2646	-0.993137	0.414435	-2.39636	0.0165586	0.363661	68.1133	85.8619	-0.039163
ENSBTAG00000007898	CYBRD1	482.033	0.21833	0.0911105	2.39631	0.0165609	0.363661	495.764	452.879	0.0450337
ENSBTAG00000018445	GRIN3A	422.318	0.559684	0.233581	2.3961	0.0165707	0.363661	463.438	365.139	0.0493126
ENSBTAG00000005940	PRKAB1	820.178	0.18597	0.0776256	2.39573	0.0165874	0.363661	839.778	774.078	0.0458507
ENSBTAG00000005461	SOX15	66.7022	-0.492467	0.205576	-2.39555	0.0165957	0.363661	62.3183	69.1027	-0.0492152
ENSBTAG00000020600	RHOD	34.4617	-0.707623	0.295516	-2.39453	0.0166416	0.363661	32.1033	35.3764	-0.0469995
ENSBTAG00000031614	BOLL	75.9112	-0.831811	0.347499	-2.39371	0.016679	0.363661	66.8786	82.2867	-0.0436948
ENSBTAG00000003705	FAM83G	91.5888	-0.562805	0.235167	-2.39322	0.0167013	0.363661	82.5264	94.5272	-0.0490838
ENSBTAG00000009175	RPS6KB2	340.173	0.211309	0.0883	2.39308	0.0167076	0.363661	353.307	325.613	0.0450383
ENSBTAG00000047664	GNAZ	41.732	-0.948844	0.396509	-2.393	0.0167114	0.363661	37.7633	43.9147	-0.040238
ENSBTAG00000006121	SBK2	42.0732	-0.823728	0.344265	-2.39271	0.0167242	0.363661	36.8081	41.3339	-0.0438539
ENSBTAG00000003598	P3H3	5103.53	-0.341999	0.142943	-2.39255	0.0167319	0.363661	4463.1	5259.38	-0.0462983
ENSBTAG00000021494	EN1	13.568	-1.41887	0.593115	-2.39223	0.0167466	0.363661	12.5836	13.7799	-0.0284376
ENSBTAG00000054665	NKX6-2	7.75621	-1.31719	0.55083	-2.39129	0.0167893	0.364043	7.52019	7.9947	-0.0305307
ENSBTAG00000021015	INSYN2A	79.8605	0.765803	0.320297	2.39091	0.0168065	0.364043	85.097	71.599	0.0453056
ENSBTAG00000010548	LRRC6	142.072	-0.484407	0.202659	-2.39026	0.0168365	0.364155	129.695	149.369	-0.0487885
ENSBTAG00000054511	ENSBTAG00000054511	50.805	-0.985404	0.412325	-2.38987	0.0168541	0.364155	44.8826	54.6312	-0.0389787
ENSBTAG00000003954	ASH1L	9628.83	0.105528	0.0441704	2.38911	0.0168891	0.364213	9889.51	9396.01	0.0488285
ENSBTAG00000019181	BAIAP2L1	366.797	-0.562955	0.235655	-2.38889	0.0168992	0.364213	328.378	400.279	-0.0487657
ENSBTAG00000008167	TTC3	7502.84	0.189812	0.0794804	2.38816	0.016933	0.364448	7911.13	7209	0.0454592
ENSBTAG00000020418	CA5B	57.474	-0.635938	0.266335	-2.38774	0.0169525	0.364448	52.2017	58.6639	-0.0478822
ENSBTAG00000001333	PPARG	71.0293	-0.657871	0.275699	-2.38619	0.017024	0.36508	64.4126	74.7009	-0.0473963
ENSBTAG00000005546	HOXB7	7.82843	-1.3642	0.571709	-2.38618	0.0170245	0.36508	7.54964	7.98044	-0.029288
ENSBTAG00000019662	ATXN7L3	1123.81	0.142974	0.0599348	2.3855	0.017056	0.365299	1164.52	1093.08	0.0475711
ENSBTAG00000045633	AGTR1	848.896	0.407263	0.170792	2.38456	0.0170998	0.365782	929.389	776.521	0.047331
ENSBTAG00000003511	SLAIN1	354.003	-0.432158	0.181283	-2.38389	0.0171305	0.365984	321.816	380.349	-0.0477349
ENSBTAG00000000590	POLE	585.019	-0.227636	0.0955507	-2.38236	0.017202	0.367054	560.397	617.648	-0.0443955
ENSBTAG00000046662	TRPM5	97.2032	-0.978174	0.41076	-2.38138	0.017248	0.367579	74.5378	92.1285	-0.0386564
ENSBTAG00000026523	PLAGL1	3050.34	0.319487	0.134293	2.37902	0.0173585	0.368025	3299.99	2825.74	0.0450861
ENSBTAG00000048991	REC114	43.8371	-1.14124	0.479754	-2.3788	0.0173691	0.368025	38.187	46.1042	-0.0340925
ENSBTAG00000011734	ANKRD1	55.2322	1.31026	0.550863	2.37856	0.0173803	0.368025	60.5224	46.4685	0.0300914
ENSBTAG00000021703	MED12L	354.293	-0.424958	0.178747	-2.37743	0.0174335	0.368025	313.734	371.818	-0.0472113
ENSBTAG00000009156	CAMK2N1	770.324	0.398633	0.167713	2.37688	0.0174597	0.368025	835.552	702.154	0.0466994
ENSBTAG00000027181	LAMA3	433.771	-0.532852	0.224203	-2.37665	0.0174707	0.368025	389.595	484.474	-0.0479928
ENSBTAG00000010229	LAMA2	3072.52	-0.560259	0.23574	-2.3766	0.0174732	0.368025	2608.82	3443.82	-0.0478925
ENSBTAG00000052989	FZD8	670.641	0.325258	0.136985	2.37441	0.0175771	0.368025	706.578	612.941	0.0449784
ENSBTAG00000016095	PRICKLE3	191.181	0.288085	0.12139	2.37322	0.0176336	0.368025	197.661	179.864	0.0442413
ENSBTAG00000049127	ENSBTAG00000049127	219.91	0.27224	0.11472	2.37308	0.0176406	0.368025	228.851	207.428	0.0440421
ENSBTAG00000005412	NEDD4L	1258.91	-0.275811	0.116236	-2.37286	0.0176509	0.368025	1155.36	1300.84	-0.0440693
ENSBTAG00000048480	ENSBTAG00000048480	121.581	0.47011	0.198172	2.37223	0.0176813	0.368025	128.261	111.569	0.0474536
ENSBTAG00000015841	CCDC115	297.524	0.323837	0.136522	2.37205	0.0176897	0.368025	310.125	273.859	0.0448314
ENSBTAG00000003901	DNMT3B	245.23	-0.441474	0.186137	-2.37177	0.0177032	0.368025	220.911	261.148	-0.0471026
ENSBTAG00000010241	UNC5D	49.9288	-1.13999	0.480663	-2.37171	0.017706	0.368025	42.3706	53.2742	-0.0337466
ENSBTAG00000017514	CCND1	654.058	0.459749	0.193929	2.3707	0.0177543	0.368025	730.441	589.718	0.0472535
ENSBTAG00000003992	LHX4	13.9484	-1.32748	0.56003	-2.37038	0.0177699	0.368025	12.9777	14.0578	-0.0293524
ENSBTAG00000017837	GABRB1	434.21	-0.588611	0.248335	-2.37023	0.0177769	0.368025	353.927	453.132	-0.0472152
ENSBTAG00000007605	FKBP4	4267.92	-0.5178	0.218485	-2.36996	0.0177901	0.368025	3786.23	4792.03	-0.0475317
ENSBTAG00000023523	GKAP1	853.862	-0.296923	0.125287	-2.36995	0.0177904	0.368025	816.242	925.206	-0.0442285
ENSBTAG00000038128	BOLA-DQA5	85.3352	5.40629	2.2813	2.36983	0.0177963	0.368025	82.4281	32.67	0.00770854
ENSBTAG00000008871	DDX4	376.32	-1.00608	0.424588	-2.36955	0.0178099	0.368025	296.402	431.795	-0.0371607
ENSBTAG00000009632	LARP7	1014.35	-0.303086	0.127944	-2.36889	0.0178415	0.368025	955.618	1089.1	-0.0442826
ENSBTAG00000053441	ENSBTAG00000053441	114.209	0.897405	0.378856	2.36872	0.0178495	0.368025	118.824	95.5724	0.040147
ENSBTAG00000008483	CALCRL	1090.76	0.467057	0.197191	2.36855	0.0178581	0.368025	1205.17	962.059	0.047185
ENSBTAG00000012955	TRUB1	200.601	-0.290236	0.122558	-2.36816	0.0178768	0.368025	192.069	211.432	-0.0440448
ENSBTAG00000002029	IGSF5	8.56722	-1.34584	0.568387	-2.36783	0.017893	0.368025	8.23465	8.74039	-0.0288584
ENSBTAG00000017222	CTNND2	92.8339	-0.83512	0.352718	-2.36767	0.0179004	0.368025	81.2258	100.675	-0.041814
ENSBTAG00000050066	C15H11orf87	45.7416	1.37828	0.582167	2.36749	0.0179091	0.368025	50.7462	38.827	0.0281893
ENSBTAG00000016906	CYP27B1	15.8659	-0.901712	0.380914	-2.36723	0.0179216	0.368025	15.1522	16.2183	-0.0399306
ENSBTAG00000006841	LRRC4B	157.672	-0.644368	0.27223	-2.367	0.0179331	0.368025	139.896	167.554	-0.0462335
ENSBTAG00000013219	PEX5L	78.491	-0.706277	0.298519	-2.36594	0.0179845	0.368639	71.0595	83.5321	-0.0449508
ENSBTAG00000011116	PAQR9	20.0034	-1.12101	0.474286	-2.36358	0.0180994	0.370552	18.5606	20.5143	-0.033794
ENSBTAG00000030182	MAPK11	26.3517	-0.632306	0.267603	-2.36285	0.018135	0.37084	25.1364	26.9765	-0.0461313
ENSBTAG00000020420	AP1S2	482.087	0.312273	0.1322	2.36213	0.0181702	0.371117	521.088	457.756	0.0441261
ENSBTAG00000014623	MCM8	162.782	-0.372835	0.157913	-2.36102	0.0182248	0.37179	155.513	175.671	-0.0452768
ENSBTAG00000009475	PLXDC2	4046.52	0.261606	0.110885	2.35927	0.0183112	0.372809	4327.31	3790.33	0.0433914
ENSBTAG00000008614	CCDC155	111.631	-0.876281	0.371443	-2.35912	0.0183181	0.372809	93.3662	121.197	-0.0401198
ENSBTAG00000010549	IFRD1	378.11	0.334294	0.141749	2.35836	0.018356	0.373137	403.025	354.909	0.044359
ENSBTAG00000003165	ADAMTS9	1270.22	0.320579	0.136043	2.35645	0.0184506	0.374155	1314.49	1133.37	0.0440041
ENSBTAG00000015930	DNAL1	199.908	-0.326304	0.138488	-2.35619	0.0184634	0.374155	185.638	207.618	-0.0440978
ENSBTAG00000008495	AP3B2	62.4816	-0.663845	0.281764	-2.35603	0.0184714	0.374155	57.0398	65.2564	-0.0451146
ENSBTAG00000001675	ITPKA	160.01	0.403023	0.171171	2.35451	0.0185474	0.375079	173.221	151.943	0.0454674
ENSBTAG00000012357	VPS13B	7924.99	0.134259	0.0570288	2.35424	0.0185607	0.375079	8311.09	7785.85	0.0471363
ENSBTAG00000020750	AFF2	5789.25	0.260777	0.110808	2.35342	0.0186018	0.375467	5967.87	5290.06	0.0431497
ENSBTAG00000054647	RPE	527.704	0.2281	0.0969668	2.35235	0.0186551	0.376101	560.927	509.186	0.043271
ENSBTAG00000019021	TRPC3	26.9	-0.883232	0.375726	-2.35073	0.0187366	0.377302	25.0531	27.7626	-0.0393975
ENSBTAG00000011899	USP4	2170.49	-0.122108	0.0519684	-2.34966	0.0187905	0.377447	2107.31	2230.31	-0.0475659
ENSBTAG00000020966	ALX3	26.4142	-1.02441	0.436091	-2.34906	0.0188208	0.377447	24.4669	27.6577	-0.0354905
ENSBTAG00000001244	PLAT	2820.4	0.383736	0.163419	2.34817	0.018866	0.377447	3070.73	2555.2	0.0447733
ENSBTAG00000021677	TRIM37	1202.8	-0.202856	0.0863938	-2.34804	0.0188726	0.377447	1140.41	1249.7	-0.0436682
ENSBTAG00000010896	NKX3-2	12.0776	-0.957928	0.408002	-2.34785	0.018882	0.377447	11.7156	12.5038	-0.0371915
ENSBTAG00000002070	KLC3	150.552	-0.733953	0.312632	-2.34766	0.0188917	0.377447	120.687	150.549	-0.0430574
ENSBTAG00000008102	CRTAC1	50.3224	-0.783297	0.333666	-2.34754	0.0188976	0.377447	45.2129	51.4664	-0.0418451
ENSBTAG00000033078	CNEP1R1	525.581	-0.236331	0.1007	-2.34689	0.0189309	0.377673	504.444	556.022	-0.042971
ENSBTAG00000039522	CYCT	26.261	-1.10712	0.472105	-2.34508	0.0190231	0.377914	23.9463	27.543	-0.0331716
ENSBTAG00000012343	TSPAN5	254.498	0.308315	0.131477	2.34502	0.0190262	0.377914	270.124	241.361	0.0432587
ENSBTAG00000044788	SNORA81	7.32807	1.24112	0.529372	2.34452	0.0190518	0.377914	7.41068	7.08976	0.030032
ENSBTAG00000004694	RPGRIP1	35.32	-0.785753	0.33522	-2.34399	0.0190784	0.377914	32.9311	36.9442	-0.0415487
ENSBTAG00000004635	LLGL1	1973.2	0.260507	0.11117	2.34333	0.0191126	0.377914	2080.34	1829.79	0.0427405
ENSBTAG00000019273	DMRTC2	32.6325	-1.09661	0.468111	-2.34262	0.0191488	0.377914	29.097	33.8211	-0.0333035
ENSBTAG00000037393	ZNF639	595.424	0.246738	0.105331	2.34249	0.0191555	0.377914	624.985	562.134	0.0427285
ENSBTAG00000016933	IL27RA	1016.49	0.283348	0.120982	2.34206	0.0191774	0.377914	1106.21	968.76	0.0428163
ENSBTAG00000006562	ENSBTAG00000006562	8.47319	-1.81427	0.774736	-2.34179	0.0191917	0.377914	7.94037	8.53673	-0.0205056
ENSBTAG00000011973	DCAF16	95.6531	0.407068	0.173848	2.34152	0.0192053	0.377914	101.406	90.882	0.0447843
ENSBTAG00000054397	ENSBTAG00000054397	10.9651	1.10887	0.473589	2.34142	0.0192108	0.377914	11.2415	10.5414	0.0329403
ENSBTAG00000040296	GPR21	125.025	0.479073	0.204624	2.34123	0.0192201	0.377914	132.054	114.823	0.0455173
ENSBTAG00000015058	CDH4	92.4196	-0.670246	0.2863	-2.34106	0.019229	0.377914	80.3788	94.204	-0.043962
ENSBTAG00000021744	PSMC3	2455.93	-0.203241	0.0868722	-2.33954	0.0193076	0.378621	2342.43	2570.19	-0.0433647
ENSBTAG00000009507	PHETA2	692.769	0.266387	0.113904	2.3387	0.0193512	0.378621	733.814	653.335	0.0425667
ENSBTAG00000040106	CHADL	184.358	-0.629209	0.269245	-2.33694	0.0194422	0.378621	154.065	189.041	-0.0443835
ENSBTAG00000018229	NFIX	4144.09	0.209625	0.0897217	2.3364	0.0194706	0.378621	4306.25	3887.05	0.0430723
ENSBTAG00000039696	SHD	22.9054	-0.800348	0.342588	-2.33618	0.0194818	0.378621	21.6195	23.4944	-0.0406702
ENSBTAG00000019537	MARCHF8	1762.28	-0.145045	0.0620888	-2.33609	0.0194863	0.378621	1699.15	1816.44	-0.0460309
ENSBTAG00000000333	ARHGAP20	596.06	0.354119	0.15159	2.33603	0.0194897	0.378621	658.172	563.059	0.0435979
ENSBTAG00000048802	ENSBTAG00000048802	20.8281	-1.12579	0.482001	-2.33565	0.0195093	0.378621	19.055	20.937	-0.0322408
ENSBTAG00000049471	CT47B1	33.3145	-1.07852	0.461887	-2.33502	0.0195424	0.378621	30.0999	34.787	-0.033355
ENSBTAG00000015023	TRAPPC6B	380.844	0.196356	0.0840964	2.33489	0.0195493	0.378621	404.921	374.381	0.0434361
ENSBTAG00000002724	HORMAD1	54.7094	-0.822191	0.352183	-2.33456	0.0195666	0.378621	50.0133	58.9056	-0.0400052
ENSBTAG00000016260	LRRK2	2262.58	0.149251	0.0639753	2.33294	0.0196511	0.378621	2333.53	2174.91	0.045696
ENSBTAG00000042690	ENSBTAG00000042690	42.6343	0.682078	0.292393	2.33274	0.0196617	0.378621	45.5231	40.2356	0.0431725
ENSBTAG00000018841	PTPN3	171.652	-0.550754	0.236144	-2.33228	0.0196861	0.378621	155.418	185.507	-0.0449094
ENSBTAG00000006439	DOCK11	1540.74	0.286357	0.122782	2.33224	0.019688	0.378621	1605.33	1406.17	0.0424217
ENSBTAG00000020933	HCFC2	1362.56	0.216461	0.0928192	2.33207	0.0196968	0.378621	1434.28	1296.33	0.0427507
ENSBTAG00000001376	RAD21L1	36.034	-0.773363	0.331621	-2.33207	0.019697	0.378621	33.7345	37.9438	-0.0410806
ENSBTAG00000017333	PRX	102.323	-0.494533	0.212096	-2.33165	0.0197192	0.378621	93.2153	106.038	-0.0449696
ENSBTAG00000006409	LRRC34	100.249	0.398341	0.170863	2.33135	0.0197351	0.378621	107.169	96.0649	0.0440798
ENSBTAG00000049129	ENSBTAG00000049129	11.1364	1.09795	0.470963	2.33128	0.0197387	0.378621	11.1663	10.5903	0.0326883
ENSBTAG00000000326	ENTHD1	22.0992	-1.21967	0.523221	-2.33108	0.0197491	0.378621	20.143	22.651	-0.0298843
ENSBTAG00000016413	DUSP26	146.069	-0.470613	0.201888	-2.33107	0.0197499	0.378621	139.553	162.752	-0.0448359
ENSBTAG00000026732	PLA2G1B	3704.66	-0.583038	0.250264	-2.32969	0.0198226	0.379418	2828.49	3673.42	-0.0444817
ENSBTAG00000046247	ENSBTAG00000046247	20.0111	-1.619	0.695084	-2.32921	0.0198478	0.379418	17.7949	20.6299	-0.0226896
ENSBTAG00000020399	RNF139	719.44	0.283791	0.121867	2.32869	0.0198757	0.379418	757.974	670.382	0.0422485
ENSBTAG00000011865	MTA2	3034.04	0.142694	0.0612787	2.32861	0.0198799	0.379418	3105.82	2899.66	0.0459503
ENSBTAG00000051085	ENSBTAG00000051085	10.0315	-1.5518	0.666562	-2.32806	0.0199088	0.379498	9.42748	10.2098	-0.0236498
ENSBTAG00000020127	TKTL1	1002.44	-0.733951	0.315312	-2.3277	0.0199282	0.379498	827.75	1163.14	-0.0417307
ENSBTAG00000012074	MYB	54.5115	-0.680119	0.29234	-2.32646	0.0199938	0.379983	50.7937	58.1502	-0.0427936
ENSBTAG00000006640	RB1	834.817	0.231897	0.0996812	2.32639	0.019998	0.379983	873.867	789.44	0.0422606
ENSBTAG00000044190	TMEM67	607.949	0.173009	0.0743841	2.32588	0.0200247	0.380028	636.504	590.126	0.0441618
ENSBTAG00000024132	SMC1B	250.035	-0.87961	0.378308	-2.32512	0.0200657	0.380028	205.881	286.427	-0.0379261
ENSBTAG00000047709	ENSBTAG00000047709	22.9558	-0.999849	0.430024	-2.3251	0.0200667	0.380028	21.293	23.6927	-0.0348019
ENSBTAG00000010860	DRD2	11.6597	-1.32031	0.56822	-2.3236	0.0201471	0.381131	11.0209	11.8826	-0.0274918
ENSBTAG00000036419	bta-mir-424	38.4127	0.788233	0.339463	2.322	0.0202329	0.382333	40.0306	35.4146	0.0400724
ENSBTAG00000003601	ZMAT1	324.552	-0.431537	0.185902	-2.32131	0.02027	0.382613	286.204	339.323	-0.0439334
ENSBTAG00000003947	SSBP4	964.559	0.283086	0.122003	2.32032	0.0203238	0.383151	1041.15	913.592	0.0418896
ENSBTAG00000004344	ACSL1	590.833	0.252718	0.108941	2.31976	0.0203536	0.383151	608.214	543.91	0.0418209
ENSBTAG00000002727	PHACTR4	1167.52	0.174181	0.0750928	2.31955	0.0203654	0.383151	1222.21	1129.62	0.0439022
ENSBTAG00000019159	PVALB	15.5919	-1.00066	0.431484	-2.31912	0.0203888	0.38317	14.6357	15.5833	-0.0344572
ENSBTAG00000017370	ARFGEF3	517.357	-0.396484	0.171189	-2.31606	0.0205548	0.384984	472.172	554.179	-0.0432152
ENSBTAG00000053403	ENSBTAG00000053403	49.546	0.575137	0.248334	2.31598	0.0205592	0.384984	52.306	46.8702	0.0436619
ENSBTAG00000018432	SLC6A15	62.559	-0.620869	0.268127	-2.31558	0.0205814	0.384984	58.8442	67.0967	-0.0430894
ENSBTAG00000016097	CACNA1F	12.2938	-1.00701	0.434938	-2.31529	0.0205973	0.384984	11.8716	12.7523	-0.0340931
ENSBTAG00000021923	DSG2	2942.27	-0.459329	0.198402	-2.31514	0.0206051	0.384984	2510.06	3091.12	-0.0438052
ENSBTAG00000010167	TEX14	437.784	-0.610623	0.263789	-2.31482	0.020623	0.384984	374.951	480.694	-0.043182
ENSBTAG00000001517	KRT18	171.649	-0.667996	0.288618	-2.31447	0.0206422	0.384984	147.012	178.84	-0.042239
ENSBTAG00000023920	GPR158	75.5958	-0.749102	0.32387	-2.31297	0.0207243	0.385895	69.1137	82.9955	-0.0404391
ENSBTAG00000019588	BLA-DQB	3285.55	-1.11363	0.481535	-2.31267	0.020741	0.385895	2302.82	3914.24	-0.0313961
ENSBTAG00000005318	RNF6	409.089	-0.207642	0.089797	-2.31235	0.0207584	0.385895	398.533	432.97	-0.042299
ENSBTAG00000007703	NMT2	326.157	-0.377616	0.163445	-2.31036	0.0208684	0.38752	308.785	356.605	-0.0426494
ENSBTAG00000004556	SLC2A3	650.361	0.365051	0.158043	2.30981	0.0208985	0.38766	705.641	597.816	0.0424402
ENSBTAG00000004247	RPH3A	38.6569	-1.16422	0.50414	-2.30932	0.0209261	0.387753	34.0552	41.1963	-0.0300991
ENSBTAG00000047468	FAM78B	27.6104	-0.782679	0.339066	-2.30834	0.0209803	0.38834	25.9333	28.3974	-0.0393581
ENSBTAG00000018955	ENSBTAG00000018955	71.9569	-0.830174	0.359812	-2.30725	0.0210411	0.389045	64.0251	76.4673	-0.038124
ENSBTAG00000016469	TNKS1BP1	6263.69	0.190195	0.0824629	2.30643	0.0210864	0.389463	6642.54	6060.23	0.0427334
ENSBTAG00000011988	KIAA0100	2559.28	0.129765	0.0562802	2.3057	0.0211273	0.389567	2625.12	2469.43	0.0460366
ENSBTAG00000016619	MIS18A	125.153	-0.460423	0.199743	-2.30508	0.021162	0.389567	117.637	134.711	-0.0432195
ENSBTAG00000013274	ENSBTAG00000013274	339.534	-0.312429	0.135585	-2.30431	0.0212051	0.389567	306.235	344.707	-0.041465
ENSBTAG00000001229	SLC25A22	278.374	0.290136	0.12593	2.30394	0.0212259	0.389567	288	258.234	0.041247
ENSBTAG00000000662	TCF20	2810.07	0.161002	0.0698868	2.30376	0.0212364	0.389567	2922.45	2704.75	0.0441353
ENSBTAG00000048658	ENSBTAG00000048658	26.3918	-0.93263	0.404902	-2.30335	0.0212593	0.389567	24.3357	26.9338	-0.0353128
ENSBTAG00000017318	TMEM178A	47.7358	-0.802931	0.348619	-2.30317	0.021269	0.389567	42.9724	49.1794	-0.038553
ENSBTAG00000055295	ENSBTAG00000055295	7.90378	-1.37327	0.596299	-2.30299	0.0212795	0.389567	7.58178	8.00209	-0.0256966
ENSBTAG00000054050	ENSBTAG00000054050	43.5893	-1.08224	0.470028	-2.30251	0.0213065	0.389567	38.2502	45.9055	-0.0316294
ENSBTAG00000013550	PRKCG	66.1775	-0.583289	0.253368	-2.30214	0.0213272	0.389567	62.6683	71.183	-0.0426974
ENSBTAG00000015715	SPOCD1	588.434	-0.976723	0.424314	-2.30189	0.0213415	0.389567	450.809	687.551	-0.0341332
ENSBTAG00000009579	CEP85	546.587	-0.3458	0.150303	-2.30068	0.0214099	0.389755	512.084	591.002	-0.0417176
ENSBTAG00000004783	CORO1B	741.44	0.204007	0.0886753	2.30061	0.0214136	0.389755	763.815	698.622	0.0420162
ENSBTAG00000008062	DMRT2	20.6898	-0.682417	0.296638	-2.3005	0.0214198	0.389755	20.0907	21.6589	-0.0410747
ENSBTAG00000007136	ADAM22	27.3279	-0.962959	0.418901	-2.29878	0.0215177	0.39041	25.4308	28.7122	-0.0343078
ENSBTAG00000038235	NOD1	290.19	-0.301111	0.131051	-2.29766	0.0215814	0.39041	266.42	296.771	-0.0410625
ENSBTAG00000015778	SASS6	414.039	-0.200016	0.0870689	-2.29722	0.0216063	0.39041	403.658	438.558	-0.0420424
ENSBTAG00000008997	ENG	2443.53	0.475322	0.206943	2.29688	0.0216257	0.39041	2654.25	2064.18	0.0428025
ENSBTAG00000012824	INTU	301.721	0.306728	0.133554	2.29666	0.0216383	0.39041	322.042	287.517	0.0410692
ENSBTAG00000001195	KCNH4	15.5192	-0.953288	0.415084	-2.29662	0.0216407	0.39041	14.6156	15.5313	-0.0344314
ENSBTAG00000020018	FRK	7.29316	-1.28438	0.559278	-2.29649	0.021648	0.39041	7.07168	7.40452	-0.0270787
ENSBTAG00000008537	FAM219A	69.3068	0.505586	0.220161	2.29644	0.0216506	0.39041	71.0648	63.7461	0.0428058
ENSBTAG00000003500	DCAF7	3879.9	0.149832	0.0652526	2.29618	0.0216653	0.39041	3994.47	3718.85	0.0445804
ENSBTAG00000013210	ADAMTS4	360.047	0.361861	0.15762	2.29578	0.0216884	0.39041	378.978	327.783	0.041695
ENSBTAG00000053611	ENSBTAG00000053611	24.7596	0.882257	0.384388	2.29523	0.0217201	0.39041	25.6313	23.2119	0.0361232
ENSBTAG00000014159	TTL	405.596	0.190368	0.0829547	2.29485	0.0217419	0.39041	415.651	385.466	0.0423477
ENSBTAG00000054347	ENSBTAG00000054347	26.9981	0.769121	0.335194	2.29455	0.0217589	0.39041	27.8529	25.4621	0.0388393
ENSBTAG00000047491	CACNA1S	36.2223	-0.846482	0.368952	-2.29429	0.0217741	0.39041	33.4927	38.0254	-0.0369582
ENSBTAG00000000711	NDRG1	727.131	0.420991	0.183611	2.29285	0.0218568	0.390637	768.984	637.023	0.0422337
ENSBTAG00000019302	BCL2	476.888	0.348376	0.151947	2.29274	0.0218628	0.390637	505.727	437.476	0.0413715
ENSBTAG00000031789	FBRS	1365.21	-0.128769	0.0561765	-2.29223	0.0218924	0.390637	1336.14	1417.29	-0.0457236
ENSBTAG00000010501	SELENOV	8.42416	-1.29066	0.563099	-2.29206	0.021902	0.390637	8.06624	8.47214	-0.0267817
ENSBTAG00000021844	COCH	32.1864	-0.966646	0.421777	-2.29184	0.0219148	0.390637	29.7372	34.0364	-0.0338498
ENSBTAG00000010206	UAP1	1439.46	0.210159	0.0917046	2.2917	0.0219232	0.390637	1528.63	1390.31	0.0415169
ENSBTAG00000050304	ENSBTAG00000050304	15.6976	-1.26554	0.552439	-2.29083	0.0219731	0.390811	14.5877	16.1739	-0.0272113
ENSBTAG00000021786	AUNIP	23.006	-0.796746	0.347812	-2.29074	0.0219784	0.390811	21.9467	23.9613	-0.037961
ENSBTAG00000031435	SELENOT	1011.51	0.17282	0.0754593	2.29024	0.0220075	0.390911	1054.34	975.379	0.0430536
ENSBTAG00000014471	PALM2	4290.81	0.281473	0.122922	2.28986	0.0220296	0.390911	4692.41	4100.05	0.0406219
ENSBTAG00000004600	OTUD5	2926.82	-0.169593	0.0741001	-2.2887	0.0220967	0.391188	2810.3	3044.7	-0.0431827
ENSBTAG00000007352	KCNC4	308.262	-0.423742	0.185203	-2.28799	0.0221383	0.391188	262.976	312.37	-0.041994
ENSBTAG00000039819	RPH3AL	54.3597	-0.588689	0.257323	-2.28774	0.0221526	0.391188	50.0237	56.0282	-0.0417404
ENSBTAG00000010351	SNX25	722.214	-0.393569	0.172045	-2.28759	0.0221611	0.391188	659.256	779.19	-0.0416722
ENSBTAG00000013657	CHRNA5	10.4885	-1.34597	0.588452	-2.28731	0.0221778	0.391188	9.96849	10.7069	-0.0255872
ENSBTAG00000007767	TBX15	21.0952	-0.865338	0.378333	-2.28724	0.0221818	0.391188	20.1125	22.0462	-0.0360926
ENSBTAG00000004770	SCN4A	26.4935	-1.32003	0.577294	-2.28658	0.0222204	0.391467	23.6156	27.3685	-0.0260238
ENSBTAG00000002011	KIAA0895	40.9186	-0.682218	0.298672	-2.28417	0.0223615	0.393549	37.8642	42.286	-0.040066
ENSBTAG00000004751	SPTBN4	118.633	-0.500896	0.21936	-2.28344	0.0224044	0.393784	108.594	124.66	-0.0420388
ENSBTAG00000045896	NPTX2	21.2894	-0.99435	0.435568	-2.28288	0.0224373	0.393784	19.9735	22.0187	-0.0327213
ENSBTAG00000044191	ABCC12	26.8153	-1.03251	0.452304	-2.28277	0.0224436	0.393784	24.7328	27.9656	-0.0318203
ENSBTAG00000004286	CDC45	301.531	-0.256315	0.112337	-2.28166	0.0225096	0.394157	285.003	313.837	-0.0403403
ENSBTAG00000014910	PIWIL4	261.193	-0.851751	0.373307	-2.28164	0.0225108	0.394157	210.91	294.149	-0.0361099
ENSBTAG00000005936	DMC1	36.4559	-0.96651	0.423812	-2.28052	0.022577	0.394914	33.1555	38.1871	-0.0332645
ENSBTAG00000019120	WDHD1	1368.57	-0.585614	0.256885	-2.27967	0.0226271	0.395388	1182.44	1548.56	-0.0412816
ENSBTAG00000020648	SCFD2	548.278	0.167904	0.0737024	2.27813	0.0227188	0.395415	556.479	518.802	0.0429519
ENSBTAG00000004502	CLUAP1	719.576	-0.306922	0.134732	-2.27803	0.0227249	0.395415	675.728	767.877	-0.0402658
ENSBTAG00000006943	EFCAB3	12.7482	-1.32136	0.580164	-2.27756	0.022753	0.395415	11.8599	12.9279	-0.0256559
ENSBTAG00000032598	RP9	248.911	0.243532	0.106935	2.27739	0.0227632	0.395415	258.93	236.592	0.0403047
ENSBTAG00000018707	LDB3	143.523	-0.483701	0.212397	-2.27735	0.0227656	0.395415	130.8	151.796	-0.0416873
ENSBTAG00000017397	ZNF423	2596.79	0.240955	0.10581	2.27725	0.0227715	0.395415	2738.32	2438.98	0.0403342
ENSBTAG00000013555	ACVR1B	353.889	-0.326998	0.143613	-2.27694	0.0227898	0.395415	324.409	368.404	-0.0403951
ENSBTAG00000014053	MAK	17.1689	-0.911946	0.400645	-2.27619	0.0228345	0.395791	16.3584	17.7259	-0.0343516
ENSBTAG00000008482	SON	14827.1	0.0805608	0.0354064	2.27531	0.022887	0.396301	15150.6	14569.7	0.0452721
ENSBTAG00000048540	ENSBTAG00000048540	100.167	0.518429	0.228074	2.27307	0.0230217	0.398231	102.19	89.8717	0.0413909
ENSBTAG00000016841	ATP10B	16.4122	-1.05105	0.462677	-2.27167	0.0231065	0.399099	15.5278	16.8771	-0.0308631
ENSBTAG00000021821	ENSBTAG00000021821	13.3543	0.999699	0.440144	2.2713	0.0231289	0.399099	13.5125	12.6884	0.0320182
ENSBTAG00000051195	ENSBTAG00000051195	12.1667	-1.07599	0.473892	-2.27055	0.0231744	0.399099	11.5264	12.1633	-0.0302558
ENSBTAG00000052058	ENSBTAG00000052058	474.138	0.258383	0.113815	2.27019	0.023196	0.399099	490.154	440.728	0.0398923
ENSBTAG00000013336	EYA2	46.4854	-0.981449	0.432324	-2.27017	0.0231972	0.399099	41.146	49.1999	-0.0323872
ENSBTAG00000017228	TP53I11	874.843	0.39476	0.173908	2.26994	0.0232113	0.399099	938.355	787.311	0.0407814
ENSBTAG00000003608	SYCP2	195.955	-0.767567	0.338334	-2.26867	0.0232884	0.399337	165.523	217.793	-0.0373508
ENSBTAG00000018785	TUBB1	23.4653	0.690834	0.304516	2.26863	0.0232907	0.399337	24.0992	22.3975	0.0389659
ENSBTAG00000019158	MEX3A	463.324	0.328027	0.144616	2.26826	0.0233135	0.399337	484.928	424.927	0.040018
ENSBTAG00000013598	RSPO2	23.5876	-0.794976	0.350538	-2.26787	0.0233371	0.399337	22.3634	24.3815	-0.036681
ENSBTAG00000048470	IFITM1	509.287	0.73632	0.324685	2.2678	0.0233413	0.399337	594.648	418.75	0.0379868
ENSBTAG00000006961	NLRP13	10.3089	-1.48307	0.654531	-2.26586	0.0234601	0.400969	9.67923	10.4247	-0.0226207
ENSBTAG00000048736	ENSBTAG00000048736	341.699	0.390382	0.172376	2.26472	0.0235301	0.401753	357.008	306.226	0.0404775
ENSBTAG00000025762	CNP	1993	0.292345	0.129136	2.26386	0.023583	0.401753	2149.25	1883.74	0.0395961
ENSBTAG00000015015	HINFP	701.073	-0.216939	0.0958485	-2.26335	0.0236141	0.401753	673.913	739.227	-0.0403501
ENSBTAG00000033217	TPM3	6535.29	-0.176213	0.0778569	-2.2633	0.0236172	0.401753	6184.74	6721.91	-0.0420287
ENSBTAG00000047262	KRT42	12.4992	-1.00522	0.444257	-2.26271	0.0236536	0.401753	12.0579	12.9512	-0.0314728
ENSBTAG00000010671	GLI3	1866.33	0.278534	0.123146	2.26181	0.0237092	0.401753	2019.8	1767.81	0.0394962
ENSBTAG00000046744	PALM3	92.0985	-0.953837	0.42174	-2.26167	0.0237179	0.401753	79.5247	102.186	-0.0326067
ENSBTAG00000016548	TEX12	57.2114	-0.605238	0.267649	-2.26131	0.0237401	0.401753	53.8049	61.2353	-0.039944
ENSBTAG00000010787	RFC3	254.303	-0.338584	0.149739	-2.26116	0.0237493	0.401753	238.637	269.388	-0.0397985
ENSBTAG00000009263	MFSD1	907.058	-0.207805	0.0919375	-2.26029	0.0238034	0.401753	880.257	964.738	-0.0405331
ENSBTAG00000020777	ERCC3	1005.88	-0.154618	0.0684085	-2.26022	0.0238077	0.401753	966.194	1033.78	-0.0432177
ENSBTAG00000032121	SUGCT	227.107	-0.289112	0.127921	-2.26008	0.0238161	0.401753	214.855	238.418	-0.0394349
ENSBTAG00000030456	SPATA7	868.193	0.309722	0.137044	2.26001	0.0238203	0.401753	913.374	803.992	0.039519
ENSBTAG00000018635	ATP1A3	32.3214	-0.961153	0.425332	-2.25977	0.0238356	0.401753	29.3736	33.282	-0.0323419
ENSBTAG00000049566	DNAH6	77.0598	-0.817599	0.361903	-2.25916	0.0238732	0.401753	68.7778	83.3225	-0.0356725
ENSBTAG00000009331	CPAMD8	1612.02	-0.451362	0.199855	-2.25845	0.0239175	0.401753	1366.6	1647.8	-0.0405651
ENSBTAG00000016772	USP11	3009.72	-0.164408	0.0728024	-2.25828	0.0239281	0.401753	2862.22	3090.6	-0.0425505
ENSBTAG00000053434	ENSBTAG00000053434	61.9553	-0.555234	0.245893	-2.25803	0.0239436	0.401753	57.6767	64.3175	-0.040293
ENSBTAG00000000529	BTBD9	1011.24	-0.157668	0.0698287	-2.25793	0.0239503	0.401753	991.236	1063.33	-0.0429561
ENSBTAG00000008852	SIGLEC10	141.591	0.432748	0.191751	2.25682	0.0240192	0.40196	151.692	133.036	0.0403939
ENSBTAG00000012759	FBXO41	129.492	-0.399696	0.177164	-2.25608	0.0240659	0.40196	122.982	138.697	-0.0401279
ENSBTAG00000054952	ENSBTAG00000054952	1302.95	-0.533216	0.236362	-2.25593	0.0240752	0.40196	1121.91	1449.29	-0.0403289
ENSBTAG00000021801	INPP5F	796.417	-0.312298	0.138447	-2.25572	0.0240883	0.40196	747.493	852.086	-0.0393532
ENSBTAG00000009686	FBXO15	230.055	-0.446855	0.198118	-2.2555	0.0241019	0.40196	213.073	249.608	-0.0403902
ENSBTAG00000003410	EFL1	1269.42	-0.168735	0.0748154	-2.25536	0.024111	0.40196	1224.6	1324.24	-0.0422037
ENSBTAG00000001509	ELK3	957.368	0.273578	0.121337	2.2547	0.0241525	0.40196	1006.85	889.389	0.0392274
ENSBTAG00000015858	TSR2	819.589	-0.247674	0.109894	-2.25376	0.0242114	0.40196	783.167	871.317	-0.0393889
ENSBTAG00000000385	ZBTB18	834.54	-0.173924	0.0771734	-2.25367	0.0242166	0.40196	793.424	857.776	-0.0418548
ENSBTAG00000020989	SUSD4	46.2603	-0.823972	0.365827	-2.25235	0.0242999	0.40196	40.4746	45.5642	-0.0351544
ENSBTAG00000019553	ENSBTAG00000019553	35.9799	-0.875945	0.389	-2.25179	0.0243358	0.40196	33.1757	37.597	-0.0339198
ENSBTAG00000016012	WNT3	16.6183	-1.12335	0.498878	-2.25176	0.0243373	0.40196	15.6086	17.0774	-0.0284143
ENSBTAG00000050395	ENSBTAG00000050395	251.193	-0.23176	0.102926	-2.25173	0.0243396	0.40196	235.939	256.374	-0.0395836
ENSBTAG00000015789	BCAN	67.9899	-0.785879	0.349065	-2.25138	0.0243612	0.40196	61.2328	73.3181	-0.0359668
ENSBTAG00000021741	RPS6KA2	844.069	0.280223	0.124479	2.25116	0.0243751	0.40196	886.846	779.855	0.0390768
ENSBTAG00000033983	MAP2K1	1381.36	0.195066	0.0866532	2.25111	0.0243784	0.40196	1468.33	1340.12	0.040724
ENSBTAG00000007262	ZNF536	45.3839	-1.09594	0.486892	-2.25089	0.0243927	0.40196	38.8256	45.8488	-0.0289445
ENSBTAG00000017051	ACP6	132.231	-0.340394	0.151233	-2.2508	0.0243984	0.40196	122.991	135.503	-0.0393499
ENSBTAG00000043971	NOTCH3	5273.02	0.361988	0.160837	2.25066	0.0244073	0.40196	5622.24	4695.08	0.0395343
ENSBTAG00000042989	SNORD52	10.1307	1.09762	0.488129	2.24863	0.0245359	0.40369	10.325	9.75771	0.0288111
ENSBTAG00000000146	FARP1	2249.64	-0.148759	0.0662137	-2.24665	0.0246625	0.405385	2149.71	2302.52	-0.0431979
ENSBTAG00000020373	C3orf67	201.833	-0.312962	0.139332	-2.24617	0.0246934	0.405505	188.157	210.807	-0.0389548
ENSBTAG00000035081	SERINC2	95.2907	-0.568126	0.253158	-2.24416	0.0248224	0.406604	86.7072	99.9673	-0.0393792
ENSBTAG00000031967	AMPH	193.638	-0.489432	0.218117	-2.2439	0.024839	0.406604	175.122	206.862	-0.0398176
ENSBTAG00000019427	KIAA0232	2693.17	0.254085	0.11325	2.24358	0.0248596	0.406604	2822.75	2506.4	0.0389409
ENSBTAG00000053789	ENSBTAG00000053789	55.2612	-0.858372	0.382616	-2.24343	0.0248691	0.406604	49.7233	59.2969	-0.0338908
ENSBTAG00000010947	PHYHIPL	25.1743	-0.923158	0.411521	-2.24328	0.0248787	0.406604	23.5444	26.1621	-0.0323976
ENSBTAG00000014492	NFKBIL1	474.113	-0.167764	0.0748932	-2.24004	0.0250883	0.409489	457.858	490.261	-0.0417926
ENSBTAG00000003600	CAPN8	27.8921	-1.14593	0.511617	-2.23982	0.0251029	0.409489	24.5606	27.4597	-0.02746
ENSBTAG00000009314	FYB2	339.596	-0.410093	0.183145	-2.23917	0.0251451	0.409789	285.382	334.178	-0.0393605
ENSBTAG00000009747	RNFT1	673.068	0.190662	0.0851627	2.2388	0.025169	0.40979	712.499	654.903	0.0405255
ENSBTAG00000015907	IRX4	12.9494	-1.34809	0.6024	-2.23787	0.0252298	0.409897	12.1477	13.2432	-0.0237701
ENSBTAG00000043579	ENSBTAG00000043579	17.18	0.899776	0.402129	2.23753	0.0252517	0.409897	17.4751	16.3005	0.0326441
ENSBTAG00000021971	SNCAIP	1038.08	0.326207	0.145822	2.23703	0.0252843	0.409897	1095.74	944.258	0.038645
ENSBTAG00000048743	ENSBTAG00000048743	897.862	0.28105	0.125637	2.237	0.0252862	0.409897	950.187	838.141	0.0385243
ENSBTAG00000000923	HOXC13	85.0219	-0.821641	0.367317	-2.23687	0.0252949	0.409897	74.949	92.877	-0.0343821
ENSBTAG00000012558	ADAMTS12	1389.1	0.354572	0.158562	2.23617	0.0253404	0.410247	1530.55	1302.99	0.038809
ENSBTAG00000037400	TNRC18	9597.67	0.20421	0.0913493	2.23548	0.0253858	0.410595	10026	9076.38	0.0398428
ENSBTAG00000016894	CYFIP1	3358.83	0.160557	0.0718355	2.23506	0.0254134	0.410655	3474.41	3219.94	0.042088
ENSBTAG00000023891	RBM20	180.264	-0.806821	0.361111	-2.23427	0.0254652	0.411106	152.339	197.222	-0.0345763
ENSBTAG00000049993	ENSBTAG00000049993	13.1634	-1.1685	0.523244	-2.23319	0.0255366	0.411666	12.3935	13.3311	-0.0267548
ENSBTAG00000012628	SLC1A2	28.5932	-0.922343	0.413104	-2.23272	0.0255677	0.411666	26.7786	30.486	-0.031897
ENSBTAG00000022120	FGB	53.4691	-0.798542	0.357665	-2.23265	0.0255719	0.411666	48.3715	55.8877	-0.0346739
ENSBTAG00000046101	ZNF470	247.403	0.264357	0.118474	2.23135	0.0256582	0.412034	265.313	240.505	0.038393
ENSBTAG00000013477	GCHFR	108.59	0.427876	0.19176	2.23131	0.0256608	0.412034	117.243	104.293	0.0390613
ENSBTAG00000003626	MYO3B	17.61	-0.949579	0.425655	-2.23086	0.0256902	0.412034	16.7148	18.1289	-0.0312002
ENSBTAG00000053626	ENSBTAG00000053626	44.3179	-0.972982	0.436177	-2.2307	0.0257008	0.412034	39.0414	45.2549	-0.0306764
ENSBTAG00000054818	KIR3DL2	12.3699	-1.95245	0.875344	-2.23049	0.0257146	0.412034	10.772	12.1977	-0.0163533
ENSBTAG00000016024	MYL12A	3645.39	0.131718	0.0590934	2.22898	0.0258154	0.413263	3779	3546.5	0.0438158
ENSBTAG00000013991	NR2E1	7.55197	-1.09034	0.489292	-2.22841	0.0258535	0.413474	7.37057	7.72624	-0.0280946
ENSBTAG00000045905	PCDH15	41.6007	1.20107	0.539066	2.22806	0.0258767	0.413474	42.4282	35.422	0.0259455
ENSBTAG00000046553	SECISBP2L	2425.72	0.114367	0.0513455	2.2274	0.0259207	0.413743	2469.97	2340.55	0.0447392
ENSBTAG00000011558	GPAT2	65.6869	-0.94392	0.423887	-2.22682	0.0259593	0.413743	56.7797	70.0266	-0.0311337
ENSBTAG00000048005	MGC157368	34.9645	-0.774914	0.348026	-2.2266	0.025974	0.413743	32.7828	36.9508	-0.0348674
ENSBTAG00000021945	NID2	11536.1	0.327913	0.147286	2.22636	0.0259899	0.413743	12097.1	10248.4	0.0382016
ENSBTAG00000048809	VPS37B	888.934	-0.192693	0.08658	-2.22561	0.0260402	0.41416	836.303	909.369	-0.04001
ENSBTAG00000049842	ENSBTAG00000049842	506.187	-0.230639	0.103656	-2.22504	0.0260785	0.414376	483.795	530.814	-0.0386825
ENSBTAG00000027387	NRSN2	9.79646	1.03598	0.465735	2.22439	0.0261224	0.414376	9.92391	9.47613	0.0290403
ENSBTAG00000007520	MAPRE2	1700.85	0.206657	0.0929076	2.22433	0.0261262	0.414376	1804.2	1636.03	0.0393848
ENSBTAG00000055138	ENSBTAG00000055138	10.6027	-1.88587	0.848213	-2.22335	0.0261922	0.414449	9.64614	10.5565	-0.0167855
ENSBTAG00000000440	HSPB2	125.21	-0.434185	0.195298	-2.2232	0.0262026	0.414449	112.487	127.771	-0.0386786
ENSBTAG00000050459	FAM222A	235.988	0.753806	0.339074	2.22313	0.0262068	0.414449	240.645	187.828	0.0351299
ENSBTAG00000024874	MAD2L1	197.544	-0.436815	0.196513	-2.22283	0.0262273	0.414449	181.655	210.934	-0.0386684
ENSBTAG00000001019	GDF10	876.721	0.588963	0.265094	2.22171	0.0263026	0.414736	975.582	754.814	0.0378965
ENSBTAG00000002428	PPA2	286.832	0.326564	0.147074	2.22041	0.026391	0.414736	299.172	264.546	0.0379442
ENSBTAG00000054584	ENSBTAG00000054584	152.515	0.377836	0.17018	2.22022	0.026404	0.414736	155.44	138.187	0.0382481
ENSBTAG00000054974	GRM8	192.683	-0.668481	0.301119	-2.21999	0.0264193	0.414736	159.491	198.04	-0.0366125
ENSBTAG00000049465	STPG2	34.5509	-0.713154	0.321255	-2.2199	0.0264256	0.414736	31.8755	34.9444	-0.0357789
ENSBTAG00000014652	TRPM8	29.2692	-0.991312	0.446575	-2.21981	0.0264317	0.414736	26.8441	30.3915	-0.0297807
ENSBTAG00000012656	OVOL1	26.331	-0.765698	0.344984	-2.21952	0.0264515	0.414736	24.5373	26.6555	-0.0346895
ENSBTAG00000013732	GPR37	793.844	-0.463595	0.209084	-2.21727	0.0266048	0.414736	665.744	809.16	-0.0384281
ENSBTAG00000036111	ENSBTAG00000036111	17.148	-0.751951	0.339164	-2.21708	0.0266179	0.414736	16.4952	17.5645	-0.0348478
ENSBTAG00000004739	SLC18A2	90.0684	-0.884436	0.398935	-2.21699	0.0266237	0.414736	78.0396	98.5634	-0.0319757
ENSBTAG00000016694	KIAA0319L	904.134	-0.163815	0.0739033	-2.21662	0.0266492	0.414736	866.718	933.13	-0.0413264
ENSBTAG00000020793	KCNA4	192.829	-0.600137	0.27076	-2.21649	0.026658	0.414736	159.842	194.541	-0.0374711
ENSBTAG00000054162	HOXB8	14.5444	-1.11345	0.502364	-2.21643	0.0266619	0.414736	13.7454	14.8788	-0.0271422
ENSBTAG00000008467	HENMT1	135.854	-0.504625	0.227675	-2.21643	0.0266623	0.414736	125.102	144.238	-0.0383027
ENSBTAG00000055204	JRK	286.375	0.216292	0.0976068	2.21595	0.0266949	0.414736	296.284	273.225	0.0387734
ENSBTAG00000008113	OSR1	912.704	0.345267	0.155827	2.2157	0.026712	0.414736	994.21	848.53	0.0378432
ENSBTAG00000021875	SLC41A2	161.945	-0.360098	0.162538	-2.21548	0.0267272	0.414736	149.637	168.054	-0.0379221
ENSBTAG00000011584	CHST2	779.949	0.360442	0.162714	2.21518	0.0267478	0.414736	826.419	708.394	0.0379109
ENSBTAG00000013290	DYSF	796.078	0.348954	0.157529	2.21517	0.0267482	0.414736	838.106	718.088	0.0378417
ENSBTAG00000051744	ENSBTAG00000051744	11.9271	-1.34666	0.608046	-2.21473	0.0267789	0.414736	11.2639	12.2386	-0.0230113
ENSBTAG00000052827	ENSBTAG00000052827	84.3669	0.456416	0.206117	2.21435	0.0268047	0.414736	88.6031	79.2409	0.0382772
ENSBTAG00000033291	SPAG6	36.2465	-0.841575	0.380109	-2.21404	0.0268263	0.414736	33.8628	38.6782	-0.0327721
ENSBTAG00000015981	ETV1	290.247	-0.318094	0.143688	-2.21379	0.0268433	0.414736	271.398	304.561	-0.0376362
ENSBTAG00000007353	DLX4	10.866	-1.19283	0.538821	-2.21378	0.0268437	0.414736	10.3997	11.1744	-0.025553
ENSBTAG00000030965	MCM7	2902.99	-0.130031	0.058745	-2.21349	0.026864	0.414736	2843.47	3021.48	-0.0434975
ENSBTAG00000012252	MOCOS	153.037	-0.594442	0.268571	-2.21335	0.0268732	0.414736	139.732	169.463	-0.0373734
ENSBTAG00000054483	ENSBTAG00000054483	7.74718	-1.44152	0.651737	-2.21181	0.0269799	0.415361	7.37832	7.78986	-0.0215211
ENSBTAG00000012205	CPT1C	141.185	0.512402	0.231695	2.21154	0.0269987	0.415361	144.047	123.46	0.0380096
ENSBTAG00000019125	SLC1A1	30.6378	-0.925124	0.418335	-2.21145	0.027005	0.415361	28.3785	32.1362	-0.0308219
ENSBTAG00000012890	SLC25A3	2155.65	0.227187	0.102738	2.21132	0.0270138	0.415361	2268.51	2039.77	0.0383004
ENSBTAG00000006642	PRKACA	1724.6	0.242977	0.109894	2.21102	0.0270346	0.415361	1800.95	1600.75	0.0379395
ENSBTAG00000052295	ENSBTAG00000052295	270.15	0.371837	0.168216	2.21048	0.027072	0.415563	287.917	249.24	0.037769
ENSBTAG00000015612	UTP6	7174.87	-0.345295	0.15635	-2.20847	0.0272115	0.415994	6695.16	7866.31	-0.0375325
ENSBTAG00000021201	FAM126B	1377.07	-0.298221	0.13508	-2.20773	0.0272632	0.415994	1227.49	1404	-0.0373645
ENSBTAG00000016406	MCM10	499.587	-0.281627	0.127584	-2.20738	0.0272875	0.415994	485.976	545.856	-0.0373908
ENSBTAG00000001168	BRAP	1002.05	-0.327709	0.148462	-2.20736	0.0272889	0.415994	945.438	1094.53	-0.0374058
ENSBTAG00000014027	TRIM36	157.728	-0.587345	0.266087	-2.20735	0.0272899	0.415994	139.844	170.52	-0.037137
ENSBTAG00000007102	GTSE1	272.755	-0.255715	0.115873	-2.20686	0.0273238	0.415994	258.51	284.41	-0.037593
ENSBTAG00000002593	GDAP1L1	339.971	-0.473322	0.214499	-2.20664	0.0273394	0.415994	292.411	348.086	-0.0378811
ENSBTAG00000004591	PLPPR5	71.6935	-0.621831	0.281801	-2.20663	0.0273396	0.415994	65.5094	74.8968	-0.0366395
ENSBTAG00000048098	PKP3	8.76497	-1.5302	0.693514	-2.20645	0.0273526	0.415994	8.29582	8.73073	-0.0201845
ENSBTAG00000006909	PIK3CB	464.832	-0.316171	0.143299	-2.20638	0.0273573	0.415994	436.331	498.768	-0.0373297
ENSBTAG00000047616	ZNF114	29.377	-0.821355	0.372285	-2.20625	0.0273664	0.415994	27.3767	30.1976	-0.0328234
ENSBTAG00000001010	ADAMTS18	55.8602	-0.864096	0.391839	-2.20523	0.0274378	0.41671	48.5452	56.8508	-0.0318507
ENSBTAG00000020540	TMEM198	53.5869	0.50562	0.229352	2.20456	0.0274853	0.417063	55.6034	50.622	0.0376785
ENSBTAG00000021099	CLVS2	12.0069	-1.13153	0.513395	-2.20401	0.0275239	0.41728	11.4716	12.4262	-0.0263044
ENSBTAG00000002073	RAD17	633.361	-0.193645	0.087879	-2.20354	0.0275569	0.417309	612.31	665.412	-0.0392634
ENSBTAG00000043949	PAWR	360.664	-0.333825	0.151512	-2.20329	0.0275744	0.417309	334.913	379.336	-0.0372607
ENSBTAG00000004460	RFWD3	949.998	-0.366219	0.16633	-2.20176	0.0276824	0.418574	868.639	1024.9	-0.0373503
ENSBTAG00000014699	FAM81A	26.4876	-0.753288	0.342243	-2.20103	0.0277338	0.41867	25.1288	27.5676	-0.033988
ENSBTAG00000032875	BEX2	46.0313	-0.871939	0.396179	-2.20087	0.027745	0.41867	42.4969	50.0121	-0.0314726
ENSBTAG00000006645	LPAR6	287.165	0.311289	0.141487	2.20012	0.0277983	0.41867	298.621	266.452	0.03707
ENSBTAG00000046350	PKP1	42.6233	-1.03193	0.469056	-2.20002	0.0278057	0.41867	37.4003	43.7671	-0.028078
ENSBTAG00000030114	bta-mir-143	65.3178	0.589633	0.268054	2.19968	0.0278293	0.41867	69.2647	61.026	0.0367017
ENSBTAG00000004243	LYPLA1	406.583	0.270002	0.12275	2.1996	0.0278349	0.41867	426.879	384.401	0.037177
ENSBTAG00000027020	COL5A2	7757.08	0.304573	0.138491	2.19923	0.0278615	0.418702	8572.67	7350.87	0.0370307
ENSBTAG00000049640	ENSBTAG00000049640	61.0149	-0.525083	0.238816	-2.19869	0.0278998	0.418911	56.8886	63.4464	-0.0372653
ENSBTAG00000008114	CD99	4223.81	0.219465	0.0998644	2.19763	0.0279757	0.419685	4329.09	3886.81	0.0380649
ENSBTAG00000019044	BAIAP2	579.042	-0.216089	0.0983678	-2.19675	0.0280386	0.420262	531.708	580.776	-0.0381452
ENSBTAG00000020082	FAM71E1	25.3561	-0.621327	0.282893	-2.19633	0.0280682	0.420337	24.0892	25.7741	-0.0361
ENSBTAG00000002287	CHD9	7513.69	0.127874	0.0582338	2.19587	0.0281013	0.420467	7816.21	7345.55	0.0431551
ENSBTAG00000008985	PCBP1	4046.05	0.158913	0.0723841	2.19541	0.0281345	0.420597	4170.89	3867.57	0.0410112
ENSBTAG00000019795	FBXO43	24.0683	-1.06927	0.487188	-2.19478	0.0281794	0.420902	22.261	25.1669	-0.0271249
ENSBTAG00000015839	MAP4	6886.49	0.154561	0.0704588	2.19364	0.0282611	0.421755	7154.05	6638.06	0.0412534
ENSBTAG00000040350	XIAP	1164.24	0.162246	0.0739847	2.19296	0.0283101	0.42212	1224.54	1137.32	0.0407178
ENSBTAG00000014038	CDKL2	39.7119	-0.808786	0.369094	-2.19128	0.0284318	0.423274	36.6016	41.6807	-0.0323531
ENSBTAG00000001979	TAF7L	796.71	-0.424925	0.193923	-2.19121	0.0284368	0.423274	663.738	808.827	-0.0371011
ENSBTAG00000016349	TEAD2	1179.81	0.233484	0.106639	2.18948	0.0285622	0.424353	1236.76	1111.08	0.0374023
ENSBTAG00000000728	ZNF597	10.7668	-0.958382	0.437741	-2.18938	0.028569	0.424353	10.4184	10.9967	-0.0291217
ENSBTAG00000004456	TECTA	30.4512	-1.04717	0.47843	-2.18876	0.0286143	0.424353	27.6112	31.6497	-0.0273109
ENSBTAG00000045695	SLC6A19	67.2556	-0.825894	0.377401	-2.18837	0.0286426	0.424353	57.4746	67.469	-0.0318542
ENSBTAG00000010916	LHFPL4	55.1453	-0.723025	0.330424	-2.18817	0.0286571	0.424353	50.2327	57.694	-0.0339318
ENSBTAG00000020855	PTPN4	1473.62	-0.138519	0.0633038	-2.18817	0.0286575	0.424353	1409.76	1503.38	-0.0422173
ENSBTAG00000001777	RPLP2	9232.39	-0.338319	0.154738	-2.1864	0.0287865	0.42565	7974.03	9288.08	-0.0365769
ENSBTAG00000003799	TARS2	869.658	-0.167029	0.0763987	-2.18629	0.0287947	0.42565	832.136	895.943	-0.0402083
ENSBTAG00000012847	NIBAN2	1693.69	0.399559	0.182821	2.18552	0.0288504	0.426108	1824.52	1526.95	0.0367688
ENSBTAG00000021407	ENSBTAG00000021407	10.9459	-1.15506	0.528622	-2.18504	0.0288856	0.426262	10.3915	11.0577	-0.0251566
ENSBTAG00000022394	SAA2	11.2352	-1.29878	0.594578	-2.18438	0.0289344	0.426615	10.6452	11.46	-0.0227528
ENSBTAG00000048264	FLRT1	296.589	-0.422308	0.193394	-2.18367	0.0289865	0.426958	262.685	306.351	-0.0367429
ENSBTAG00000052083	METTL21A	175.317	0.303107	0.138837	2.18318	0.0290228	0.426958	184.857	167.269	0.0364085
ENSBTAG00000031950	RAB3IP	228.684	-0.345043	0.158056	-2.18305	0.0290323	0.426958	211.102	239.499	-0.0364597
ENSBTAG00000004227	TBCK	711.104	0.189714	0.0869439	2.18203	0.0291076	0.427316	738.828	680.567	0.0387779
ENSBTAG00000017567	ACACA	4282.23	0.202103	0.0926244	2.18196	0.0291125	0.427316	4468.92	4052.03	0.0381986
ENSBTAG00000000446	ATP11A	976.624	0.211541	0.0969896	2.18107	0.0291782	0.427316	1033.84	941.593	0.0377942
ENSBTAG00000047855	MECP2	2434.65	0.125013	0.0573174	2.18106	0.0291787	0.427316	2487.86	2344.91	0.0429384
ENSBTAG00000054686	KIAA1211L	268.257	-0.385128	0.17658	-2.18103	0.029181	0.427316	254.592	292.406	-0.0365187
ENSBTAG00000018653	NABP1	259.331	-0.404415	0.185513	-2.17998	0.0292591	0.427687	239.394	278.563	-0.0365321
ENSBTAG00000002329	ASAP2	1142.09	0.252522	0.115849	2.17975	0.0292759	0.427687	1222.04	1089.03	0.0366846
ENSBTAG00000010106	CCND3	1052.4	0.307761	0.141228	2.17918	0.0293181	0.427687	1118.38	964.509	0.036249
ENSBTAG00000045890	ENSBTAG00000045890	37.2524	-1.00477	0.461083	-2.17916	0.0293199	0.427687	33.4021	38.8658	-0.0277497
ENSBTAG00000008121	RSPO3	143.944	0.52684	0.241807	2.17877	0.0293491	0.427687	162.764	138.033	0.0362373
ENSBTAG00000046607	JMJD7	141.193	0.306885	0.140864	2.17858	0.0293628	0.427687	148.253	134.698	0.0362267
ENSBTAG00000025221	TEX30	167.369	-0.350606	0.160956	-2.17828	0.0293855	0.427687	157.669	176.753	-0.0362791
ENSBTAG00000016692	DSCAML1	29.3589	-0.955459	0.438869	-2.17709	0.0294737	0.427687	26.6885	29.8414	-0.0286495
ENSBTAG00000052150	ENSBTAG00000052150	7.8919	-1.20903	0.555344	-2.17708	0.0294746	0.427687	7.59696	7.9605	-0.0239444
ENSBTAG00000016645	GABRA4	12.4132	-1.17642	0.540373	-2.17705	0.0294767	0.427687	11.7382	12.5409	-0.0244939
ENSBTAG00000053131	ENSBTAG00000053131	98.1839	-0.363884	0.167185	-2.17653	0.0295155	0.427687	91.6247	100.47	-0.0362494
ENSBTAG00000018448	MSH4	67.0734	-0.40874	0.187798	-2.17649	0.029519	0.427687	63.5825	69.4821	-0.0363848
ENSBTAG00000054656	PAIP2B	899.642	-0.246399	0.113251	-2.1757	0.0295777	0.427687	838.358	941.122	-0.0366532
ENSBTAG00000032353	CCDC63	8.43043	-1.43317	0.658739	-2.17562	0.0295833	0.427687	8.07947	8.59597	-0.0205614
ENSBTAG00000027081	ATP10A	300.21	-0.63428	0.291574	-2.17537	0.0296027	0.427687	260.262	329.25	-0.0348246
ENSBTAG00000001579	AGO2	2106.79	0.174529	0.0802504	2.1748	0.0296449	0.427687	2214.53	2042.31	0.0393962
ENSBTAG00000027409	SLC4A11	19.9253	-1.08534	0.499102	-2.17458	0.0296614	0.427687	18.3053	20.1326	-0.0260254
ENSBTAG00000015794	NES	7013.4	0.29231	0.134467	2.17385	0.0297163	0.427687	7595.22	6570.51	0.0360861
ENSBTAG00000049091	SIX4	216.307	-0.441362	0.203057	-2.17358	0.0297366	0.427687	194.385	225.911	-0.0362897
ENSBTAG00000008650	CAMK1D	363.676	0.311449	0.143305	2.17333	0.0297552	0.427687	392.514	346.999	0.0360198
ENSBTAG00000021634	PIAS3	843.148	0.19305	0.088849	2.17278	0.0297966	0.427687	876.083	803.575	0.0383232
ENSBTAG00000016622	TCAIM	227.08	-0.268251	0.123477	-2.17247	0.02982	0.427687	215.171	236.93	-0.0362151
ENSBTAG00000037605	ENSBTAG00000037605	1820.94	-1.74412	0.802829	-2.17247	0.0298201	0.427687	944.273	2132.16	-0.0169657
ENSBTAG00000008952	RAP1GAP	808.254	-0.370604	0.1706	-2.17236	0.0298284	0.427687	701.971	827.296	-0.0360936
ENSBTAG00000001568	PPIC	869.79	0.315287	0.145158	2.17203	0.0298534	0.427687	900.341	780.915	0.0359672
ENSBTAG00000032962	SKOR2	44.3491	-0.885632	0.407745	-2.17203	0.0298537	0.427687	39.9912	46.6232	-0.0298539
ENSBTAG00000017808	ARSJ	79.3684	0.361079	0.166295	2.17132	0.0299069	0.428093	83.8966	76.8384	0.0360203
ENSBTAG00000012497	KHDRBS1	3203.12	0.200675	0.0924708	2.17014	0.0299961	0.429012	3352.73	3041.79	0.0378854
ENSBTAG00000002998	MELTF	36.6845	-0.696888	0.321188	-2.16972	0.0300279	0.429083	34.2446	37.8192	-0.0334947
ENSBTAG00000006161	MET	191.875	-0.407854	0.188002	-2.16942	0.0300511	0.429083	181.359	206.877	-0.0360646
ENSBTAG00000031548	ENSBTAG00000031548	1516.06	0.431003	0.198731	2.16877	0.0301001	0.429207	1662.07	1343.03	0.0360641
ENSBTAG00000008341	ARSB	1246.92	0.36839	0.169889	2.16841	0.0301274	0.429207	1274.27	1093.27	0.035919
ENSBTAG00000006635	DBX2	9.93901	-1.24064	0.572169	-2.16832	0.0301347	0.429207	9.48007	10.049	-0.023132
ENSBTAG00000007258	GAD1	22.1439	-0.932031	0.430271	-2.16615	0.0302997	0.43088	20.6378	22.5506	-0.0286535
ENSBTAG00000013920	ENSBTAG00000013920	49.5925	-0.741598	0.342533	-2.16504	0.0303845	0.43088	45.3308	51.8322	-0.0324326
ENSBTAG00000011640	PLPP3	2524.85	0.307286	0.141943	2.16485	0.0303991	0.43088	2686.79	2309.27	0.0357005
ENSBTAG00000012084	ENSBTAG00000012084	20.4454	-0.960549	0.443821	-2.16427	0.0304434	0.43088	19.106	20.8349	-0.0280058
ENSBTAG00000015294	COX10	358.791	-0.186168	0.0860291	-2.16401	0.0304632	0.43088	348.35	375.399	-0.0384032
ENSBTAG00000020514	ENSBTAG00000020514	13.0008	-0.902843	0.417311	-2.16348	0.0305043	0.43088	12.539	13.3163	-0.0291264
ENSBTAG00000007382	SCAPER	1053.35	-0.248878	0.115036	-2.16347	0.0305047	0.43088	1004.08	1116.61	-0.0361879
ENSBTAG00000031358	DPYD	943.207	0.244229	0.112899	2.16326	0.0305214	0.43088	1016.06	907.003	0.0362728
ENSBTAG00000039731	RND3	407.468	0.299511	0.138457	2.16321	0.030525	0.43088	451.039	400.424	0.0356601
ENSBTAG00000008858	ENSBTAG00000008858	26.2532	-1.02364	0.473419	-2.16224	0.0305997	0.43088	24.0044	26.896	-0.0267003
ENSBTAG00000023464	ZFP82	346.261	0.235039	0.108726	2.16175	0.0306378	0.43088	357.748	326.113	0.0364337
ENSBTAG00000006357	CRIP3	51.0298	-0.578731	0.267723	-2.16167	0.0306433	0.43088	47.38	52.5302	-0.0348878
ENSBTAG00000052670	CD99L2	1334.15	-0.234051	0.108291	-2.16131	0.0306714	0.43088	1214.61	1350.22	-0.0364444
ENSBTAG00000052741	ENSBTAG00000052741	188.883	0.318638	0.14746	2.16084	0.0307074	0.43088	198.009	177.978	0.0355319
ENSBTAG00000014426	PRKAG1	670.442	0.248603	0.115053	2.16077	0.0307131	0.43088	708.758	636.442	0.0361009
ENSBTAG00000014211	FOXP4	878.9	-0.335253	0.155185	-2.16035	0.0307458	0.43088	804.213	927.891	-0.0355166
ENSBTAG00000012889	NETO1	27.4419	-0.915189	0.42366	-2.16019	0.0307576	0.43088	25.3043	28.0782	-0.0287363
ENSBTAG00000025140	DOC2B	30.7017	-0.712489	0.329852	-2.16003	0.0307704	0.43088	28.6866	31.3351	-0.0327372
ENSBTAG00000001069	TP53	1020.68	0.208557	0.0965616	2.15984	0.0307854	0.43088	1068.69	972.768	0.0372271
ENSBTAG00000001105	ANXA4	2313.29	-0.219995	0.101867	-2.15962	0.0308024	0.43088	2113.72	2340.39	-0.0368024
ENSBTAG00000033221	CCDC152	23.1561	-1.05578	0.488969	-2.15919	0.0308352	0.43088	21.1946	23.7155	-0.0259808
ENSBTAG00000032896	ENSBTAG00000032896	53.8509	-0.860394	0.398481	-2.15918	0.0308359	0.43088	48.2275	56.8653	-0.0297951
ENSBTAG00000015553	SCAI	474.132	0.259824	0.120338	2.15912	0.0308408	0.43088	513.196	461.486	0.0358545
ENSBTAG00000008755	MARCHF7	3411.21	0.184679	0.0855471	2.1588	0.0308659	0.43088	3595.5	3284.23	0.0383231
ENSBTAG00000017682	TET2	3420.66	0.167973	0.077822	2.15842	0.030895	0.43088	3541.49	3268.14	0.0393106
ENSBTAG00000049811	ENSBTAG00000049811	14.5942	-1.11189	0.51517	-2.1583	0.0309044	0.43088	13.5729	14.4742	-0.024937
ENSBTAG00000003786	GCGR	17.1253	-1.0482	0.485857	-2.15744	0.0309717	0.431023	15.83	17.0189	-0.0260532
ENSBTAG00000018070	SCNM1	222.706	-0.243698	0.112992	-2.15678	0.031023	0.431023	214.774	234.224	-0.0360653
ENSBTAG00000040006	SRSF3	3152.28	0.224541	0.104132	2.15631	0.0310592	0.431023	3321.92	2987.03	0.0365492
ENSBTAG00000004976	CDCA7L	1661.29	-0.241713	0.112131	-2.15563	0.0311126	0.431023	1570.12	1754.28	-0.0360703
ENSBTAG00000014102	WDR77	333.637	0.292571	0.135796	2.1545	0.0312013	0.431023	361.023	323.027	0.0353689
ENSBTAG00000010964	STARD5	46.9075	0.493261	0.229022	2.15377	0.0312579	0.431023	47.8167	44.0046	0.035224
ENSBTAG00000035958	RHOBTB2	339.688	0.24825	0.115276	2.15352	0.0312776	0.431023	343.757	312.044	0.0358618
ENSBTAG00000002083	AUTS2	647.953	0.200886	0.0932831	2.15351	0.031279	0.431023	678.938	620.635	0.0373517
ENSBTAG00000016735	ZBTB48	949.746	-0.245925	0.11421	-2.15327	0.0312974	0.431023	877.629	978.166	-0.0359002
ENSBTAG00000013631	GLUL	2714.2	0.154088	0.071567	2.15305	0.0313144	0.431023	2850.37	2647.19	0.040096
ENSBTAG00000006855	TDRD1	263.683	-1.02628	0.476693	-2.15292	0.0313249	0.431023	203.532	305.121	-0.0262858
ENSBTAG00000016726	KIF15	613.73	-0.281644	0.130849	-2.15243	0.0313635	0.431023	594.721	670.74	-0.0353697
ENSBTAG00000005127	PSMA7	1488.38	0.160579	0.0746127	2.15217	0.0313839	0.431023	1554.66	1443.69	0.0396168
ENSBTAG00000006130	CLEC14A	968.38	0.492159	0.228724	2.15176	0.0314166	0.431023	1001.39	793.62	0.0351342
ENSBTAG00000010542	SPIRE1	638.013	-0.20928	0.0972638	-2.15167	0.0314233	0.431023	608.597	668.297	-0.0369385
ENSBTAG00000007164	FGFR3	79.4018	-0.493047	0.229147	-2.15166	0.0314241	0.431023	73.4569	82.4863	-0.0351252
ENSBTAG00000008437	PCDH12	634.332	0.575066	0.267276	2.15158	0.0314303	0.431023	680.103	520.552	0.034435
ENSBTAG00000055216	ENSBTAG00000055216	38.4377	-0.994997	0.462537	-2.15117	0.0314627	0.431023	34.8214	40.668	-0.0268056
ENSBTAG00000015080	PHACTR3	29.6067	-0.769162	0.357557	-2.15116	0.0314636	0.431023	28.1899	31.466	-0.0312446
ENSBTAG00000048481	ENSBTAG00000048481	61.0406	-0.466552	0.216898	-2.15101	0.0314751	0.431023	57.7073	63.4213	-0.035201
ENSBTAG00000051098	ENSBTAG00000051098	9.29694	-1.12846	0.524696	-2.1507	0.0315001	0.431023	8.98432	9.49031	-0.0243758
ENSBTAG00000024726	HJURP	359.936	0.22997	0.10693	2.15066	0.0315028	0.431023	385.082	351.829	0.0362035
ENSBTAG00000007772	SLC29A4	106.17	-0.608757	0.283116	-2.15021	0.0315388	0.431023	94.5763	112.09	-0.0339438
ENSBTAG00000006678	GATAD2B	2161.86	0.0963844	0.0448395	2.14954	0.0315914	0.431023	2213.95	2116.67	0.0433839
ENSBTAG00000019614	FAM76A	355.367	0.197367	0.0918184	2.14954	0.0315915	0.431023	375.966	347.46	0.0373896
ENSBTAG00000023610	U2AF1L4	456.18	0.193314	0.0899381	2.14941	0.0316019	0.431023	484.335	446.836	0.037582
ENSBTAG00000045704	IGSF11	568.516	-0.427572	0.198989	-2.14872	0.0316562	0.431023	475.089	569.24	-0.0351568
ENSBTAG00000003510	MMRN2	355.657	0.551411	0.256648	2.14851	0.0316731	0.431023	389.76	309.406	0.0345383
ENSBTAG00000018185	ASB4	16.3128	-1.16067	0.540278	-2.14829	0.0316906	0.431023	14.8745	16.0994	-0.0237496
ENSBTAG00000027197	KIF6	49.5058	-0.503171	0.234311	-2.14745	0.0317575	0.431023	46.6449	51.1463	-0.0348703
ENSBTAG00000011556	MED22	314.488	-0.275395	0.128268	-2.14702	0.0317919	0.431023	300.428	333.792	-0.0352358
ENSBTAG00000001662	EHD3	569.563	0.309229	0.144055	2.14661	0.0318245	0.431023	586.369	514.302	0.0350071
ENSBTAG00000004754	DSCAM	29.2743	-0.865624	0.403289	-2.14641	0.0318402	0.431023	27.0411	30.1656	-0.0291299
ENSBTAG00000005745	HPSE	36.9228	-1.01859	0.474582	-2.14628	0.0318509	0.431023	32.1587	36.8886	-0.0261718
ENSBTAG00000014170	MAP7D3	440.932	-0.256929	0.119723	-2.14604	0.0318699	0.431023	424.743	472.556	-0.0354497
ENSBTAG00000021556	RANBP9	879.621	-0.233111	0.108644	-2.14563	0.0319024	0.431023	838.218	928.721	-0.0359514
ENSBTAG00000048908	ENSBTAG00000048908	165.634	0.285532	0.133082	2.14553	0.0319104	0.431023	173.318	157.972	0.0350908
ENSBTAG00000051299	ENSBTAG00000051299	157.117	-0.364631	0.169971	-2.14525	0.0319327	0.431023	151.735	169.821	-0.0349472
ENSBTAG00000019437	ENSBTAG00000019437	45.1685	1.0024	0.467322	2.14499	0.0319538	0.431023	50.0052	40.9992	0.0264231
ENSBTAG00000010910	COPS9	395.703	-0.270741	0.126225	-2.14491	0.03196	0.431023	381.018	424.221	-0.0352139
ENSBTAG00000021483	OLFML1	1378.76	0.259538	0.121005	2.14485	0.0319645	0.431023	1439.85	1274	0.0353668
ENSBTAG00000017436	C2CD6	60.4696	-0.868202	0.4048	-2.14477	0.0319714	0.431023	53.3499	63.3129	-0.0290079
ENSBTAG00000020180	TMED5	691.542	0.151542	0.0706691	2.14439	0.0320017	0.431023	722.445	676.399	0.0400258
ENSBTAG00000008802	GID4	559.652	0.318976	0.148764	2.14418	0.0320187	0.431023	597.782	525.799	0.034893
ENSBTAG00000012676	KRT79	11.5525	-1.48409	0.692417	-2.14334	0.0320855	0.431305	10.7954	11.8901	-0.0190329
ENSBTAG00000010192	LYSMD4	399.631	0.181385	0.0846294	2.14329	0.0320899	0.431305	423.996	393.934	0.0380335
ENSBTAG00000003265	ADD3	3127.77	0.196649	0.0917889	2.14241	0.0321605	0.431917	3299.83	2997.62	0.0372017
ENSBTAG00000009850	GIMAP7	148.713	0.662052	0.3092	2.14118	0.0322598	0.432903	165.108	136.285	0.0327073
ENSBTAG00000004958	PTPRN2	42.4333	-0.591105	0.276105	-2.14087	0.0322844	0.432903	39.5528	43.5139	-0.0337252
ENSBTAG00000009349	MMEL1	8.42949	-1.22142	0.57075	-2.14003	0.0323524	0.433477	8.14476	8.54042	-0.0225038
ENSBTAG00000009498	PTEN	1860.46	0.15195	0.0710283	2.1393	0.0324118	0.433934	1923.26	1789.21	0.0398483
ENSBTAG00000054164	ENSBTAG00000054164	152.902	-0.310461	0.145159	-2.13877	0.0324543	0.434164	144.865	160.105	-0.0347106
ENSBTAG00000016777	TEX101	11.6588	-1.37861	0.644673	-2.13846	0.0324797	0.434166	10.8276	11.747	-0.0202173
ENSBTAG00000007498	ZGPAT	800.809	0.155791	0.0728817	2.13758	0.0325505	0.434774	827.643	772.612	0.0395225
ENSBTAG00000001969	CCDC39	55.3036	-0.500321	0.234172	-2.13655	0.0326345	0.435095	52.2413	57.5098	-0.0343783
ENSBTAG00000012409	POSTN	864.57	0.887712	0.415536	2.13631	0.0326544	0.435095	962.839	664.983	0.0282663
ENSBTAG00000006844	LEF1	436.124	-0.397056	0.18587	-2.13621	0.0326626	0.435095	397.851	462.463	-0.0346064
ENSBTAG00000004662	SLC16A12	10.8614	-1.20617	0.564716	-2.1359	0.0326878	0.435095	10.3914	11.2106	-0.0226056
ENSBTAG00000032455	H2BC18	1508.56	-0.337615	0.158096	-2.1355	0.0327198	0.435095	1432.83	1648.54	-0.0345418
ENSBTAG00000000512	SNTA1	73.6404	-0.399704	0.187178	-2.13542	0.0327265	0.435095	68.5141	74.7918	-0.0345747
ENSBTAG00000005736	ADGRF3	15.2366	-1.00459	0.47071	-2.13419	0.032827	0.43604	14.4095	15.4195	-0.0259661
ENSBTAG00000020589	ENTPD1	130.959	-0.395635	0.185402	-2.13393	0.0328483	0.43604	118.5	133.612	-0.0345099
ENSBTAG00000009228	SRP68	2016.31	-0.121539	0.0569895	-2.13266	0.0329522	0.437082	1947.7	2060.91	-0.0418671
ENSBTAG00000048759	ENSBTAG00000048759	58.9584	0.441694	0.207202	2.1317	0.0330312	0.43722	61.7226	56.4055	0.0343879
ENSBTAG00000045184	SNORD127	14.5535	0.811145	0.380567	2.13141	0.0330555	0.43722	14.8025	14.0004	0.0295427
ENSBTAG00000010161	CCL21	489.321	-0.582433	0.273274	-2.13132	0.033063	0.43722	370.882	471.693	-0.0333787
ENSBTAG00000013773	PKP4	1486.48	0.15605	0.0732261	2.13107	0.0330836	0.43722	1545.29	1437.48	0.0393135
ENSBTAG00000021162	CKAP2	974.693	0.200883	0.094278	2.13075	0.0331096	0.43722	1035.31	942.485	0.0366408
ENSBTAG00000023659	MT2A	18.0174	0.890063	0.417736	2.13068	0.0331154	0.43722	18.8936	17.3099	0.0279865
ENSBTAG00000010462	ROBO2	2468.61	0.306138	0.143723	2.13005	0.0331677	0.437342	2604.14	2245.96	0.0344053
ENSBTAG00000020048	MAPK10	444.925	0.49274	0.231418	2.12922	0.0332361	0.437342	485.218	392.756	0.0340859
ENSBTAG00000010961	LYRM7	140.279	-0.389926	0.183167	-2.1288	0.033271	0.437342	131.896	148.015	-0.0342931
ENSBTAG00000014005	PPIP5K1	372.768	-0.258283	0.121332	-2.12873	0.0332764	0.437342	352.638	392.416	-0.0348388
ENSBTAG00000019870	SLC14A1	239.22	-0.536938	0.252327	-2.12795	0.0333415	0.437342	207.218	246.083	-0.0337022
ENSBTAG00000006690	ARCN1	3701.16	0.130999	0.0615643	2.12785	0.0333499	0.437342	3826.64	3593.21	0.0410727
ENSBTAG00000005523	XYLT1	763.423	0.350539	0.164756	2.12763	0.033368	0.437342	833.371	707.956	0.0342319
ENSBTAG00000012060	LPIN2	2492.3	-0.219713	0.103276	-2.12745	0.0333831	0.437342	2359.42	2611.15	-0.0357783
ENSBTAG00000009765	MTMR14	827.796	-0.186787	0.0878234	-2.12684	0.0334332	0.437342	787.706	855.441	-0.0372293
ENSBTAG00000006388	FBXO45	320.758	-0.234499	0.110273	-2.12653	0.033459	0.437342	305.617	333.508	-0.0352896
ENSBTAG00000002908	GNG4	38.9585	-0.851741	0.400576	-2.12629	0.0334792	0.437342	36.072	41.3546	-0.0285406
ENSBTAG00000017651	ENSBTAG00000017651	920.456	0.263362	0.123887	2.12582	0.0335182	0.437342	981.932	872.712	0.0346573
ENSBTAG00000009216	HVCN1	165.673	0.36368	0.171107	2.12545	0.033549	0.437342	176.026	156.102	0.034147
ENSBTAG00000016784	DNAH7	121.081	-0.559595	0.263327	-2.12509	0.0335788	0.437342	111.766	132.426	-0.033347
ENSBTAG00000017407	HSF2BP	280.746	-0.394463	0.185639	-2.12489	0.0335959	0.437342	265.015	307.544	-0.0341319
ENSBTAG00000054576	ENSBTAG00000054576	356.998	0.312862	0.147248	2.12473	0.033609	0.437342	377.944	334.172	0.0341823
ENSBTAG00000002633	SEPTIN9	7365.48	0.206894	0.0973794	2.12461	0.0336189	0.437342	7686.13	6972.23	0.0361843
ENSBTAG00000007393	RND2	320.159	-0.296603	0.139618	-2.12439	0.0336376	0.437342	299.747	334.688	-0.0342529
ENSBTAG00000053696	ENSBTAG00000053696	278.274	0.385593	0.181513	2.12432	0.0336433	0.437342	291.14	251.704	0.0341073
ENSBTAG00000005458	TBC1D24	514.867	0.275411	0.129679	2.12378	0.0336884	0.437342	531.856	473.905	0.0344235
ENSBTAG00000015462	BNC1	112.233	-0.79393	0.373994	-2.12284	0.0337673	0.437342	97.9001	124.81	-0.029498
ENSBTAG00000038691	DPH7	337.64	0.22901	0.107902	2.12239	0.033805	0.437342	349.02	318.803	0.0353137
ENSBTAG00000000021	WASHC3	295.981	-0.323905	0.152636	-2.12208	0.0338313	0.437342	278.314	314.134	-0.0340497
ENSBTAG00000045326	ENSBTAG00000045326	287.021	0.372585	0.175586	2.12195	0.0338417	0.437342	313.963	270.669	0.0340087
ENSBTAG00000014751	ZIC1	20.5153	-1.05955	0.499333	-2.12192	0.0338443	0.437342	19.1553	21.2927	-0.0245344
ENSBTAG00000007917	TSHZ2	2601.77	0.254604	0.119994	2.1218	0.0338545	0.437342	2710.49	2390.11	0.0346722
ENSBTAG00000018508	TMEM108	37.4557	-0.559037	0.263499	-2.12159	0.0338725	0.437342	35.2293	38.2268	-0.0331905
ENSBTAG00000043695	bta-mir-450b	124.7	0.542967	0.255944	2.12142	0.0338862	0.437342	137.683	115.943	0.033345
ENSBTAG00000034033	LHFPL6	492.552	0.298561	0.140741	2.12135	0.033892	0.437342	525.065	463.111	0.0341313
ENSBTAG00000000809	IRX1	22.3862	-1.10856	0.52259	-2.12128	0.0338982	0.437342	20.6668	23.1823	-0.0236833
ENSBTAG00000007530	TRIM10	34.1777	1.29192	0.609081	2.12109	0.033914	0.437342	33.6492	28.7021	0.0208864
ENSBTAG00000018705	ADCY3	1952.58	0.294795	0.139163	2.11834	0.0341462	0.437691	2098.84	1838.53	0.0340496
ENSBTAG00000027134	DYNC1I1	36.2818	-0.839171	0.396217	-2.11796	0.0341788	0.437691	33.3052	37.5306	-0.0284304
ENSBTAG00000010303	ICAM1	1445.32	0.259104	0.12234	2.1179	0.0341831	0.437691	1545.84	1374.45	0.0344601
ENSBTAG00000026032	ZYG11A	196.24	-0.763997	0.360779	-2.11763	0.0342065	0.437691	159.944	206.424	-0.029831
ENSBTAG00000026885	ABCB11	14.2573	-1.02761	0.485328	-2.11735	0.0342298	0.437691	13.6226	14.6934	-0.0249253
ENSBTAG00000009737	LTC4S	9.51365	1.05679	0.499216	2.11691	0.0342677	0.437691	9.70465	9.21063	0.024403
ENSBTAG00000044153	SH3PXD2A	6287.16	0.281029	0.132764	2.11676	0.0342806	0.437691	6752.21	5840.56	0.0341169
ENSBTAG00000048817	SSX5	10.2128	-1.13245	0.535027	-2.11663	0.0342913	0.437691	9.75944	10.4214	-0.023136
ENSBTAG00000011384	TBX5	40.347	-0.96796	0.457386	-2.11629	0.0343205	0.437691	36.4778	42.9404	-0.0259526
ENSBTAG00000008130	MED10	343.47	-0.395883	0.187104	-2.11584	0.0343582	0.437691	321.773	372.899	-0.0337584
ENSBTAG00000052000	ENSBTAG00000052000	15.3	0.874447	0.413295	2.11579	0.0343623	0.437691	15.4541	14.5164	0.0276726
ENSBTAG00000007841	WTIP	869.175	-0.170914	0.0807878	-2.11559	0.0343795	0.437691	819.974	886.187	-0.0378404
ENSBTAG00000013419	HTATIP2	233.503	-0.545622	0.257923	-2.11544	0.0343921	0.437691	208.449	252.114	-0.0330456
ENSBTAG00000012322	INKA1	271.482	0.379352	0.179338	2.11529	0.0344057	0.437691	293.219	255.126	0.0337406
ENSBTAG00000003810	ENSBTAG00000003810	24.8324	0.588364	0.278172	2.11511	0.034421	0.437691	25.1457	23.6022	0.0325529
ENSBTAG00000054325	ENSBTAG00000054325	107.875	0.322637	0.15254	2.1151	0.0344218	0.437691	114.371	104.359	0.0337934
ENSBTAG00000012543	EDA	109.732	0.314378	0.148658	2.11478	0.034449	0.437691	116.281	106.376	0.0338111
ENSBTAG00000032518	SPRED1	1744.61	0.221844	0.104907	2.11467	0.0344581	0.437691	1843.42	1659.71	0.0352986
ENSBTAG00000012481	RANGAP1	792.179	0.228291	0.107971	2.11438	0.0344827	0.437691	845.85	765.164	0.0350789
ENSBTAG00000002110	DMGDH	35.2046	-0.722422	0.341715	-2.11411	0.0345058	0.437691	32.4521	35.6176	-0.0304295
ENSBTAG00000021773	ERCC4	609.105	0.220627	0.104378	2.11372	0.0345389	0.437691	630.396	575.221	0.0353108
ENSBTAG00000048488	ENSBTAG00000048488	917.477	0.291925	0.138116	2.11361	0.0345484	0.437691	989.25	862.123	0.0339046
ENSBTAG00000031707	FRMD6	2084.47	0.331544	0.156872	2.11346	0.034561	0.437691	2261.68	1948.35	0.0337094
ENSBTAG00000021759	NDUFB2	770.699	-0.207026	0.0979681	-2.1132	0.0345836	0.437691	738.472	807.159	-0.0358229
ENSBTAG00000002471	CHL1	231.286	-0.454813	0.215245	-2.113	0.0346008	0.437691	212.236	248.761	-0.0335355
ENSBTAG00000052785	ENSBTAG00000052785	6.78131	-1.50495	0.712392	-2.11254	0.0346404	0.437691	6.50853	6.79831	-0.0180097
ENSBTAG00000010595	WDR92	438.178	-0.26535	0.125613	-2.11244	0.0346487	0.437691	407.448	453.077	-0.0341734
ENSBTAG00000042986	ENSBTAG00000042986	39.6661	-0.5194	0.245884	-2.11237	0.0346545	0.437691	37.278	40.2257	-0.0331398
ENSBTAG00000050669	ENSBTAG00000050669	6.95983	-1.29787	0.614511	-2.11203	0.0346835	0.437736	6.73368	7.03723	-0.0205395
ENSBTAG00000011170	JAKMIP1	206.839	-0.656851	0.311076	-2.11154	0.0347256	0.437945	178.601	227.092	-0.0314165
ENSBTAG00000012692	ENSBTAG00000012692	32.9687	-0.833564	0.394844	-2.11112	0.034762	0.438082	30.6129	34.2343	-0.028251
ENSBTAG00000011150	PFN2	1985.02	0.179079	0.0848502	2.11053	0.0348131	0.438178	2030.94	1867.08	0.0371786
ENSBTAG00000005250	BGN	2705.09	0.315427	0.149478	2.11019	0.0348416	0.438178	2821.1	2404.68	0.0336395
ENSBTAG00000009510	ADRA2B	156.088	0.64651	0.306382	2.11014	0.0348461	0.438178	163.352	132.424	0.0315137
ENSBTAG00000004167	TTC29	27.1758	-0.851426	0.403593	-2.10962	0.0348914	0.438199	25.5969	28.5864	-0.0278534
ENSBTAG00000006975	SI	9.87219	-1.48629	0.704665	-2.10921	0.0349262	0.438199	9.26393	9.91898	-0.0181347
ENSBTAG00000015108	USHBP1	689.992	0.450267	0.213479	2.10919	0.0349282	0.438199	734.497	600.456	0.0333864
ENSBTAG00000054719	TRNP1	17.2568	-1.42541	0.675952	-2.10874	0.034967	0.438199	14.6729	16.2912	-0.0188249
ENSBTAG00000025903	GLDC	393.237	-0.492222	0.233431	-2.10864	0.0349753	0.438199	338.329	413.952	-0.0331659
ENSBTAG00000004555	LRP2	172.449	-1.09663	0.520334	-2.10755	0.0350701	0.438516	120.459	168.538	-0.0234115
ENSBTAG00000021487	CIART	37.6478	-0.731513	0.347105	-2.10747	0.0350768	0.438516	35.9104	40.4776	-0.0299756
ENSBTAG00000011164	CES5A	7.77668	-1.1683	0.554419	-2.10725	0.0350961	0.438516	7.51178	7.90168	-0.0222672
ENSBTAG00000009780	GTF2I	7805.36	0.144272	0.0684688	2.10713	0.0351065	0.438516	8046.68	7500.62	0.0394927
ENSBTAG00000045751	ENSBTAG00000045751	85.9133	-2.36826	1.12408	-2.10685	0.035131	0.438516	48.6106	73.5079	-0.0115087
ENSBTAG00000018451	PTMS	2873.19	0.191514	0.090912	2.10658	0.0351538	0.438516	2998.32	2737.38	0.0363585
ENSBTAG00000012103	MAP2K4	1174.01	0.129054	0.061295	2.10546	0.0352516	0.438718	1204.81	1135.24	0.0405997
ENSBTAG00000007200	COX6B2	27.7394	-0.613897	0.29161	-2.10519	0.0352744	0.438718	26.7363	28.8997	-0.031766
ENSBTAG00000010077	FANCD2	537.322	-0.363044	0.172458	-2.10512	0.0352812	0.438718	504.184	591.902	-0.0333473
ENSBTAG00000002960	WDR82	3044.88	0.143382	0.0681435	2.10411	0.0353686	0.438718	3123.38	2917.95	0.0394746
ENSBTAG00000055219	ENSBTAG00000055219	14.7238	0.853209	0.405537	2.1039	0.0353871	0.438718	15.2264	14.2302	0.0275872
ENSBTAG00000015843	SLC6A3	16.3076	-1.04255	0.495682	-2.10326	0.0354434	0.438718	15.2839	16.4415	-0.0241638
ENSBTAG00000049406	ENSBTAG00000049406	11.9794	-1.20216	0.571624	-2.10306	0.0354609	0.438718	11.3387	12.2197	-0.0216272
ENSBTAG00000027868	DLG2	35.5298	-0.722792	0.343727	-2.10281	0.0354822	0.438718	33.2494	37.0411	-0.029926
ENSBTAG00000003232	RAB29	188.845	-0.326098	0.155089	-2.10266	0.0354959	0.438718	175.322	195.598	-0.0333234
ENSBTAG00000004705	ILDR1	13.8022	-1.18708	0.564564	-2.10265	0.0354961	0.438718	13.0095	14.0601	-0.0218382
ENSBTAG00000008139	HOXA3	69.3455	-0.749279	0.356355	-2.10262	0.0354991	0.438718	61.9893	73.4878	-0.0294478
ENSBTAG00000030333	AOC3	1720.4	0.404315	0.192309	2.10243	0.035516	0.438718	1834.16	1524.99	0.0332026
ENSBTAG00000000569	HES1	565.802	0.397494	0.189075	2.10231	0.0355261	0.438718	611.186	513.204	0.0332061
ENSBTAG00000012691	GTF2E2	1083.13	-0.275218	0.130913	-2.10229	0.0355275	0.438718	1034.38	1166.03	-0.0336893
ENSBTAG00000015163	TM4SF1	410.201	0.568	0.270337	2.10108	0.0356339	0.439378	422.98	333.661	0.0321602
ENSBTAG00000012262	FBXO10	381.034	-0.333517	0.158738	-2.10105	0.0356364	0.439378	355.299	403.031	-0.0332418
ENSBTAG00000048308	ICMT	455.175	0.223802	0.106531	2.10081	0.0356577	0.439378	471.191	428.217	0.0347936
ENSBTAG00000019854	ABCE1	1328.3	0.201327	0.0958959	2.09943	0.0357791	0.440344	1414.48	1288.72	0.0356529
ENSBTAG00000014182	CTNNA1	8208.09	0.104869	0.0499581	2.09914	0.0358043	0.440344	8559.1	8137.11	0.0419546
ENSBTAG00000007243	CFAP58	7.76343	-1.24158	0.591497	-2.09904	0.035813	0.440344	7.50277	7.91216	-0.0209382
ENSBTAG00000011736	IGF2BP1	153.463	-0.654641	0.311959	-2.09848	0.0358624	0.440635	134.412	165.266	-0.0308667
ENSBTAG00000045829	AZU1	9.59572	-1.02028	0.486539	-2.09702	0.0359919	0.440921	9.27259	9.73456	-0.0243227
ENSBTAG00000001814	PLXND1	4518.24	0.421003	0.200786	2.09677	0.0360139	0.440921	4865.05	3982.09	0.0329426
ENSBTAG00000016915	FLT1	616.845	0.429814	0.204993	2.09673	0.0360177	0.440921	643.502	532.848	0.03292
ENSBTAG00000012922	PHF2	2269.32	0.13586	0.0648009	2.09657	0.0360313	0.440921	2348.56	2202.16	0.0398385
ENSBTAG00000007643	TRIM39	318.971	-0.223451	0.1066	-2.09616	0.0360683	0.440921	304.71	332.16	-0.0346591
ENSBTAG00000019131	CELF3	8.65798	-1.55539	0.742057	-2.09606	0.0360771	0.440921	8.1514	8.67162	-0.0170813
ENSBTAG00000036298	ENSBTAG00000036298	40.1524	-0.87447	0.417206	-2.09602	0.0360808	0.440921	34.9226	39.4006	-0.0268796
ENSBTAG00000014078	IGFBPL1	14.3152	-0.798549	0.381005	-2.0959	0.036091	0.440921	13.8889	14.7824	-0.0282694
ENSBTAG00000008005	DRC7	11.9308	-1.38922	0.662973	-2.09543	0.0361324	0.441113	11.2023	12.2375	-0.0189107
ENSBTAG00000052078	ENSBTAG00000052078	420.423	0.31439	0.150121	2.09424	0.0362383	0.441143	436.973	384.157	0.0330686
ENSBTAG00000006010	STAB2	55.6701	-0.850002	0.405896	-2.09414	0.0362476	0.441143	49.0787	58.2126	-0.0272539
ENSBTAG00000038893	ENSBTAG00000038893	13.9276	2.38697	1.13985	2.09411	0.0362499	0.441143	12.2956	11.2016	0.0112434
ENSBTAG00000010407	GSC	18.9565	-1.10617	0.528311	-2.09379	0.0362789	0.441143	17.7708	19.8029	-0.0227994
ENSBTAG00000022255	AR	682.024	0.225378	0.107659	2.09344	0.0363102	0.441143	700.404	635.125	0.0345084
ENSBTAG00000006789	FGD5	2830.71	0.421134	0.201198	2.09313	0.0363372	0.441143	3086.49	2584.63	0.0327932
ENSBTAG00000021815	STARD13	479.242	0.632291	0.302254	2.09192	0.0364459	0.441143	494.934	403.171	0.0309134
ENSBTAG00000004303	SLC27A2	7.78591	-1.4401	0.688478	-2.09172	0.0364634	0.441143	7.45565	7.8365	-0.0182192
ENSBTAG00000050212	ENSBTAG00000050212	32.3549	-0.695429	0.332473	-2.09169	0.0364664	0.441143	29.4956	32.0416	-0.0299112
ENSBTAG00000003299	LPAR4	120.912	0.35122	0.167928	2.09149	0.0364842	0.441143	127.517	114.822	0.0328436
ENSBTAG00000009493	BCL3	117.664	0.346429	0.16564	2.09146	0.0364873	0.441143	121.136	110.428	0.0328526
ENSBTAG00000049552	ENSBTAG00000049552	21.922	-0.630143	0.301317	-2.0913	0.0365016	0.441143	21.01	22.3525	-0.0309173
ENSBTAG00000052736	ENSBTAG00000052736	281.988	0.316435	0.151336	2.09094	0.0365334	0.441143	296.618	263.409	0.0329398
ENSBTAG00000052246	ENSBTAG00000052246	68.223	0.469313	0.224459	2.09087	0.0365399	0.441143	71.1465	64.0528	0.0325247
ENSBTAG00000012168	RANBP6	587.312	0.164372	0.0786165	2.09081	0.036545	0.441143	602.504	561.779	0.0375467
ENSBTAG00000001405	GLCE	1210.89	0.205694	0.0983991	2.09041	0.036581	0.441143	1268	1157.47	0.0351771
ENSBTAG00000008827	SPOCK2	24084.1	-0.362111	0.173241	-2.09021	0.0365986	0.441143	20411.4	24298.3	-0.0327752
ENSBTAG00000002822	CNBD2	18.445	-0.91406	0.437401	-2.08975	0.0366401	0.441143	17.5595	19.1087	-0.0259195
ENSBTAG00000051578	ENSBTAG00000051578	14.6556	-0.871881	0.41726	-2.08954	0.0366593	0.441143	14.0678	14.9923	-0.0266729
ENSBTAG00000002717	INA	164.814	-0.734846	0.351692	-2.08946	0.0366662	0.441143	141.223	183.801	-0.0291419
ENSBTAG00000017951	POLD4	284.716	0.289527	0.138571	2.08937	0.0366742	0.441143	299.832	269.489	0.033084
ENSBTAG00000013215	MREG	78.3134	-0.587229	0.281205	-2.08826	0.0367748	0.442044	73.4367	84.3838	-0.0313633
ENSBTAG00000001852	BREH1	20.1806	-0.891601	0.427069	-2.08772	0.0368232	0.442316	19.0633	20.697	-0.0262458
ENSBTAG00000000532	EXO5	123.554	0.50827	0.243616	2.08636	0.036946	0.443385	126.898	110.295	0.0320832
ENSBTAG00000019066	FAM167A	265.363	0.522439	0.250458	2.08593	0.0369846	0.443385	283.275	235.616	0.031949
ENSBTAG00000000288	UPF2	2751.77	-0.260085	0.124688	-2.08588	0.0369896	0.443385	2642.28	2968.58	-0.0333805
ENSBTAG00000012921	KIF24	304.004	-0.23451	0.112447	-2.08551	0.037023	0.443476	295.933	324.208	-0.0339732
ENSBTAG00000021111	POU5F1	17.3509	-1.09831	0.52677	-2.08498	0.0370708	0.443508	16.2997	17.9327	-0.0226358
ENSBTAG00000031287	TMEM158	40.0156	-1.51014	0.724484	-2.08444	0.0371201	0.443508	29.4826	33.6448	-0.0172779
ENSBTAG00000010472	TNFAIP8L3	474.535	0.423767	0.203374	2.08368	0.0371893	0.443508	511.268	431.592	0.0324018
ENSBTAG00000019264	EDEM3	1724.21	0.144818	0.0695047	2.08357	0.0371995	0.443508	1812.02	1693.39	0.0387795
ENSBTAG00000018942	SSX2IP	632.899	-0.224686	0.10785	-2.08333	0.037221	0.443508	608.833	671.779	-0.0342149
ENSBTAG00000016275	AMDHD1	193.884	0.871437	0.418325	2.08316	0.0372368	0.443508	204.148	154.52	0.0264334
ENSBTAG00000040390	EBF2	25.2419	-0.949891	0.455998	-2.0831	0.0372417	0.443508	23.456	26.1503	-0.0250386
ENSBTAG00000004617	KIF19	470.998	0.406686	0.195263	2.08277	0.0372725	0.443508	497.633	417.215	0.0324075
ENSBTAG00000013454	TAB2	2409.84	0.0959911	0.0460895	2.08271	0.0372774	0.443508	2440.1	2332.52	0.0418607
ENSBTAG00000010517	EVPL	75.1159	-1.03015	0.494639	-2.08264	0.0372839	0.443508	60.3331	75.8554	-0.0236569
ENSBTAG00000007246	TMEM204	288.791	0.367219	0.176364	2.08216	0.0373277	0.443605	304.311	262.661	0.0324597
ENSBTAG00000039141	TMEM74	9.61042	-1.0506	0.504706	-2.0816	0.0373786	0.443605	9.2743	9.78177	-0.0232866
ENSBTAG00000037794	MYH4	36.6669	-0.88865	0.426946	-2.08141	0.0373964	0.443605	33.4398	38.2126	-0.0260578
ENSBTAG00000044308	SCARNA3	18.0497	0.668414	0.321157	2.08127	0.0374092	0.443605	18.7582	17.5891	0.0299015
ENSBTAG00000010496	STAG3	301.496	-0.551263	0.264885	-2.08114	0.0374212	0.443605	271.256	332.355	-0.031466
ENSBTAG00000009451	JDP2	365.073	0.247138	0.118874	2.07898	0.037619	0.445376	388.719	352.574	0.0334315
ENSBTAG00000004602	PITX1	22.8471	-0.89737	0.431647	-2.07894	0.0376224	0.445376	21.522	23.8664	-0.0258094
ENSBTAG00000004131	RAP2C	659.18	0.240864	0.115875	2.07865	0.0376493	0.445387	700.438	630.058	0.0335789
ENSBTAG00000006159	KCNJ3	392.024	0.530847	0.255419	2.07834	0.0376782	0.445422	426.184	342.326	0.0315471
ENSBTAG00000031654	KCND3	494.039	0.359894	0.173206	2.07783	0.0377246	0.445629	535.577	460.821	0.0323123
ENSBTAG00000005372	DLGAP1	103.707	-0.45141	0.217276	-2.07759	0.0377475	0.445629	93.3524	104.87	-0.0320547
ENSBTAG00000003329	FST	59.4523	-0.765761	0.368694	-2.07696	0.0378056	0.445987	51.6084	58.876	-0.0280797
ENSBTAG00000017455	ADAM9	1441.48	0.182441	0.0878607	2.07648	0.0378494	0.445987	1463.47	1345.06	0.0359592
ENSBTAG00000042442	ENSBTAG00000042442	93.3277	0.643411	0.309901	2.07618	0.0378769	0.445987	101.221	84.6769	0.0300675
ENSBTAG00000016696	NCDN	773.11	-0.230113	0.110848	-2.07592	0.037901	0.445987	722.219	801.557	-0.033805
ENSBTAG00000008817	LAMA4	1110.23	0.466299	0.22463	2.07585	0.0379077	0.445987	1177.29	937.652	0.0319112
ENSBTAG00000017091	CMTR1	2505.6	-0.238335	0.114837	-2.07542	0.0379478	0.446153	2385.48	2663.21	-0.0335451
ENSBTAG00000054678	ENSBTAG00000054678	320.453	0.241385	0.116378	2.07414	0.0380664	0.446607	331.014	301.73	0.0334219
ENSBTAG00000043171	7SK	40.8431	-0.552107	0.26621	-2.07396	0.0380834	0.446607	38.0722	41.3419	-0.0311486
ENSBTAG00000016508	CTDSP2	6663.12	0.168402	0.0812016	2.07387	0.038091	0.446607	6930.33	6373.73	0.0367734
ENSBTAG00000000886	ENSBTAG00000000886	32.9298	-0.986661	0.475763	-2.07385	0.0380932	0.446607	29.8744	34.1737	-0.0240786
ENSBTAG00000004561	PAX6	29.4858	-1.12751	0.543797	-2.0734	0.0381352	0.446607	26.3762	30.2931	-0.0218185
ENSBTAG00000016799	ERN1	467.31	0.304454	0.146844	2.07332	0.0381425	0.446607	476.122	420.698	0.0323985
ENSBTAG00000019646	TRIM41	1153.58	-0.185066	0.089273	-2.07303	0.0381694	0.446618	1103.98	1197.43	-0.035703
ENSBTAG00000002626	ARHGAP6	271.783	0.298555	0.144077	2.07219	0.038248	0.447234	285.117	254.767	0.0324094
ENSBTAG00000001880	VGLL1	234.633	-1.03731	0.500733	-2.07159	0.0383037	0.447424	163.679	242.836	-0.0231664
ENSBTAG00000018049	MKNK2	2757.67	-0.14616	0.0705589	-2.07145	0.0383164	0.447424	2639.89	2831.17	-0.0383306
ENSBTAG00000012019	IRS2	532.311	-0.269803	0.130282	-2.07092	0.0383662	0.447615	488.659	545.428	-0.0327212
ENSBTAG00000047600	ROS1	35.2595	-0.846421	0.408757	-2.07072	0.0383849	0.447615	32.72	37.2119	-0.0264014
ENSBTAG00000010948	CLIC2	62.8771	0.512923	0.247863	2.06939	0.0385099	0.448695	67.4071	60.0817	0.0313249
ENSBTAG00000009104	SERP1	1289.51	-0.13786	0.0666256	-2.06917	0.0385297	0.448695	1257.12	1338.85	-0.0389154
ENSBTAG00000007765	TFCP2L1	20.5414	-0.909606	0.439804	-2.06821	0.0386206	0.449449	19.0761	20.5936	-0.025196
ENSBTAG00000001533	HACE1	1028.18	0.152513	0.073791	2.06682	0.0387508	0.450593	1066.93	997.254	0.037711
ENSBTAG00000006864	ENSBTAG00000006864	7180.64	0.780021	0.377441	2.0666	0.0387714	0.450593	8021.14	5943.59	0.0274126
ENSBTAG00000005953	ESX1	17.94	-0.967815	0.468472	-2.0659	0.0388384	0.450594	16.8898	18.4488	-0.0241178
ENSBTAG00000054085	SELENOP	6764.37	0.254847	0.123376	2.06561	0.0388653	0.450594	7115.05	6252.84	0.0328287
ENSBTAG00000000425	ENSBTAG00000000425	14.5349	0.867797	0.420122	2.06558	0.0388677	0.450594	14.7805	13.8835	0.0258292
ENSBTAG00000018399	MYH15	47.5062	-0.739052	0.357809	-2.06549	0.0388764	0.450594	43.8828	50.0508	-0.0280762
ENSBTAG00000020650	ADCYAP1	10.3991	-1.24443	0.602701	-2.06475	0.0389463	0.4511	9.88722	10.5589	-0.0199117
ENSBTAG00000009012	PTX3	297.453	0.530018	0.2568	2.06393	0.0390243	0.451114	328.084	269.914	0.030945
ENSBTAG00000031774	HIST1H1E	380.647	0.297282	0.144042	2.06385	0.0390317	0.451114	398.705	353.286	0.0321376
ENSBTAG00000000281	MND1	124.408	-0.397486	0.19262	-2.06357	0.0390581	0.451114	118.188	132.66	-0.0316805
ENSBTAG00000020792	TPH2	11.4683	-1.04655	0.507207	-2.06336	0.0390787	0.451114	10.9538	11.593	-0.0227468
ENSBTAG00000017801	ATP6AP2	1006.83	0.191899	0.093006	2.0633	0.0390841	0.451114	1042.8	957.842	0.035032
ENSBTAG00000014412	ELAVL3	11.7461	-1.27254	0.616814	-2.06308	0.0391052	0.451114	11.1191	11.9252	-0.0194987
ENSBTAG00000048599	HIST1H2AG	274.263	0.24279	0.117785	2.0613	0.0392746	0.452085	295.154	269.045	0.0329792
ENSBTAG00000007485	GRHL1	139.988	0.852392	0.413526	2.06128	0.0392766	0.452085	141.265	114.631	0.0259371
ENSBTAG00000014906	VCAN	12736.9	0.402338	0.195225	2.06089	0.0393134	0.452085	14171.5	11640.9	0.0315635
ENSBTAG00000001156	ST3GAL1	394.502	0.703287	0.341284	2.06071	0.0393311	0.452085	406.143	317.826	0.0284793
ENSBTAG00000007904	KRT72	25.754	-1.06209	0.515428	-2.06059	0.0393418	0.452085	23.5674	26.5304	-0.0224135
ENSBTAG00000014514	SEC1	79.4924	-0.702269	0.340882	-2.06015	0.0393839	0.452085	70.8405	83.085	-0.0284733
ENSBTAG00000012015	FSIP1	37.4378	-0.713268	0.34625	-2.05998	0.0394002	0.452085	34.9223	38.7868	-0.0282857
ENSBTAG00000039391	USP27X	869.12	-0.354845	0.172277	-2.05973	0.0394244	0.452085	772.767	899.762	-0.0316586
ENSBTAG00000002580	MYH14	409.967	-0.688032	0.334067	-2.05956	0.0394405	0.452085	324.892	425.783	-0.0286793
ENSBTAG00000008253	EXPH5	103.558	-0.663009	0.321965	-2.05925	0.0394699	0.452085	87.9799	104.222	-0.0290592
ENSBTAG00000020713	BACH2	389.085	0.288594	0.140151	2.05916	0.0394788	0.452085	418.533	372.362	0.0320727
ENSBTAG00000001886	FAM122B	963.909	0.262461	0.127629	2.05644	0.0397402	0.453999	1013.35	897.388	0.0323804
ENSBTAG00000045929	ENSBTAG00000045929	52.1202	0.73464	0.35724	2.05643	0.0397408	0.453999	53.208	47.0039	0.027786
ENSBTAG00000019202	EAF1	839.445	0.129857	0.0631563	2.05611	0.0397717	0.453999	861.838	812.944	0.0391823
ENSBTAG00000045832	PHLPP1	1104.52	-0.159152	0.0774287	-2.05547	0.0398341	0.453999	1042.85	1121.55	-0.0368887
ENSBTAG00000052577	ENSBTAG00000052577	984.017	0.832625	0.40509	2.05541	0.0398398	0.453999	1077.49	789.728	0.0260601
ENSBTAG00000051609	PLPPR3	153.785	0.362935	0.176606	2.05505	0.0398742	0.453999	157.48	140.841	0.0314609
ENSBTAG00000003259	TCERG1	2487.71	0.114612	0.0557731	2.05498	0.0398813	0.453999	2580.41	2446.33	0.0402807
ENSBTAG00000010579	ACADL	265.713	0.312211	0.151946	2.05475	0.0399031	0.453999	282.409	252.03	0.0317001
ENSBTAG00000005345	ARPC3	670.304	0.189057	0.0920149	2.05464	0.0399139	0.453999	689.545	634.603	0.0349289
ENSBTAG00000017446	E2F8	96.7313	0.295792	0.143965	2.05461	0.0399162	0.453999	102.031	94.1685	0.0318414
ENSBTAG00000018489	OTOL1	9.28919	-1.10926	0.539943	-2.0544	0.0399367	0.453999	8.94675	9.41927	-0.0215036
ENSBTAG00000004588	KCNN4	10.8017	-1.32127	0.643564	-2.05306	0.0400669	0.455032	10.2469	10.9859	-0.0186266
ENSBTAG00000002767	GNB4	1242.24	0.176845	0.0861435	2.05292	0.0400805	0.455032	1308.39	1205.87	0.0356041
ENSBTAG00000019623	GRID1	233.807	0.55485	0.270312	2.05263	0.0401089	0.455053	232.321	193.009	0.0302231
ENSBTAG00000013674	EDNRA	5318.95	0.22094	0.107758	2.05034	0.040331	0.456028	5533.58	4965.03	0.0333296
ENSBTAG00000045498	SULT2B1	7.17999	-1.15988	0.565776	-2.05006	0.0403583	0.456028	6.96319	7.29102	-0.0206447
ENSBTAG00000039157	GPR182	29.2417	0.97057	0.473475	2.04989	0.0403756	0.456028	29.302	26.0539	0.0235215
ENSBTAG00000030274	ENSBTAG00000030274	60.5168	0.453554	0.221258	2.04988	0.040376	0.456028	63.9694	57.9408	0.0309279
ENSBTAG00000021751	RASEF	33.8362	-0.715258	0.349023	-2.04932	0.040431	0.456028	31.326	34.5249	-0.0278234
ENSBTAG00000009297	PANX2	21.3522	-0.827181	0.403686	-2.04907	0.0404555	0.456028	19.785	21.1985	-0.0259157
ENSBTAG00000027442	NFIB	1973.67	0.259605	0.126698	2.049	0.0404622	0.456028	2114.82	1866.61	0.0321989
ENSBTAG00000018262	DNAJC5G	15.0306	-1.23585	0.603166	-2.04894	0.0404684	0.456028	13.9793	15.2738	-0.0195862
ENSBTAG00000000252	POLE3	1215.84	-0.205494	0.100306	-2.04868	0.0404936	0.456028	1163.94	1272.85	-0.0339182
ENSBTAG00000053621	ENSBTAG00000053621	656.587	0.259191	0.126517	2.04867	0.0404944	0.456028	690.764	615.711	0.0321969
ENSBTAG00000012025	LMX1A	12.4817	-1.13593	0.554522	-2.04849	0.0405125	0.456028	11.864	12.813	-0.0209373
ENSBTAG00000019368	IGFBP7	18449.3	-0.43098	0.210397	-2.04842	0.0405191	0.456028	15646.9	18842.6	-0.0309784
ENSBTAG00000042543	ENSBTAG00000042543	180.439	0.455315	0.222339	2.04784	0.040576	0.456028	203.383	171.602	0.0308377
ENSBTAG00000020384	WDR47	769.34	-0.261052	0.127479	-2.0478	0.0405794	0.456028	732.246	821.067	-0.0321316
ENSBTAG00000010392	ESRRG	55.3848	-0.60365	0.29481	-2.04759	0.0406006	0.456028	51.4721	57.7444	-0.0294271
ENSBTAG00000026199	ACTB	53134.3	0.250491	0.122356	2.04723	0.0406353	0.456028	55166.7	48768.2	0.0323438
ENSBTAG00000009061	FAR1	1542.13	0.142849	0.0697803	2.04712	0.0406461	0.456028	1631.38	1524.67	0.0378995
ENSBTAG00000004956	CHEK2	466.814	0.206233	0.100789	2.04618	0.0407388	0.456582	493.788	453.867	0.0338093
ENSBTAG00000002023	NOS1	48.6461	-0.573965	0.280537	-2.04595	0.0407616	0.456582	45.8888	51.2533	-0.0297313
ENSBTAG00000010676	RBM44	385.192	1.30189	0.636467	2.0455	0.0408052	0.456582	511.952	282.717	0.0186652
ENSBTAG00000012762	C7H5orf24	711.439	0.19147	0.0936118	2.04536	0.0408193	0.456582	733.485	675.178	0.0345205
ENSBTAG00000030190	COL6A3	24062.9	0.320455	0.156681	2.04527	0.0408284	0.456582	26367.9	22454.7	0.0313159
ENSBTAG00000011134	USE1	882.428	-0.224534	0.109809	-2.04477	0.0408774	0.45661	827.414	913.155	-0.0330291
ENSBTAG00000016161	FLII	3710.39	0.142939	0.0699164	2.04442	0.0409118	0.45661	3873.08	3613.47	0.0378161
ENSBTAG00000004492	SWT1	582.142	0.208067	0.101818	2.04353	0.0410002	0.45661	618.22	565.622	0.0336473
ENSBTAG00000004288	GSTA4	1298.52	0.263618	0.129004	2.04349	0.0410039	0.45661	1331.37	1180.41	0.031944
ENSBTAG00000018237	MYO16	67.8886	-0.880132	0.430708	-2.04345	0.0410075	0.45661	58.603	71.8328	-0.0248049
ENSBTAG00000002675	ENSBTAG00000002675	20.4022	-0.94475	0.462394	-2.04317	0.0410354	0.45661	19.184	21.0605	-0.0237162
ENSBTAG00000004145	ANO4	43.0887	-1.02992	0.504092	-2.04312	0.0410403	0.45661	36.3252	42.2177	-0.0223528
ENSBTAG00000017662	EEF2K	2577.92	0.163159	0.0798595	2.04307	0.0410452	0.45661	2669.08	2467.31	0.0362398
ENSBTAG00000013730	CD5	45.6532	0.943498	0.461861	2.04282	0.0410702	0.45661	47.0433	40.9659	0.0237248
ENSBTAG00000030898	MS4A13	50.5143	-0.918599	0.449747	-2.04248	0.0411041	0.456691	45.0703	53.0224	-0.0241248
ENSBTAG00000043530	SNORA24	25.3293	0.608524	0.298011	2.04195	0.0411561	0.456974	25.6803	24.0964	0.0291326
ENSBTAG00000018706	PCTP	335.057	0.364828	0.178698	2.04159	0.041192	0.457077	361.095	314.237	0.0309656
ENSBTAG00000044035	GPRIN1	19.2542	-0.757966	0.371419	-2.04073	0.0412776	0.457731	18.2928	19.5286	-0.0267777
ENSBTAG00000000099	CERS2	1839.9	0.192907	0.094562	2.04	0.0413499	0.458237	1874.87	1710.1	0.034284
ENSBTAG00000011135	OCEL1	140.585	0.261083	0.128012	2.03952	0.0413977	0.458361	147.362	136.418	0.0318681
ENSBTAG00000013150	THOC5	1212.77	-0.189947	0.0931493	-2.03917	0.0414331	0.458361	1166.48	1268.05	-0.0344206
ENSBTAG00000046585	RTL1	55.457	-0.993262	0.487468	-2.03759	0.0415905	0.458361	48.0005	58.4915	-0.022748
ENSBTAG00000011824	OGN	2106.51	0.31948	0.156803	2.03746	0.0416045	0.458361	2278.28	1942.57	0.0310561
ENSBTAG00000012729	ARHGEF9	1066.31	0.234405	0.115052	2.03738	0.0416119	0.458361	1121.42	1005.13	0.0324759
ENSBTAG00000007825	MARK2	1615.82	-0.16035	0.0787158	-2.03707	0.0416428	0.458361	1562.15	1681.73	-0.0362693
ENSBTAG00000010347	EZR	4757.92	-0.175266	0.0860444	-2.03693	0.0416575	0.458361	4469.66	4864.84	-0.035236
ENSBTAG00000009696	ACTN2	81.72	-0.535876	0.263085	-2.03689	0.0416606	0.458361	75.2099	85.7389	-0.0297796
ENSBTAG00000000284	NAALAD2	491.911	0.626026	0.307408	2.03647	0.0417036	0.458361	534.09	449.367	0.0286721
ENSBTAG00000040028	ENSBTAG00000040028	36.963	-0.903723	0.443781	-2.03641	0.0417088	0.458361	33.5276	38.2734	-0.0241609
ENSBTAG00000017823	CFAP52	10.3523	-1.08855	0.534554	-2.03637	0.0417132	0.458361	9.93554	10.5327	-0.0212594
ENSBTAG00000050174	ENSBTAG00000050174	74.6475	-0.39523	0.194087	-2.03636	0.0417145	0.458361	70.3179	77.0249	-0.0306621
ENSBTAG00000006143	CREB3L1	809.101	0.303705	0.149143	2.03633	0.0417169	0.458361	846.312	740.446	0.0311516
ENSBTAG00000021181	BUB1	513.754	0.175082	0.0859867	2.03616	0.0417347	0.458361	542.036	504.017	0.0352254
ENSBTAG00000009704	CECR2	1144.31	-0.266955	0.131254	-2.03388	0.0419634	0.460579	1048.12	1183.42	-0.0315756
ENSBTAG00000045523	ENSBTAG00000045523	25.3728	-0.564752	0.277882	-2.03235	0.0421187	0.461704	24.2354	25.7379	-0.0292876
ENSBTAG00000006125	PLK3	122.559	0.315158	0.155072	2.03234	0.0421197	0.461704	127.046	116.028	0.0309163
ENSBTAG00000015109	TOB2	2431.12	0.161351	0.0794246	2.03149	0.042205	0.462057	2474.94	2291.55	0.0360353
ENSBTAG00000016643	CYB561D1	112.533	0.319196	0.157124	2.03149	0.0422057	0.462057	116.415	106.574	0.0308561
ENSBTAG00000012534	BEND3	498.732	0.188107	0.092629	2.03076	0.0422796	0.462551	518.014	478.934	0.0342756
ENSBTAG00000008075	TRAPPC4	776.699	-0.193537	0.0953145	-2.03051	0.0423047	0.462551	728.624	794.103	-0.0339692
ENSBTAG00000020546	TRDMT1	580.056	0.184298	0.0907959	2.02981	0.0423759	0.462743	603.549	558.032	0.0344684
ENSBTAG00000034384	VWA3B	85.5159	-0.836815	0.412278	-2.02973	0.0423837	0.462743	74.6674	93.1752	-0.0250412
ENSBTAG00000044175	CENPK	89.1752	-0.400642	0.19744	-2.02918	0.0424398	0.462743	84.8316	94.3176	-0.030376
ENSBTAG00000015460	TP63	36.6227	-0.984708	0.485287	-2.02912	0.0424456	0.462743	32.7796	38.0049	-0.0226073
ENSBTAG00000009560	NUBP1	504.334	-0.258861	0.12758	-2.02901	0.042457	0.462743	477.612	531.413	-0.0315834
ENSBTAG00000009649	DRC1	32	-0.898492	0.442956	-2.0284	0.0425193	0.463129	29.579	33.5282	-0.0239695
ENSBTAG00000016074	ZNF143	633.763	-0.188495	0.0929753	-2.02736	0.0426254	0.463885	614.73	665.774	-0.0341537
ENSBTAG00000010760	REV3L	4492.77	0.111763	0.0551319	2.02719	0.0426427	0.463885	4642.66	4397.64	0.0397501
ENSBTAG00000013103	COL1A1	51570.9	0.386144	0.190518	2.02681	0.0426816	0.464009	57394.3	47369.5	0.0303483
ENSBTAG00000015607	ERMP1	931.538	-0.194938	0.0962105	-2.02616	0.0427487	0.464009	864.097	941.183	-0.0337664
ENSBTAG00000019394	ANO5	51.5618	-0.754967	0.372628	-2.02606	0.0427587	0.464009	47.3741	54.7662	-0.026269
ENSBTAG00000012246	ANO2	40.9845	-0.839604	0.41443	-2.02593	0.0427724	0.464009	37.0491	41.9788	-0.0248579
ENSBTAG00000050172	ENSBTAG00000050172	513.288	0.44814	0.221221	2.02576	0.0427892	0.464009	538.978	449.356	0.0300217
ENSBTAG00000000843	NDRG2	2931.01	0.320133	0.158078	2.02517	0.0428504	0.46438	3162.04	2692.78	0.0306361
ENSBTAG00000009502	LUZP1	1128.53	0.180234	0.0890434	2.02411	0.0429583	0.465064	1186.02	1093.88	0.0345475
ENSBTAG00000012938	JARID2	1738.51	-0.165784	0.081908	-2.02402	0.0429678	0.465064	1688.04	1825.48	-0.0355018
ENSBTAG00000005650	SKAP2	747.848	-0.340526	0.168276	-2.02361	0.0430101	0.465091	697.539	814.802	-0.0304472
ENSBTAG00000051115	bta-mir-2285bv	11.1436	0.995409	0.491931	2.02347	0.0430243	0.465091	11.1883	10.598	0.0222595
ENSBTAG00000043578	DIO3	47.6733	1.08957	0.538603	2.02295	0.0430782	0.46538	49.9131	41.1597	0.0208438
ENSBTAG00000014247	FAM83F	43.5771	-0.656838	0.324753	-2.02257	0.043117	0.465506	39.7014	43.9866	-0.0276793
ENSBTAG00000027516	APLNR	98.669	0.714447	0.353289	2.02227	0.0431481	0.465549	103.684	85.3611	0.0267816
ENSBTAG00000015986	NDE1	901.844	0.242055	0.119712	2.02197	0.0431792	0.465593	981.685	877.341	0.0317784
ENSBTAG00000009457	ENSBTAG00000009457	18.2831	-1.12671	0.557325	-2.02164	0.0432133	0.465668	16.9287	18.6438	-0.0202842
ENSBTAG00000002485	TNS1	9153.45	0.21947	0.1086	2.02091	0.0432888	0.466181	9415.97	8449.76	0.0324948
ENSBTAG00000043398	SNORA5C	6.83252	1.15041	0.569326	2.02066	0.0433152	0.466181	6.92198	6.64275	0.0199332
ENSBTAG00000002983	NT5C1A	533.603	0.33043	0.163609	2.01963	0.0434222	0.466957	548.877	476.607	0.0303748
ENSBTAG00000024379	LRRC17	1432.53	0.261008	0.129264	2.01919	0.043468	0.466957	1521.43	1355.65	0.031231
ENSBTAG00000017493	JADE1	1716.55	-0.251392	0.124502	-2.01918	0.0434688	0.466957	1572.91	1761.3	-0.0314484
ENSBTAG00000004005	WDR7	1298.36	0.152327	0.0754652	2.0185	0.0435388	0.467146	1340.24	1248.62	0.0363411
ENSBTAG00000019024	JAZF1	645.228	0.264343	0.130961	2.01848	0.0435408	0.467146	688.392	611.353	0.0311409
ENSBTAG00000010982	UBE2B	700.362	-0.237246	0.117564	-2.01802	0.0435891	0.467372	658.255	729.181	-0.0317977
ENSBTAG00000006474	EPCAM	58.0489	-0.823233	0.408155	-2.01696	0.0436996	0.468255	49.868	57.3874	-0.0248091
ENSBTAG00000050837	DEAF1	479.718	-0.209052	0.10366	-2.01671	0.0437259	0.468255	453.831	494.384	-0.0328021
ENSBTAG00000010242	LAMP1	8133.27	-0.208323	0.103383	-2.01507	0.0438977	0.469693	7470.01	8215.12	-0.032786
ENSBTAG00000017698	PSMA8	31.2628	-1.0786	0.535312	-2.0149	0.043915	0.469693	28.1478	32.5984	-0.020763
ENSBTAG00000019952	ARMC8	865.513	0.238568	0.118425	2.01451	0.0439559	0.4697	915.913	825.607	0.0316515
ENSBTAG00000013070	EAF2	14.2733	-0.841088	0.417543	-2.01437	0.0439703	0.4697	13.7636	14.6387	-0.0244245
ENSBTAG00000052446	ENSBTAG00000052446	11.9743	-1.16565	0.578872	-2.01366	0.0440453	0.469932	11.337	12.2284	-0.0195365
ENSBTAG00000049459	ENSBTAG00000049459	697.648	-0.259301	0.128772	-2.01365	0.0440467	0.469932	657.198	732.94	-0.0310953
ENSBTAG00000054745	ENSBTAG00000054745	98596.5	0.289167	0.143697	2.01234	0.044184	0.470816	105407	91603.5	0.0305373
ENSBTAG00000000195	ENSBTAG00000000195	401.184	0.193202	0.0960186	2.01213	0.0442065	0.470816	419.293	387.503	0.033446
ENSBTAG00000019262	TOP2A	2011.71	0.189719	0.0942904	2.01208	0.0442118	0.470816	2155.53	1963.95	0.0336362
ENSBTAG00000053103	ENSBTAG00000053103	7.53301	-1.30976	0.651147	-2.01147	0.0442762	0.471209	7.20799	7.60542	-0.0177168
ENSBTAG00000016218	PTGES2	377.549	0.23854	0.118633	2.01073	0.0443536	0.471689	387.164	351.701	0.0315378
ENSBTAG00000008017	UNC79	39.1463	-0.841701	0.418666	-2.01043	0.0443852	0.471689	35.7611	41.0027	-0.0242769
ENSBTAG00000001838	LRRC36	37.3594	-0.591812	0.294423	-2.01008	0.0444232	0.471689	34.7795	37.747	-0.0280853
ENSBTAG00000017886	CABP7	11.4965	-1.15914	0.576688	-2.01	0.0444311	0.471689	10.8525	11.5322	-0.0195217
ENSBTAG00000009097	FANCI	482.743	-0.274739	0.136723	-2.00946	0.0444887	0.471885	456.614	514.344	-0.030666
ENSBTAG00000003449	KCP	354.245	0.4933	0.245508	2.00931	0.0445045	0.471885	369.245	305.998	0.0290837
ENSBTAG00000003938	FNDC1	26.5016	-0.910338	0.453208	-2.00865	0.0445738	0.472328	24.5328	27.1622	-0.0231113
ENSBTAG00000053896	TOP1MT	8.01598	-1.2034	0.599456	-2.00748	0.0446987	0.472575	7.71261	8.11245	-0.018886
ENSBTAG00000003937	ENSBTAG00000003937	115.186	1.19097	0.593274	2.00745	0.0447014	0.472575	118.285	88.4063	0.019042
ENSBTAG00000006735	STAC	37.7543	-0.584769	0.29141	-2.00669	0.0447826	0.472575	35.5387	38.6394	-0.0280423
ENSBTAG00000020491	SOX30	39.7596	-0.857867	0.427583	-2.00632	0.0448222	0.472575	36.2686	41.483	-0.0238729
ENSBTAG00000002335	HAND1	11.8089	-2.41872	1.20559	-2.00625	0.04483	0.472575	7.38079	7.8301	-0.00997435
ENSBTAG00000010605	VAX2	11.0456	-1.03878	0.517859	-2.0059	0.0448664	0.472575	10.595	11.3098	-0.0210687
ENSBTAG00000055234	ENSBTAG00000055234	13.7693	0.803608	0.400695	2.00554	0.0449057	0.472575	14.2464	13.3872	0.0247244
ENSBTAG00000009489	CACNA2D2	76.6598	-0.826519	0.412131	-2.00548	0.0449123	0.472575	67.5784	83.167	-0.0243508
ENSBTAG00000054330	TUBB2B	244.719	-1.0148	0.506043	-2.00536	0.0449241	0.472575	197.812	257.469	-0.0214034
ENSBTAG00000050650	ENSBTAG00000050650	12.1945	-1.05632	0.526751	-2.00534	0.0449263	0.472575	11.65	12.4666	-0.0207996
ENSBTAG00000021867	BFSP1	66.7824	-0.786727	0.392325	-2.00529	0.0449316	0.472575	59.2884	69.5476	-0.0249892
ENSBTAG00000003512	MYH7B	302.026	-0.51409	0.256376	-2.00522	0.0449397	0.472575	258.669	310.57	-0.0287482
ENSBTAG00000011810	ANGPTL2	1402.48	0.330433	0.164801	2.00504	0.044959	0.472575	1510.99	1287.64	0.0298856
ENSBTAG00000017405	RORC	342.135	-0.507622	0.253256	-2.00438	0.0450289	0.472575	289.059	355.429	-0.0287748
ENSBTAG00000044977	ENSBTAG00000044977	16.9572	0.926311	0.46218	2.00422	0.0450463	0.472575	17.6166	16.1689	0.0227144
ENSBTAG00000011862	PCDH20	13.3321	1.04658	0.522189	2.00422	0.0450469	0.472575	13.5284	12.6168	0.0209058
ENSBTAG00000031871	NKAPL	357.082	-0.288628	0.144023	-2.00405	0.0450648	0.472575	335.53	374.327	-0.0302807
ENSBTAG00000011337	ANKRD33B	143.728	0.655002	0.326909	2.00362	0.0451108	0.472672	154.935	125.954	0.0269783
ENSBTAG00000019812	MCRIP1	958.15	-0.154479	0.0771066	-2.00345	0.045129	0.472672	931.919	997.269	-0.0357456
ENSBTAG00000051880	ENSBTAG00000051880	8.89029	0.962808	0.480716	2.00286	0.0451921	0.473044	9.09458	8.66109	0.022107
ENSBTAG00000008609	SEPTIN8	1501.33	0.204261	0.102039	2.0018	0.0453065	0.473692	1558.98	1415.48	0.0325821
ENSBTAG00000039765	ENSBTAG00000039765	7.39885	-2.24912	1.12372	-2.0015	0.0453388	0.473692	6.29467	6.55454	-0.0106347
ENSBTAG00000020341	MOV10L1	236.79	-0.693454	0.346506	-2.00128	0.0453627	0.473692	201.796	261.573	-0.0263177
ENSBTAG00000001326	SLC44A5	37.9794	0.491199	0.245445	2.00126	0.0453643	0.473692	39.6988	36.7791	0.0287963
ENSBTAG00000015026	ABL2	941.198	-0.173109	0.0865443	-2.00024	0.0454749	0.474557	894.233	962.789	-0.0343117
ENSBTAG00000005833	ETNK1	1033.41	0.282312	0.141173	1.99977	0.0455256	0.474798	1060.89	930.835	0.0302384
ENSBTAG00000017116	RASD2	342.249	0.341387	0.170776	1.99903	0.0456049	0.475337	354.392	313.855	0.0296086
ENSBTAG00000016328	SFPQ	9817.69	0.138969	0.0695336	1.99859	0.0456528	0.475374	10283.1	9616.14	0.0368487
ENSBTAG00000040445	ENSBTAG00000040445	12.0475	-0.992142	0.496487	-1.99832	0.0456815	0.475374	11.5066	12.1496	-0.0215242
ENSBTAG00000012525	ABO	39.3289	0.837342	0.419042	1.99823	0.0456915	0.475374	39.9458	35.6236	0.0239264
ENSBTAG00000015011	MAP11	246.72	-0.225733	0.113009	-1.99749	0.0457725	0.475929	240.741	261.887	-0.0315613
ENSBTAG00000014858	PRPSAP2	872.296	0.179298	0.0898094	1.99643	0.0458872	0.47671	910.204	840.961	0.0338009
ENSBTAG00000053919	ENSBTAG00000053919	20.9537	-0.826333	0.414019	-1.99588	0.0459466	0.47671	19.8051	21.4778	-0.0240221
ENSBTAG00000027017	SIX3	7.98333	-1.29344	0.64807	-1.99584	0.0459511	0.47671	7.66225	8.0874	-0.0175221
ENSBTAG00000048460	ENSBTAG00000048460	273.949	0.284259	0.142444	1.99559	0.045979	0.47671	288.546	258.83	0.0300775
ENSBTAG00000052527	ENSBTAG00000052527	8.56603	-0.938466	0.470287	-1.99552	0.0459864	0.47671	8.35764	8.71269	-0.022247
ENSBTAG00000004860	SLC27A6	11.8954	-1.01184	0.507304	-1.99455	0.0460917	0.477178	11.3771	12.0397	-0.0211204
ENSBTAG00000000664	SLC22A15	16.4827	-0.847523	0.424925	-1.99452	0.046095	0.477178	15.8249	16.9918	-0.0236378
ENSBTAG00000046037	SLC25A5	620.267	0.161087	0.0807722	1.99433	0.0461156	0.477178	654.01	610.33	0.034987
ENSBTAG00000004951	C15H11orf1	10.0554	-1.19903	0.601295	-1.99409	0.0461426	0.477178	9.63116	10.2478	-0.0185905
ENSBTAG00000054176	ENSBTAG00000054176	114.876	0.642909	0.322457	1.99379	0.0461755	0.477231	126.822	104.872	0.0267814
ENSBTAG00000005963	MAT1A	116.623	-0.538722	0.270311	-1.99297	0.0462651	0.477249	101.65	117.551	-0.028043
ENSBTAG00000011104	RTN4	2801.95	0.133242	0.0668642	1.99272	0.0462922	0.477249	2915.92	2738.99	0.0371587
ENSBTAG00000033128	CRH	15.7948	-1.12872	0.566459	-1.9926	0.0463056	0.477249	14.7964	16.074	-0.0194456
ENSBTAG00000003076	NT5DC1	140.177	-0.459958	0.230835	-1.99258	0.0463073	0.477249	130.723	150.65	-0.0287083
ENSBTAG00000049426	ENSBTAG00000049426	51.987	1.18498	0.594822	1.99216	0.0463537	0.477249	49.8087	41.0073	0.0187145
ENSBTAG00000006743	RBBP8	1350.9	-0.448109	0.224937	-1.99215	0.0463544	0.477249	1221.5	1501.39	-0.0287715
ENSBTAG00000005161	ATP8B2	3095.15	-0.114211	0.0573348	-1.99199	0.0463718	0.477249	3003.81	3170.6	-0.0386607
ENSBTAG00000004159	SIX2	18.0795	-0.944371	0.474232	-1.99137	0.0464402	0.477666	17.0798	18.4646	-0.0220262
ENSBTAG00000008637	TRIML2	15.8814	-0.890223	0.447257	-1.9904	0.0465464	0.478063	15.2055	16.3831	-0.0228286
ENSBTAG00000037465	TRIM34	251.368	0.278039	0.139704	1.9902	0.0465691	0.478063	265.769	240.745	0.0300094
ENSBTAG00000025494	PAQR8	517.239	0.202969	0.101992	1.99005	0.0465856	0.478063	534.27	490.277	0.0323
ENSBTAG00000004693	CCDC60	37.3615	0.541684	0.272202	1.99001	0.0465901	0.478063	38.3099	35.4254	0.0279009
ENSBTAG00000019672	ENSBTAG00000019672	230.866	0.311726	0.156697	1.98935	0.0466623	0.478228	246.351	218.805	0.0295365
ENSBTAG00000025856	JMY	1729.34	-0.147861	0.0743516	-1.98868	0.046737	0.478228	1645.48	1763.31	-0.0358465
ENSBTAG00000020342	MYOC	263.783	0.482168	0.242465	1.98861	0.0467448	0.478228	300.445	252.03	0.0283981
ENSBTAG00000019515	SNX17	1815.95	0.113715	0.0571887	1.98841	0.0467664	0.478228	1872.49	1775.7	0.0386033
ENSBTAG00000019008	FBXL16	29.8204	-0.719504	0.361859	-1.98835	0.0467727	0.478228	27.9384	30.6607	-0.0254455
ENSBTAG00000000202	SLC25A19	266.865	-0.250995	0.126233	-1.98835	0.0467732	0.478228	250.714	275.847	-0.030518
ENSBTAG00000001939	SECISBP2	993.108	-0.270666	0.136153	-1.98796	0.0468161	0.478379	942.968	1064.24	-0.0300725
ENSBTAG00000013469	SRCIN1	71.4399	-0.405605	0.204056	-1.98771	0.0468436	0.478379	68.7493	75.4593	-0.0288613
ENSBTAG00000014705	HES4	82.9498	0.531761	0.26759	1.98722	0.0468981	0.478634	88.6148	77.2972	0.0278994
ENSBTAG00000013989	JHY	13.2912	-1.01282	0.509728	-1.98698	0.0469243	0.478634	12.6839	13.6129	-0.0208809
ENSBTAG00000001753	ENSBTAG00000001753	62.3996	-0.703541	0.354174	-1.98643	0.0469857	0.478975	57.451	66.8572	-0.0256202
ENSBTAG00000042234	SNORA70	12.0897	0.955785	0.481307	1.98581	0.0470543	0.479207	12.0403	11.4404	0.0216816
ENSBTAG00000031377	SYCP2L	18.0137	-0.890474	0.448439	-1.98572	0.0470642	0.479207	17.1514	18.6097	-0.0226728
ENSBTAG00000011538	KIF1A	164.165	-0.652719	0.328854	-1.98483	0.0471635	0.479398	137.325	167.653	-0.0263107
ENSBTAG00000018330	RAD9B	118.438	-0.592756	0.298668	-1.98466	0.047182	0.479398	107.181	125.784	-0.0271102
ENSBTAG00000003877	ZCCHC24	793.277	0.237767	0.119803	1.98465	0.047183	0.479398	821.084	735.677	0.0307782
ENSBTAG00000048471	ENSBTAG00000048471	16.0518	-0.70849	0.357003	-1.98455	0.0471946	0.479398	15.3582	16.133	-0.0254773
ENSBTAG00000054594	ENSBTAG00000054594	26.2546	-0.876504	0.441991	-1.98308	0.0473585	0.480778	24.5547	27.4027	-0.0228037
ENSBTAG00000004987	NUP210L	230.478	-0.419538	0.211591	-1.98277	0.0473927	0.480842	214.236	248.125	-0.0286096
ENSBTAG00000018316	ZMYND15	34.5837	-0.823418	0.415458	-1.98195	0.0474846	0.481395	32.1293	36.5336	-0.0235953
ENSBTAG00000044210	SPO11	20.6341	-1.07137	0.54061	-1.98179	0.0475033	0.481395	19.1194	21.2097	-0.0199129
ENSBTAG00000009401	MTRR	650.871	0.192401	0.0971401	1.98065	0.04763	0.482394	671.928	618.056	0.032573
ENSBTAG00000046282	VGLL2	7.19452	-1.43149	0.723005	-1.97991	0.0477132	0.482913	6.87065	7.27432	-0.0157292
ENSBTAG00000008302	RINT1	494.683	0.150853	0.0762	1.9797	0.0477375	0.482913	513.693	482.02	0.0353543
ENSBTAG00000038878	AOX4	13.7243	-0.937451	0.473644	-1.97923	0.0477902	0.483162	13.1758	14.0597	-0.0217525
ENSBTAG00000019409	GNPTAB	2130.6	-0.216191	0.109267	-1.97855	0.0478666	0.483526	2036.8	2250.68	-0.0313718
ENSBTAG00000050261	ENSBTAG00000050261	32.6635	0.552298	0.279198	1.97816	0.0479111	0.483526	34.016	31.4179	0.0273464
ENSBTAG00000015238	DSC3	18.675	-1.07971	0.545896	-1.97787	0.0479431	0.483526	17.4757	19.3595	-0.0196914
ENSBTAG00000018204	MYH1	61.7553	-0.889927	0.449955	-1.97781	0.0479497	0.483526	54.5795	66.5946	-0.0224274
ENSBTAG00000022801	GABPB1	691.102	0.176029	0.0890242	1.97732	0.0480053	0.483526	730.723	675.57	0.0334597
ENSBTAG00000052948	ENSBTAG00000052948	19.5425	0.827899	0.418703	1.97729	0.0480087	0.483526	20.1701	18.6252	0.0233695
ENSBTAG00000021949	NEFL	35.1982	-0.94731	0.479126	-1.97716	0.0480232	0.483526	31.9156	36.3682	-0.0215423
ENSBTAG00000054753	ENSBTAG00000054753	85.6667	-0.78828	0.398843	-1.97642	0.0481074	0.484089	76.2538	94.2665	-0.0239581
ENSBTAG00000011074	BRD2	7200.78	-0.113629	0.0575073	-1.97591	0.0481649	0.484244	6949.16	7333.04	-0.038282
ENSBTAG00000048173	SMIM10	132.078	0.514988	0.260671	1.97563	0.048197	0.484244	140.037	119.411	0.0276366
ENSBTAG00000016396	PDE11A	19.5543	-0.656044	0.33214	-1.9752	0.0482451	0.484244	18.8011	19.9203	-0.0259129
ENSBTAG00000017283	GTF3C2	974.594	0.143606	0.0727174	1.97486	0.0482845	0.484244	1007.56	943.685	0.0358026
ENSBTAG00000014508	FBXO40	8.73582	-1.0972	0.555589	-1.97484	0.0482859	0.484244	8.43333	8.87568	-0.0193763
ENSBTAG00000000125	SPATA5	772.228	-0.240329	0.121742	-1.97407	0.0483732	0.484244	738.821	819.411	-0.0303864
ENSBTAG00000004993	NXT1	324.013	-0.270615	0.137087	-1.97404	0.0483767	0.484244	295.668	325.958	-0.0296487
ENSBTAG00000042115	SNORD116	8.16801	1.16179	0.588612	1.97378	0.0484065	0.484244	8.11864	7.78588	0.0185253
ENSBTAG00000012505	ARHGEF17	3206.09	0.226297	0.114656	1.97371	0.0484152	0.484244	3328.06	2983.56	0.0308388
ENSBTAG00000055200	ENSBTAG00000055200	274.318	0.287883	0.145866	1.97361	0.0484256	0.484244	283.835	254.104	0.0293397
ENSBTAG00000002084	UNC5C	994.244	0.360127	0.182477	1.97355	0.0484329	0.484244	1070.81	905.227	0.0286382
ENSBTAG00000020123	AUP1	847.617	0.132647	0.0672552	1.97229	0.0485761	0.485131	851.561	802.806	0.0366437
ENSBTAG00000051596	ENSBTAG00000051596	59.944	0.511049	0.259169	1.97187	0.0486242	0.485131	63.4541	56.9381	0.0275372
ENSBTAG00000011447	FAM171A2	188.036	0.358881	0.18203	1.97155	0.0486607	0.485131	195.554	173.573	0.0285802
ENSBTAG00000005393	TIPRL	793.228	0.167209	0.0848233	1.97127	0.0486936	0.485131	814.34	757.201	0.0338855
ENSBTAG00000000224	TSPAN15	321.971	0.472249	0.239585	1.97111	0.0487111	0.485131	339.556	282.562	0.0278414
ENSBTAG00000001739	CDH20	27.2771	-0.696816	0.353552	-1.9709	0.0487352	0.485131	25.8045	28.0052	-0.0251662
ENSBTAG00000045306	SNORD63	7.87743	1.03722	0.526298	1.97079	0.048748	0.485131	7.8816	7.60589	0.0200699
ENSBTAG00000008198	RGL3	16.8925	-0.976157	0.495379	-1.97053	0.0487782	0.485131	15.7015	16.8711	-0.0209213
ENSBTAG00000000309	PTPRT	67.7005	-0.882119	0.447691	-1.97037	0.0487954	0.485131	58.7696	71.5974	-0.0223099
ENSBTAG00000012758	YIPF5	1072.98	0.185995	0.0943993	1.9703	0.0488041	0.485131	1127.73	1035.82	0.0326393
ENSBTAG00000052015	ENSBTAG00000052015	18.9113	0.884558	0.449014	1.97	0.0488383	0.485131	18.9312	17.6381	0.022261
ENSBTAG00000006784	PLA2G4B	197.654	0.349567	0.177475	1.96967	0.0488761	0.485131	208.401	183.759	0.0285817
ENSBTAG00000011932	PRG4	8.70651	-1.69369	0.859934	-1.96956	0.0488888	0.485131	8.20575	8.73686	-0.0133478
ENSBTAG00000019948	AFAP1L1	304.129	0.531611	0.270002	1.96892	0.0489628	0.485505	320.588	259.124	0.0272286
ENSBTAG00000014750	EPB41L4A	213.978	-0.356856	0.181279	-1.96855	0.049005	0.485505	196.716	221.83	-0.0284947
ENSBTAG00000006101	PSMD4	2459.97	-0.121599	0.061779	-1.96829	0.0490351	0.485505	2405.33	2544.79	-0.0374533
ENSBTAG00000032787	ENSBTAG00000032787	244.121	-0.962661	0.489097	-1.96824	0.0490406	0.485505	188.667	254.535	-0.0210481
ENSBTAG00000036389	bta-mir-16a	8.72741	-1.09982	0.558853	-1.968	0.0490677	0.485505	8.40438	8.84726	-0.0191574
ENSBTAG00000034393	FAM149A	227.717	-0.39018	0.19832	-1.96743	0.0491339	0.485774	209.544	240.918	-0.0282505
ENSBTAG00000050008	ENSBTAG00000050008	116.046	-0.370083	0.18812	-1.96728	0.0491515	0.485774	106.971	118.936	-0.0283671
ENSBTAG00000044499	bta-mir-2423	13.8074	0.769543	0.391373	1.96626	0.0492681	0.486303	13.943	13.2421	0.0239034
ENSBTAG00000053627	ENSBTAG00000053627	167.658	0.435532	0.221502	1.96626	0.0492681	0.486303	181.463	157.069	0.0279322
ENSBTAG00000046314	TBC1D8B	1251.51	0.301685	0.153457	1.96592	0.0493076	0.486303	1355.14	1179.16	0.0289116
ENSBTAG00000015210	LOXHD1	39.673	-0.942139	0.479269	-1.96578	0.0493236	0.486303	35.5698	41.5317	-0.021273
ENSBTAG00000013499	LHX9	2888.85	0.260914	0.132741	1.96558	0.0493466	0.486303	3138.14	2761.89	0.029597
ENSBTAG00000020520	RASD1	68.036	0.443269	0.225609	1.96477	0.049441	0.486485	70.8517	64.4132	0.0278281
ENSBTAG00000016514	CPE	3898.96	-0.394643	0.200872	-1.96465	0.0494553	0.486485	3289.28	4020.28	-0.0281299
ENSBTAG00000046026	SLC39A4	865.05	-0.338694	0.172398	-1.9646	0.0494605	0.486485	758.184	883.904	-0.0284993
ENSBTAG00000053433	ENSBTAG00000053433	14.7388	0.908468	0.462455	1.96445	0.0494784	0.486485	15.001	14.0417	0.0217287
ENSBTAG00000002209	JPT2	1913.71	0.127938	0.0651382	1.9641	0.049519	0.486606	1983.29	1868.19	0.0368139
ENSBTAG00000014100	BAIAP3	72.3387	-0.702855	0.358132	-1.96256	0.0496972	0.487795	65.822	77.9756	-0.0247843
ENSBTAG00000019076	PAK6	65.6589	-0.634685	0.323404	-1.96251	0.0497027	0.487795	59.9794	68.8562	-0.0257544
ENSBTAG00000014608	KDM1B	973.367	-0.386046	0.196747	-1.96215	0.0497455	0.487795	900.7	1071.18	-0.0280978
ENSBTAG00000011487	PLEKHS1	7.61453	-1.01542	0.517524	-1.96208	0.0497536	0.487795	7.43298	7.73935	-0.0201233
ENSBTAG00000046169	CPA1	24.4015	-0.743373	0.379041	-1.9612	0.0498563	0.488362	22.9513	24.7349	-0.0241303
ENSBTAG00000002539	TRIOBP	2224.76	0.163145	0.0831907	1.96109	0.0498683	0.488362	2350.59	2172.91	0.0338883
ENSBTAG00000004574	UGT8	50.8205	-0.653821	0.333483	-1.96058	0.0499278	0.488576	47.3267	53.327	-0.025422
ENSBTAG00000008294	KCNJ2	102.907	0.429371	0.219033	1.96031	0.0499599	0.488576	107.61	95.5056	0.0277663
ENSBTAG00000046840	DEXI	285.141	0.315109	0.160795	1.95969	0.0500316	0.488576	304.639	269.214	0.0285619
ENSBTAG00000054628	PMEPA1	964.417	0.209512	0.106918	1.95957	0.050046	0.488576	996.352	903.35	0.0311092
ENSBTAG00000023939	ENSBTAG00000023939	14.0648	-0.718921	0.366895	-1.95947	0.0500573	0.488576	13.5843	14.2274	-0.0244389
ENSBTAG00000029807	bta-mir-450a-1	78.1271	0.402996	0.205669	1.95944	0.0500607	0.488576	82.4799	74.9811	0.0279034
ENSBTAG00000053238	ENSBTAG00000053238	902.107	-0.16815	0.0858516	-1.95861	0.0501582	0.489247	858.946	924.522	-0.0334588
ENSBTAG00000020696	HECW2	314.943	0.319464	0.163127	1.95837	0.0501865	0.489247	327.355	289.188	0.028475
ENSBTAG00000002370	ZNF792	388.487	0.186476	0.0952434	1.95789	0.0502426	0.489516	404.492	375.56	0.0322553
ENSBTAG00000013937	SPICE1	518.949	-0.161128	0.082367	-1.95622	0.0504392	0.490024	504.102	538.647	-0.0338989
ENSBTAG00000012653	CAMK2B	81.9794	-0.945191	0.483235	-1.95597	0.0504691	0.490024	68.858	86.5295	-0.0209357
ENSBTAG00000015378	CCDC180	69.678	-0.722721	0.369535	-1.95576	0.050494	0.490024	62.5073	73.9144	-0.0242551
ENSBTAG00000013782	DNAJB2	974.983	0.174713	0.0893582	1.9552	0.0505597	0.490024	1010.92	933.243	0.0329138
ENSBTAG00000009545	PPEF1	157.404	0.3082	0.157686	1.95451	0.0506408	0.490024	165.071	149.47	0.0284786
ENSBTAG00000008330	RNF19B	764.951	-0.190049	0.0972374	-1.95449	0.0506439	0.490024	732.416	798.014	-0.0319516
ENSBTAG00000019903	RAMP2	542.126	0.411444	0.210551	1.95414	0.0506852	0.490024	561.551	465.585	0.0276713
ENSBTAG00000000597	TMPRSS15	8.00862	-1.24643	0.637888	-1.954	0.0507014	0.490024	7.67758	8.09246	-0.0170504
ENSBTAG00000015820	UXT	242.51	0.265482	0.135869	1.95396	0.0507062	0.490024	251.735	228.506	0.0291499
ENSBTAG00000001176	LRRN1	323.136	0.707225	0.361962	1.95386	0.0507172	0.490024	347.437	274.379	0.0244198
ENSBTAG00000016768	SCN3B	15.2341	-0.876371	0.448553	-1.95377	0.0507279	0.490024	14.5697	15.5519	-0.0218762
ENSBTAG00000017527	CRYBG1	931.61	0.173091	0.0885941	1.95375	0.0507309	0.490024	973.146	899.165	0.0329808
ENSBTAG00000007746	AHR	815.352	0.297225	0.152141	1.95362	0.0507463	0.490024	844.437	741.054	0.0285914
ENSBTAG00000014479	TUBGCP4	446.706	0.172444	0.0882695	1.9536	0.0507481	0.490024	459.484	428.372	0.0330203
ENSBTAG00000004168	STON1	796.042	0.158429	0.0811083	1.9533	0.0507838	0.490024	823.086	768.617	0.0340192
ENSBTAG00000006835	MCAM	599.923	0.446851	0.228775	1.95323	0.0507919	0.490024	622.635	510.474	0.0274029
ENSBTAG00000031778	HIST1H2BD	1200.86	0.185049	0.0947516	1.95299	0.050821	0.490024	1248.94	1146.42	0.0321998
ENSBTAG00000018013	EMP3	796.257	0.285968	0.146436	1.95286	0.0508366	0.490024	835.18	734.146	0.0287357
ENSBTAG00000043028	U6	26.2425	0.558895	0.286268	1.95235	0.0508967	0.490024	27.1931	25.3755	0.0263409
ENSBTAG00000001546	MGAT1	1645.87	0.185181	0.0948526	1.9523	0.0509024	0.490024	1686.42	1547.74	0.0321723
ENSBTAG00000051090	KLF13	260.967	0.287232	0.147157	1.95187	0.0509535	0.490024	269.301	242.248	0.0286857
ENSBTAG00000000986	USH1C	13.0183	-0.863749	0.442525	-1.95187	0.0509541	0.490024	12.4663	13.1317	-0.0220047
ENSBTAG00000008923	GPR83	84.1011	0.51241	0.26255	1.95167	0.0509774	0.490024	86.318	76.333	0.0268027
ENSBTAG00000005404	MSC	1204.5	0.283199	0.145107	1.95165	0.0509794	0.490024	1271.81	1108.39	0.0287448
ENSBTAG00000053354	ENSBTAG00000053354	12.8102	-0.954523	0.489194	-1.95121	0.0510315	0.49023	12.286	13.1035	-0.0206629
ENSBTAG00000009178	STXBP2	459.979	-0.237149	0.121563	-1.95084	0.0510765	0.49023	433.158	480.662	-0.0298025
ENSBTAG00000011578	CD44	1019.31	0.491789	0.252102	1.95075	0.0510865	0.49023	1107.57	911.193	0.0269597
ENSBTAG00000045139	5S_rRNA	8.35686	0.9442	0.484135	1.95028	0.0511426	0.490428	8.48545	8.12145	0.0207824
ENSBTAG00000001429	NEURL1B	632.729	0.399239	0.204727	1.9501	0.0511642	0.490428	657.457	546.212	0.0276136
ENSBTAG00000044144	GUCY1A2	17.9597	-1.03324	0.529949	-1.9497	0.0512116	0.490609	16.8209	18.3724	-0.0195366
ENSBTAG00000008448	MEIS1	775.89	0.259934	0.133338	1.94944	0.0512428	0.490634	843.573	750.216	0.0291399
ENSBTAG00000011766	C7	8528.51	0.356472	0.182886	1.94915	0.0512772	0.49069	8750.33	7525.87	0.0278674
ENSBTAG00000054560	ENSBTAG00000054560	19.2447	-0.791938	0.40638	-1.94876	0.0513237	0.490824	18.352	19.7196	-0.0229831
ENSBTAG00000016724	NPEPL1	563.055	-0.211969	0.108782	-1.94856	0.0513484	0.490824	538.716	591.403	-0.0306829
ENSBTAG00000009371	CCDC36	26.1908	-0.614248	0.315456	-1.94718	0.0515133	0.492127	25.2663	27.2856	-0.0254847
ENSBTAG00000021504	TIRAP	274.204	0.242972	0.124922	1.94499	0.0517762	0.49435	286.018	260.642	0.0294545
ENSBTAG00000007163	SLC44A1	1031.56	0.21982	0.113051	1.94444	0.0518423	0.49435	1076.99	973.23	0.0302359
ENSBTAG00000016908	METTL1	200.248	0.26833	0.138017	1.94418	0.0518732	0.49435	211.355	192.092	0.0288
ENSBTAG00000011154	SDC1	141.841	0.372523	0.19165	1.94376	0.0519241	0.49435	148.431	133.06	0.0275804
ENSBTAG00000014232	GAL3ST1	7.80509	0.988382	0.508569	1.94346	0.0519611	0.49435	7.97442	7.58504	0.0199692
ENSBTAG00000013108	HK2	147.103	0.44223	0.227552	1.94343	0.0519646	0.49435	159.021	139.043	0.0271009
ENSBTAG00000011831	SPPL2A	1415.83	0.223304	0.114959	1.94246	0.052081	0.49435	1506.54	1352.8	0.0300432
ENSBTAG00000036367	MIR374B	14.2773	0.750785	0.386598	1.94203	0.0521333	0.49435	14.5792	13.7979	0.0233784
ENSBTAG00000016675	ANAPC7	984.912	0.126607	0.0651988	1.94186	0.0521543	0.49435	1022.6	965.549	0.0363192
ENSBTAG00000018986	ACSL4	615.658	0.216027	0.111251	1.9418	0.0521616	0.49435	658.182	597.987	0.0303151
ENSBTAG00000044064	RNF144A	1119.03	0.255506	0.131588	1.9417	0.0521729	0.49435	1183.71	1046.26	0.0290191
ENSBTAG00000005718	PLIN2	1016.06	-0.167117	0.0860753	-1.94152	0.0521955	0.49435	970.141	1046.23	-0.0330469
ENSBTAG00000018342	TJP3	50.6157	-0.566487	0.291786	-1.94145	0.0522043	0.49435	47.0367	52.3541	-0.0258712
ENSBTAG00000025597	GRIN3B	6.95698	-1.09607	0.564649	-1.94115	0.0522403	0.49435	6.77774	7.04841	-0.018499
ENSBTAG00000019735	CPSF3	840.622	0.18268	0.0941466	1.94038	0.0523337	0.49435	888.173	819.095	0.0319844
ENSBTAG00000014766	SRSF1	5760.58	0.114145	0.0588268	1.94036	0.0523364	0.49435	6036.86	5712.71	0.0373078
ENSBTAG00000049722	TSACC	49.6353	-0.58384	0.300959	-1.93994	0.0523875	0.49435	46.9072	52.2274	-0.0256135
ENSBTAG00000003064	PAXBP1	2112.87	0.168798	0.0870134	1.93991	0.0523907	0.49435	2224.88	2055.02	0.0328829
ENSBTAG00000050967	AADAT	147.214	-0.40418	0.208361	-1.93981	0.0524029	0.49435	130.682	148.211	-0.0272404
ENSBTAG00000014832	TMEFF2	40.5302	-0.996448	0.513722	-1.93966	0.0524205	0.49435	35.8985	42.1215	-0.0197537
ENSBTAG00000054579	ENSBTAG00000054579	155.923	-0.493109	0.254229	-1.93962	0.0524254	0.49435	138.931	163.223	-0.0265618
ENSBTAG00000003191	FSCN1	4175.12	0.263434	0.135818	1.93961	0.0524273	0.49435	4464.45	3920.45	0.0287707
ENSBTAG00000009030	NOX5	24.619	-0.700495	0.361194	-1.93939	0.0524541	0.49435	23.2317	24.9331	-0.0240272
ENSBTAG00000005501	COBLL1	2245.91	0.417388	0.215237	1.9392	0.0524774	0.49435	2414.05	1978.48	0.0271317
ENSBTAG00000031106	ZNF746	817.932	0.148528	0.0766043	1.9389	0.0525139	0.49435	841.438	787.771	0.034392
ENSBTAG00000016988	PIN1	1083.29	-0.255991	0.132067	-1.93835	0.0525805	0.49435	1013.5	1130.56	-0.0289091
ENSBTAG00000020046	CLMP	57.0041	0.518955	0.267752	1.93819	0.0525998	0.49435	60.188	54.1847	0.0262688
ENSBTAG00000014915	ETV5	528.248	-0.49828	0.257099	-1.93809	0.0526128	0.49435	465.441	565.001	-0.026462
ENSBTAG00000048354	ENSBTAG00000048354	14.5814	0.987904	0.509746	1.93803	0.0526192	0.49435	14.9937	13.8549	0.0198241
ENSBTAG00000014829	MYRFL	12.7143	-0.922054	0.475816	-1.93784	0.052643	0.49435	12.193	12.9117	-0.0207329
ENSBTAG00000015536	CPNE3	1438.66	0.204448	0.105506	1.93779	0.0526492	0.49435	1530.94	1388.29	0.0307212
ENSBTAG00000013778	WDR63	18.8906	-0.683799	0.352903	-1.93764	0.052667	0.49435	18.2416	19.4852	-0.0242074
ENSBTAG00000005588	DXO	185.943	0.246776	0.127405	1.93695	0.0527519	0.494674	190.391	175.05	0.0291115
ENSBTAG00000002319	HMCN2	41.3637	-0.763046	0.393974	-1.93679	0.0527705	0.494674	37.6643	42.4419	-0.023026
ENSBTAG00000051039	ENSBTAG00000051039	127.91	0.369678	0.190905	1.93645	0.0528129	0.494674	134.919	120.591	0.0273648
ENSBTAG00000055143	ENSBTAG00000055143	29.1442	-0.562272	0.29044	-1.93593	0.052876	0.494674	27.9717	30.0481	-0.0257283
ENSBTAG00000017024	PPARGC1A	31.3654	-0.690628	0.356757	-1.93585	0.052886	0.494674	29.6574	32.6205	-0.0240501
ENSBTAG00000010129	SLITRK5	84.9887	0.677245	0.349872	1.9357	0.0529048	0.494674	90.8764	76.5197	0.0242345
ENSBTAG00000004240	TMPO	3300.74	0.136829	0.0706897	1.93563	0.0529126	0.494674	3465.81	3244.01	0.0352757
ENSBTAG00000009584	PPP6R3	3657.11	0.135959	0.0702536	1.93525	0.0529593	0.494674	3774.98	3535.52	0.0353393
ENSBTAG00000043985	DACH1	852.296	0.402824	0.208155	1.93521	0.0529641	0.494674	901.333	742.914	0.0270984
ENSBTAG00000002996	SHROOM4	1542.29	0.236245	0.12209	1.93501	0.0529894	0.494674	1597.91	1437.28	0.0293734
ENSBTAG00000003695	WDR45B	1097.49	0.142811	0.0738401	1.93405	0.0531066	0.495498	1122.63	1051.51	0.0347273
ENSBTAG00000000623	CPEB1	295.858	-0.647569	0.33502	-1.93293	0.0532454	0.496523	250.832	321.964	-0.0245514
ENSBTAG00000029793	MIR103A2	11.9939	0.843227	0.436365	1.93239	0.0533113	0.496869	12.3521	11.6653	0.021706
ENSBTAG00000003889	PER1	754.774	0.356596	0.184606	1.93166	0.0534011	0.497435	807.403	688.182	0.0273101
ENSBTAG00000012184	PTTG1	121.334	-0.293531	0.15206	-1.93037	0.0535616	0.49864	117.666	128.197	-0.0279426
ENSBTAG00000005448	ENSBTAG00000005448	823.183	0.325374	0.168589	1.92998	0.0536091	0.49864	854.491	734.621	0.0275348
ENSBTAG00000004207	CD93	910.629	0.599763	0.310772	1.92991	0.0536176	0.49864	950.691	706.281	0.0250729
ENSBTAG00000018463	VIM	27762.8	0.243709	0.126312	1.92942	0.0536785	0.498768	28745.1	25605.7	0.0289823
ENSBTAG00000013793	NEDD4	1128.14	0.163063	0.0845251	1.92917	0.0537103	0.498768	1177.48	1092.87	0.0329914
ENSBTAG00000006680	NKIRAS1	226.705	-0.282943	0.146671	-1.9291	0.0537184	0.498768	208.823	230.356	-0.0280763
ENSBTAG00000021554	NOL7	760.197	-0.218492	0.113284	-1.92871	0.0537668	0.4988	735.335	804.31	-0.0298396
ENSBTAG00000034885	RGCC	108.844	0.453303	0.235056	1.92849	0.0537947	0.4988	111.663	97.9501	0.0265149
ENSBTAG00000023963	RHBDD1	644.916	0.157128	0.081482	1.92837	0.0538089	0.4988	665.883	621.691	0.0334159
ENSBTAG00000013038	UBE2L3	1029.77	0.165758	0.085985	1.92775	0.0538858	0.499015	1053.03	978.469	0.0327555
ENSBTAG00000000098	SETDB1	2265.15	-0.190252	0.0987003	-1.92757	0.0539089	0.499015	2210.59	2412.16	-0.0311748
ENSBTAG00000012032	PDE4A	962.085	0.218897	0.113573	1.92737	0.0539339	0.499015	1009.75	911.986	0.0297849
ENSBTAG00000011805	PLIN3	983.889	0.539296	0.279846	1.92711	0.0539655	0.499015	1088.57	870.782	0.0256791
ENSBTAG00000001839	OCIAD2	176.86	0.356669	0.185089	1.92702	0.0539774	0.499015	190.601	170.548	0.0271635
ENSBTAG00000016455	CACHD1	3786.6	0.220456	0.114444	1.92633	0.0540631	0.499142	3935.21	3538.67	0.0296929
ENSBTAG00000016834	LHFPL5	7.33024	1.52341	0.791122	1.92563	0.0541503	0.499142	7.42453	6.9532	0.0138529
ENSBTAG00000018941	CPXM2	65.6683	-0.880673	0.457345	-1.92562	0.0541516	0.499142	56.8122	69.0967	-0.0209624
ENSBTAG00000015401	ATG4B	644.288	0.241473	0.125408	1.9255	0.0541672	0.499142	675.567	608.41	0.0289363
ENSBTAG00000035226	TOR1AIP1	1544.52	0.16319	0.0847526	1.92549	0.0541683	0.499142	1606.2	1487.57	0.0328785
ENSBTAG00000007728	PES1	1551.02	-0.221226	0.114894	-1.92549	0.0541686	0.499142	1488.77	1645.65	-0.0296384
ENSBTAG00000053965	ENSBTAG00000053965	9.07191	1.19893	0.622758	1.92519	0.0542057	0.499142	8.94363	8.53218	0.016901
ENSBTAG00000054345	ENSBTAG00000054345	64.2118	-0.845318	0.439159	-1.92486	0.0542473	0.499142	57.5043	68.9105	-0.0214467
ENSBTAG00000014793	C16H1orf112	192.142	-0.294018	0.152803	-1.92417	0.0543338	0.499142	184.72	204.226	-0.0277508
ENSBTAG00000016734	TAS1R1	8.54558	-0.973733	0.506081	-1.92406	0.0543465	0.499142	8.32411	8.69183	-0.0196285
ENSBTAG00000043324	ENSBTAG00000043324	27.5874	0.532891	0.277022	1.92364	0.0544002	0.499142	27.7887	26.1393	0.0256285
ENSBTAG00000001146	HIVEP2	1245.3	0.220628	0.1147	1.92352	0.0544151	0.499142	1314.56	1189.9	0.0296061
ENSBTAG00000008063	PPARA	835.5	0.295281	0.153537	1.9232	0.0544551	0.499142	895.936	784.966	0.0277031
ENSBTAG00000038700	FAM124B	127.422	0.685304	0.356371	1.92301	0.0544789	0.499142	129.351	104.875	0.0236989
ENSBTAG00000000182	SPINT2	7270.9	-0.331468	0.172374	-1.92296	0.0544851	0.499142	6396.42	7512.81	-0.0272588
ENSBTAG00000002606	LGR4	1247.54	0.197554	0.102739	1.92286	0.0544971	0.499142	1280.01	1170.58	0.0306442
ENSBTAG00000031010	ACAD11	445.681	0.192656	0.100197	1.92277	0.0545088	0.499142	466.349	430.286	0.0309048
ENSBTAG00000012803	SRP19	488.241	0.186285	0.0968856	1.92273	0.0545143	0.499142	507.398	469.829	0.0312678
ENSBTAG00000016017	CCDC40	139.634	-0.339406	0.176615	-1.92173	0.0546399	0.500026	130.047	144.136	-0.0271458
ENSBTAG00000002902	ANO6	1006.78	0.239274	0.124564	1.9209	0.0547445	0.500717	1061.16	954.116	0.0288724
ENSBTAG00000026266	MYL12B	587.069	0.168374	0.0876708	1.92053	0.0547908	0.500874	609.187	566.831	0.032366
ENSBTAG00000053048	ENSBTAG00000053048	49.52	-0.542826	0.282702	-1.92013	0.0548412	0.501068	46.8861	51.7018	-0.0254045
ENSBTAG00000018456	ZNF7	663.242	0.150641	0.0784774	1.91954	0.0549157	0.501325	696.458	651.257	0.0336794
ENSBTAG00000016615	ABHD6	385.364	1.27151	0.662436	1.91945	0.0549278	0.501325	337.904	244.534	0.0160027
ENSBTAG00000005313	EPHB3	331.259	0.191352	0.0997319	1.91867	0.0550267	0.501961	339.252	314.97	0.0308616
ENSBTAG00000051168	FAM110C	142.495	-0.500067	0.260726	-1.91798	0.0551139	0.502402	126.138	147.997	-0.0257632
ENSBTAG00000021566	PAX2	27.5716	-1.10179	0.574522	-1.91776	0.055142	0.502402	24.8747	28.4102	-0.017838
ENSBTAG00000000679	PGM3	622.097	-0.140906	0.0734808	-1.91759	0.0551628	0.502402	607.367	645.451	-0.0344294
ENSBTAG00000003340	HDDC2	202.405	0.389963	0.203429	1.91695	0.0552447	0.502882	213.604	184.271	0.0265983
ENSBTAG00000053713	ENSBTAG00000053713	90.7427	0.447956	0.233744	1.91644	0.0553093	0.503203	95.739	85.462	0.0261575
ENSBTAG00000031834	ENSBTAG00000031834	151.078	0.318274	0.166202	1.91498	0.0554947	0.504404	163.237	147.122	0.0271574
ENSBTAG00000020872	C5AR1	72.4106	0.480396	0.250905	1.91466	0.0555363	0.504404	75.4523	68.3047	0.0258308
ENSBTAG00000010145	SLC12A1	7.53209	-1.19845	0.625992	-1.91448	0.0555585	0.504404	7.29564	7.66921	-0.016659
ENSBTAG00000037721	ENSBTAG00000037721	119.656	0.392864	0.205206	1.91448	0.0555587	0.504404	123.921	110.564	0.0264991
ENSBTAG00000002455	KLHL8	519.703	-0.207316	0.108313	-1.91406	0.0556129	0.504512	496.339	540.581	-0.0299128
ENSBTAG00000002148	RAB3D	814.802	0.154511	0.0807336	1.91384	0.0556407	0.504512	860.903	802.943	0.033212
ENSBTAG00000019337	ACVR1C	31.8902	-0.589039	0.307854	-1.91337	0.0557007	0.504512	30.3097	32.7789	-0.024647
ENSBTAG00000005426	PSMC1	2241.5	-0.188246	0.0984008	-1.91305	0.0557414	0.504512	2146.26	2341.94	-0.0308806
ENSBTAG00000017430	PNCK	13.6553	-0.970984	0.507606	-1.91287	0.0557649	0.504512	12.9422	13.699	-0.0193592
ENSBTAG00000032821	SCEL	178.016	-0.739325	0.386548	-1.91263	0.0557953	0.504512	148.786	191.807	-0.0225982
ENSBTAG00000037899	DLK1	3227.58	0.400311	0.209341	1.91224	0.0558449	0.504512	3478.06	2876.85	0.0263744
ENSBTAG00000014353	SRP14	860.013	-0.259499	0.13571	-1.91215	0.0558563	0.504512	816.086	910.739	-0.0280653
ENSBTAG00000010613	NUP188	1548.37	-0.23263	0.121662	-1.9121	0.0558637	0.504512	1450.73	1618.37	-0.0288396
ENSBTAG00000001485	PPIP5K2	2250.17	0.161548	0.0844873	1.91209	0.0558644	0.504512	2338.15	2165.81	0.0326241
ENSBTAG00000018598	HSPB6	1270.8	0.328783	0.171985	1.9117	0.0559146	0.5047	1317.25	1131.15	0.0269441
ENSBTAG00000001778	NFKBIB	217.28	-0.257843	0.134926	-1.911	0.0560046	0.50514	205.475	225.101	-0.0280726
ENSBTAG00000007953	FBXW7	1138.29	-0.262261	0.137247	-1.91086	0.0560221	0.50514	1099.32	1234.8	-0.0279629
ENSBTAG00000027326	TP53RK	288.522	0.159465	0.0834655	1.91056	0.0560618	0.505172	293.651	276.38	0.0327376
ENSBTAG00000005562	GALNT13	9.32748	-0.863507	0.452008	-1.91038	0.0560845	0.505172	9.09173	9.50828	-0.0207581
ENSBTAG00000052721	ENSBTAG00000052721	14.3765	0.722013	0.378096	1.9096	0.0561847	0.505603	14.6126	13.8898	0.0227483
ENSBTAG00000010361	DLL4	312.242	0.425275	0.22271	1.90955	0.0561912	0.505603	322.705	271.662	0.026106
ENSBTAG00000026861	ENSBTAG00000026861	53.374	0.512019	0.268206	1.90905	0.056256	0.505921	55.6972	50.402	0.0253512
ENSBTAG00000022019	ENSBTAG00000022019	9.36757	-1.14724	0.601115	-1.90852	0.0563247	0.506274	8.98787	9.45571	-0.0170869
ENSBTAG00000012180	BMF	502.159	0.291516	0.152793	1.90792	0.0564022	0.506705	535.55	469.682	0.0273114
ENSBTAG00000002147	PPP4R2	1676.95	-0.213568	0.111959	-1.90755	0.0564491	0.506786	1620.57	1780.93	-0.0294482
ENSBTAG00000021544	EBNA1BP2	948.669	-0.139508	0.0731467	-1.90724	0.0564901	0.506786	925.487	983.609	-0.0342609
ENSBTAG00000018258	SRSF2	4575.45	0.174036	0.0912555	1.90713	0.0565037	0.506786	4790.42	4396.35	0.0316012
ENSBTAG00000003128	SPATA6	488.986	0.195179	0.102352	1.90693	0.0565292	0.506786	512.477	471.221	0.0303218
ENSBTAG00000054518	ENSBTAG00000054518	14.4983	-1.12484	0.590132	-1.90608	0.0566403	0.507517	13.6971	15.0103	-0.0172839
ENSBTAG00000014607	EXOSC4	311.916	0.223883	0.117508	1.90526	0.0567457	0.507842	329.464	302.263	0.0289633
ENSBTAG00000035005	ENSBTAG00000035005	7.50954	1.29111	0.677838	1.90474	0.0568134	0.507842	7.61647	7.23862	0.0154921
ENSBTAG00000023806	COBL	47.1671	-0.736007	0.386501	-1.90428	0.0568732	0.507842	42.5113	48.176	-0.0223833
ENSBTAG00000053836	CCDC71L	94.325	-0.343207	0.180248	-1.90408	0.0568998	0.507842	87.3997	95.3664	-0.0265726
ENSBTAG00000039702	FCRL3	8.02394	-1.54157	0.80968	-1.90392	0.0569204	0.507842	7.64021	8.14877	-0.0133205
ENSBTAG00000003502	SPOCK1	96.6293	-0.628898	0.330387	-1.90352	0.0569726	0.507842	83.5524	97.2512	-0.023822
ENSBTAG00000000801	ZNF583	558.516	0.212265	0.111522	1.90334	0.0569958	0.507842	596.166	546.429	0.0293871
ENSBTAG00000005137	LPGAT1	600.126	0.190521	0.100101	1.90329	0.0570031	0.507842	632.871	582.719	0.0304765
ENSBTAG00000042475	SNORA63	764.079	0.449028	0.235929	1.90323	0.0570103	0.507842	806.425	646.973	0.0257193
ENSBTAG00000002888	TMTC2	2326.15	0.174109	0.0915175	1.90247	0.0571102	0.507842	2422.73	2224.43	0.0314657
ENSBTAG00000009520	ADCY1	78.2056	-0.646823	0.340013	-1.90235	0.0571259	0.507842	71.256	83.7927	-0.0235493
ENSBTAG00000019058	IQSEC3	9.76973	-1.34828	0.708861	-1.90203	0.0571671	0.507842	9.25173	9.9001	-0.0148961
ENSBTAG00000048159	TAB3	789.669	-0.155764	0.0818977	-1.90194	0.0571796	0.507842	739.01	791.476	-0.0327813
ENSBTAG00000048851	UBE2QL1	337.115	1.76556	0.928323	1.90188	0.0571863	0.507842	249.97	160.155	0.0117681
ENSBTAG00000004427	OSBPL8	2833.19	0.110013	0.0578547	1.90154	0.0572312	0.507842	2933.2	2784.43	0.0366154
ENSBTAG00000053150	ENSBTAG00000053150	49.4058	-0.721205	0.379303	-1.9014	0.0572503	0.507842	45.3904	51.4773	-0.0225013
ENSBTAG00000001470	DTX2	436.391	-0.199467	0.104916	-1.9012	0.0572756	0.507842	414.223	448.795	-0.0299363
ENSBTAG00000030483	KLK7	12.6325	-1.07209	0.564042	-1.90073	0.0573375	0.507842	11.9853	12.8154	-0.017772
ENSBTAG00000038116	ENSBTAG00000038116	730.28	-0.170097	0.0895207	-1.90008	0.057422	0.507842	696.773	748.627	-0.0316724
ENSBTAG00000008183	MBTPS2	499.671	0.164264	0.0864584	1.89992	0.0574434	0.507842	503.626	470.281	0.0320831
ENSBTAG00000018438	RRAGD	784.848	-0.219091	0.115318	-1.89989	0.057448	0.507842	743.675	815.393	-0.0290013
ENSBTAG00000016169	ID1	665.94	0.359129	0.189035	1.8998	0.0574598	0.507842	712.11	600.911	0.0263022
ENSBTAG00000022829	ENSBTAG00000022829	7.92073	-1.19113	0.627095	-1.89945	0.0575056	0.507842	7.58057	7.91752	-0.0163962
ENSBTAG00000020444	MAST2	1340.41	0.1662	0.0875009	1.89941	0.0575105	0.507842	1385.85	1283.54	0.0319286
ENSBTAG00000000169	ASZ1	234.943	-0.624854	0.328976	-1.89939	0.057513	0.507842	196.487	251.045	-0.02374
ENSBTAG00000005174	GDPGP1	150.303	-0.291644	0.153559	-1.89923	0.0575336	0.507842	140.853	154.496	-0.0270568
ENSBTAG00000012280	PGLYRP2	15.8039	-0.953875	0.502263	-1.89915	0.0575442	0.507842	14.9165	15.9593	-0.0192144
ENSBTAG00000054218	IGFBP5	2084.58	0.67338	0.354635	1.8988	0.0575913	0.507842	2340.56	1702.82	0.0230794
ENSBTAG00000014828	CACNA1A	106.777	-0.477044	0.251239	-1.89876	0.0575954	0.507842	97.2249	110.708	-0.0253396
ENSBTAG00000013468	AHNAK	48637	0.244161	0.128614	1.8984	0.0576437	0.507842	51684.5	45549.1	0.0280851
ENSBTAG00000049267	ENSBTAG00000049267	23.3757	0.640932	0.33766	1.89816	0.0576751	0.507842	24.0713	22.4318	0.0234918
ENSBTAG00000013302	R3HDM1	2287.75	-0.135002	0.0711334	-1.89787	0.0577136	0.507842	2226.5	2369.69	-0.0343895
ENSBTAG00000003952	FBXL2	145.678	-0.260663	0.137356	-1.89771	0.0577343	0.507842	138.881	150.607	-0.0276251
ENSBTAG00000006438	ACTL8	54.1104	-0.801621	0.42244	-1.8976	0.0577492	0.507842	48.1027	56.5385	-0.0212524
ENSBTAG00000052845	ZBED3	369.011	-0.311725	0.164278	-1.89755	0.0577555	0.507842	327.627	370.704	-0.0267196
ENSBTAG00000013001	ZNF84	694.476	0.22593	0.119084	1.89723	0.0577976	0.507842	725.563	660.409	0.0286604
ENSBTAG00000026003	GUCY2F	36.9572	-0.829739	0.43736	-1.89715	0.057808	0.507842	33.8019	38.2177	-0.0208452
ENSBTAG00000019742	FOXJ2	1112.36	0.118075	0.0622506	1.89677	0.0578579	0.507842	1138.08	1078.25	0.0358283
ENSBTAG00000054151	MEI4	67.5017	-0.509676	0.268726	-1.89664	0.0578752	0.507842	63.4932	71.2596	-0.0249671
ENSBTAG00000009304	PDCD5	442.705	-0.255167	0.134541	-1.89658	0.0578836	0.507842	421.261	464.541	-0.0277295
ENSBTAG00000020643	BARX2	18.0514	-0.967361	0.510102	-1.8964	0.0579066	0.507842	17.002	18.6367	-0.0189653
ENSBTAG00000009845	ITPK1	955.219	-0.253062	0.133449	-1.89632	0.0579183	0.507842	871.648	972.092	-0.027777
ENSBTAG00000053358	ENSBTAG00000053358	15.1242	0.89352	0.471251	1.89606	0.0579523	0.507881	15.436	14.4253	0.0199351
ENSBTAG00000014044	VEZT	1154.41	0.189564	0.100005	1.89555	0.0580191	0.508207	1207.54	1105.55	0.0303148
ENSBTAG00000050021	ENSBTAG00000050021	9.35055	-1.03264	0.544969	-1.89487	0.0581103	0.508514	9.01934	9.51085	-0.0181032
ENSBTAG00000035708	ENSBTAG00000035708	25.8894	-0.938911	0.495509	-1.89484	0.0581133	0.508514	23.9235	26.6231	-0.0192949
ENSBTAG00000015268	PICK1	326.724	-0.239374	0.126356	-1.89444	0.0581671	0.508725	307.374	337.684	-0.02812
ENSBTAG00000012682	UNC13A	36.969	-0.887698	0.468693	-1.89399	0.0582266	0.508986	33.1411	37.7275	-0.0199563
ENSBTAG00000000188	HS3ST5	23.9355	-0.84238	0.444854	-1.89361	0.0582767	0.509165	22.003	23.9104	-0.0205668
ENSBTAG00000005688	MRPS2	386.293	0.297989	0.157408	1.89309	0.0583453	0.50945	394.083	347.83	0.0267802
ENSBTAG00000011322	HIPK1	2616.6	0.136186	0.0719482	1.89284	0.058379	0.50945	2658.76	2490.77	0.0341485
ENSBTAG00000013167	SIGLEC1	107.315	0.525247	0.277512	1.8927	0.0583982	0.50945	108.512	94.1946	0.0246824
ENSBTAG00000002799	SLC39A5	12.6495	-0.698804	0.369418	-1.89163	0.0585397	0.510008	12.322	12.9025	-0.0225069
ENSBTAG00000010277	NKX2-2	38.675	-0.77078	0.407483	-1.89157	0.0585488	0.510008	35.9699	40.6825	-0.0215048
ENSBTAG00000016126	NUP85	905.91	-0.158133	0.0835999	-1.89155	0.0585513	0.510008	869.686	932.878	-0.0323084
ENSBTAG00000007514	CPNE5	594.418	0.336577	0.177991	1.89098	0.0586266	0.510262	646.181	553.398	0.0262444
ENSBTAG00000011944	MTTP	58.3538	-0.615519	0.325519	-1.89088	0.0586398	0.510262	52.564	58.7616	-0.0235843
ENSBTAG00000005351	RFXAP	607.194	-0.180689	0.0955782	-1.89049	0.0586929	0.510465	601.773	648.724	-0.0307052
ENSBTAG00000013824	WWC3	1578.23	0.22221	0.117586	1.88976	0.0587903	0.510498	1643.86	1474.6	0.028594
ENSBTAG00000000888	SPTA1	41.4485	-0.756117	0.400114	-1.88975	0.0587908	0.510498	38.3968	43.2623	-0.0216551
ENSBTAG00000000418	TOX3	44.7872	-0.760054	0.402249	-1.88951	0.0588235	0.510498	41.6576	47.3451	-0.0215928
ENSBTAG00000055278	NEGR1	44.7438	0.590807	0.312699	1.88938	0.0588409	0.510498	47.9153	42.8674	0.0238404
ENSBTAG00000005353	DES	811.502	0.377614	0.199891	1.8891	0.058879	0.510498	906.54	759.011	0.025825
ENSBTAG00000017390	LGI2	19	-0.813334	0.430615	-1.88877	0.0589225	0.510498	17.5132	18.5657	-0.0208291
ENSBTAG00000013093	ALDH3B1	267.308	0.427361	0.226282	1.88863	0.0589418	0.510498	277.459	238.988	0.0254257
ENSBTAG00000010979	CDKL3	17.0571	-0.996686	0.527746	-1.88857	0.0589492	0.510498	16.0049	17.4378	-0.0183883
ENSBTAG00000047568	ENSBTAG00000047568	21.7553	0.756878	0.400827	1.88829	0.0589867	0.510498	22.0794	20.5483	0.0216004
ENSBTAG00000000320	UBAP1	1211.96	-0.123017	0.0651488	-1.88824	0.058994	0.510498	1172.52	1239.89	-0.0351731
ENSBTAG00000021972	DNAH5	154.549	-0.547381	0.290023	-1.88737	0.0591111	0.511008	140.417	165.598	-0.0242752
ENSBTAG00000003365	SMG8	741.714	-0.158655	0.084062	-1.88736	0.0591123	0.511008	715.184	765.226	-0.0321518
ENSBTAG00000004191	JMJD4	371.71	0.180216	0.0955607	1.88588	0.059311	0.51182	373.257	347.121	0.0306067
ENSBTAG00000019133	ZNF326	2353.47	0.131514	0.0697466	1.88559	0.0593502	0.51182	2430.32	2285.36	0.0343563
ENSBTAG00000010606	PPP1R3B	1112.96	0.199069	0.105583	1.88543	0.0593724	0.51182	1146.28	1047.46	0.0295172
ENSBTAG00000021347	CWH43	11.9608	-1.01177	0.536689	-1.88521	0.0594008	0.51182	11.4576	12.1994	-0.0181161
ENSBTAG00000018959	RAB11A	2338.61	0.167353	0.0887776	1.88508	0.0594185	0.51182	2403.61	2221.95	0.0314468
ENSBTAG00000047341	ENSBTAG00000047341	24.3518	-0.683747	0.362735	-1.88498	0.0594327	0.51182	23.2202	25.105	-0.0225047
ENSBTAG00000005333	MB	30.5272	0.5956	0.316038	1.88458	0.0594864	0.51182	31.6137	29.1233	0.0236288
ENSBTAG00000000473	ATP10D	2633.44	0.223433	0.118569	1.88442	0.0595087	0.51182	2707.84	2431.89	0.0283978
ENSBTAG00000005021	SEMA5A	8750.88	0.349412	0.185462	1.88401	0.0595643	0.51182	9331.27	7929.28	0.0259128
ENSBTAG00000017349	PCDHGC3	6665.96	0.168792	0.089608	1.88368	0.0596089	0.51182	6725.12	6207.91	0.031306
ENSBTAG00000006556	COPB1	2510.37	0.163447	0.0867806	1.88345	0.0596388	0.51182	2614.58	2415.8	0.031684
[truncated: 23,708 more rows]
