# Supplementary material for: Integrated fetal testicular transcriptomic and epigenomic profiles during maternal nutrient restriction with dietary melatonin intervention
Source: J Anim Sci. 2026 Jan 9;104:skaf455. doi: 10.1093/jas/skaf455 (PMC12863962; doi:10.1093/jas/skaf455)
Supplement: skaf455_Supplementary_Data [file skaf455_supplementary_data.zip › Supplemnetal Table S8.xlsx]

## Sheet: AdqMel vs ResMel
Supplemental Table S8: Differntially expressed genes among RES-MEL relative to ADQ-MEL fetal testicular tissues
Gene ID	Gene Name	baseMean	log2FoldChange	lfcSE	stat	pvalue	padj	Mel_Res_Testis	Mel_Adq_Testis	lfcShrink
ENSBTAG00000012848	PTPRU	185.445	-0.952256	0.163321	-5.83057	5.52392e-09	0.000141556	148.542	200.619	-0.881939
ENSBTAG00000022275	ENSBTAG00000022275	663.299	1.7182	0.305931	5.61631	1.9508e-08	0.000249956	944.381	473.674	1.41306
ENSBTAG00000034693	SYT1	1247.03	0.520324	0.0986419	5.27488	1.32844e-07	0.00113476	1447.97	1137.51	0.502367
ENSBTAG00000011881	TDRD10	51.5923	-1.32706	0.289425	-4.58514	4.53685e-06	0.0290653	43.4569	54.3161	-0.880434
ENSBTAG00000024086	TMEM35B	138.136	0.75993	0.168637	4.5063	6.59676e-06	0.0338097	158.577	124.851	0.60775
ENSBTAG00000052713	H2B	31.4193	2.96722	0.678947	4.37033	1.24062e-05	0.0493965	30.2635	22.3364	0.346106
ENSBTAG00000050253	TRPM3	414.596	0.459872	0.10567	4.35195	1.34932e-05	0.0493965	470.68	390.803	0.348611
ENSBTAG00000008091	SELENBP1	473.724	0.476165	0.111023	4.28887	1.79583e-05	0.057525	510.232	418.93	0.339317
ENSBTAG00000024420	COL28A1	1028.21	1.24062	0.292494	4.24153	2.22004e-05	0.0632121	1416.35	806.287	0.55566
ENSBTAG00000055278	NEGR1	44.7438	1.32206	0.32284	4.0951	4.21985e-05	0.108138	47.9153	38.626	0.398004
ENSBTAG00000039319	CYP4F2	748.764	-0.725283	0.178149	-4.07121	4.67687e-05	0.108954	576.1	786.798	-0.358611
ENSBTAG00000009314	FYB2	339.596	-0.738869	0.182418	-4.05041	5.11272e-05	0.109182	285.382	382.041	-0.349233
ENSBTAG00000030690	RADIL	164.353	-0.591043	0.147544	-4.00589	6.17845e-05	0.110119	146.142	176.159	-0.272964
ENSBTAG00000005111	BMP2	83.6787	-0.732437	0.183113	-3.99992	6.33652e-05	0.110119	74.2009	88.3576	-0.315173
ENSBTAG00000008228	BEND6	96.4066	-0.75589	0.189168	-3.99587	6.44572e-05	0.110119	84.3236	102.016	-0.318143
ENSBTAG00000010637	ARSG	522.15	-0.485733	0.122755	-3.95694	7.59165e-05	0.12159	453.779	556.096	-0.205183
ENSBTAG00000038748	HBG	125.988	-1.29926	0.330212	-3.93463	8.33264e-05	0.125607	101.273	148.279	-0.267891
ENSBTAG00000033887	ENSBTAG00000033887	108.299	1.24442	0.331189	3.75744	0.000171661	0.231824	125.232	90.617	0.169186
ENSBTAG00000053587	ENSBTAG00000053587	94.0254	0.688763	0.183322	3.75712	0.000171882	0.231824	104.75	87.2159	0.173766
ENSBTAG00000002655	ZWINT	413.781	0.50398	0.135688	3.71426	0.000203798	0.261126	442.589	361.805	0.119986
ENSBTAG00000003920	TGM1	164.819	-1.44847	0.396695	-3.65136	0.000260857	0.310158	116.53	185.095	-0.105796
ENSBTAG00000049449	ENSBTAG00000049449	14.6374	-1.61437	0.442768	-3.64608	0.000266272	0.310158	13.5749	15.1045	-0.0894016
ENSBTAG00000017746	SLIT3	717.964	-1.02249	0.283024	-3.61273	0.000302994	0.337588	501.569	781.88	-0.125077
ENSBTAG00000040551	ZBTB1	1320.5	0.193615	0.0538651	3.59443	0.000325098	0.347123	1379.88	1263.08	0.021339
ENSBTAG00000042401	SNORD113-7	193.395	0.656673	0.183475	3.57908	0.000344801	0.353435	218.868	173.465	0.104858
ENSBTAG00000019587	PI15	1747.99	0.657598	0.184635	3.56161	0.000368594	0.363292	2062.96	1535.44	0.100002
ENSBTAG00000042727	SNORD113-1	286.433	0.662438	0.187342	3.53599	0.000406257	0.385583	326.88	252.666	0.0935635
ENSBTAG00000054149	ZSCAN30	63.724	0.828728	0.236342	3.50648	0.000454068	0.41557	68.7168	57.6424	0.0941253
ENSBTAG00000051412	HBA	109.759	-1.28551	0.370872	-3.46617	0.000527923	0.439228	87.4584	124.029	-0.0702593
ENSBTAG00000043342	SNORD113-6	279.462	0.558329	0.161099	3.46574	0.000528773	0.439228	320.536	258.261	0.0674057
ENSBTAG00000014304	TMEM47	1152.15	0.374334	0.10805	3.46444	0.000531338	0.439228	1243.57	1049.17	0.0420362
ENSBTAG00000014182	CTNNA1	8208.09	0.171537	0.0499774	3.43229	0.0005985	0.479287	8559.1	7875.45	0.0108767
ENSBTAG00000035572	ENSBTAG00000035572	22.592	1.38061	0.404762	3.41091	0.000647456	0.502779	24.425	20.8089	0.0554867
ENSBTAG00000013176	SMOC2	269.311	1.21325	0.360746	3.36316	0.000770551	0.559952	334.886	213.833	0.0549702
ENSBTAG00000046662	TRPM5	97.2032	-1.37527	0.409466	-3.35869	0.000783123	0.559952	74.5378	103.523	-0.047993
ENSBTAG00000008274	ENSBTAG00000008274	41.1266	-1.26505	0.378075	-3.34603	0.000819774	0.559952	34.6083	40.8604	-0.0504565
ENSBTAG00000054750	ENSBTAG00000054750	326.798	0.446274	0.133495	3.34299	0.000828798	0.559952	361.825	303.77	0.0376128
ENSBTAG00000006121	SBK2	42.0732	-1.14074	0.341285	-3.34248	0.000830336	0.559952	36.8081	43.6094	-0.0542505
ENSBTAG00000010027	CHDH	114.437	-0.792423	0.238318	-3.32507	0.000883971	0.580837	97.2797	120.152	-0.0557509
ENSBTAG00000013492	PRKAG3	93.7216	-1.15348	0.349032	-3.3048	0.000950458	0.596431	76.3275	102.245	-0.0483622
ENSBTAG00000043694	ENSBTAG00000043694	34.1989	1.066	0.32267	3.30368	0.000954252	0.596431	36.57	31.2663	0.0505247
ENSBTAG00000016279	EMILIN3	807.43	-0.694211	0.211081	-3.28884	0.00100601	0.598684	639.533	857.051	-0.0479487
ENSBTAG00000015848	PHKA1	736.791	0.235116	0.0715026	3.28822	0.00100824	0.598684	789.29	711.759	0.0124254
ENSBTAG00000015185	MRGPRF	434.319	0.376666	0.114893	3.27842	0.00104391	0.598684	474.075	406.325	0.0251652
ENSBTAG00000017390	LGI2	19	-1.38148	0.42187	-3.27465	0.00105795	0.598684	17.5132	19.7122	-0.0376787
ENSBTAG00000019044	BAIAP2	579.042	-0.320669	0.098068	-3.26986	0.00107601	0.598684	531.708	608.573	-0.0194275
ENSBTAG00000043548	ENSBTAG00000043548	17.9407	-3.07915	0.943588	-3.26324	0.00110148	0.598684	13.8515	16.0614	-0.0127613
ENSBTAG00000020070	ABCC3	456.059	-0.477056	0.146618	-3.25373	0.00113901	0.598684	409.198	495.413	-0.0317246
ENSBTAG00000031061	POLR2L	219.475	-0.596277	0.183589	-3.2479	0.0011626	0.598684	193.762	239.103	-0.0387401
ENSBTAG00000012991	PRUNE2	128.801	1.19115	0.366896	3.24655	0.00116812	0.598684	149.324	104.784	0.0400857
ENSBTAG00000048448	ENSBTAG00000048448	703.816	0.446504	0.137792	3.24043	0.0011935	0.599699	794.851	651.91	0.0282953
ENSBTAG00000000102	GPR75	155.508	-0.659278	0.204018	-3.23148	0.00123153	0.606906	133.588	162.669	-0.0397016
ENSBTAG00000018453	ANKRD37	27.3428	0.959254	0.298232	3.21647	0.00129779	0.617058	28.2503	25.3458	0.0410646
ENSBTAG00000051341	FZD9	91.4334	-0.65391	0.203336	-3.21592	0.00130029	0.617058	81.6512	95.9335	-0.0378356
ENSBTAG00000020548	AZIN2	120.598	-0.73234	0.228134	-3.21014	0.00132672	0.618155	104.029	128.141	-0.0394277
ENSBTAG00000011412	LAMB1	32594.9	0.294161	0.0921495	3.19221	0.00141188	0.646084	35389.3	30771.3	0.0137346
ENSBTAG00000012121	NOXA1	96.6703	-0.559769	0.176179	-3.17727	0.00148669	0.668384	87.8055	101.054	-0.0302312
ENSBTAG00000016259	KIAA1958	473.545	-0.344417	0.108715	-3.16806	0.00153461	0.669623	428.693	494.932	-0.0163505
ENSBTAG00000043859	SNORD113-2	130.838	0.803117	0.253791	3.16448	0.00155362	0.669623	149.58	116.502	0.0356828
ENSBTAG00000001777	RPLP2	9232.39	-0.489205	0.154722	-3.16182	0.00156784	0.669623	7974.03	10059.5	-0.0253452
ENSBTAG00000007013	TOM1L1	450.104	-0.378933	0.120101	-3.15511	0.00160438	0.673996	395.638	462.362	-0.0180914
ENSBTAG00000012290	SCNN1B	13.3413	-1.51033	0.480787	-3.14137	0.00168158	0.695036	12.384	13.3846	-0.0235837
ENSBTAG00000042543	ENSBTAG00000042543	180.439	0.697784	0.22328	3.12516	0.00177711	0.722861	203.383	160.091	0.0305588
ENSBTAG00000046587	CST6	1710.94	-0.552196	0.177643	-3.10846	0.00188066	0.75303	1395.32	1796.86	-0.024767
ENSBTAG00000005984	DAAM1	3204.03	0.229815	0.0740629	3.10296	0.00191593	0.755349	3502.86	3143.87	0.00726229
ENSBTAG00000012016	LMTK3	24.1767	-0.975427	0.314819	-3.09837	0.00194588	0.755531	22.4617	24.7047	-0.0295365
ENSBTAG00000017033	LSR	655.998	-0.425884	0.137934	-3.08758	0.00201793	0.771814	593.918	712.026	-0.0176162
ENSBTAG00000020136	CASK	1515.73	0.202634	0.0658859	3.07552	0.00210134	0.791895	1600.54	1454.34	0.00550211
ENSBTAG00000020342	MYOC	263.783	0.744348	0.243109	3.06178	0.00220022	0.817143	300.445	229.566	0.0264428
ENSBTAG00000008121	RSPO3	143.944	0.741746	0.242748	3.05562	0.00224592	0.822201	162.764	128.884	0.0259775
ENSBTAG00000000413	NRTN	326.803	-0.442588	0.145058	-3.05111	0.00227998	0.822913	298.071	354.843	-0.0167713
ENSBTAG00000012215	CPNE7	103.064	-0.94954	0.312003	-3.04337	0.00233947	0.832656	87.5393	112.011	-0.0256313
ENSBTAG00000010877	ARMC12	104.77	0.604045	0.199123	3.03352	0.00241715	0.843663	113.37	96.0451	0.0218392
ENSBTAG00000010793	CCDC80	676.085	0.336457	0.111116	3.02797	0.00246206	0.843663	738.133	634.809	0.0108863
ENSBTAG00000019060	CLDN11	30.5089	-1.57576	0.520553	-3.0271	0.00246916	0.843663	26.1308	31.2325	-0.0166509
ENSBTAG00000050135	TRIM4	1280.86	0.18578	0.0615252	3.01957	0.00253132	0.847424	1336.74	1228.61	0.00415606
ENSBTAG00000002979	PIK3R3	511.313	0.336506	0.111837	3.00889	0.00262207	0.847424	543.73	472.265	0.0103631
ENSBTAG00000007860	ASPM	1576.59	0.333929	0.11107	3.00647	0.002643	0.847424	1722.62	1469.95	0.0101827
ENSBTAG00000027075	ENSBTAG00000027075	167.573	2.61974	0.872424	3.00283	0.00267479	0.847424	155.921	82.6081	0.00806139
ENSBTAG00000001258	TMEM50B	391.096	0.342362	0.114022	3.00258	0.002677	0.847424	424.578	369.29	0.0104566
ENSBTAG00000019277	KCNH3	11.9068	-1.50344	0.500747	-3.0024	0.00267858	0.847424	11.2256	12.2591	-0.0165649
ENSBTAG00000053379	ENSBTAG00000053379	203.326	-0.566128	0.188969	-2.99588	0.00273655	0.849152	178.871	217.93	-0.0187685
ENSBTAG00000031238	SHCBP1L	88.898	-0.677985	0.226529	-2.99293	0.0027631	0.849152	76.6423	89.938	-0.0211336
ENSBTAG00000019614	FAM76A	355.367	0.275401	0.0920859	2.99069	0.00278345	0.849152	375.966	336.248	0.00728035
ENSBTAG00000016002	FAM169A	805.78	-0.366364	0.122925	-2.98038	0.00287895	0.867954	705.341	825.637	-0.0108806
ENSBTAG00000012285	ESRRB	12.8359	-1.56001	0.524118	-2.97645	0.00291611	0.868933	11.9321	12.8564	-0.014857
ENSBTAG00000019437	ENSBTAG00000019437	45.1685	1.39421	0.470743	2.96171	0.00305932	0.895349	50.0052	38.9259	0.0162428
ENSBTAG00000006159	KCNJ3	392.024	0.757244	0.25581	2.96018	0.00307464	0.895349	426.184	322.133	0.0203164
ENSBTAG00000001397	ENSBTAG00000001397	1.54489	-4.00962	1.35899	-2.95044	0.00317327	0.905656	1.50037	1.53974	-0.0063309
ENSBTAG00000010978	PROX1	279.753	-0.621731	0.210777	-2.94971	0.00318072	0.905656	240.587	297.995	-0.0179007
ENSBTAG00000030274	ENSBTAG00000030274	60.5168	0.65682	0.223589	2.93762	0.00330745	0.920469	63.9694	55.8713	0.0179722
ENSBTAG00000037539	ENSBTAG00000037539	483.692	0.830346	0.283668	2.92718	0.00342052	0.920469	529.336	391.444	0.0190028
ENSBTAG00000048401	ENSBTAG00000048401	56.2207	0.612237	0.209292	2.92528	0.00344144	0.920469	60.442	53.3729	0.0166257
ENSBTAG00000050834	ENSBTAG00000050834	42.6211	0.728948	0.249969	2.91615	0.00354377	0.920469	46.3311	40.6589	0.0178904
ENSBTAG00000026234	STK3	1662.68	0.164078	0.0562836	2.9152	0.00355457	0.920469	1752.51	1622.91	0.00268409
ENSBTAG00000020989	SUSD4	46.2603	-1.05779	0.363936	-2.90653	0.00365466	0.920469	40.4746	47.6858	-0.017311
ENSBTAG00000053242	ENSBTAG00000053242	2.45837	4.35533	1.49894	2.9056	0.00366554	0.920469	2.42464	2.32125	0.0060305
ENSBTAG00000055257	RAP2B	1221.47	0.246142	0.0847596	2.904	0.00368429	0.920469	1281.32	1143.8	0.00491263
ENSBTAG00000038464	PLIN5	79.1693	-0.91259	0.314928	-2.89778	0.00375818	0.920469	69.0657	84.6156	-0.0176188
ENSBTAG00000050705	ENSBTAG00000050705	476.418	0.287047	0.0991654	2.89463	0.00379608	0.920469	499.821	444.011	0.00610984
ENSBTAG00000054593	ENSBTAG00000054593	7.60649	-1.74587	0.604259	-2.88928	0.00386129	0.920469	7.2232	7.71521	-0.0104722
ENSBTAG00000013732	GPR37	793.844	-0.603571	0.208961	-2.88844	0.00387159	0.920469	665.744	865.478	-0.0149763
ENSBTAG00000015023	TRAPPC6B	380.844	0.242828	0.0842101	2.8836	0.00393157	0.920469	404.921	367.612	0.00457714
ENSBTAG00000040067	HIPK4	16.0938	-1.05186	0.364805	-2.88335	0.00393474	0.920469	15.1711	16.3468	-0.016361
ENSBTAG00000048659	ENSBTAG00000048659	760.772	0.425808	0.147687	2.88318	0.00393687	0.920469	855.839	706.461	0.0103829
ENSBTAG00000009533	RPL3L	51.4256	-0.696155	0.241509	-2.88252	0.00394506	0.920469	46.7574	52.7963	-0.0160955
ENSBTAG00000026732	PLA2G1B	3704.66	-0.721318	0.250243	-2.88247	0.00394568	0.920469	2828.49	4030.06	-0.0163457
ENSBTAG00000015553	SCAI	474.132	0.347181	0.12053	2.88044	0.00397118	0.920469	513.196	445.726	0.00783724
ENSBTAG00000013869	SH3BP4	2436.32	-0.41862	0.145356	-2.87996	0.0039772	0.920469	2254.5	2732.85	-0.0100826
ENSBTAG00000051211	DUSP8	139.197	-0.52351	0.181918	-2.87772	0.00400556	0.920469	127.359	149.204	-0.0128959
ENSBTAG00000007352	KCNC4	308.262	-0.531396	0.18491	-2.87381	0.00405554	0.920469	262.976	326.221	-0.0129546
ENSBTAG00000043040	ENSBTAG00000043040	50.3146	0.691391	0.240593	2.87369	0.00405703	0.920469	54.4936	47.5678	0.015687
ENSBTAG00000002148	RAB3D	814.802	0.232391	0.0808725	2.87355	0.00405888	0.920469	860.903	776.33	0.00416867
ENSBTAG00000007778	TRPM3	540.424	0.421454	0.14721	2.86294	0.0041973	0.943509	610.925	508.081	0.00974718
ENSBTAG00000001663	PDF	80.5378	-0.471803	0.164982	-2.85972	0.0042402	0.944865	73.7588	82.0325	-0.0110559
ENSBTAG00000045704	IGSF11	568.516	-0.567257	0.198804	-2.85334	0.00432616	0.94678	475.089	607.687	-0.0130501
ENSBTAG00000020352	PAQR5	48.826	-0.721941	0.253044	-2.85303	0.00433043	0.94678	42.974	47.91	-0.015177
ENSBTAG00000015387	RAB40B	193.606	-0.61133	0.21444	-2.85081	0.00436077	0.94678	164.868	202.392	-0.0137482
ENSBTAG00000012100	PDE1A	730.125	0.410686	0.144191	2.84821	0.00439658	0.94678	841.073	698.324	0.00909592
ENSBTAG00000031287	TMEM158	40.0156	-2.05182	0.721733	-2.8429	0.00447052	0.95468	29.4826	36.9937	-0.00766787
ENSBTAG00000051770	ENSBTAG00000051770	4.95406	-2.11941	0.747989	-2.83348	0.00460447	0.968355	4.79436	5.02847	-0.00721457
ENSBTAG00000053537	ENSBTAG00000053537	48.6445	1.39877	0.493726	2.83308	0.00461014	0.968355	54.7684	41.0802	0.011805
ENSBTAG00000012137	NTN1	40.6782	-0.859088	0.303828	-2.82755	0.00469055	0.972808	36.32	41.0954	-0.0147847
ENSBTAG00000050715	ENSBTAG00000050715	9.56784	-1.3649	0.482908	-2.82641	0.00470726	0.972808	9.13382	9.68892	-0.0118909
ENSBTAG00000044345	SNORD112	22.153	0.90471	0.320747	2.82064	0.00479283	0.97976	23.4678	21.1764	0.0145134
ENSBTAG00000020537	ASIC4	63.7457	-0.605027	0.214785	-2.8169	0.004849	0.97976	59.6409	67.6065	-0.0125402
ENSBTAG00000042882	SNORD113-8	196.803	0.570591	0.202659	2.81552	0.0048699	0.97976	222.182	180.213	0.0119377
ENSBTAG00000018404	PRKG1	591.574	0.474759	0.169083	2.80785	0.00498732	0.97976	671.427	549.614	0.00979676
ENSBTAG00000051985	ENSBTAG00000051985	11.1413	1.60978	0.573468	2.8071	0.00499903	0.97976	11.5556	10.3686	0.00956191
ENSBTAG00000045326	ENSBTAG00000045326	287.021	0.493131	0.175928	2.80303	0.00506257	0.97976	313.963	259.101	0.0100864
ENSBTAG00000019290	PACSIN2	2339.26	0.195031	0.0695944	2.8024	0.00507247	0.97976	2439.2	2224.82	0.00269517
ENSBTAG00000034995	ITPRIPL1	919.916	-0.535653	0.191152	-2.80224	0.00507495	0.97976	771.069	979.236	-0.0109281
ENSBTAG00000054536	ENSBTAG00000054536	76.3582	-0.885176	0.316138	-2.79997	0.00511081	0.97976	66.102	80.7033	-0.0138046
ENSBTAG00000007146	CPVL	15.5984	-1.46735	0.524732	-2.79638	0.00516787	0.97976	14.209	15.5206	-0.0103183
ENSBTAG00000012738	ZNF827	1373.7	-0.182007	0.0650996	-2.79583	0.00517668	0.97976	1311.28	1424.12	-0.0023968
ENSBTAG00000002767	GNB4	1242.24	0.240788	0.0862131	2.79294	0.00522316	0.97976	1308.39	1170.07	0.00364921
ENSBTAG00000005164	GZMK	12.6974	1.82978	0.655361	2.79203	0.00523793	0.97976	12.6183	11.0378	0.00792978
ENSBTAG00000014058	LDB2	546.501	0.369791	0.132564	2.78952	0.00527862	0.980218	606.268	514.548	0.00686388
ENSBTAG00000003397	CTBP2	3080.99	0.167174	0.0603311	2.77094	0.00558949	1	3252.23	3005.93	0.00201319
ENSBTAG00000008952	RAP1GAP	808.254	-0.47211	0.170487	-2.76919	0.0056195	1	701.971	864.934	-0.00886569
ENSBTAG00000033299	IGFALS	235.823	-0.691704	0.249792	-2.76912	0.00562085	1	199.441	255.233	-0.0120946
ENSBTAG00000001675	ITPKA	160.01	0.473415	0.171478	2.76079	0.00576618	1	173.221	148.773	0.00871507
ENSBTAG00000050939	ENSBTAG00000050939	1.39768	3.75881	1.36271	2.75834	0.00580962	1	1.40684	1.36629	0.00422793
ENSBTAG00000019689	ENSBTAG00000019689	107.404	0.613834	0.22271	2.7562	0.00584776	1	115.753	97.674	0.0109207
ENSBTAG00000014031	TLR6	237.453	0.42385	0.154006	2.75217	0.00592019	1	253.285	217.647	0.00750211
ENSBTAG00000025441	HSPA1A	11592.7	0.567121	0.206084	2.7519	0.00592514	1	12324.3	9507.24	0.0101698
ENSBTAG00000008021	ENSBTAG00000008021	56.7002	0.74837	0.272359	2.74774	0.00600081	1	58.2138	50.7022	0.0118494
ENSBTAG00000010841	FMO5	295.132	0.328888	0.119725	2.74703	0.00601375	1	315.311	278.098	0.00526242
ENSBTAG00000052670	CD99L2	1334.15	-0.297229	0.108215	-2.74664	0.00602094	1	1214.61	1391.69	-0.00452881
ENSBTAG00000000512	SNTA1	73.6404	-0.510153	0.185914	-2.74403	0.00606905	1	68.5141	77.0301	-0.00905578
ENSBTAG00000039643	ENSBTAG00000039643	47.0201	0.908112	0.331009	2.74346	0.00607945	1	49.7764	42.5713	0.0120041
ENSBTAG00000003832	MFAP2	2703.54	-0.633462	0.231119	-2.74085	0.00612808	1	2202.28	3019.18	-0.0107479
ENSBTAG00000000535	PCNX2	119.03	-0.514218	0.187649	-2.74032	0.00613792	1	107.118	123.299	-0.0090468
ENSBTAG00000036444	bta-mir-758	21.2539	0.915095	0.334312	2.73725	0.00619556	1	21.9207	20.0601	0.0118167
ENSBTAG00000040253	ADRA1B	21.0079	-0.956614	0.34959	-2.73639	0.0062117	1	19.9152	21.9313	-0.0117157
ENSBTAG00000015541	DLC1	3497.05	0.284666	0.104098	2.73459	0.00624582	1	3844.7	3342.49	0.00412795
ENSBTAG00000027610	ENSBTAG00000027610	99.9684	-0.466243	0.1711	-2.72497	0.00643075	1	92.1869	103.881	-0.00786867
ENSBTAG00000017616	ADSS1	188.285	-0.45777	0.168279	-2.72031	0.00652208	1	169.769	198.224	-0.00762336
ENSBTAG00000010161	CCL21	489.321	-0.741535	0.273094	-2.71531	0.00662139	1	370.882	507.714	-0.0109246
ENSBTAG00000015743	GMPR	61.5069	-0.721984	0.265989	-2.71434	0.00664075	1	55.9207	64.5669	-0.0107933
ENSBTAG00000018724	TMEM82	33.7406	-1.07557	0.396264	-2.71429	0.00664181	1	29.4341	33.1394	-0.0107086
ENSBTAG00000039555	ENSBTAG00000039555	1395.52	0.223872	0.0825233	2.71283	0.00667103	1	1445.54	1306.44	0.00272543
ENSBTAG00000011971	NRP2	1954.62	0.460669	0.170123	2.70786	0.00677196	1	2197.39	1787.94	0.00745679
ENSBTAG00000053836	CCDC71L	94.325	-0.484392	0.178973	-2.70652	0.00679933	1	87.3997	98.6701	-0.00785446
ENSBTAG00000006679	MITF	640.494	0.402768	0.149029	2.70261	0.00687978	1	705.875	592.715	0.00626373
ENSBTAG00000025964	MAST4	5682.7	0.297398	0.110045	2.70251	0.00688181	1	6184.69	5360.93	0.00409776
ENSBTAG00000027020	COL5A2	7757.08	0.374045	0.138499	2.70071	0.00691926	1	8572.67	7135.38	0.00565888
ENSBTAG00000051084	ENSBTAG00000051084	46.1628	1.60287	0.594628	2.69559	0.00702631	1	46.2981	36.3279	0.0074846
ENSBTAG00000049811	ENSBTAG00000049811	14.5942	-1.37453	0.510688	-2.69152	0.00711264	1	13.5729	14.8141	-0.00862529
ENSBTAG00000045785	TOM1	628.956	-0.172259	0.0640136	-2.69098	0.00712422	1	597.102	642.316	-0.00177894
ENSBTAG00000003171	SHANK2	161.706	-0.473326	0.176208	-2.68618	0.00722739	1	140.069	162.441	-0.00730552
ENSBTAG00000020148	TEK	718.942	0.381588	0.142687	2.67429	0.00748869	1	800.414	671.332	0.00547016
ENSBTAG00000008301	WNK2	461.092	-0.3521	0.131709	-2.67332	0.00751035	1	407.197	468.264	-0.00489361
ENSBTAG00000050395	ENSBTAG00000050395	251.193	-0.273876	0.102581	-2.66984	0.00758875	1	235.939	259.378	-0.00336697
ENSBTAG00000010564	ELOVL6	400.178	0.409395	0.153664	2.66423	0.00771652	1	441.74	373.62	0.00585416
ENSBTAG00000005260	SPP1	189.385	-1.84554	0.693195	-2.66236	0.00775942	1	115.02	200.983	-0.00595928
ENSBTAG00000001105	ANXA4	2313.29	-0.270939	0.101828	-2.66074	0.00779685	1	2113.72	2393.67	-0.00324715
ENSBTAG00000037649	VIPR2	2804.06	0.422482	0.158843	2.65975	0.00781984	1	3087.13	2495.24	0.00602513
ENSBTAG00000013046	MPP1	1168.43	0.334266	0.125702	2.65919	0.00783296	1	1291.7	1109.09	0.00440629
ENSBTAG00000048257	ENSBTAG00000048257	352.439	-0.49953	0.188002	-2.65704	0.00788299	1	300.982	368.488	-0.00722797
ENSBTAG00000021318	SCAMP5	94.3737	-0.543341	0.204689	-2.65448	0.00794314	1	84.1352	96.7777	-0.00778581
ENSBTAG00000017201	AP4S1	277.497	0.244272	0.0921039	2.65213	0.00799856	1	296.031	270.269	0.00272599
ENSBTAG00000012296	GABRG1	9.63997	-1.46644	0.554089	-2.64657	0.00813115	1	9.09597	9.59549	-0.00735529
ENSBTAG00000040350	XIAP	1164.24	0.19563	0.0740131	2.64318	0.00821317	1	1224.54	1118.73	0.00192685
ENSBTAG00000021445	ST8SIA4	471.197	0.340016	0.128777	2.64036	0.00828184	1	513.783	445.363	0.00432786
ENSBTAG00000054648	ENSBTAG00000054648	1.62419	-3.36046	1.27374	-2.63825	0.00833343	1	1.59319	1.63382	-0.00342249
ENSBTAG00000005954	TERB2	3.0966	-3.03449	1.15123	-2.63587	0.0083923	1	2.99077	3.08546	-0.00354103
ENSBTAG00000048098	PKP3	8.76497	-1.8076	0.687824	-2.62801	0.00858872	1	8.29582	8.87553	-0.0056848
ENSBTAG00000015893	EPN3	53.1604	-0.653267	0.248723	-2.62649	0.00862716	1	49.3918	55.7628	-0.00836196
ENSBTAG00000005609	ENSBTAG00000005609	15.0805	1.20681	0.460007	2.62346	0.00870426	1	15.569	14.2388	0.0081583
ENSBTAG00000037533	C4A	8585.33	0.611351	0.233198	2.6216	0.00875191	1	10401.8	7703.87	0.00792683
ENSBTAG00000019585	MYOM1	130.299	-0.486517	0.185634	-2.62085	0.00877117	1	115.513	132.239	-0.00647535
ENSBTAG00000025898	TBC1D8	1510.35	-0.369766	0.1411	-2.6206	0.00877758	1	1303.11	1548.8	-0.004648
ENSBTAG00000008893	ANO10	749.027	0.262489	0.100168	2.62048	0.00878057	1	811.346	724.228	0.00283759
ENSBTAG00000032982	TERF1	931.808	0.206124	0.0787362	2.6179	0.00884725	1	976.736	891.259	0.00197232
ENSBTAG00000004826	ACP5	1080.1	-0.555174	0.212143	-2.61698	0.00887118	1	841.454	1082.85	-0.0072788
ENSBTAG00000002539	TRIOBP	2224.76	0.217709	0.0832237	2.61596	0.00889783	1	2350.59	2120.63	0.00212731
ENSBTAG00000001979	TAF7L	796.71	-0.506853	0.193837	-2.61484	0.00892696	1	663.738	829.909	-0.00665976
ENSBTAG00000012357	VPS13B	7924.99	0.148821	0.0570288	2.60957	0.0090656	1	8311.09	7731.17	0.00126929
ENSBTAG00000004240	TMPO	3300.74	0.184477	0.0707111	2.60888	0.0090838	1	3465.81	3171.8	0.00165713
ENSBTAG00000014766	SRSF1	5760.58	0.153465	0.0588378	2.60827	0.00910007	1	6036.86	5601.48	0.00131109
ENSBTAG00000009874	ZXDC	570.856	-0.278994	0.107045	-2.60632	0.00915217	1	532.452	599.067	-0.00301466
ENSBTAG00000011458	CPXM1	1767.43	0.37712	0.144819	2.60409	0.00921194	1	1953.95	1635.35	0.00460018
ENSBTAG00000004962	BCORL1	1166.55	0.237148	0.0911491	2.60176	0.00927478	1	1219.19	1092.06	0.0023438
ENSBTAG00000029909	MIR7-1	15.4782	1.0152	0.390204	2.60171	0.00927597	1	15.9116	14.7334	0.00841988
ENSBTAG00000004145	ANO4	43.0887	-1.30648	0.502481	-2.60007	0.00932059	1	36.3252	44.0579	-0.00732775
ENSBTAG00000053829	ENSBTAG00000053829	402.532	-0.891843	0.343059	-2.59967	0.00933121	1	324.949	437.166	-0.00856506
ENSBTAG00000012024	SLC29A2	215.073	-0.34191	0.131546	-2.59917	0.009345	1	200.05	225.69	-0.00398293
ENSBTAG00000047138	AVPR2	4.37721	-2.72346	1.04938	-2.5953	0.00945088	1	4.2104	4.36068	-0.00353394
ENSBTAG00000030932	IFI44L	356.426	0.581127	0.223956	2.59483	0.00946379	1	397.54	314.525	0.00718423
ENSBTAG00000003943	TTC39B	166.761	-0.297065	0.115012	-2.58291	0.00979708	1	159.384	175.926	-0.00314492
ENSBTAG00000019839	LTBP1	2226.02	-0.471117	0.182988	-2.57458	0.0100362	1	1985.71	2448.76	-0.00564106
ENSBTAG00000034113	GALNT10	1270.82	0.268078	0.104189	2.573	0.0100821	1	1338.38	1186.69	0.00264775
ENSBTAG00000023659	MT2A	18.0174	1.08495	0.421873	2.57175	0.0101186	1	18.8936	17.0656	0.00768314
ENSBTAG00000043150	ENSBTAG00000043150	3.43902	-2.40442	0.935213	-2.57098	0.0101411	1	3.32254	3.44554	-0.00376397
ENSBTAG00000008827	SPOCK2	24084.1	-0.44511	0.173238	-2.56936	0.0101887	1	20411.4	25509.9	-0.00523383
ENSBTAG00000007651	TARS3	163.76	-0.518893	0.201957	-2.56933	0.0101896	1	140.844	165.371	-0.00615116
ENSBTAG00000029793	MIR103A2	11.9939	1.14491	0.446572	2.56377	0.0103541	1	12.3521	11.4997	0.00735921
ENSBTAG00000019919	ENSBTAG00000019919	103.554	-0.639267	0.24948	-2.5624	0.0103951	1	88.6413	103.23	-0.00713487
ENSBTAG00000029885	bta-mir-450a-2	202.499	0.530846	0.207227	2.56166	0.0104173	1	221.64	184.56	0.00617694
ENSBTAG00000022564	AKR1C4	297.595	0.411541	0.160716	2.56068	0.0104469	1	321.623	273.313	0.00467665
ENSBTAG00000049010	RNF150	382.352	0.214994	0.0840097	2.55915	0.0104928	1	396.752	363.944	0.00186114
ENSBTAG00000021201	FAM126B	1377.07	-0.34542	0.135035	-2.55801	0.0105272	1	1227.49	1440.46	-0.00369552
ENSBTAG00000010192	LYSMD4	399.631	0.21663	0.0846885	2.55797	0.0105286	1	423.996	388.013	0.00187709
ENSBTAG00000024726	HJURP	359.936	0.273672	0.107026	2.55705	0.0105564	1	385.082	345.154	0.00264019
ENSBTAG00000012394	CCDC85A	68.7839	0.667374	0.261069	2.55631	0.0105789	1	72.3031	62.7826	0.00721307
ENSBTAG00000051259	bta-mir-2315	68.5909	0.42529	0.166403	2.55578	0.0105949	1	72.4037	65.913	0.00481573
ENSBTAG00000009061	FAR1	1542.13	0.178403	0.0698066	2.55567	0.0105983	1	1631.38	1502.16	0.00143014
ENSBTAG00000035706	MYOCD	41.2346	-0.990591	0.388483	-2.54989	0.0107756	1	36.6165	42.1762	-0.00754142
ENSBTAG00000033032	FAM50A	815.585	-0.205629	0.0808223	-2.54422	0.0109523	1	762.806	837.809	-0.00169608
ENSBTAG00000052247	TPPP	99.8191	-0.750381	0.29694	-2.52705	0.0115026	1	84.6519	101.497	-0.00709859
ENSBTAG00000004993	NXT1	324.013	-0.345675	0.136797	-2.52692	0.0115069	1	295.668	336.558	-0.00346247
ENSBTAG00000016240	RNF157	1348.18	-0.312577	0.124014	-2.52049	0.011719	1	1205.64	1389.43	-0.00296718
ENSBTAG00000042761	Y_RNA	5.25906	1.46282	0.580497	2.51995	0.0117371	1	5.38419	5.12614	0.00562644
ENSBTAG00000002258	APOA1	12497.8	-0.526658	0.209026	-2.51958	0.0117493	1	10222.6	13039.3	-0.00559008
ENSBTAG00000021106	CASP14	3.3937	-2.32016	0.921194	-2.51864	0.0117808	1	3.27984	3.39426	-0.00354595
ENSBTAG00000017165	MATN2	2246.22	-0.446462	0.177396	-2.51675	0.0118441	1	1929.47	2368.42	-0.00468407
ENSBTAG00000011869	CSRP3	9.75857	1.39306	0.553795	2.51548	0.0118872	1	10.118	9.27511	0.00580883
ENSBTAG00000054368	ENSBTAG00000054368	183.065	-1.06511	0.423683	-2.51393	0.0119395	1	140.564	198.033	-0.00681116
ENSBTAG00000055234	ENSBTAG00000055234	13.7693	1.02309	0.407154	2.51278	0.0119785	1	14.2464	13.2215	0.00688669
ENSBTAG00000048504	ENSBTAG00000048504	9.56331	-1.4697	0.585341	-2.51085	0.0120442	1	9.02728	9.51929	-0.00549877
ENSBTAG00000050967	AADAT	147.214	-0.521621	0.207765	-2.51063	0.0120515	1	130.682	153.031	-0.00543377
ENSBTAG00000002070	KLC3	150.552	-0.784406	0.312445	-2.51054	0.0120547	1	120.687	153.925	-0.00692461
ENSBTAG00000003598	P3H3	5103.53	-0.358699	0.142938	-2.50948	0.0120909	1	4463.1	5331.14	-0.00350949
ENSBTAG00000005745	HPSE	36.9228	-1.18758	0.473292	-2.50919	0.0121009	1	32.1587	37.6575	-0.00640355
ENSBTAG00000010719	ANGPTL1	857.912	0.470177	0.187383	2.50918	0.0121013	1	942.327	763.139	0.0048799
ENSBTAG00000008926	FUBP1	4575.26	0.161196	0.064249	2.50894	0.0121096	1	4760.25	4404.7	0.00115964
ENSBTAG00000038496	CR2	16.6355	-1.12238	0.447413	-2.50861	0.0121208	1	15.4918	16.7672	-0.00658554
ENSBTAG00000014119	PRKCZ	319.93	-0.33289	0.132724	-2.50813	0.0121371	1	287.814	325.466	-0.00315988
ENSBTAG00000005862	SMC4	1799.45	0.196584	0.078482	2.50483	0.0122509	1	1891.25	1723.44	0.0014775
ENSBTAG00000040001	MARVELD2	154.461	-0.347765	0.138855	-2.50452	0.0122619	1	139.609	155.145	-0.00333072
ENSBTAG00000044308	SCARNA3	18.0497	0.812905	0.324652	2.50392	0.0122825	1	18.7582	17.4068	0.00686999
ENSBTAG00000005089	RHBDD2	685.147	-0.226223	0.0903728	-2.50322	0.012307	1	667.796	738.459	-0.00179248
ENSBTAG00000007879	SRRM3	10.1921	1.23137	0.492013	2.50272	0.0123243	1	10.4525	9.76102	0.00618043
ENSBTAG00000004394	PKIB	204.209	0.565534	0.226002	2.50235	0.0123373	1	219.577	181.962	0.00572668
ENSBTAG00000019806	YPEL2	443.12	-0.326784	0.130614	-2.50191	0.0123525	1	404.438	463.058	-0.00303977
ENSBTAG00000011389	TMEM104	231.008	-0.291214	0.116406	-2.50172	0.0123593	1	218.537	243.153	-0.00257868
ENSBTAG00000018112	TBL1X	3701.09	0.16598	0.0663743	2.50066	0.0123962	1	3817.93	3526.75	0.00118215
ENSBTAG00000026243	PPP1R35	362.136	-0.309058	0.123858	-2.49527	0.0125861	1	332.745	375.924	-0.00277144
ENSBTAG00000045754	SMIM1	174.346	-0.495766	0.198738	-2.49458	0.0126108	1	159.23	187.655	-0.00499678
ENSBTAG00000039731	RND3	407.468	0.345586	0.138536	2.49456	0.0126114	1	451.039	392.174	0.00323448
ENSBTAG00000007187	ENSBTAG00000007187	325.993	-0.490779	0.19699	-2.49139	0.0127244	1	289.45	346.95	-0.00491247
ENSBTAG00000046574	FRMPD1	1230.21	-0.398744	0.160055	-2.4913	0.0127277	1	1093.88	1318.81	-0.00387581
ENSBTAG00000019434	PDCD4	3266.16	0.170663	0.0685401	2.48997	0.0127753	1	3349.58	3089.78	0.00119885
ENSBTAG00000046814	ACOT2	86.7326	-0.429452	0.172503	-2.48953	0.0127911	1	80.8703	89.7131	-0.00422564
ENSBTAG00000036262	GBE1	861.113	0.217969	0.0875962	2.48834	0.0128342	1	902.241	818.711	0.00165174
ENSBTAG00000004956	CHEK2	466.814	0.250993	0.100875	2.48817	0.0128404	1	493.788	445.836	0.00202195
ENSBTAG00000008253	EXPH5	103.558	-0.799085	0.32139	-2.48634	0.0129064	1	87.9799	109.165	-0.00659094
ENSBTAG00000048508	INHBA	16331.5	0.290883	0.117002	2.48615	0.0129134	1	17240.7	15072.4	0.00249419
ENSBTAG00000048354	ENSBTAG00000048354	14.5814	1.28666	0.51762	2.48572	0.0129288	1	14.9937	13.6272	0.00579233
ENSBTAG00000047443	ENSBTAG00000047443	9.1434	-1.31561	0.529385	-2.48517	0.012949	1	8.71413	9.16766	-0.00569575
ENSBTAG00000014232	GAL3ST1	7.80509	1.29529	0.52145	2.48403	0.0129907	1	7.97442	7.50521	0.00574506
ENSBTAG00000033983	MAP2K1	1381.36	0.215224	0.0866587	2.48358	0.0130068	1	1468.33	1327.66	0.00160781
ENSBTAG00000054649	ENSBTAG00000054649	817.409	0.756153	0.304737	2.48133	0.0130893	1	920.789	686.273	0.00643384
ENSBTAG00000004593	TOP2B	9301.19	0.179091	0.0721887	2.48087	0.0131061	1	9780.09	8962.77	0.00125135
ENSBTAG00000021594	TDRKH	319.907	-0.397825	0.16036	-2.48083	0.0131079	1	281.019	325.411	-0.00378064
ENSBTAG00000015293	NXPH3	96.2703	0.587807	0.23706	2.47957	0.013154	1	101.039	87.1856	0.00561737
ENSBTAG00000013401	ARHGEF40	2366.31	0.170513	0.0687702	2.47946	0.0131583	1	2573.48	2372.75	0.00117533
ENSBTAG00000015058	CDH4	92.4196	-0.708421	0.286036	-2.47669	0.0132608	1	80.3788	95.2011	-0.00622398
ENSBTAG00000015334	ZHX1	1228.15	0.15364	0.0620423	2.47637	0.0132724	1	1308.16	1220.81	0.00103978
ENSBTAG00000024648	PGR	30.3762	-0.959967	0.388142	-2.47324	0.0133895	1	27.9015	31.5495	-0.00641341
ENSBTAG00000009297	PANX2	21.3522	-0.991289	0.400942	-2.4724	0.0134209	1	19.785	21.628	-0.00636051
ENSBTAG00000028990	U1	1.77643	-3.32738	1.34854	-2.46739	0.0136101	1	1.74246	1.7847	-0.00257921
ENSBTAG00000004657	FBLL1	4.62617	1.61241	0.653525	2.46726	0.0136152	1	4.66589	4.48421	0.00462817
ENSBTAG00000015968	ACSF3	301.794	-0.330656	0.134102	-2.4657	0.0136745	1	273.06	309.594	-0.00286848
ENSBTAG00000021975	PATJ	1224.55	-0.31984	0.12973	-2.46542	0.0136851	1	1110.47	1288.54	-0.0027371
ENSBTAG00000005585	ANXA13	387.471	-0.416388	0.168983	-2.46408	0.0137364	1	349.412	412.737	-0.00386114
ENSBTAG00000016735	ZBTB48	949.746	-0.281258	0.114146	-2.46402	0.0137387	1	877.629	996.485	-0.00227282
ENSBTAG00000019611	MAGI3	1378.49	0.18356	0.0745319	2.46284	0.0137841	1	1440.23	1321.99	0.0012494
ENSBTAG00000030024	MIR542	317.542	0.437763	0.177766	2.46258	0.0137943	1	344.533	290.873	0.0040828
ENSBTAG00000017837	GABRB1	434.21	-0.611069	0.248291	-2.4611	0.013851	1	353.927	461.737	-0.0055498
ENSBTAG00000016445	YME1L1	2456.73	0.178197	0.0724438	2.4598	0.0139014	1	2583.17	2373.02	0.00119733
ENSBTAG00000051648	ENSBTAG00000051648	1.09419	-3.64426	1.48165	-2.4596	0.0139093	1	1.07757	1.09941	-0.0025137
ENSBTAG00000002669	RASSF4	708.036	-0.523598	0.213017	-2.45801	0.0139711	1	621.999	780.078	-0.00487133
ENSBTAG00000003018	FSTL3	3317.8	-0.44354	0.180486	-2.45748	0.0139915	1	2954.53	3661.59	-0.00410051
ENSBTAG00000004556	SLC2A3	650.361	0.388147	0.158056	2.45576	0.0140589	1	705.641	593.822	0.00347918
ENSBTAG00000020100	ENSBTAG00000020100	461.14	0.250273	0.101934	2.45526	0.0140784	1	481.474	433.388	0.00188755
ENSBTAG00000017533	LRRC1	605.451	-0.254011	0.103556	-2.45288	0.0141716	1	567.55	634.008	-0.00191941
ENSBTAG00000003600	CAPN8	27.8921	-1.25225	0.510534	-2.45283	0.0141739	1	24.5606	27.8875	-0.00550463
ENSBTAG00000019581	PLEKHF2	528.878	0.320204	0.130562	2.45251	0.0141865	1	562.611	492.764	0.00267079
ENSBTAG00000050972	ENSBTAG00000050972	4.99884	-1.83169	0.747287	-2.45112	0.0142414	1	4.84928	5.05817	-0.0039642
ENSBTAG00000049294	ENSBTAG00000049294	359.878	0.709769	0.289729	2.44977	0.0142948	1	415.859	307.247	0.00587719
ENSBTAG00000014008	NKX2-6	1.63503	-3.38227	1.38098	-2.44919	0.0143179	1	1.59956	1.62645	-0.0024956
ENSBTAG00000008672	GABRD	8.3043	-1.52835	0.624323	-2.44801	0.0143647	1	7.90981	8.44717	-0.00467783
ENSBTAG00000018481	ENSBTAG00000018481	440.047	-0.546289	0.223163	-2.44794	0.0143675	1	360.76	439.345	-0.0049517
ENSBTAG00000003580	PSD	269.257	-0.373167	0.152443	-2.44792	0.0143684	1	241.335	277.405	-0.00325482
ENSBTAG00000014262	BZW2	1164.69	0.315759	0.129098	2.44589	0.0144495	1	1263.2	1096.31	0.00258444
ENSBTAG00000005653	ABCB4	143.292	-0.647168	0.264696	-2.44495	0.0144872	1	125.491	150.953	-0.00555783
ENSBTAG00000020420	AP1S2	482.087	0.323161	0.132186	2.44475	0.0144953	1	521.088	456.29	0.00266332
ENSBTAG00000048809	VPS37B	888.934	-0.211472	0.086515	-2.44434	0.0145116	1	836.303	919.167	-0.0014569
ENSBTAG00000024443	TATDN3	354.797	0.234971	0.0961367	2.44413	0.0145202	1	368.676	335.852	0.00168788
ENSBTAG00000012267	ZFC3H1	3913.95	0.134509	0.0550392	2.44388	0.0145303	1	4086.31	3830.69	0.000872158
ENSBTAG00000043634	ENSBTAG00000043634	3.81837	-2.17898	0.891624	-2.44384	0.014532	1	3.68605	3.85674	-0.00329871
ENSBTAG00000047911	ENSBTAG00000047911	7.64899	1.1965	0.489993	2.44187	0.0146115	1	7.72905	7.39521	0.00552838
ENSBTAG00000004018	DGKA	629.556	-0.248025	0.101602	-2.44114	0.0146409	1	593.955	660.498	-0.00181299
ENSBTAG00000007897	POMC	223.52	-0.389263	0.15959	-2.43915	0.014722	1	204.491	234.141	-0.00337478
ENSBTAG00000046408	FAM124A	28.8002	-0.787245	0.322932	-2.43781	0.0147767	1	27.025	29.8823	-0.00591651
ENSBTAG00000050783	SNTG2	46.4982	-0.71373	0.292778	-2.43779	0.0147773	1	42.0394	47.158	-0.00574129
ENSBTAG00000011672	GABRR1	2.04307	-3.43157	1.40898	-2.43549	0.0148715	1	1.99895	2.05045	-0.00243497
ENSBTAG00000015982	KCTD13	257.455	-0.324893	0.133503	-2.4336	0.0149495	1	235.595	265.651	-0.00262388
ENSBTAG00000048699	ENSBTAG00000048699	13257.9	0.36838	0.151405	2.43308	0.014971	1	14706.5	12276.4	0.00310524
ENSBTAG00000032852	GPRASP2	380.313	0.330328	0.135851	2.43154	0.0150349	1	394.156	346.592	0.00267366
ENSBTAG00000004925	ENSBTAG00000004925	246.461	0.281744	0.116	2.42883	0.0151475	1	256.185	230.986	0.00212556
ENSBTAG00000043171	7SK	40.8431	-0.642411	0.264897	-2.42514	0.0153026	1	38.0722	42.0866	-0.00530604
ENSBTAG00000001195	KCNH4	15.5192	-1.00262	0.413633	-2.42394	0.0153533	1	14.6156	15.6095	-0.00571945
ENSBTAG00000013499	LHX9	2888.85	0.32178	0.13276	2.42377	0.0153603	1	3138.14	2705.54	0.00253888
ENSBTAG00000049333	ENSBTAG00000049333	130.015	1.60967	0.664197	2.42348	0.0153728	1	129.881	85.2693	0.00425539
ENSBTAG00000014977	ALX1	36.7588	-0.951697	0.392753	-2.42314	0.0153869	1	31.7911	35.7487	-0.005769
ENSBTAG00000005261	ENSBTAG00000005261	4239.39	0.490647	0.202624	2.42146	0.0154582	1	4589.3	3597.84	0.00423891
ENSBTAG00000004885	DDR2	1208.46	0.275554	0.113824	2.42087	0.0154835	1	1327.99	1164.98	0.00202736
ENSBTAG00000002585	SLC16A2	348.67	0.364701	0.150654	2.42079	0.0154869	1	384.84	333.431	0.00298957
ENSBTAG00000023419	SULT2A1	3.73989	-2.27815	0.943185	-2.41538	0.0157189	1	3.60399	3.7749	-0.00301371
ENSBTAG00000017329	GMNN	267.049	0.275632	0.114123	2.41521	0.0157259	1	273.793	247.371	0.00200609
ENSBTAG00000050066	C15H11orf87	45.7416	1.40574	0.582257	2.41429	0.0157657	1	50.7462	38.8031	0.00468812
ENSBTAG00000003668	RADX	149.916	-0.682676	0.28318	-2.41075	0.0159196	1	124.13	152.631	-0.00531675
ENSBTAG00000018613	NOL8	1473.7	0.211882	0.0878965	2.41058	0.0159271	1	1595.99	1446.45	0.00137246
ENSBTAG00000010626	SH3GLB2	1657.5	-0.433192	0.179776	-2.40962	0.0159692	1	1432	1758.43	-0.00361622
ENSBTAG00000009928	MLST8	377.803	-0.265652	0.110304	-2.40835	0.0160248	1	353.388	393.672	-0.00187813
ENSBTAG00000007075	ENSBTAG00000007075	1351.39	1.23594	0.51329	2.40788	0.0160457	1	1521.62	964.873	0.00505743
ENSBTAG00000033304	TCIM	293.251	0.388189	0.161253	2.40734	0.0160694	1	311.177	268.3	0.00315296
ENSBTAG00000017132	TTC22	14.62	-1.17947	0.490425	-2.40499	0.0161728	1	13.7379	14.956	-0.00516133
ENSBTAG00000021980	RASSF8	376.363	0.227965	0.0948486	2.40346	0.0162406	1	392.808	358.295	0.00149826
ENSBTAG00000054176	ENSBTAG00000054176	114.876	0.7763	0.323019	2.40326	0.0162494	1	126.822	100.709	0.0054807
ENSBTAG00000053926	ENSBTAG00000053926	19.316	-0.939308	0.391048	-2.40203	0.0163045	1	17.769	18.9718	-0.00552747
ENSBTAG00000020141	FREM1	1106.07	0.51454	0.214221	2.40191	0.0163096	1	1220.72	975.911	0.00426337
ENSBTAG00000016791	PEX7	245.164	-0.298986	0.12454	-2.40072	0.0163628	1	223.279	247.936	-0.00218935
ENSBTAG00000009607	LARGE2	32.4767	-1.11092	0.4628	-2.40044	0.0163755	1	28.9913	33.4266	-0.00526032
ENSBTAG00000015607	ERMP1	931.538	-0.230713	0.0961282	-2.40005	0.0163927	1	864.097	958.044	-0.00151393
ENSBTAG00000051789	U6	1.80944	3.24233	1.35179	2.39855	0.0164601	1	1.78795	1.75198	0.00233139
ENSBTAG00000002125	GNAL	357.365	-0.529074	0.220696	-2.3973	0.0165163	1	293.399	364.121	-0.00433213
ENSBTAG00000002151	ASB15	24.1491	-0.908395	0.378988	-2.3969	0.0165346	1	22.1817	24.1478	-0.00548484
ENSBTAG00000054582	ENSBTAG00000054582	330.195	0.220477	0.0920333	2.39562	0.0165922	1	350.222	321.665	0.00141
ENSBTAG00000009845	ITPK1	955.219	-0.319425	0.133362	-2.39518	0.0166124	1	871.648	1005.94	-0.00237549
ENSBTAG00000014319	DNM3	494.633	0.361037	0.15076	2.39478	0.0166302	1	519.645	447.714	0.00280089
ENSBTAG00000033195	ENSBTAG00000033195	2.95689	2.1931	0.917447	2.39044	0.0168281	1	2.9623	2.86177	0.00298936
ENSBTAG00000050212	ENSBTAG00000050212	32.3549	-0.791103	0.330997	-2.39006	0.0168456	1	29.4956	32.4489	-0.00535305
ENSBTAG00000033268	ZFHX4	1111.98	0.284152	0.118906	2.38973	0.0168608	1	1167.51	1026.11	0.00199461
ENSBTAG00000002078	KDM4A	3180.97	0.173383	0.0726129	2.38777	0.0169509	1	3374.37	3106.04	0.00102225
ENSBTAG00000020180	TMED5	691.542	0.168707	0.0706582	2.38765	0.0169564	1	722.445	670.821	0.000990735
ENSBTAG00000047968	ENSBTAG00000047968	61.779	-0.813542	0.34108	-2.3852	0.0170701	1	52.7258	61.9358	-0.00532506
ENSBTAG00000013631	GLUL	2714.2	0.170657	0.071568	2.38455	0.0171002	1	2850.37	2626.93	0.000998423
ENSBTAG00000020229	ATP8B3	32.9848	-0.905397	0.379986	-2.38271	0.0171856	1	29.8687	33.6485	-0.00532545
ENSBTAG00000001826	SASH1	1498.65	0.220504	0.0925833	2.38168	0.0172338	1	1581.85	1428.21	0.00137483
ENSBTAG00000020793	KCNA4	192.829	-0.644462	0.270606	-2.38155	0.0172401	1	159.842	195.448	-0.00485245
ENSBTAG00000008350	KLHL21	793.485	-0.305119	0.128252	-2.37905	0.0173572	1	730.162	836.959	-0.0021602
ENSBTAG00000020318	DBNDD1	14.8447	-1.56254	0.657893	-2.37507	0.0175457	1	13.1437	14.3321	-0.0039806
ENSBTAG00000023429	PLS1	64.351	-0.935987	0.394092	-2.37504	0.0175468	1	53.8892	64.4319	-0.00522683
ENSBTAG00000026836	ENSBTAG00000026836	2045.08	0.340787	0.143496	2.37489	0.0175542	1	2222.35	1884.37	0.00249437
ENSBTAG00000012608	GDAP1	253.666	0.302344	0.127316	2.37475	0.0175608	1	268.043	240.367	0.00211521
ENSBTAG00000000015	FOXRED2	111.366	-0.528284	0.222896	-2.37009	0.0177835	1	101.661	117.871	-0.00409216
ENSBTAG00000048918	ENSBTAG00000048918	121.54	0.375905	0.158637	2.36959	0.0178076	1	127.462	114.571	0.0028081
ENSBTAG00000001911	ENSBTAG00000001911	528.34	-0.655496	0.276722	-2.36879	0.0178465	1	451.143	571.19	-0.00477135
ENSBTAG00000022635	LAMB2	3568.77	-0.359664	0.152118	-2.36437	0.0180606	1	3224.8	3807.18	-0.00262517
ENSBTAG00000050113	ENSBTAG00000050113	365.25	0.430719	0.182274	2.36302	0.0181265	1	398.108	335.213	0.00327111
ENSBTAG00000052996	ENSBTAG00000052996	48.7514	-0.971367	0.411335	-2.3615	0.0182012	1	41.4502	48.3276	-0.00505492
ENSBTAG00000005230	SHOX2	1760.21	0.478945	0.20297	2.35968	0.0182905	1	1960.51	1568.63	0.00364727
ENSBTAG00000004275	DKK3	7573.48	-0.475433	0.201565	-2.35871	0.0183388	1	6221.78	7908.21	-0.00361267
ENSBTAG00000046701	FRAT2	48.5611	-0.536832	0.22776	-2.35701	0.0184229	1	45.2648	49.6426	-0.0040417
ENSBTAG00000012519	XDH	1849.21	0.475085	0.201572	2.35689	0.0184285	1	2089.7	1675.05	0.00359688
ENSBTAG00000000284	NAALAD2	491.911	0.724564	0.307503	2.35628	0.0184588	1	534.09	429.756	0.00486712
ENSBTAG00000053664	ENSBTAG00000053664	6.48488	2.10462	0.893392	2.35576	0.018485	1	6.58713	6.03615	0.00292507
ENSBTAG00000011471	CARS2	831.078	-0.214143	0.090902	-2.35575	0.0184852	1	767.571	844.659	-0.00126121
ENSBTAG00000052132	FOXQ1	3.487	-2.67782	1.13782	-2.35346	0.0185994	1	3.35882	3.47207	-0.00239541
ENSBTAG00000054974	GRM8	192.683	-0.708348	0.301	-2.35331	0.0186069	1	159.491	201.629	-0.00479548
ENSBTAG00000042442	ENSBTAG00000042442	93.3277	0.729991	0.310335	2.35227	0.0186592	1	101.221	83.34	0.00483999
ENSBTAG00000014082	CHST9	23.0102	-2.25668	0.961138	-2.34793	0.0188782	1	16.1139	18.1255	-0.00271301
ENSBTAG00000043187	ENSBTAG00000043187	9.2279	-1.42812	0.608272	-2.34782	0.0188835	1	8.7585	9.27002	-0.0040641
ENSBTAG00000042986	ENSBTAG00000042986	39.6661	-0.574797	0.244844	-2.34761	0.0188945	1	37.278	40.6897	-0.00419252
ENSBTAG00000002591	GLTP	253.576	-0.203937	0.0868867	-2.34716	0.0189173	1	246.042	265.203	-0.00116464
ENSBTAG00000008571	CUX2	312.101	-0.463621	0.197536	-2.34703	0.0189239	1	270.127	319.716	-0.00343772
ENSBTAG00000014192	LRRTM2	15.079	0.900535	0.383886	2.34584	0.0189842	1	15.4798	14.4337	0.00493556
ENSBTAG00000003336	TPD52L1	15.1992	-1.68865	0.72048	-2.34379	0.0190889	1	13.6176	15.0617	-0.0035062
ENSBTAG00000052163	ENSBTAG00000052163	1.21299	-3.75433	1.60309	-2.34193	0.0191842	1	1.19637	1.22195	-0.00209241
ENSBTAG00000005321	CADPS	67.3111	-0.677782	0.289514	-2.3411	0.0192269	1	59.0476	67.6313	-0.00458626
ENSBTAG00000008448	MEIS1	775.89	0.312246	0.133393	2.34079	0.0192432	1	843.573	733.139	0.0020735
ENSBTAG00000009238	HOXC6	743.166	0.358118	0.153045	2.33996	0.0192859	1	767.55	660.228	0.00248985
ENSBTAG00000009169	XPR1	594.528	-0.308624	0.131909	-2.33967	0.0193009	1	538.8	613.654	-0.00203606
ENSBTAG00000007101	F3	103.801	0.489519	0.209319	2.33862	0.0193551	1	107.223	94.2294	0.00357496
ENSBTAG00000053030	GPR27	117.135	-0.451718	0.19324	-2.3376	0.0194079	1	106.521	120.615	-0.00328105
ENSBTAG00000015984	CADM4	855.233	-0.340613	0.145756	-2.33688	0.0194454	1	769.754	890.725	-0.00231649
ENSBTAG00000011684	RAB11FIP1	707.493	-0.380215	0.162735	-2.33641	0.0194701	1	616.388	725.117	-0.00267055
ENSBTAG00000006965	NLRP8	3.45452	-2.32878	0.996823	-2.3362	0.0194807	1	3.35126	3.46626	-0.00259101
ENSBTAG00000021581	FHOD3	4194.97	-0.411496	0.17619	-2.33552	0.0195162	1	3750.21	4555.54	-0.00293753
ENSBTAG00000042833	ENSBTAG00000042833	27.9944	0.676238	0.289623	2.3349	0.0195489	1	29.3811	26.8969	0.00452366
ENSBTAG00000021830	ENPP1	430.363	0.564002	0.241761	2.33289	0.0196541	1	459.41	368.862	0.00401067
ENSBTAG00000010242	LAMP1	8133.27	-0.240839	0.103375	-2.32977	0.0198183	1	7470.01	8390.83	-0.00141355
ENSBTAG00000051559	ENSBTAG00000051559	89.4275	0.760819	0.326585	2.32962	0.0198264	1	97.7617	79.5265	0.00468078
ENSBTAG00000046101	ZNF470	247.403	0.275797	0.118426	2.32885	0.0198668	1	265.313	239.285	0.00170562
ENSBTAG00000009470	CLIC4	2022.65	0.202378	0.0869697	2.32699	0.0199658	1	2086.71	1899.36	0.00111354
ENSBTAG00000000902	OGT	5306.41	0.194624	0.0836408	2.3269	0.0199705	1	5563.03	5067.89	0.00105958
ENSBTAG00000019159	PVALB	15.5919	-1.00247	0.430997	-2.32593	0.020022	1	14.6357	15.5726	-0.00467059
ENSBTAG00000044073	CD248	1718.91	0.289567	0.124545	2.325	0.0200718	1	1882.48	1635.51	0.00181301
ENSBTAG00000020418	CA5B	57.474	-0.618884	0.266317	-2.32386	0.0201331	1	52.2017	58.4705	-0.0042085
ENSBTAG00000000878	RB1CC1	3495.03	0.11685	0.0503263	2.32185	0.0202409	1	3569.65	3377.9	0.000671602
ENSBTAG00000046256	TMEM132C	1697.57	0.3839	0.165352	2.32172	0.0202483	1	1778.49	1483.37	0.00262764
ENSBTAG00000014484	TMEM26	47.842	0.784995	0.338245	2.32079	0.0202981	1	50.2697	43.6603	0.00463284
ENSBTAG00000004878	CAMKV	25.7988	1.23217	0.530962	2.32064	0.020306	1	25.8836	22.896	0.00425249
ENSBTAG00000004645	ADAMTSL3	147.629	-0.386103	0.166487	-2.31912	0.0203884	1	140.537	158.509	-0.00263333
ENSBTAG00000017123	ZNF354B	458.7	0.190598	0.0822722	2.31668	0.0205213	1	488.142	450.805	0.00101485
ENSBTAG00000018513	FHL1	573.983	-0.25851	0.111617	-2.31604	0.0205559	1	520.813	580.258	-0.00152181
ENSBTAG00000011836	OMD	12.7332	-0.93874	0.405718	-2.31378	0.0206799	1	12.3391	13.1731	-0.00460908
ENSBTAG00000017480	PDE6B	5.73045	-1.7402	0.752867	-2.31143	0.0208089	1	5.50896	5.74848	-0.00321861
ENSBTAG00000012071	ASGR1	18.1685	-1.33316	0.577113	-2.31005	0.0208855	1	16.3729	18.0673	-0.00396826
ENSBTAG00000018747	PRKAA2	229.718	-0.293418	0.127032	-2.30979	0.0208996	1	208.767	230.604	-0.00179551
ENSBTAG00000045633	AGTR1	848.896	0.394353	0.170761	2.30939	0.0209222	1	929.389	783.094	0.002653
ENSBTAG00000042438	ENSBTAG00000042438	35.2973	0.691973	0.300007	2.30652	0.0210816	1	36.9443	33.3364	0.00431754
ENSBTAG00000019041	TAFA1	1.80401	-3.93214	1.70572	-2.30526	0.0211518	1	1.68938	1.75333	-0.00198712
ENSBTAG00000052606	TRIM5	419.462	0.417068	0.180927	2.30517	0.0211571	1	460.009	389.482	0.00281427
ENSBTAG00000052330	ENSBTAG00000052330	146.443	-0.342356	0.148603	-2.30384	0.0212318	1	134.519	149.523	-0.00219094
ENSBTAG00000020647	RASL11B	503.539	-0.445876	0.1936	-2.30308	0.0212742	1	446.772	534.277	-0.00302383
ENSBTAG00000025634	FMN1	478.36	0.531102	0.230627	2.30286	0.0212866	1	552.992	443.158	0.00359434
ENSBTAG00000045695	SLC6A19	67.2556	-0.868336	0.377111	-2.3026	0.0213012	1	57.4746	68.0966	-0.00452102
ENSBTAG00000013274	ENSBTAG00000013274	339.534	-0.31204	0.135533	-2.30232	0.0213172	1	306.235	345.975	-0.0019278
ENSBTAG00000039531	LCN12	7.1802	-1.20363	0.52294	-2.30167	0.021354	1	6.97249	7.27298	-0.0041494
ENSBTAG00000004094	SPARCL1	12125	0.242018	0.105208	2.30038	0.0214268	1	13011.6	11637.7	0.00135043
ENSBTAG00000002593	GDAP1L1	339.971	-0.492713	0.214436	-2.29772	0.021578	1	292.411	352.13	-0.00331972
ENSBTAG00000012482	CDCP1	70.6841	-0.777453	0.338429	-2.29724	0.0216051	1	57.8415	66.472	-0.00440815
ENSBTAG00000020281	NIN	2183.04	0.301087	0.131087	2.29684	0.0216277	1	2354.99	2047.72	0.00181699
ENSBTAG00000046026	SLC39A4	865.05	-0.395815	0.172333	-2.29681	0.0216298	1	758.184	906.412	-0.00260183
ENSBTAG00000011446	SEMA7A	1245.72	-0.319886	0.139277	-2.29677	0.0216321	1	1148.36	1327.69	-0.00197382
ENSBTAG00000054908	ENSBTAG00000054908	258.136	0.427068	0.186035	2.29563	0.021697	1	286.515	244.942	0.00284006
ENSBTAG00000006726	CCDC102B	2240.24	0.369163	0.160819	2.29551	0.0217038	1	2424.05	2046.37	0.0023793
ENSBTAG00000021535	CROT	1476.55	-0.348454	0.151807	-2.29538	0.0217115	1	1353.75	1595.48	-0.00220735
ENSBTAG00000004081	FAT3	3073.01	0.37616	0.16396	2.29422	0.0217776	1	3511.58	2914.21	0.0024307
ENSBTAG00000012414	ENSBTAG00000012414	9.60629	-1.18608	0.517213	-2.29321	0.0218362	1	9.24394	9.79508	-0.004112
ENSBTAG00000012543	EDA	109.732	0.340842	0.148685	2.29238	0.0218838	1	116.281	105.323	0.00213195
ENSBTAG00000022147	EPS8L2	519.744	-0.377054	0.164593	-2.29083	0.0219732	1	485.943	570.029	-0.00242242
ENSBTAG00000049621	ENSBTAG00000049621	1.41419	3.19654	1.39545	2.2907	0.021981	1	1.40601	1.37891	0.00198858
ENSBTAG00000020969	DCAF6	1735.24	0.15139	0.0660957	2.29046	0.0219946	1	1783.43	1660.45	0.00076078
ENSBTAG00000002199	CORIN	214.874	0.810916	0.354076	2.29023	0.022008	1	234.28	179.917	0.00438225
ENSBTAG00000017339	RUNX1T1	803.893	0.227002	0.0991684	2.28906	0.0220759	1	839.827	760.087	0.00121333
ENSBTAG00000032481	DAPL1	6.79026	-2.24191	0.980289	-2.28699	0.0221964	1	6.21709	6.63655	-0.00246852
ENSBTAG00000009412	SIAE	358.327	-0.274548	0.120068	-2.28661	0.0222184	1	332.268	370.081	-0.00156942
ENSBTAG00000037907	DSEL	4943.48	0.228027	0.0997955	2.28494	0.0223165	1	5314.79	4759.16	0.00121202
ENSBTAG00000050873	ENSBTAG00000050873	2.2451	-2.39875	1.04995	-2.28464	0.0223342	1	2.20601	2.26642	-0.00232871
ENSBTAG00000051746	ENSBTAG00000051746	7.75734	1.19221	0.522119	2.2834	0.0224067	1	7.86639	7.48052	0.00402363
ENSBTAG00000048810	ZEB2	1048.01	0.201035	0.0881217	2.28134	0.0225285	1	1090.88	994.476	0.0010219
ENSBTAG00000038112	ENSBTAG00000038112	176.712	1.24416	0.545946	2.2789	0.0226728	1	181.67	137.363	0.00389886
ENSBTAG00000005372	DLGAP1	103.707	-0.494302	0.216905	-2.27888	0.0226741	1	93.3524	106.022	-0.00321073
ENSBTAG00000040427	ENSBTAG00000040427	882.776	0.181097	0.079489	2.27827	0.0227105	1	921.381	850.376	0.000896622
ENSBTAG00000049465	STPG2	34.5509	-0.730851	0.32083	-2.278	0.0227267	1	31.8755	35.2782	-0.00416708
ENSBTAG00000001408	CNRIP1	413.705	0.289066	0.126979	2.27649	0.0228165	1	433.915	385.311	0.0016552
ENSBTAG00000047635	MRO	46.7235	-1.19772	0.526206	-2.27614	0.0228378	1	38.6435	44.7861	-0.00395799
ENSBTAG00000018921	USP19	2317.5	-0.135296	0.0594806	-2.27463	0.0229283	1	2190.31	2332.77	-0.000680848
ENSBTAG00000021606	ERCC8	320.533	0.184324	0.0810544	2.27407	0.0229617	1	332.003	308.665	0.000908895
ENSBTAG00000043978	CLVS1	3.79943	-2.04847	0.901139	-2.2732	0.023014	1	3.67029	3.79254	-0.0026066
ENSBTAG00000008612	C1R	2687.02	0.591382	0.260372	2.2713	0.0231288	1	2822.83	2205.99	0.00367808
ENSBTAG00000008511	PPP4R3C	32.0539	-0.965131	0.425049	-2.27064	0.023169	1	27.5255	30.4785	-0.00421249
ENSBTAG00000034338	C15H11orf88	6.89574	-1.49572	0.658846	-2.27021	0.0231951	1	6.5957	6.87658	-0.00338761
ENSBTAG00000002742	MSH2	2077.58	0.186411	0.0821451	2.26929	0.0232505	1	2178.15	1994.08	0.000913833
ENSBTAG00000003962	C13H20orf144	0.987932	-3.49718	1.54161	-2.26852	0.0232975	1	0.971422	0.989136	-0.00188355
ENSBTAG00000033367	DDO	129.062	-0.479851	0.21162	-2.26751	0.0233591	1	113.97	131.421	-0.00305079
ENSBTAG00000012858	NT5C2	1426.58	0.169321	0.0746805	2.26728	0.0233733	1	1480.89	1370.33	0.00081835
ENSBTAG00000014974	GRAMD2B	908.308	-0.341683	0.150756	-2.26646	0.023423	1	796.476	928.997	-0.00203882
ENSBTAG00000003532	TLE4	1592.65	-0.180202	0.0795639	-2.26487	0.0235205	1	1507.7	1639.55	-0.000872585
ENSBTAG00000046902	PABPC4L	611.409	0.224713	0.0992396	2.26435	0.0235528	1	646.517	588.157	0.00114722
ENSBTAG00000013205	IL1RAP	144.699	0.35302	0.155914	2.2642	0.0235619	1	151.161	134.861	0.00211894
ENSBTAG00000019107	GAS7	1815.7	-0.21971	0.0970945	-2.26284	0.0236454	1	1667.7	1843.86	-0.0011107
ENSBTAG00000013300	KCNMA1	50.999	-0.802573	0.35494	-2.26115	0.0237502	1	44.5687	50.8299	-0.0041289
ENSBTAG00000022922	ENSBTAG00000022922	22.4158	-0.947986	0.419282	-2.26098	0.0237606	1	20.893	23.0041	-0.00414344
ENSBTAG00000010875	MSX1	27.1548	-0.84517	0.373899	-2.26042	0.0237949	1	24.5093	26.6606	-0.00415006
ENSBTAG00000020590	FZD2	338.68	0.330123	0.146094	2.25967	0.0238419	1	374.793	328.133	0.00192376
ENSBTAG00000019782	TPI1	2330.53	0.228903	0.101352	2.25849	0.0239154	1	2450.51	2192.66	0.00116415
ENSBTAG00000031165	TRPM7	2556.75	0.176748	0.0782952	2.25746	0.0239797	1	2693.55	2474.24	0.000843902
ENSBTAG00000011888	CCDC24	43.5737	-0.536773	0.237807	-2.25718	0.0239967	1	41.28	45.2457	-0.00331897
ENSBTAG00000001041	ENSBTAG00000001041	2751.6	-0.637022	0.282221	-2.25718	0.023997	1	2035.4	2795.41	-0.00375306
ENSBTAG00000005574	CLU	49808.5	-0.377859	0.167408	-2.25711	0.024001	1	43708.6	52744.2	-0.00228067
ENSBTAG00000013982	UACA	3749.52	0.226371	0.100297	2.257	0.0240079	1	3992.58	3591.5	0.00114411
ENSBTAG00000043260	SNORD88C	16.8323	-0.861574	0.381753	-2.25689	0.0240151	1	16.0116	17.1221	-0.00412614
ENSBTAG00000018397	HHLA2	241.754	0.413686	0.183324	2.25659	0.0240337	1	257.023	221.025	0.00254233
ENSBTAG00000050271	ENSBTAG00000050271	35.1957	0.668915	0.296442	2.25648	0.0240407	1	37.6834	33.8448	0.00384788
ENSBTAG00000007948	SORCS1	69.7105	-0.53984	0.23946	-2.25441	0.0241705	1	62.4898	69.7181	-0.00331724
ENSBTAG00000017051	ACP6	132.231	-0.340494	0.151088	-2.25362	0.02422	1	122.991	135.876	-0.00198236
ENSBTAG00000016149	C9	2.43684	-3.25871	1.44677	-2.25241	0.0242966	1	2.35728	2.41245	-0.0018683
ENSBTAG00000043976	RNFT2	274.954	-0.246113	0.109293	-2.25186	0.0243314	1	257.85	282.424	-0.0012695
ENSBTAG00000053822	ENSBTAG00000053822	4.07996	-2.15565	0.95745	-2.25145	0.0243571	1	3.90303	4.02082	-0.00240789
ENSBTAG00000035370	TBPL1	528.675	0.206083	0.0915913	2.25003	0.0244469	1	559.328	511.858	0.0010009
ENSBTAG00000037644	HBB	16.3194	-1.81117	0.805465	-2.2486	0.0245378	1	14.0004	16.5216	-0.00278286
ENSBTAG00000007833	PIAS2	1738.59	-0.106116	0.0472149	-2.2475	0.0246078	1	1681.12	1764.94	-0.000593766
ENSBTAG00000007887	GRIN2A	32.091	-0.83324	0.371117	-2.24522	0.024754	1	28.7298	31.5663	-0.00402239
ENSBTAG00000000642	INTS1	3205.26	-0.122483	0.0545534	-2.24519	0.0247562	1	3098.93	3282.62	-0.000618309
ENSBTAG00000018661	TMC6	2118.26	-0.380985	0.169745	-2.24445	0.0248032	1	1920.04	2310.78	-0.00225096
ENSBTAG00000049198	ENSBTAG00000049198	3.47974	2.64324	1.17892	2.24209	0.0249554	1	3.38942	3.2374	0.00203476
ENSBTAG00000019961	ATP4B	523.434	-0.69642	0.310618	-2.24205	0.0249583	1	424.999	577.279	-0.00381114
ENSBTAG00000036415	bta-mir-496	23.448	0.837227	0.3736	2.24097	0.025028	1	24.6525	22.3543	0.00399095
ENSBTAG00000002746	OSTF1	752.296	0.225587	0.10068	2.24063	0.02505	1	768.128	695.563	0.00110777
ENSBTAG00000010001	RHOT1	1489.17	0.166974	0.0745292	2.24039	0.0250659	1	1589.26	1470.44	0.000773712
ENSBTAG00000025258	ENSBTAG00000025258	1992.6	1.1886	0.530613	2.24005	0.0250878	1	2081.26	1366.08	0.00370648
ENSBTAG00000051596	ENSBTAG00000051596	59.944	0.581401	0.259714	2.23862	0.0251809	1	63.4541	56.363	0.00341068
ENSBTAG00000019421	DACT1	1038.05	0.264662	0.118256	2.23804	0.0252184	1	1103.64	981.3	0.00136922
ENSBTAG00000013961	MYSM1	1875.72	0.159911	0.0714621	2.2377	0.0252406	1	1964.11	1821.94	0.000738619
ENSBTAG00000009602	TMEM120B	397.171	-0.21259	0.0950257	-2.23719	0.0252742	1	376.717	409.219	-0.00101943
ENSBTAG00000003422	SNX5	2072.8	0.142269	0.0636254	2.23604	0.0253491	1	2099.27	1963.47	0.000667554
ENSBTAG00000003092	ANAPC5	850.379	0.171982	0.0769259	2.23569	0.0253722	1	895.171	829.611	0.000791955
ENSBTAG00000015166	PNLDC1	240.495	0.549267	0.245877	2.23391	0.0254892	1	254.535	208.888	0.00323555
ENSBTAG00000050196	ENSBTAG00000050196	284.437	0.482658	0.216092	2.23358	0.025511	1	310.153	257.201	0.00287736
ENSBTAG00000047992	C19H17orf107	13.741	-0.980034	0.439022	-2.23231	0.0255944	1	13.1027	13.9636	-0.0038976
ENSBTAG00000037508	EBF1	1027.64	0.283216	0.127011	2.22985	0.0257576	1	1135.24	992.502	0.00148139
ENSBTAG00000014521	UGDH	1148.27	0.225845	0.101296	2.22957	0.0257762	1	1200.74	1082.73	0.00108906
ENSBTAG00000000394	BACE2	321.525	0.269498	0.120908	2.22895	0.025817	1	340.075	306.429	0.00138172
ENSBTAG00000003388	DPM2	186.756	-0.258242	0.115868	-2.22875	0.0258304	1	179.895	195.884	-0.00130285
ENSBTAG00000054250	ENSBTAG00000054250	115.086	-0.528573	0.237294	-2.2275	0.0259137	1	105.21	121.954	-0.00309512
ENSBTAG00000010144	MTERF2	81.575	-0.347793	0.156151	-2.22729	0.025928	1	78.8979	86.0183	-0.00194321
ENSBTAG00000050556	ENSBTAG00000050556	10.713	-1.31069	0.58868	-2.22648	0.0259819	1	10.1635	10.8923	-0.00342304
ENSBTAG00000005017	ZNF169	61.7521	0.506882	0.227858	2.22455	0.0261118	1	62.4941	56.4895	0.00296462
ENSBTAG00000004603	PHC2	1584.03	-0.191687	0.0862342	-2.22287	0.0262249	1	1508.79	1647.92	-0.000876472
ENSBTAG00000007275	TREM2	21.9403	-1.23039	0.55386	-2.22148	0.0263185	1	19.6863	21.8378	-0.00351583
ENSBTAG00000015986	NDE1	901.844	0.265885	0.119724	2.22081	0.0263639	1	981.685	872.693	0.00133748
ENSBTAG00000019869	DGCR8	1965	0.168629	0.0759609	2.21995	0.0264224	1	2056.56	1902.66	0.000757456
ENSBTAG00000014138	MTM1	471.139	0.296022	0.133368	2.21959	0.0264465	1	523.259	461.062	0.00154569
ENSBTAG00000038489	DCDC2C	8.63619	-1.15823	0.522648	-2.21607	0.0266864	1	8.25709	8.56853	-0.00358404
ENSBTAG00000049151	ENSBTAG00000049151	9.12434	-1.29325	0.583635	-2.21586	0.026701	1	8.73887	9.2227	-0.00338307
ENSBTAG00000003378	ACAP2	630.569	0.178416	0.0805209	2.21577	0.026707	1	654.375	606.004	0.000798775
ENSBTAG00000030864	FAM228B	34.0242	-0.629119	0.283946	-2.21563	0.0267169	1	31.7792	34.5142	-0.00343839
ENSBTAG00000013477	GCHFR	108.59	0.424404	0.191583	2.21524	0.0267433	1	117.243	104.278	0.00242526
ENSBTAG00000046111	ZNF444	458.4	-0.292189	0.131913	-2.21501	0.0267594	1	427.987	481.996	-0.00150641
ENSBTAG00000031825	ENSBTAG00000031825	4.75147	1.87897	0.848296	2.21499	0.0267606	1	4.78364	4.55221	0.00254713
ENSBTAG00000004863	RIC3	198.674	-0.341591	0.15427	-2.21425	0.0268117	1	176.689	198.753	-0.00185438
ENSBTAG00000049393	ENSBTAG00000049393	90.2389	0.483965	0.218572	2.21421	0.0268142	1	94.0979	83.652	0.0027824
ENSBTAG00000013616	AP4E1	1076.43	0.197411	0.0891571	2.21419	0.0268156	1	1130.85	1033.12	0.000895364
ENSBTAG00000049048	ENSBTAG00000049048	28.8991	-0.74773	0.337783	-2.21364	0.0268535	1	26.6908	28.9669	-0.00370086
ENSBTAG00000016471	PDPR	2089.54	-0.189163	0.0854624	-2.2134	0.02687	1	1978.24	2163.07	-0.000850109
ENSBTAG00000012615	ZEB2	3884.39	0.190162	0.0859411	2.2127	0.0269181	1	4051.11	3698.39	0.000854404
ENSBTAG00000009387	MYOM2	71.147	-0.945431	0.427293	-2.2126	0.026925	1	56.7364	68.8142	-0.00377184
ENSBTAG00000054696	ENSBTAG00000054696	350.432	0.215589	0.0975344	2.21038	0.0270785	1	372.127	341.427	0.000993182
ENSBTAG00000016817	SNRNP40	759.326	0.140259	0.0634974	2.2089	0.0271817	1	787.899	741.023	0.000635847
ENSBTAG00000031548	ENSBTAG00000031548	1516.06	0.438667	0.198728	2.20737	0.0272881	1	1662.07	1340.73	0.00248028
ENSBTAG00000040357	ENSBTAG00000040357	1.29506	-3.98845	1.80721	-2.20696	0.0273167	1	1.25593	1.28799	-0.0017233
ENSBTAG00000002678	MED18	206.727	-0.272074	0.123285	-2.20686	0.0273235	1	195.645	214.836	-0.00134758
ENSBTAG00000048802	ENSBTAG00000048802	20.8281	-1.06456	0.482522	-2.20624	0.0273672	1	19.055	20.8401	-0.00363179
ENSBTAG00000001120	CORO6	325.8	-0.438985	0.198977	-2.20621	0.0273693	1	286.894	340.439	-0.00247698
ENSBTAG00000043354	SNORD113-9	39.1993	0.591181	0.268057	2.20543	0.0274238	1	41.1059	37.3501	0.00323983
ENSBTAG00000005359	TGFB2	739.787	0.258426	0.117235	2.20435	0.0274996	1	800.802	716.561	0.00125095
ENSBTAG00000004034	SESN3	2483.54	0.189939	0.0863039	2.20082	0.027749	1	2586.62	2366.58	0.000837427
ENSBTAG00000031069	SNX24	251.151	-0.281801	0.128046	-2.20078	0.0277517	1	240.144	266.525	-0.00139904
ENSBTAG00000012090	GGTA1	829.44	0.225073	0.102281	2.20054	0.0277688	1	873.113	788.917	0.00103329
ENSBTAG00000046037	SLC25A5	620.267	0.177688	0.0807632	2.20011	0.0277993	1	654.01	603.898	0.000776257
ENSBTAG00000009242	ZNF638	9290.96	0.118408	0.0538316	2.19961	0.0278348	1	9617.12	9075.44	0.000574598
ENSBTAG00000019051	NAT14	221.337	-0.342736	0.155962	-2.19756	0.0279808	1	207.393	234.079	-0.00180814
ENSBTAG00000003444	SYDE2	242.035	-0.399689	0.18197	-2.19645	0.0280595	1	220.294	254.78	-0.00218612
ENSBTAG00000040078	FLVCR2	1344.26	-0.409075	0.186381	-2.19483	0.0281757	1	1162.67	1417.83	-0.00224006
ENSBTAG00000042124	ENSBTAG00000042124	4.762	-1.51579	0.6907	-2.19457	0.0281944	1	4.61331	4.81042	-0.0029242
ENSBTAG00000002336	RCOR1	784.527	0.16376	0.0746568	2.19351	0.0282705	1	806.99	750.87	0.000707201
ENSBTAG00000054127	ENSBTAG00000054127	164.877	-0.400602	0.182683	-2.19287	0.0283165	1	152.974	173.948	-0.00217796
ENSBTAG00000020600	RHOD	34.4617	-0.649028	0.295973	-2.19286	0.0283175	1	32.1033	35.0662	-0.00335138
ENSBTAG00000008777	ATP4A	5.91089	-1.47383	0.672344	-2.19207	0.0283744	1	5.68861	5.98027	-0.00297158
ENSBTAG00000011204	NINJ1	304.724	-0.345709	0.157712	-2.19204	0.0283769	1	279.527	318.122	-0.00181078
ENSBTAG00000016030	HOXD10	71.0947	0.971432	0.443207	2.19182	0.0283924	1	77.3295	62.3061	0.00361087
ENSBTAG00000011524	XRN1	1866.32	0.16094	0.0734368	2.19154	0.0284126	1	1966.98	1823.3	0.000693691
ENSBTAG00000043550	CYTB	27476.8	-0.38223	0.174426	-2.19136	0.028426	1	26134.8	31353.9	-0.00205265
ENSBTAG00000002704	POMT2	746.05	-0.242088	0.110533	-2.19019	0.0285107	1	703.791	782.498	-0.00111858
ENSBTAG00000017260	PDE3A	394.35	0.293666	0.134096	2.18996	0.0285271	1	428.54	377.396	0.00145245
ENSBTAG00000013042	EXOC5	2067.49	0.15867	0.0724621	2.1897	0.0285463	1	2154.86	1997.81	0.00068287
ENSBTAG00000019031	PLPPR4	259.044	-0.595922	0.27217	-2.18952	0.0285592	1	225.462	285.695	-0.00316142
ENSBTAG00000011224	CITED2	2061.58	0.292594	0.133646	2.18933	0.0285728	1	2189.01	1905	0.00144372
ENSBTAG00000043556	COX2	28624.4	-0.276355	0.126245	-2.18904	0.0285938	1	27293.2	31165.9	-0.00133534
ENSBTAG00000007520	MAPRE2	1700.85	0.203234	0.0928894	2.18792	0.0286756	1	1804.2	1638.61	0.000889578
ENSBTAG00000045580	ENSBTAG00000045580	14.6636	-3.18334	1.45511	-2.1877	0.0286914	1	10.9841	12.7588	-0.00171419
ENSBTAG00000011623	VMP1	634.825	0.138169	0.0631614	2.18755	0.0287021	1	669.287	629.631	0.000611031
ENSBTAG00000020956	MPPED2	404.242	-0.375283	0.171658	-2.18623	0.028799	1	369.805	429.869	-0.00198859
ENSBTAG00000003329	FST	59.4523	-0.805193	0.368358	-2.1859	0.0288231	1	51.6084	59.4757	-0.00356967
ENSBTAG00000039855	SUMF1	1727.63	-0.269307	0.123206	-2.18583	0.0288277	1	1587.41	1807.97	-0.00128228
ENSBTAG00000008216	RRM2	399.879	0.255953	0.117193	2.18402	0.0289605	1	428.467	385.593	0.00119326
ENSBTAG00000008142	IFIH1	764.821	0.362166	0.165918	2.1828	0.0290507	1	811.621	695.213	0.0018906
ENSBTAG00000019665	IL1RN	14.4929	-0.853748	0.391132	-2.18276	0.0290533	1	13.9228	14.783	-0.00357206
ENSBTAG00000026004	CNTNAP4	148.553	-0.57118	0.261745	-2.1822	0.0290946	1	131.521	156.585	-0.00302586
ENSBTAG00000014124	MLLT3	346.397	0.408869	0.187389	2.18192	0.0291152	1	364.055	312.911	0.00218736
ENSBTAG00000048514	ENSBTAG00000048514	31.7063	-0.957868	0.439041	-2.18173	0.0291296	1	28.9098	32.8107	-0.00354956
ENSBTAG00000002209	JPT2	1913.71	0.141991	0.0651351	2.17994	0.0292618	1	1983.29	1852.26	0.000615883
ENSBTAG00000016996	C5H12orf54	2.41545	-2.66168	1.22137	-2.17926	0.029312	1	2.38084	2.45902	-0.00184464
ENSBTAG00000003992	LHX4	13.9484	-1.22308	0.561301	-2.179	0.0293314	1	12.9777	13.9604	-0.00325784
ENSBTAG00000038843	NKG2C	8.06291	-2.62287	1.2047	-2.1772	0.0294659	1	6.88387	7.58906	-0.00185581
ENSBTAG00000009881	ENTPD6	833.881	0.276673	0.127109	2.17666	0.0295062	1	894.187	790.59	0.00130968
ENSBTAG00000003265	ADD3	3127.77	0.19957	0.0917827	2.17437	0.0296771	1	3299.83	2998.68	0.000851783
ENSBTAG00000047956	NAGLU	834.643	-0.312875	0.143918	-2.17399	0.029706	1	781.699	894.433	-0.00153886
ENSBTAG00000000731	WFIKKN2	570.909	-0.510901	0.235124	-2.1729	0.0297882	1	501.954	628.586	-0.00271305
ENSBTAG00000019417	ARMCX2	1029.32	0.288338	0.132832	2.17069	0.0299543	1	1124.78	985.053	0.00137113
ENSBTAG00000007129	MRVI1	727.89	0.38615	0.177919	2.17037	0.0299788	1	800.376	667.763	0.00200224
ENSBTAG00000012149	HOXC8	51.006	0.700889	0.322969	2.17014	0.0299959	1	53.9025	47.07	0.00332968
ENSBTAG00000046796	ENSBTAG00000046796	8.54087	-1.31989	0.608299	-2.1698	0.0300219	1	8.1906	8.66279	-0.00307067
ENSBTAG00000033267	LIN9	266.424	0.24272	0.111878	2.16951	0.0300442	1	280.297	256.506	0.00108488
ENSBTAG00000014011	TMOD2	33.5439	-0.615315	0.283695	-2.16893	0.0300882	1	31.7077	34.4416	-0.00310609
ENSBTAG00000019059	ATG16L2	420.878	0.238594	0.110088	2.1673	0.0302119	1	450.17	408.541	0.00105667
ENSBTAG00000031261	REPS2	156.382	-0.369376	0.170441	-2.16718	0.0302209	1	144.002	161.877	-0.00188539
ENSBTAG00000006005	MPND	370.101	-0.287026	0.132497	-2.16629	0.0302892	1	343.717	384.938	-0.0013526
ENSBTAG00000004776	DUSP23	51.9955	-0.431815	0.199576	-2.16366	0.0304904	1	49.7519	54.0441	-0.00225226
ENSBTAG00000055034	C5orf49	102.203	-0.431212	0.199423	-2.1623	0.0305953	1	89.1958	99.5896	-0.00224332
ENSBTAG00000044645	ENSBTAG00000044645	12.7758	1.28701	0.595423	2.16151	0.0306559	1	12.7135	11.7399	0.00306954
ENSBTAG00000009121	STAG2	4515.05	0.154388	0.0714911	2.15953	0.0308088	1	4681.16	4340.84	0.000638345
ENSBTAG00000016878	WDR59	524.368	-0.235925	0.109268	-2.15914	0.0308395	1	488.466	540.011	-0.0010274
ENSBTAG00000021550	MAMDC4	51.4513	-0.558466	0.258687	-2.15885	0.0308621	1	48.093	53.1542	-0.00284891
ENSBTAG00000014471	PALM2	4290.81	0.265343	0.122913	2.15879	0.0308666	1	4692.41	4140.15	0.00120125
ENSBTAG00000018563	SFRP2	408.83	0.679093	0.314671	2.1581	0.0309197	1	479.509	358.575	0.00321114
ENSBTAG00000016429	TMEM205	170.835	-0.43608	0.202087	-2.15788	0.0309368	1	143.026	164.213	-0.00225335
ENSBTAG00000053922	ENSBTAG00000053922	354.236	0.194045	0.0900011	2.15603	0.0310811	1	365.322	338.349	0.000800849
ENSBTAG00000045523	ENSBTAG00000045523	25.3728	-0.596494	0.276842	-2.15464	0.03119	1	24.2354	25.8507	-0.00296468
ENSBTAG00000020465	FERMT1	539.901	-0.354029	0.164398	-2.15348	0.0312806	1	492.978	574.527	-0.00174531
ENSBTAG00000003632	CYP39A1	133.588	-0.316842	0.147149	-2.15321	0.031302	1	124.432	136.79	-0.00151026
ENSBTAG00000005212	C1H3orf70	452.472	0.221984	0.103097	2.15316	0.0313063	1	474.745	432.363	0.000940234
ENSBTAG00000002936	PRRX2	15.5876	-0.957011	0.444595	-2.15255	0.0313543	1	14.6761	15.6567	-0.00335981
ENSBTAG00000001075	CALB2	34.5346	0.971971	0.451548	2.15253	0.0313557	1	35.7076	31.2921	0.00335214
ENSBTAG00000005847	ROCK2	3615.39	0.188096	0.0874177	2.15169	0.031422	1	3791.92	3459.53	0.000767668
ENSBTAG00000009336	LXN	366.38	0.311547	0.144798	2.15159	0.0314294	1	390.883	346.269	0.0014728
ENSBTAG00000051724	ENSBTAG00000051724	189.645	-0.453697	0.211082	-2.14939	0.0316033	1	174.623	204.962	-0.00231552
ENSBTAG00000004037	JUN	1998.46	-0.390149	0.181527	-2.14926	0.0316138	1	1816.76	2142.57	-0.00195338
ENSBTAG00000017514	CCND1	654.058	0.416576	0.193854	2.14891	0.0316413	1	730.441	603.456	0.00210747
ENSBTAG00000051079	TMSB4	10.4868	1.35168	0.629053	2.14876	0.0316534	1	10.4435	9.80399	0.00291373
ENSBTAG00000047652	RBMXL2	73.8954	-0.733955	0.341865	-2.14692	0.0318	1	62.0012	72.6193	-0.00324198
ENSBTAG00000046199	NRXN1	20.4765	1.10917	0.516694	2.14666	0.03182	1	20.8218	18.7555	0.00320265
ENSBTAG00000002302	CD59	960.546	-0.337889	0.157402	-2.14666	0.0318204	1	863.342	995.211	-0.00162477
ENSBTAG00000001862	PPP2R2B	177.195	-0.481197	0.224241	-2.1459	0.0318813	1	158.562	184.69	-0.00244216
ENSBTAG00000020762	HUNK	316.132	0.255004	0.118854	2.14552	0.0319114	1	340.825	307.264	0.00111424
ENSBTAG00000019708	ACSL6	737.124	-0.358294	0.167043	-2.14493	0.0319588	1	656.309	765.95	-0.00174596
ENSBTAG00000010096	SLC5A2	88.3102	-0.557246	0.259893	-2.14414	0.0320218	1	78.639	89.5962	-0.00276862
ENSBTAG00000045113	U6	12.534	-0.945511	0.441078	-2.14364	0.032062	1	11.9835	12.6838	-0.00330914
ENSBTAG00000013107	SHANK1	738.039	-0.354381	0.165358	-2.14312	0.0321036	1	674.888	794.217	-0.00171657
ENSBTAG00000008192	PLPPR2	113.705	-0.436844	0.20385	-2.14297	0.0321154	1	105.034	118.681	-0.00219866
ENSBTAG00000002796	KLHL3	242.439	0.354235	0.16535	2.14233	0.0321671	1	254.29	224.797	0.00171334
ENSBTAG00000020194	FGF13	125.555	0.325002	0.151718	2.14215	0.0321817	1	132.686	120.61	0.00153265
ENSBTAG00000020852	SLC16A11	24.0337	-0.767423	0.358463	-2.14087	0.0322844	1	22.64	24.5005	-0.00324674
ENSBTAG00000006886	FAM117A	1032.25	0.226037	0.105602	2.14046	0.0323174	1	1074.27	966.578	0.000943119
ENSBTAG00000048013	ENSBTAG00000048013	0.970384	3.69112	1.72448	2.14043	0.0323202	1	0.956814	0.938092	0.00156152
ENSBTAG00000000238	PSD2	58.2442	-0.472206	0.220616	-2.1404	0.0323225	1	54.8484	60.4469	-0.00237372
ENSBTAG00000016505	TMC7	173.019	-0.546996	0.25559	-2.14013	0.032344	1	151.691	181.416	-0.00270871
ENSBTAG00000007583	KRT14	8.90381	-1.45421	0.679569	-2.13989	0.0323634	1	8.32485	8.71556	-0.00273468
ENSBTAG00000007184	NUDT7	486.162	-0.236655	0.11062	-2.13934	0.0324081	1	462.466	510.444	-0.000999246
ENSBTAG00000051496	ENSBTAG00000051496	72.5245	0.728633	0.340646	2.13897	0.0324378	1	73.311	62.9718	0.00318671
ENSBTAG00000009059	PITX2	22.562	-1.19753	0.559883	-2.1389	0.0324437	1	20.0962	22.1685	-0.00305788
ENSBTAG00000015829	ENPP5	278.473	-0.397035	0.185632	-2.13883	0.0324493	1	251.053	292.169	-0.00195845
ENSBTAG00000016836	PDK1	1410.82	0.199806	0.0934265	2.13864	0.0324647	1	1472.97	1344.2	0.000807025
ENSBTAG00000053372	TOP3B	878.601	-0.146856	0.0686824	-2.13819	0.0325013	1	837.298	893.975	-0.000595493
ENSBTAG00000000560	ENSBTAG00000000560	166.788	-0.805056	0.376579	-2.13782	0.0325317	1	144.099	176.712	-0.00326015
ENSBTAG00000002721	TUT4	2682.41	0.13627	0.0637818	2.13651	0.0326382	1	2789.27	2615.03	0.000565162
ENSBTAG00000009539	ENSBTAG00000009539	2.20813	-2.82602	1.32308	-2.13594	0.0326839	1	2.15129	2.187	-0.0016749
ENSBTAG00000005102	PHTF2	1113.02	0.192672	0.0902302	2.13534	0.0327334	1	1161.5	1062.96	0.000769607
ENSBTAG00000012180	BMF	502.159	0.326233	0.152833	2.13457	0.0327962	1	535.55	465.688	0.00152063
ENSBTAG00000051446	ENSBTAG00000051446	1.08013	-3.65493	1.71266	-2.13406	0.0328377	1	1.05918	1.0806	-0.00154834
ENSBTAG00000046755	ENSBTAG00000046755	393.873	0.328296	0.153854	2.13381	0.0328582	1	400.848	352.963	0.00153125
ENSBTAG00000016609	DQX1	26.9829	-0.708619	0.332098	-2.13376	0.0328621	1	25.4568	27.6766	-0.00312459
ENSBTAG00000012558	ADAMTS12	1389.1	0.338229	0.15854	2.1334	0.0328918	1	1530.55	1308.96	0.00159054
ENSBTAG00000053272	ENSBTAG00000053272	104.373	-0.431886	0.202696	-2.13071	0.0331134	1	99.1103	111.278	-0.00212503
ENSBTAG00000052084	ENSBTAG00000052084	4.95175	-1.38413	0.649741	-2.13028	0.0331487	1	4.82605	5.03834	-0.00277783
ENSBTAG00000018524	AMHR2	1110.53	-0.474416	0.222758	-2.12973	0.0331936	1	983.391	1234.77	-0.00233994
ENSBTAG00000032623	KCNG3	235.021	-0.547555	0.257102	-2.12972	0.0331945	1	210.543	250.96	-0.00266033
ENSBTAG00000006409	LRRC34	100.249	0.362534	0.170326	2.12847	0.0332985	1	107.169	96.7434	0.00172254
ENSBTAG00000023064	CCDC187	66.9338	-0.539846	0.253744	-2.12752	0.033377	1	63.3419	71.4798	-0.00261967
ENSBTAG00000021933	ALOX12	8.2972	1.34509	0.63224	2.12749	0.033379	1	8.4607	7.96701	0.00281363
ENSBTAG00000020125	RBFOX2	3037.89	0.208583	0.0980534	2.12724	0.0334	1	3191.59	2890.53	0.000835161
ENSBTAG00000024426	PPP1R9A	2534.11	-0.21495	0.101088	-2.12637	0.0334721	1	2373.69	2618.18	-0.000865577
ENSBTAG00000015060	GBP5	398.922	0.728281	0.342556	2.12602	0.0335018	1	423.732	312.206	0.00311064
ENSBTAG00000009469	SREK1IP1	258.007	0.208996	0.0983753	2.12448	0.0336304	1	266.547	246.643	0.000833621
ENSBTAG00000019262	TOP2A	2011.71	0.2002	0.0942869	2.12331	0.0337281	1	2155.53	1958.63	0.000790185
ENSBTAG00000045808	IL17REL	1.23119	-2.91266	1.37218	-2.12265	0.0337828	1	1.20878	1.23068	-0.00161945
ENSBTAG00000016720	RAB1A	2945.36	0.11753	0.0553734	2.12249	0.0337964	1	3026.89	2858.47	0.000519759
ENSBTAG00000049865	ENSBTAG00000049865	6.87146	1.33109	0.627345	2.12179	0.0338556	1	6.94332	6.60158	0.00280271
ENSBTAG00000008800	XKR8	130.574	-0.335324	0.158097	-2.12101	0.0339214	1	121.515	133.892	-0.00154032
ENSBTAG00000014685	HPRT1	996.325	0.241931	0.1141	2.12033	0.033978	1	1093.28	978.614	0.000997871
ENSBTAG00000010070	GSDMA	16.6052	-0.969652	0.457428	-2.11979	0.0340236	1	15.7726	17.1473	-0.00315539
ENSBTAG00000015288	BEST4	2.17857	-2.80022	1.32145	-2.11904	0.0340869	1	2.13788	2.17297	-0.00164274
ENSBTAG00000025762	CNP	1993	0.27343	0.129116	2.11772	0.034199	1	2149.25	1900.54	0.00116925
ENSBTAG00000019419	NDUFS7	523.135	-0.22504	0.106319	-2.11665	0.0342894	1	499.741	551.228	-0.000903347
ENSBTAG00000017964	LRRC51	38.0913	-0.540603	0.255483	-2.116	0.0343447	1	36.382	39.5562	-0.00256902
ENSBTAG00000005798	TRIM50	130.078	-0.543072	0.25671	-2.11551	0.0343868	1	115.042	135.937	-0.00257622
ENSBTAG00000011734	ANKRD1	55.2322	1.16261	0.549838	2.11446	0.034476	1	60.5224	47.1756	0.00296391
ENSBTAG00000044977	ENSBTAG00000044977	16.9572	0.978735	0.46292	2.11426	0.0344927	1	17.6166	16.1166	0.00311881
ENSBTAG00000002922	GAB2	2013.98	-0.24112	0.114114	-2.11297	0.0346034	1	1827.47	2049.17	-0.000981969
ENSBTAG00000018456	ZNF7	663.242	0.165658	0.0784643	2.11126	0.0347503	1	696.458	647.837	0.0006343
ENSBTAG00000009747	RNFT1	673.068	0.179591	0.0850841	2.11074	0.0347943	1	712.499	657.912	0.000686721
ENSBTAG00000011659	PIGZ	25.9465	-0.811988	0.38484	-2.10994	0.0348636	1	24.12	26.36	-0.00310022
ENSBTAG00000015636	SHFL	285.621	0.253785	0.120402	2.10781	0.0350473	1	294.825	267.859	0.00104192
ENSBTAG00000044291	7SK	30.777	0.585751	0.277979	2.10717	0.0351024	1	31.4844	29.2142	0.00268584
ENSBTAG00000045625	NTN3	10.1426	-1.23934	0.58823	-2.1069	0.0351261	1	9.59623	10.2294	-0.00283836
ENSBTAG00000015681	RGR	9.49677	-1.4292	0.67884	-2.10536	0.0352599	1	8.89363	9.48984	-0.00260472
ENSBTAG00000006811	EPHA3	111.049	0.526186	0.249968	2.10502	0.0352899	1	126.318	107.293	0.00246338
ENSBTAG00000016217	RBM43	925.032	0.219185	0.104257	2.10236	0.0355214	1	977.871	885.965	0.000854644
ENSBTAG00000016107	PCYT1B	468.616	-0.39748	0.189065	-2.10235	0.0355227	1	415.717	489.858	-0.0018415
ENSBTAG00000003435	FAM189A1	72.2331	-0.63264	0.300932	-2.10227	0.0355298	1	65.5317	75.1612	-0.00279448
ENSBTAG00000014596	EFHD1	827.056	-0.5073	0.241317	-2.10222	0.0355343	1	690.464	859.664	-0.0023743
ENSBTAG00000039834	ENSBTAG00000039834	8.66208	-1.12504	0.535272	-2.10181	0.03557	1	8.2756	8.58343	-0.00293506
ENSBTAG00000006366	NFATC4	706.431	0.295575	0.140636	2.10171	0.0355789	1	773.108	673.109	0.001264
ENSBTAG00000047179	ENSBTAG00000047179	9.07072	-1.36806	0.651143	-2.10101	0.0356401	1	8.67551	9.18504	-0.00265768
ENSBTAG00000013263	HOXA1	3.09709	-1.93871	0.923307	-2.09974	0.0357516	1	3.01701	3.10882	-0.00205782
ENSBTAG00000021302	CHAD	20.1949	-0.735399	0.35038	-2.09886	0.0358292	1	19.2475	20.5216	-0.00296886
ENSBTAG00000019472	NR3C1	2598.5	0.184123	0.0877517	2.09823	0.0358848	1	2738.37	2509.22	0.000692365
ENSBTAG00000004578	LGI3	43.4238	-0.682253	0.325302	-2.09729	0.0359678	1	39.1089	43.4211	-0.00287722
ENSBTAG00000053847	bta-mir-2482	4.38436	1.52812	0.728919	2.09642	0.036045	1	4.3873	4.2581	0.00245081
ENSBTAG00000014001	MAP1A	4205.97	0.247487	0.118054	2.09639	0.0360473	1	4434.63	3934.5	0.000989908
ENSBTAG00000010129	SLITRK5	84.9887	0.73392	0.350122	2.09618	0.036066	1	90.8764	74.4135	0.00295252
ENSBTAG00000008687	PCSK2	26.5498	-1.24367	0.593352	-2.09601	0.0360813	1	23.7363	27.1008	-0.00277886
ENSBTAG00000042663	SNORA73	5.43264	1.42006	0.677552	2.09586	0.0360945	1	5.42893	5.21452	0.00257287
ENSBTAG00000031654	KCND3	494.039	0.362958	0.173183	2.0958	0.0360997	1	535.577	459.27	0.00163224
ENSBTAG00000001182	SEPTIN7	4957.49	0.156329	0.0745922	2.09579	0.0361009	1	5176.36	4796.87	0.000589749
ENSBTAG00000054745	ENSBTAG00000054745	98596.5	0.301104	0.143697	2.09542	0.036134	1	105407	91226.1	0.00128225
ENSBTAG00000052532	ENSBTAG00000052532	219.474	-0.250721	0.11977	-2.09336	0.0363172	1	210.941	230.209	-0.00100216
ENSBTAG00000002086	PRPF4B	3754.98	0.118565	0.0566391	2.09333	0.0363195	1	3889.46	3674.18	0.00050246
ENSBTAG00000040106	CHADL	184.358	-0.563716	0.269382	-2.09263	0.0363826	1	154.065	185.681	-0.00254587
ENSBTAG00000009836	CHGA	10408	-0.628714	0.300546	-2.09191	0.0364466	1	7880.01	11134.3	-0.0027331
ENSBTAG00000001942	SNX27	1937.49	0.145006	0.0693651	2.09048	0.036575	1	1982.28	1852.33	0.000552937
ENSBTAG00000010397	B3GNT5	219.528	0.361534	0.17296	2.09028	0.036593	1	235.964	207.226	0.00160936
ENSBTAG00000020467	HRH4	2.57854	2.21895	1.0618	2.0898	0.0366359	1	2.59534	2.50625	0.00182818
ENSBTAG00000051638	C8orf88	45.2022	-0.430847	0.20619	-2.08956	0.0366575	1	43.0571	46.2965	-0.00197358
ENSBTAG00000038168	SLITRK1	922.569	0.373435	0.17874	2.08926	0.0366843	1	1092.74	920.448	0.00167185
ENSBTAG00000015551	ENSBTAG00000015551	58.8987	-0.436938	0.209153	-2.08908	0.0367007	1	55.0782	59.9566	-0.00200213
ENSBTAG00000006896	ABCA9	1246.57	0.293277	0.140388	2.08904	0.0367037	1	1345.55	1183.22	0.00122554
ENSBTAG00000014081	NBAS	2653.47	-0.109903	0.0526178	-2.08871	0.0367338	1	2552.11	2686.94	-0.000491551
ENSBTAG00000030366	RBM22	1271.42	0.16282	0.0779686	2.08827	0.0367731	1	1326.67	1230.79	0.000604418
ENSBTAG00000022829	ENSBTAG00000022829	7.92073	-1.30312	0.624049	-2.08816	0.0367834	1	7.58057	7.95987	-0.0026734
ENSBTAG00000054441	ENSBTAG00000054441	194.166	-0.420095	0.201224	-2.0877	0.0368252	1	179.328	206.285	-0.00191329
ENSBTAG00000044027	ITGBL1	9.35894	-1.14312	0.547639	-2.08736	0.0368561	1	8.99629	9.49861	-0.00284218
ENSBTAG00000053347	ENSBTAG00000053347	30.1565	0.900205	0.43129	2.08724	0.0368665	1	31.832	28.0185	0.0029923
ENSBTAG00000008548	FAM98A	2389.95	-0.242171	0.116038	-2.08699	0.0368894	1	2169.48	2431.24	-0.000948135
ENSBTAG00000053994	ENSBTAG00000053994	2.09069	-2.69182	1.2902	-2.08636	0.0369458	1	2.05335	2.10165	-0.00160189
ENSBTAG00000018331	CLEC3B	3821.61	-0.242215	0.116106	-2.08616	0.036964	1	3570.35	3993.24	-0.000947147
ENSBTAG00000042676	Y_RNA	7.34443	1.24284	0.595797	2.08601	0.0369774	1	7.43432	7.09401	0.00273092
ENSBTAG00000049218	ENSBTAG00000049218	54.7021	-0.618873	0.296731	-2.08563	0.0370117	1	50.4007	56.5167	-0.00267759
ENSBTAG00000046104	B3GALNT1	201.727	-0.267519	0.128315	-2.08486	0.0370818	1	191.214	209.565	-0.00107738
ENSBTAG00000027182	NR3C2	259.45	-0.379177	0.181963	-2.08382	0.0371768	1	229.627	264.233	-0.00168755
ENSBTAG00000012094	SCAMP3	854.575	-0.145186	0.0696868	-2.08341	0.0372134	1	822.413	878.23	-0.000548184
ENSBTAG00000021703	MED12L	354.293	-0.372496	0.178825	-2.08302	0.0372498	1	313.734	364.065	-0.0016494
ENSBTAG00000012078	TMEM176A	727.558	-0.367539	0.176514	-2.08221	0.0373232	1	662.586	775.438	-0.00162044
ENSBTAG00000000459	POMGNT2	241.112	-0.237352	0.114023	-2.08161	0.0373779	1	232.006	252.76	-0.000916072
ENSBTAG00000005197	BAZ1B	6119.68	0.116607	0.0560266	2.08128	0.0374083	1	6280.12	5938.47	0.000492775
ENSBTAG00000018007	NR2F2	5767.09	0.272472	0.130975	2.08034	0.0374941	1	6181.1	5421.59	0.00109606
ENSBTAG00000052194	ENSBTAG00000052194	11.9011	-1.06723	0.513101	-2.07996	0.0375288	1	11.3548	12.16	-0.00287193
ENSBTAG00000013726	RNPEP	978.481	-0.207829	0.0999679	-2.07896	0.0376214	1	919.892	1011.99	-0.000772721
ENSBTAG00000007698	TMEM59L	106.489	-0.458206	0.220414	-2.07884	0.0376322	1	91.5106	102.465	-0.00206761
ENSBTAG00000019832	TGFBR2	3011.08	0.248095	0.119385	2.07811	0.0376996	1	3256.98	2881.44	0.000965103
ENSBTAG00000037832	ASPHD2	202.13	-0.458866	0.221078	-2.07559	0.0379323	1	179.044	209.697	-0.00205912
ENSBTAG00000013178	ALAS2	14.8644	-1.07275	0.517025	-2.07485	0.0380006	1	14.0629	15.3126	-0.00284126
ENSBTAG00000011944	MTTP	58.3538	-0.674282	0.325002	-2.0747	0.0380144	1	52.564	59.449	-0.00274786
ENSBTAG00000001349	KIF1C	3466.3	0.148293	0.0714796	2.07462	0.0380214	1	3596.29	3353.14	0.000549912
ENSBTAG00000016048	CPT1B	132.563	-0.425574	0.205156	-2.07439	0.038043	1	123.115	140.136	-0.00189752
ENSBTAG00000004303	SLC27A2	7.78591	-1.4278	0.688322	-2.07432	0.0380499	1	7.45565	7.82843	-0.00247042
ENSBTAG00000005495	ENSBTAG00000005495	75.0245	-0.43457	0.209541	-2.07391	0.0380873	1	71.1533	78.7588	-0.0019396
ENSBTAG00000017466	HCN4	9.13719	-1.27628	0.615426	-2.07382	0.0380964	1	8.69705	9.16528	-0.00263652
ENSBTAG00000018324	AGO3	1213.66	0.201699	0.0973125	2.07269	0.0382011	1	1286.53	1172.88	0.00073886
ENSBTAG00000014906	VCAN	12736.9	0.404538	0.195225	2.07217	0.0382495	1	14171.5	11596.7	0.00178583
ENSBTAG00000032656	CPN2	253.509	-0.512014	0.247263	-2.07072	0.0383847	1	225.843	273.281	-0.00226563
ENSBTAG00000018705	ADCY3	1952.58	0.287945	0.139151	2.0693	0.0385181	1	2098.84	1849.58	0.00115885
ENSBTAG00000006035	PPP1R1B	124.867	-0.466988	0.225677	-2.06928	0.0385201	1	109.28	123.891	-0.00207324
ENSBTAG00000003384	CEP162	1208.32	0.184986	0.0894173	2.06879	0.0385657	1	1256.87	1154.13	0.000666712
ENSBTAG00000012780	LPO	17.2987	-0.884623	0.427835	-2.06767	0.0386707	1	16.3644	17.5439	-0.00288862
ENSBTAG00000048090	UBE2G2	745.861	0.140852	0.0681304	2.06739	0.0386978	1	769.741	723.556	0.000526044
ENSBTAG00000052785	ENSBTAG00000052785	6.78131	-1.47255	0.712673	-2.06623	0.0388067	1	6.50853	6.79588	-0.00238799
ENSBTAG00000051053	SNORA73	990.932	-0.849825	0.411553	-2.06492	0.0389305	1	778.57	1109.37	-0.00287023
ENSBTAG00000010366	HCRTR1	41.6287	-0.573395	0.277736	-2.06453	0.0389672	1	39.7354	43.7779	-0.00245309
ENSBTAG00000047869	ENSBTAG00000047869	4.85206	-1.43503	0.695108	-2.06447	0.0389733	1	4.69571	4.89669	-0.0024213
ENSBTAG00000018650	HEPACAM	4396.04	-0.50837	0.246276	-2.06423	0.038996	1	3723.76	4711.65	-0.00222626
ENSBTAG00000007302	SLC2A5	6.22512	-2.1678	1.05043	-2.06373	0.0390436	1	5.85951	6.20014	-0.00178798
ENSBTAG00000017951	POLD4	284.716	0.285679	0.138481	2.06294	0.039118	1	299.832	270.151	0.00113531
ENSBTAG00000037559	CYP2C18	0.984406	-3.23272	1.56725	-2.06267	0.039144	1	0.969852	0.984621	-0.00143303
ENSBTAG00000021162	CKAP2	974.693	0.194325	0.0942398	2.06203	0.0392052	1	1035.31	947.652	0.000696931
ENSBTAG00000015844	TFPI2	84.3542	-0.66562	0.322826	-2.06185	0.0392216	1	77.2794	89.1112	-0.00266938
ENSBTAG00000029807	bta-mir-450a-1	78.1271	0.42403	0.205666	2.06174	0.0392328	1	82.4799	74.65	0.00185002
ENSBTAG00000006804	KIRREL3	219.732	-0.675251	0.327582	-2.06132	0.0392725	1	181.014	225.98	-0.00268479
ENSBTAG00000015197	KLHDC8A	12.5849	-1.05691	0.512801	-2.06105	0.0392983	1	11.7886	12.4376	-0.00278388
ENSBTAG00000011717	SAP30BP	882.158	0.138008	0.066983	2.06034	0.0393656	1	917.932	862.885	0.000514843
ENSBTAG00000011480	PITPNA	775.887	0.171048	0.0830463	2.05967	0.0394306	1	810.821	752.805	0.000607783
ENSBTAG00000011508	H3F3C	2.12808	-3.00646	1.4599	-2.05936	0.0394594	1	2.04068	2.08005	-0.00146231
ENSBTAG00000043695	bta-mir-450b	124.7	0.526709	0.255775	2.05927	0.0394685	1	137.683	116.276	0.00227565
ENSBTAG00000004048	MCHR1	64.3702	0.62153	0.301847	2.05909	0.0394858	1	68.7858	60.0203	0.00256088
ENSBTAG00000050209	ENSBTAG00000050209	2144.22	0.244311	0.118651	2.05907	0.0394875	1	2286.93	2031.95	0.000918582
ENSBTAG00000037756	TET1	2367.63	0.196706	0.0955331	2.05903	0.0394913	1	2488.09	2272.46	0.000703531
ENSBTAG00000053477	ENSBTAG00000053477	122.78	-0.441322	0.214363	-2.05876	0.0395174	1	113.798	129.493	-0.00192179
ENSBTAG00000015649	TMEM156	70.1819	0.801914	0.389557	2.05853	0.0395396	1	73.2433	61.9377	0.00281813
ENSBTAG00000008552	PLXNA3	842.805	-0.354016	0.171986	-2.05841	0.0395511	1	757.2	887.964	-0.00148747
ENSBTAG00000015510	EPHB6	627.535	1.36278	0.662156	2.0581	0.0395808	1	721.976	411.734	0.0024727
ENSBTAG00000019272	LPCAT2	185.3	0.393243	0.191073	2.05808	0.0395829	1	198.094	174.818	0.00168805
ENSBTAG00000033621	SMCO4	151.802	0.304881	0.148225	2.05689	0.0396972	1	156.452	141.972	0.00122504
ENSBTAG00000029935	MIRLET7F1	72.6726	0.455238	0.221378	2.05639	0.0397453	1	76.0098	68.4483	0.00197683
ENSBTAG00000010995	CINP	786.709	-0.349665	0.170222	-2.05417	0.0399589	1	695.382	812.739	-0.0014546
ENSBTAG00000017628	MAP7D2	649.025	-0.458537	0.223227	-2.05413	0.0399629	1	562.885	677.434	-0.00198381
ENSBTAG00000008113	OSR1	912.704	0.319988	0.155783	2.05407	0.0399689	1	994.21	861.697	0.00129886
ENSBTAG00000053833	ENSBTAG00000053833	433.053	0.20547	0.100044	2.05379	0.0399962	1	452.527	415.49	0.000734369
ENSBTAG00000006601	KSR1	349.986	-0.292177	0.142327	-2.05286	0.0400862	1	326.688	364.932	-0.00115103
ENSBTAG00000018061	LNPK	734.089	0.209001	0.101835	2.05235	0.0401357	1	770.378	701.393	0.000747806
ENSBTAG00000014432	HNMT	131.809	0.401497	0.195682	2.05178	0.0401914	1	139.744	123.921	0.00171119
ENSBTAG00000033173	BHLHE22	52.8522	-0.6208	0.302597	-2.05157	0.0402111	1	46.8692	52.1399	-0.0025255
ENSBTAG00000011817	GABRA2	70.2311	-0.572071	0.278898	-2.05118	0.0402494	1	63.8291	72.5576	-0.0023926
ENSBTAG00000038480	FPGT	323.657	0.259954	0.126747	2.05097	0.0402703	1	333.834	303.148	0.000983789
ENSBTAG00000049236	ENSBTAG00000049236	31.5982	-0.703838	0.343352	-2.0499	0.0403738	1	29.4773	32.3363	-0.00267707
ENSBTAG00000032738	AARD	1192.63	-0.563944	0.275116	-2.04984	0.0403797	1	993.402	1259.84	-0.00236239
ENSBTAG00000004231	GPM6A	115.543	-0.465335	0.227061	-2.04939	0.0404244	1	102.541	115.817	-0.0019972
ENSBTAG00000051063	ENSBTAG00000051063	4.76848	-1.33786	0.652864	-2.04921	0.0404417	1	4.63407	4.80108	-0.00246149
ENSBTAG00000021706	TBX3	948.208	0.363025	0.177248	2.04812	0.0405485	1	1009.84	855.961	0.00150887
ENSBTAG00000007870	FKBP14	839.99	0.189491	0.0925286	2.04792	0.0405679	1	899.705	824.871	0.000664049
ENSBTAG00000044035	GPRIN1	19.2542	-0.759562	0.371008	-2.04729	0.0406295	1	18.2928	19.4947	-0.00273058
ENSBTAG00000004799	DENND2A	1559.38	0.216573	0.105827	2.04649	0.0407083	1	1686.88	1519.44	0.000773972
ENSBTAG00000010786	TACC2	2211.12	-0.254055	0.124224	-2.04514	0.0408408	1	2103.41	2378.08	-0.000946157
ENSBTAG00000015821	AMPD3	42.5443	0.716493	0.350465	2.04441	0.0409133	1	44.4372	39.4261	0.00266861
ENSBTAG00000015988	MYH11	597.967	-0.831464	0.406787	-2.04398	0.0409554	1	490.093	635.723	-0.0027592
ENSBTAG00000013220	R3HDML	27.9606	-0.892283	0.436698	-2.04325	0.0410278	1	25.7158	28.5976	-0.00276459
ENSBTAG00000012031	ATG9B	44.9412	-0.585792	0.286716	-2.04311	0.0410417	1	41.8617	46.2319	-0.00239854
ENSBTAG00000044719	ENSBTAG00000044719	2.06458	-2.52542	1.23616	-2.04296	0.0410563	1	2.02514	2.06695	-0.00156338
ENSBTAG00000048146	ENSBTAG00000048146	14.0686	0.81837	0.400891	2.04138	0.0412133	1	14.5201	13.6456	0.00274129
ENSBTAG00000022158	TNNT3	141.309	0.344437	0.168738	2.04125	0.0412261	1	150.745	135.247	0.00139783
ENSBTAG00000005915	SFMBT2	1104.66	0.278319	0.136465	2.03949	0.0414013	1	1191.67	1048.89	0.0010573
ENSBTAG00000021254	CENPI	509.64	0.193486	0.0948789	2.03929	0.0414209	1	533.605	493.423	0.000671141
ENSBTAG00000014326	CDCA8	186.861	0.313074	0.153552	2.03888	0.0414622	1	195.789	175.703	0.00123241
ENSBTAG00000055107	PIGP	437.835	-0.244433	0.119901	-2.03863	0.0414871	1	408.022	451.083	-0.000891006
ENSBTAG00000023610	U2AF1L4	456.18	0.18307	0.089827	2.03803	0.0415466	1	484.335	449.302	0.000631089
ENSBTAG00000040133	C22H3orf20	46.7251	-0.734255	0.360303	-2.03789	0.0415614	1	41.8059	47.0787	-0.00265959
ENSBTAG00000054606	ENSBTAG00000054606	30.3354	0.743256	0.36473	2.03782	0.0415677	1	31.4641	28.4739	0.00266911
ENSBTAG00000039388	GPR101	6.2212	1.6397	0.804862	2.03724	0.0416258	1	6.1556	5.87229	0.00211213
ENSBTAG00000018643	PRC1	592.972	0.201117	0.0987427	2.03678	0.0416721	1	611.169	560.165	0.000698695
ENSBTAG00000054325	ENSBTAG00000054325	107.875	0.309857	0.152198	2.03587	0.041763	1	114.371	104.731	0.00121023
ENSBTAG00000047412	TNFSF18	53.7295	0.605829	0.297649	2.03538	0.0418127	1	54.939	49.3828	0.00241897
ENSBTAG00000050415	ENSBTAG00000050415	5.22262	-1.76558	0.867601	-2.03502	0.0418492	1	5.01537	5.23465	-0.00199391
ENSBTAG00000045914	ENSBTAG00000045914	19.0527	0.644131	0.316537	2.03493	0.0418577	1	19.4604	18.3724	0.002504
ENSBTAG00000012829	EBI3	202.294	0.315656	0.155132	2.03475	0.0418757	1	221.035	196.509	0.00123751
ENSBTAG00000018996	PRKN	105.169	-0.356326	0.17514	-2.03452	0.0418992	1	98.9288	108.92	-0.00144253
ENSBTAG00000021601	PARD6B	198.404	-0.483773	0.237859	-2.03386	0.0419653	1	167.813	197.1	-0.00202014
ENSBTAG00000045751	ENSBTAG00000045751	85.9133	-2.28609	1.12415	-2.03362	0.0419902	1	48.6106	71.4076	-0.00164623
ENSBTAG00000048159	TAB3	789.669	-0.166409	0.0818334	-2.03351	0.0420008	1	739.01	796.176	-0.000571323
ENSBTAG00000017038	HPS4	1250.46	-0.24257	0.119295	-2.03335	0.0420167	1	1156.67	1290.31	-0.00087527
ENSBTAG00000007403	SLC7A3	16.1369	-0.660603	0.325015	-2.03253	0.0420999	1	15.6963	16.5393	-0.00252563
ENSBTAG00000040555	FBXL19	1225.02	-0.228094	0.112361	-2.03001	0.042356	1	1160.88	1290.66	-0.000805389
ENSBTAG00000010681	NR1H3	610.481	0.195131	0.0961471	2.0295	0.0424073	1	650.101	598.864	0.000668074
ENSBTAG00000017005	LCN8	11.5437	-1.16299	0.573122	-2.02921	0.0424366	1	10.7985	11.4317	-0.00254685
ENSBTAG00000049558	CYP17A1	64.7567	2.22088	1.09466	2.02882	0.0424763	1	50.9798	37.5265	0.00166794
ENSBTAG00000025021	FMN2	324.915	-0.416822	0.205697	-2.02638	0.0427255	1	289.329	345.645	-0.00171179
ENSBTAG00000001462	FLT4	625.177	-0.490618	0.242267	-2.02512	0.0428555	1	530.13	656.219	-0.00201687
ENSBTAG00000036426	MIR154	10.8513	1.08624	0.5364	2.02506	0.0428612	1	11.1654	10.4031	0.00259105
ENSBTAG00000054302	TCF23	1036.06	0.220045	0.108704	2.02426	0.0429438	1	1110.91	1010.23	0.00076376
ENSBTAG00000004257	TAF4B	422.637	-0.316493	0.156417	-2.0234	0.0430319	1	391.1	442.237	-0.00121975
ENSBTAG00000013730	CD5	45.6532	0.933835	0.461632	2.0229	0.0430836	1	47.0433	41.0124	0.00266058
ENSBTAG00000050190	ENSBTAG00000050190	1.95138	-3.12229	1.54389	-2.02235	0.0431401	1	1.87751	1.9164	-0.00137107
ENSBTAG00000031837	IMPDH2	1406.87	0.150684	0.0745359	2.02163	0.0432142	1	1446.93	1349.49	0.000518354
ENSBTAG00000048344	ENSBTAG00000048344	3.91903	-3.50428	1.73385	-2.0211	0.0432696	1	3.53874	3.7974	-0.00133244
ENSBTAG00000048862	TBX1	35.143	-0.572925	0.283636	-2.01993	0.0433905	1	33.2544	35.9353	-0.00226943
ENSBTAG00000021557	FUT2	3.2951	-2.11492	1.04737	-2.01926	0.0434604	1	3.21559	3.28437	-0.0017027
ENSBTAG00000004345	MEP1A	8.44813	-1.3461	0.666824	-2.01867	0.0435214	1	7.90254	8.21076	-0.00232821
ENSBTAG00000016933	IL27RA	1016.49	0.243928	0.120914	2.01737	0.0436571	1	1106.21	989.513	0.000860701
ENSBTAG00000027201	RAPH1	1150.91	-0.164916	0.0817516	-2.01728	0.0436659	1	1107.8	1193.44	-0.000554332
ENSBTAG00000019722	GUCY2C	131.774	-0.366516	0.181711	-2.01703	0.0436922	1	117.87	130.958	-0.00145184
ENSBTAG00000003183	NTN4	1038.2	-0.431984	0.214171	-2.017	0.0436951	1	887.135	1068.31	-0.00175245
ENSBTAG00000009839	GSTK1	617.902	-0.325166	0.161214	-2.01698	0.0436976	1	562.009	648.118	-0.00125019
ENSBTAG00000013889	TMEM141	154.087	-0.368975	0.182938	-2.01694	0.0437023	1	143.396	160.504	-0.00146341
ENSBTAG00000019909	SIRT6	137.933	-0.242756	0.120365	-2.01683	0.0437128	1	131.264	141.492	-0.000854722
ENSBTAG00000053582	ENSBTAG00000053582	9.30933	1.20383	0.596934	2.01669	0.0437274	1	9.43384	8.87191	0.00245585
ENSBTAG00000050371	ENSBTAG00000050371	9.9789	-1.26502	0.627389	-2.01633	0.0437659	1	9.48874	10.1262	-0.00239734
ENSBTAG00000053238	ENSBTAG00000053238	902.107	-0.173006	0.085812	-2.01611	0.0437884	1	858.946	927.662	-0.000578395
ENSBTAG00000054819	ENSBTAG00000054819	2.66387	-2.51101	1.24659	-2.0143	0.0439779	1	2.56223	2.63945	-0.00150611
ENSBTAG00000008650	CAMK1D	363.676	0.288172	0.143184	2.01259	0.0441573	1	392.514	350.643	0.00106173
ENSBTAG00000004131	RAP2C	659.18	0.233061	0.115826	2.01217	0.044202	1	700.438	631.426	0.000805961
ENSBTAG00000019152	NYAP2	30.928	-0.598328	0.297389	-2.01194	0.0442264	1	29.3139	31.6227	-0.0023049
ENSBTAG00000001839	OCIAD2	176.86	0.372282	0.185079	2.01148	0.0442748	1	190.601	169.122	0.00146635
ENSBTAG00000044017	MSRB3	793.32	-0.287442	0.142942	-2.0109	0.044336	1	728.446	828.028	-0.00105546
ENSBTAG00000018807	MYBPHL	13.1104	-0.932228	0.463634	-2.0107	0.0443573	1	12.5572	13.3403	-0.00260436
ENSBTAG00000048599	HIST1H2AG	274.263	0.236528	0.117663	2.01022	0.0444084	1	295.154	269.363	0.000818787
ENSBTAG00000002341	ETS1	2789.46	0.254808	0.126765	2.01008	0.0444226	1	3032.26	2681.31	0.000900697
ENSBTAG00000019496	CDKN3	54.3681	0.372715	0.185432	2.00998	0.0444328	1	56.5963	52.6728	0.00146489
ENSBTAG00000018146	VAT1L	46.7513	-0.725386	0.360899	-2.00994	0.0444376	1	42.0365	47.2307	-0.00252235
ENSBTAG00000013480	DNAJC17	292.725	-0.208236	0.103721	-2.00767	0.0446788	1	280.444	303.754	-0.000697723
ENSBTAG00000034349	IFI44	53.8553	0.791454	0.394246	2.00751	0.0446953	1	56.8037	48.9665	0.00256854
ENSBTAG00000011076	KCNN2	210.521	-0.335362	0.167064	-2.00739	0.0447085	1	193.37	218.145	-0.00128079
ENSBTAG00000001387	WDR73	323.329	-0.269453	0.134255	-2.00702	0.044747	1	297.833	328.963	-0.000964226
ENSBTAG00000013489	CYP27A1	874.344	-0.290985	0.145004	-2.00673	0.0447783	1	810.602	924.191	-0.00106567
ENSBTAG00000010577	PAICS	1841.11	0.152596	0.0761214	2.00465	0.0450009	1	1926.87	1793.78	0.000511599
ENSBTAG00000043563	ND5	50781.9	-0.293914	0.146629	-2.00447	0.0450194	1	48318.1	55696.4	-0.00107595
ENSBTAG00000018245	SLC1A3	719.865	0.297397	0.148389	2.00418	0.0450507	1	747.211	658.938	0.00109211
ENSBTAG00000053627	ENSBTAG00000053627	167.658	0.443738	0.221464	2.00365	0.0451071	1	181.463	155.187	0.00176368
ENSBTAG00000018848	FBXL3	1138.67	0.165191	0.0824507	2.00352	0.0451218	1	1185.86	1099.06	0.000544909
ENSBTAG00000005933	CTNNBIP1	231.518	-0.223919	0.11177	-2.00339	0.0451352	1	215.835	233.811	-0.000756933
ENSBTAG00000054508	ENSBTAG00000054508	17.1396	-0.730756	0.36487	-2.00278	0.0452005	1	16.4753	17.5484	-0.00249706
ENSBTAG00000011059	CDKN2C	230.692	0.312716	0.15617	2.00241	0.0452406	1	238.409	212.476	0.00116237
ENSBTAG00000007324	LRRC4C	37.0501	-0.618494	0.309026	-2.00143	0.0453462	1	34.5089	37.4754	-0.00231025
ENSBTAG00000009498	PTEN	1860.46	0.142096	0.0709979	2.00142	0.0453474	1	1923.26	1799.72	0.000485365
ENSBTAG00000018575	TRHDE	40.0909	1.21096	0.605053	2.00141	0.045348	1	39.7057	33.7291	0.00238583
ENSBTAG00000003826	SCN1B	43.557	-0.429444	0.214622	-2.00094	0.0453991	1	40.2311	42.7525	-0.00169633
ENSBTAG00000000076	RECK	1165.53	-0.198745	0.0993491	-2.00047	0.0454496	1	1123.88	1232.93	-0.00065443
ENSBTAG00000050922	ENSBTAG00000050922	2.67177	-2.49065	1.24544	-1.99981	0.0455209	1	2.59815	2.64957	-0.0014828
ENSBTAG00000040082	HOXA10	5.99484	2.21125	1.10625	1.99888	0.0456218	1	5.80696	5.48115	0.0016008
ENSBTAG00000001274	PPM1L	687.368	-0.221692	0.110936	-1.99838	0.0456751	1	643.378	707.902	-0.000742279
ENSBTAG00000021015	INSYN2A	79.8605	0.637532	0.319284	1.99676	0.0458514	1	85.097	73.9058	0.00233121
ENSBTAG00000010303	ICAM1	1445.32	0.244155	0.122314	1.99614	0.0459191	1	1545.84	1383.66	0.000835029
ENSBTAG00000011909	ACVR1	1166.81	0.165767	0.0830595	1.99577	0.0459594	1	1227.02	1136.72	0.000540913
ENSBTAG00000009451	JDP2	365.073	0.237011	0.118773	1.9955	0.0459888	1	388.719	353.643	0.000803336
ENSBTAG00000030502	ENSBTAG00000030502	3.2631	-1.76786	0.88616	-1.99497	0.0460461	1	3.20731	3.30439	-0.00186974
ENSBTAG00000024379	LRRC17	1432.53	0.257731	0.129249	1.99407	0.0461446	1	1521.43	1358.54	0.000892525
ENSBTAG00000002595	ABCB5	5.51161	-1.63386	0.819959	-1.99261	0.0463045	1	5.26161	5.43057	-0.00197
ENSBTAG00000046141	bta-mir-3957	4.66676	1.37396	0.689756	1.99194	0.0463772	1	4.7335	4.55077	0.00219981
ENSBTAG00000017776	CHD2	2575.09	0.146273	0.0734407	1.99172	0.0464023	1	2651.76	2474.92	0.00048826
ENSBTAG00000049618	ENSBTAG00000049618	34.439	-1.04348	0.523934	-1.99163	0.0464113	1	30.5216	34.8139	-0.00247204
ENSBTAG00000001567	LRRK1	1889.95	0.265043	0.13309	1.99146	0.0464305	1	2016.07	1782.61	0.000921926
ENSBTAG00000031462	FAM209A	2.91657	-2.13883	1.07441	-1.9907	0.0465142	1	2.83904	2.90131	-0.00161883
ENSBTAG00000003773	SLC25A13	380.872	-0.282309	0.141861	-1.99004	0.0465865	1	349.312	389.89	-0.00099877
ENSBTAG00000014229	SYT17	196.007	-0.412583	0.207352	-1.98977	0.0466163	1	176.454	202.658	-0.00159487
ENSBTAG00000009742	DOK7	159.844	-0.377122	0.189578	-1.98927	0.0466709	1	150.543	170.556	-0.00143745
ENSBTAG00000050685	ENSBTAG00000050685	26.7931	0.564812	0.283961	1.98905	0.0466961	1	28.0943	26.0948	0.00213184
ENSBTAG00000034033	LHFPL6	492.552	0.279759	0.140661	1.98889	0.0467131	1	525.065	468.048	0.000985323
ENSBTAG00000000146	FARP1	2249.64	-0.13167	0.0662149	-1.98852	0.0467541	1	2149.71	2282.56	-0.000458418
ENSBTAG00000001364	DPH6	240.458	-0.252978	0.127304	-1.98719	0.0469014	1	228.915	250.364	-0.000862504
ENSBTAG00000049946	ENSBTAG00000049946	22.3274	-0.685497	0.344976	-1.98708	0.0469131	1	21.3562	22.9545	-0.00237379
ENSBTAG00000009664	ENSBTAG00000009664	646.314	0.338894	0.170601	1.98648	0.0469805	1	688.42	597.904	0.00125614
ENSBTAG00000050690	ENSBTAG00000050690	3.3489	-2.25973	1.13789	-1.98589	0.0470459	1	3.23381	3.31231	-0.00154762
ENSBTAG00000052002	ENSBTAG00000052002	462.098	0.150955	0.0761134	1.98329	0.0473351	1	479.759	450.637	0.000493573
ENSBTAG00000009972	INHA	17227.2	-0.392544	0.197973	-1.98282	0.047388	1	14983.5	18404	-0.00149102
ENSBTAG00000051195	ENSBTAG00000051195	12.1667	-0.944361	0.476417	-1.98222	0.047455	1	11.5264	12.0634	-0.00247513
ENSBTAG00000009507	PHETA2	692.769	0.225519	0.11379	1.98188	0.0474924	1	733.814	666.799	0.000740237
ENSBTAG00000001173	PLXNA2	1473.17	-0.328197	0.165693	-1.98076	0.0476185	1	1310.61	1530.99	-0.00119582
ENSBTAG00000007066	TMTC4	696.116	-0.181033	0.0914199	-1.98023	0.0476773	1	665.023	721.489	-0.000575766
ENSBTAG00000053588	WDTC1	1826.46	-0.145811	0.0736578	-1.97958	0.0477513	1	1741.64	1866.44	-0.000479677
ENSBTAG00000042690	ENSBTAG00000042690	42.6343	0.575252	0.290685	1.97895	0.0478216	1	45.5231	40.9834	0.00212333
ENSBTAG00000000791	CALY	70.0598	-0.657811	0.332557	-1.97804	0.0479241	1	60.7442	69.4283	-0.00229431
ENSBTAG00000019373	CAPRIN2	2617.17	-0.244385	0.123665	-1.97619	0.0481336	1	2424.46	2722.24	-0.000811983
ENSBTAG00000021181	BUB1	513.754	0.169731	0.0859007	1.97589	0.0481669	1	542.036	505.195	0.000537981
ENSBTAG00000017976	ABL1	4160.06	0.126806	0.0641936	1.97536	0.0482267	1	4384.41	4130.99	0.000443973
ENSBTAG00000008430	RANBP3L	43.4451	-0.524761	0.265701	-1.975	0.0482677	1	40.69	44.3467	-0.00196762
ENSBTAG00000000582	LY6G6E	1.31816	-3.13249	1.58622	-1.97482	0.0482891	1	1.2905	1.31776	-0.00128467
ENSBTAG00000002687	TSHZ3	416.071	0.267791	0.13568	1.97369	0.048417	1	440.075	393.15	0.000910036
ENSBTAG00000015909	PDE8A	995.43	-0.285346	0.144631	-1.97292	0.0485047	1	940.889	1063.8	-0.000987093
ENSBTAG00000011095	FAR2	78.8349	-0.537472	0.272588	-1.97174	0.0486396	1	71.1562	79.3537	-0.00199511
ENSBTAG00000048935	ENSBTAG00000048935	6.36366	1.46261	0.741857	1.97155	0.0486611	1	6.30631	6.03147	0.00204847
ENSBTAG00000005670	ARHGEF19	369.504	-0.454883	0.23078	-1.97107	0.0487161	1	339.032	408.252	-0.00171563
ENSBTAG00000017124	GPSM2	699.17	-0.217574	0.110392	-1.97092	0.0487334	1	653.87	718.509	-0.000697615
ENSBTAG00000015549	PCDH18	2245.36	0.273151	0.138591	1.97091	0.0487342	1	2350.22	2071.29	0.000929897
ENSBTAG00000007592	RARG	286.593	0.309928	0.157274	1.97063	0.048766	1	300.194	265.983	0.00109457
ENSBTAG00000005691	FGF2	599.612	0.248553	0.126146	1.97036	0.0487975	1	646.143	579.508	0.000822677
ENSBTAG00000014102	WDR77	333.637	0.267276	0.135652	1.97031	0.0488025	1	361.023	326.454	0.000903261
ENSBTAG00000021910	TBL1XR1	3086.87	0.104797	0.0532426	1.96829	0.0490351	1	3169	3014.17	0.000424941
ENSBTAG00000006320	DBT	552.374	0.284233	0.144441	1.96782	0.0490887	1	580.736	516.167	0.000974666
ENSBTAG00000011284	SLC39A1	917.014	0.192142	0.0976887	1.96688	0.0491966	1	937.851	858.562	0.000601641
ENSBTAG00000000707	CCN4	37.5453	0.619757	0.31511	1.96679	0.049207	1	39.7881	35.9394	0.00218113
ENSBTAG00000004585	CCDC30	295.546	-0.263248	0.133855	-1.96667	0.0492218	1	276.761	305.693	-0.00088096
ENSBTAG00000052951	ENSBTAG00000052951	10.0693	-1.21569	0.618223	-1.96642	0.0492502	1	9.46974	9.95064	-0.00224404
ENSBTAG00000009331	CPAMD8	1612.02	-0.392994	0.199874	-1.96621	0.0492746	1	1366.6	1616.7	-0.0014544
ENSBTAG00000021913	MMD2	4.74691	-1.88995	0.961281	-1.96607	0.0492905	1	4.5263	4.72121	-0.00170403
ENSBTAG00000034905	TMBIM7	17.4863	-0.736402	0.374729	-1.96516	0.049396	1	16.5292	17.4408	-0.00234588
ENSBTAG00000002576	GLDN	370.246	-0.253484	0.129013	-1.96479	0.049438	1	359.046	395.859	-0.000836833
ENSBTAG00000020445	ZNF398	765.339	0.186624	0.0950251	1.96394	0.0495368	1	791.063	729.275	0.000580968
ENSBTAG00000015059	MMP13	2.84302	-1.94735	0.99157	-1.96391	0.0495407	1	2.7752	2.84262	-0.00166251
ENSBTAG00000016161	FLII	3710.39	0.137273	0.0699044	1.96373	0.0495615	1	3873.08	3627.79	0.000453631
ENSBTAG00000036298	ENSBTAG00000036298	40.1524	-0.819748	0.417525	-1.96335	0.0496053	1	34.9226	38.8186	-0.00239217
ENSBTAG00000016691	LACC1	334.872	0.215566	0.109851	1.96235	0.0497222	1	348.15	319.83	0.000681619
ENSBTAG00000008584	CLN8	577.447	-0.297109	0.151413	-1.96224	0.0497342	1	536.746	608.37	-0.00102365
ENSBTAG00000021341	BTBD1	794.972	0.14472	0.07378	1.9615	0.0498202	1	816.073	765.11	0.00046646
ENSBTAG00000016185	ENAH	2913.32	0.139602	0.071216	1.96026	0.0499656	1	2982.02	2790.34	0.000455823
ENSBTAG00000024449	CENPF	3369.18	0.210889	0.107619	1.95959	0.0500435	1	3560	3213.18	0.000661596
ENSBTAG00000055064	ENSBTAG00000055064	6.27082	-1.79565	0.91635	-1.95957	0.0500464	1	5.9233	6.22776	-0.00174982
ENSBTAG00000016283	TMEM63C	53.0671	-0.729163	0.372135	-1.95941	0.0500651	1	45.9128	51.4827	-0.00231598
ENSBTAG00000000986	USH1C	13.0183	-0.865969	0.441982	-1.95929	0.0500792	1	12.4663	13.1135	-0.0023859
ENSBTAG00000044173	EHBP1	1660.51	0.150073	0.0766018	1.95913	0.0500979	1	1717.8	1601.36	0.000476412
ENSBTAG00000003581	SETD7	314.059	0.258278	0.131868	1.95861	0.0501589	1	334.145	302.301	0.000849534
ENSBTAG00000016277	MTARC2	1077.2	-0.286333	0.146288	-1.95732	0.0503102	1	996.567	1127.91	-0.000968796
ENSBTAG00000017157	CCDC110	4.71576	-1.43949	0.735442	-1.95732	0.0503102	1	4.60236	4.73334	-0.00202101
ENSBTAG00000051574	ENSBTAG00000051574	5.22429	-1.56231	0.798464	-1.95664	0.0503897	1	5.0237	5.18888	-0.00191687
ENSBTAG00000047297	ENSBTAG00000047297	4.22095	-1.93237	0.988033	-1.95578	0.0504912	1	4.01819	4.20145	-0.00165129
ENSBTAG00000003661	ENSBTAG00000003661	87.4268	0.335683	0.171674	1.95535	0.0505422	1	93.3795	85.366	0.00118338
ENSBTAG00000006869	PHF20L1	1772.48	0.131667	0.067384	1.95397	0.0507043	1	1860.28	1751.61	0.000439131
ENSBTAG00000019735	CPSF3	840.622	0.18389	0.0941165	1.95386	0.0507181	1	888.173	817.984	0.000564416
ENSBTAG00000007884	SREBF1	3369.55	-0.325261	0.166495	-1.95358	0.0507511	1	3101.03	3619.5	-0.00113439
ENSBTAG00000017405	RORC	342.135	-0.494711	0.253254	-1.95342	0.0507695	1	289.059	352.73	-0.0018057
ENSBTAG00000054400	NKAIN3	516.591	0.272723	0.139643	1.953	0.0508195	1	556.294	496.36	0.00090389
ENSBTAG00000008013	LRRC2	11.1812	-1.20402	0.616693	-1.95239	0.0508923	1	10.4365	11.1556	-0.00220086
ENSBTAG00000053546	PCDHAC2	616.581	-0.305781	0.156625	-1.95231	0.0509014	1	576.399	659.903	-0.00104662
ENSBTAG00000025140	DOC2B	30.7017	-0.645092	0.330434	-1.95225	0.0509081	1	28.6866	30.9053	-0.00217539
ENSBTAG00000037972	SLC25A26	420.024	-0.194877	0.0998489	-1.95172	0.0509709	1	395.708	429.167	-0.000598384
ENSBTAG00000042081	Y_RNA	1.72235	-2.70999	1.38863	-1.95155	0.050992	1	1.68336	1.72396	-0.00132248
ENSBTAG00000023551	MOB3C	442.191	0.285571	0.146336	1.95147	0.0510009	1	464.154	411.766	0.000957172
ENSBTAG00000010007	MAPK13	388.735	-0.464315	0.23798	-1.95107	0.0510492	1	321.072	386.667	-0.00169544
ENSBTAG00000001010	ADAMTS18	55.8602	-0.765419	0.392331	-1.95095	0.0510625	1	48.5452	54.9667	-0.00231349
ENSBTAG00000010198	ATF7IP2	286.851	-0.366914	0.188371	-1.94783	0.0514358	1	258.275	294.38	-0.00130434
ENSBTAG00000013586	CCR2	26.7902	0.965116	0.495591	1.9474	0.0514864	1	27.643	24.7463	0.00232537
ENSBTAG00000021291	STXBP6	232.771	0.298748	0.153459	1.94676	0.0515633	1	249.226	224.431	0.00100748
ENSBTAG00000051732	ENSBTAG00000051732	3.05632	-1.99542	1.02509	-1.94659	0.0515838	1	2.98132	3.05838	-0.00159214
ENSBTAG00000007122	ZFP2	367.9	0.23078	0.118557	1.94657	0.0515867	1	382.933	348.081	0.000724256
ENSBTAG00000012656	OVOL1	26.331	-0.67343	0.346022	-1.9462	0.0516302	1	24.5373	26.3911	-0.0021979
ENSBTAG00000029965	bta-mir-490	1.56607	3.33068	1.71161	1.94593	0.0516629	1	1.56199	1.51496	0.00121644
ENSBTAG00000007113	TRRAP	7523.92	-0.151134	0.0776715	-1.94581	0.0516778	1	7283.93	7825.91	-0.000470666
ENSBTAG00000017200	RHOJ	893.253	0.231458	0.119058	1.94408	0.0518863	1	959.487	860.877	0.000724338
ENSBTAG00000010932	DNAJC12	53.6994	0.477757	0.245787	1.94379	0.0519208	1	54.4801	49.9979	0.0017221
ENSBTAG00000021310	COL4A4	8386.27	-0.427589	0.220098	-1.94272	0.0520502	1	7097.12	8797.91	-0.00153865
ENSBTAG00000033107	OSMR	221.553	0.331601	0.170707	1.94251	0.0520748	1	235.794	209.507	0.00114306
ENSBTAG00000008483	CALCRL	1090.76	0.382841	0.197116	1.94221	0.0521113	1	1205.17	1016.36	0.00135951
ENSBTAG00000051726	ENSBTAG00000051726	312.683	-0.946833	0.487879	-1.94071	0.0522932	1	230.369	322.535	-0.00230419
ENSBTAG00000017493	JADE1	1716.55	-0.241591	0.124499	-1.9405	0.0523189	1	1572.91	1760.65	-0.000760271
ENSBTAG00000030210	SLCO6A1	5.3727	-1.6303	0.840314	-1.94011	0.0523665	1	5.12756	5.30671	-0.00181497
ENSBTAG00000012261	RAB19	12.523	0.999395	0.515189	1.93986	0.0523969	1	12.7878	11.9524	0.00228309
ENSBTAG00000008507	SPHK1	643.943	-0.42936	0.221544	-1.93803	0.052619	1	565.209	685.298	-0.0015341
ENSBTAG00000005339	VEGFA	2192.39	0.218878	0.112943	1.93795	0.0526295	1	2367.77	2139.36	0.000670887
ENSBTAG00000002305	PCSK4	384.296	-0.360013	0.185773	-1.93792	0.0526326	1	349.292	405.179	-0.00125586
ENSBTAG00000038619	ENSBTAG00000038619	1589.88	0.298224	0.153919	1.93754	0.0526797	1	1710.3	1492.51	0.000991625
ENSBTAG00000050638	ENSBTAG00000050638	3.54998	-1.90306	0.982841	-1.93629	0.0528323	1	3.44091	3.53879	-0.00162086
ENSBTAG00000051202	ENSBTAG00000051202	12.8503	-0.82834	0.427973	-1.9355	0.0529296	1	12.4576	13.1316	-0.00228389
ENSBTAG00000020544	BCL7B	293.875	-0.219644	0.113489	-1.93538	0.0529439	1	278.743	304.327	-0.000671303
ENSBTAG00000049379	ENSBTAG00000049379	1.68442	-2.67064	1.38014	-1.93505	0.0529841	1	1.6577	1.69567	-0.00130267
ENSBTAG00000050979	bta-mir-12053	12.774	0.787698	0.40714	1.93471	0.0530262	1	12.9487	12.3148	0.00226424
ENSBTAG00000009308	TDRD3	1112.91	0.153335	0.0792678	1.93439	0.0530653	1	1147.11	1070.09	0.000468677
ENSBTAG00000015536	CPNE3	1438.66	0.204059	0.105491	1.93438	0.0530658	1	1530.94	1392.88	0.000615122
ENSBTAG00000000440	HSPB2	125.21	-0.378167	0.195511	-1.93425	0.0530822	1	112.487	125.974	-0.00132394
ENSBTAG00000049864	PPP1R9B	4118.82	0.18501	0.0956566	1.93411	0.0531001	1	4271.86	3921.7	0.000553054
ENSBTAG00000006984	CD55	402.35	-0.302836	0.156626	-1.93349	0.0531753	1	372.057	420.705	-0.00100533
ENSBTAG00000004958	PTPRN2	42.4333	-0.534572	0.276502	-1.93334	0.0531946	1	39.5528	42.8814	-0.00186578
ENSBTAG00000046093	SNORD116	5.06613	-1.22934	0.635874	-1.93331	0.0531983	1	4.93204	5.10053	-0.00211235
ENSBTAG00000019997	TRHR	19.2163	-0.649737	0.336157	-1.93284	0.0532559	1	18.6041	19.8021	-0.00211372
ENSBTAG00000012186	DKKL1	567.438	-0.426797	0.220851	-1.93251	0.0532966	1	510.24	614.425	-0.00151133
ENSBTAG00000051175	ENSBTAG00000051175	1.26761	2.69832	1.39652	1.93216	0.0533392	1	1.2569	1.23383	0.00129072
ENSBTAG00000052104	ENSBTAG00000052104	3.28533	-1.92284	0.995249	-1.93202	0.0533572	1	3.21972	3.31199	-0.00159885
ENSBTAG00000021183	MAP3K21	4582.25	-0.318573	0.16495	-1.93133	0.0534421	1	4112.95	4806.95	-0.00106887
ENSBTAG00000001036	HIBADH	1520.87	-0.225632	0.116827	-1.93132	0.053443	1	1413.13	1558.59	-0.000689595
ENSBTAG00000001735	ADAM11	341.466	-0.309061	0.160047	-1.93107	0.0534746	1	317.794	358.715	-0.00102812
ENSBTAG00000021661	APAF1	1733.58	0.127259	0.0659031	1.93101	0.0534823	1	1809.85	1707.88	0.000421059
ENSBTAG00000049428	bta-mir-12031	1.8033	-2.83475	1.46818	-1.93079	0.0535089	1	1.77873	1.80786	-0.00125838
ENSBTAG00000001572	NSUN7	119.985	-0.363124	0.188112	-1.93036	0.0535625	1	111.018	122.77	-0.00125443
ENSBTAG00000016523	DNAH10	468.622	-0.468048	0.242495	-1.93014	0.0535901	1	408.496	493.677	-0.00165272
ENSBTAG00000006988	M1AP	19.7323	-0.736364	0.381577	-1.92979	0.0536326	1	18.8871	20.2543	-0.00220955
ENSBTAG00000016739	RASAL1	573.405	-0.456651	0.236748	-1.92885	0.0537499	1	497.575	615.358	-0.00161033
ENSBTAG00000036127	AS3MT	864.013	-0.270728	0.140365	-1.92874	0.0537637	1	828.52	929.104	-0.000864431
ENSBTAG00000004492	SWT1	582.142	0.196221	0.101742	1.92861	0.0537793	1	618.22	568.918	0.000584253
ENSBTAG00000024107	INPP5B	747.332	0.225002	0.116704	1.92796	0.0538598	1	783.872	708.456	0.000684051
ENSBTAG00000000082	KCNJ14	5.82406	-1.13358	0.588414	-1.9265	0.0540419	1	5.69644	5.89223	-0.00215762
ENSBTAG00000053880	ENSBTAG00000053880	6.46194	-2.51692	1.30663	-1.92626	0.0540716	1	5.84196	6.2148	-0.00132932
ENSBTAG00000039397	WNT3A	2.03138	-2.59655	1.34802	-1.9262	0.0540794	1	2.00804	2.03497	-0.0013063
ENSBTAG00000053426	ENSBTAG00000053426	1.07614	2.67102	1.38697	1.9258	0.0541294	1	1.06873	1.05537	0.0012862
ENSBTAG00000025589	CDKAL1	920.367	0.144005	0.0747819	1.92567	0.0541459	1	947.31	888.916	0.000444436
ENSBTAG00000017684	NMUR1	3.51642	-1.85188	0.962241	-1.92455	0.0542861	1	3.4209	3.51676	-0.00162304
ENSBTAG00000002261	LBX1	4.1742	-1.96264	1.01987	-1.92439	0.0543051	1	4.01718	4.11659	-0.0015583
ENSBTAG00000030599	SMOC1	156.279	-0.506739	0.263332	-1.92433	0.0543127	1	140.715	163.821	-0.00175996
ENSBTAG00000012072	NDUFS8	720.283	-0.18447	0.0958727	-1.92411	0.0543407	1	687.781	745.694	-0.000544109
ENSBTAG00000021827	TCF21	2985.37	0.25217	0.131058	1.9241	0.0543416	1	3202.66	2828.96	0.000784183
ENSBTAG00000016187	GRM6	5.44154	-1.34947	0.701502	-1.92368	0.0543942	1	5.2613	5.46575	-0.00198511
ENSBTAG00000005077	CXCL12	635.794	0.290695	0.151131	1.92347	0.0544214	1	693.384	605.402	0.000940086
ENSBTAG00000014805	ENOPH1	1623.62	0.1361	0.0707716	1.92309	0.0544683	1	1671.53	1570.46	0.000429341
ENSBTAG00000053164	ENSBTAG00000053164	1.23723	-3.18532	1.65662	-1.92279	0.0545067	1	1.21868	1.23636	-0.00119294
ENSBTAG00000021602	CTTNBP2NL	1600.74	0.137329	0.0714392	1.92232	0.0545652	1	1646.03	1543.37	0.000430897
ENSBTAG00000006288	VSTM4	1995.06	0.220688	0.114837	1.92175	0.0546367	1	2128.49	1928.65	0.000662538
ENSBTAG00000047073	ENSBTAG00000047073	254.824	-0.49518	0.257783	-1.92091	0.0547425	1	225.753	272.474	-0.00171559
ENSBTAG00000036431	bta-mir-543	2.58266	2.01991	1.05156	1.92087	0.0547481	1	2.56712	2.51664	0.00151963
ENSBTAG00000019498	ITGA3	754.577	-0.306301	0.159466	-1.92079	0.0547588	1	696.77	794.535	-0.00100122
ENSBTAG00000052337	RPS29	16831.9	-0.283259	0.147473	-1.92076	0.0547622	1	15006	17354.3	-0.000905757
ENSBTAG00000011032	MCPH1	611.234	-0.148194	0.077167	-1.92043	0.0548037	1	588.779	626.997	-0.000449647
ENSBTAG00000011124	LHX3	6.96263	-1.17007	0.609361	-1.92016	0.0548372	1	6.73125	7.04174	-0.00210996
ENSBTAG00000020979	NGFR	2720.49	0.249205	0.129785	1.92014	0.0548402	1	2881.96	2562.37	0.000768209
ENSBTAG00000054959	ENSBTAG00000054959	6.33092	-1.14813	0.598255	-1.91914	0.0549667	1	6.16299	6.38155	-0.00212149
ENSBTAG00000052792	ENSBTAG00000052792	1.07326	3.08181	1.606	1.91894	0.0549918	1	1.07413	1.0601	0.00119892
ENSBTAG00000047357	RNF208	50.9534	-0.509239	0.265402	-1.91875	0.0550161	1	47.5515	52.0119	-0.00175171
ENSBTAG00000020315	DENND5B	971.455	-0.20952	0.109222	-1.91828	0.0550749	1	897.319	983.114	-0.000620254
ENSBTAG00000024021	NRXN1	46.7237	1.03562	0.540218	1.91705	0.0552321	1	46.007	40.0995	0.00218062
ENSBTAG00000001286	ELMO3	109.797	-0.476759	0.248789	-1.91632	0.0553246	1	100.399	114.016	-0.00164553
ENSBTAG00000021417	DMWD	719.819	-0.171967	0.0897456	-1.91616	0.0553448	1	684.007	738.261	-0.000503145
ENSBTAG00000048264	FLRT1	296.589	-0.370665	0.19348	-1.91578	0.0553927	1	262.685	301.75	-0.00125746
ENSBTAG00000021997	ITSN1	2555.48	0.195221	0.101903	1.91576	0.0553955	1	2682.94	2445.83	0.000571065
ENSBTAG00000017883	LRRC38	160.465	-0.499128	0.260614	-1.9152	0.0554673	1	144.089	168.231	-0.00171204
ENSBTAG00000008075	TRAPPC4	776.699	-0.182512	0.0953034	-1.91507	0.055484	1	728.624	788.733	-0.000531885
ENSBTAG00000008236	OR51E2	1.82048	2.99808	1.56558	1.915	0.0554928	1	1.77834	1.71981	0.00120419
ENSBTAG00000006108	MMP11	29.1722	-0.867288	0.453027	-1.91443	0.0555654	1	27.0347	30.1411	-0.002211
ENSBTAG00000020109	TRAP1	911.462	-0.193954	0.101334	-1.91401	0.0556185	1	844.317	916.97	-0.000565744
ENSBTAG00000037555	FAM183A	1.02037	-3.48621	1.82181	-1.9136	0.0556716	1	1.00522	1.02333	-0.00115701
ENSBTAG00000047062	LRP3	532.78	-0.379208	0.198189	-1.91336	0.0557015	1	463.63	543.202	-0.00128672
ENSBTAG00000015843	SLC6A3	16.3076	-0.950146	0.496798	-1.91254	0.0558072	1	15.2839	16.3404	-0.00219618
ENSBTAG00000000604	GPNMB	20.7396	-0.933711	0.488269	-1.91229	0.0558392	1	19.1078	20.6415	-0.00219889
ENSBTAG00000024275	XRCC4	378.146	0.197382	0.103248	1.91172	0.0559124	1	389.4	359.301	0.000574829
ENSBTAG00000002854	TMEM63A	1207.49	-0.237054	0.124108	-1.91006	0.0561261	1	1134.16	1257.83	-0.00071145
ENSBTAG00000037187	U1	1.01705	3.00818	1.57543	1.90944	0.0562058	1	1.02109	1.0042	0.00119387
ENSBTAG00000026610	SMCO3	2.53956	-3.03615	1.59175	-1.90743	0.0564651	1	2.46444	2.54347	-0.00118678
ENSBTAG00000007262	ZNF536	45.3839	-0.92998	0.487735	-1.90673	0.0565556	1	38.8256	44.4356	-0.00217916
ENSBTAG00000002829	TCP1	3113.71	0.155363	0.0814913	1.90649	0.0565864	1	3200.76	2972.44	0.000456721
ENSBTAG00000019870	SLC14A1	239.22	-0.481185	0.252417	-1.90631	0.0566097	1	207.218	244.991	-0.00163381
ENSBTAG00000005708	KIF20B	956.23	0.157758	0.0827962	1.90538	0.0567305	1	973.985	907.531	0.000461393
ENSBTAG00000013103	COL1A1	51570.9	0.363005	0.190517	1.90536	0.0567331	1	57394.3	47488.8	0.00120774
ENSBTAG00000051730	ENSBTAG00000051730	5.50624	-1.86353	0.978321	-1.90483	0.0568025	1	5.23128	5.45693	-0.00156866
ENSBTAG00000026523	PLAGL1	3050.34	0.255703	0.134263	1.90449	0.0568458	1	3299.99	2913.13	0.000776437
ENSBTAG00000033217	TPM3	6535.29	-0.148212	0.0778608	-1.90355	0.0569689	1	6184.74	6639.92	-0.000440247
ENSBTAG00000004215	RARRES2	3289.88	0.190741	0.100208	1.90346	0.0569812	1	3411.29	3117.7	0.000548034
ENSBTAG00000038235	NOD1	290.19	-0.249579	0.131175	-1.90264	0.0570869	1	266.42	292.548	-0.000751042
ENSBTAG00000002281	ZNF354C	437.476	0.180891	0.0950935	1.90224	0.0571391	1	458.921	426.16	0.000518398
ENSBTAG00000020335	RNF32	21.4135	-0.651231	0.342478	-1.90152	0.0572334	1	20.1776	21.3523	-0.00200977
ENSBTAG00000022989	FAM174B	34.7859	-0.629184	0.330934	-1.90124	0.057271	1	32.5738	35.3367	-0.00197372
ENSBTAG00000013806	EFHB	92.0373	-0.358436	0.188557	-1.90094	0.05731	1	85.4915	93.3374	-0.00118183
ENSBTAG00000003601	ZMAT1	324.552	-0.353629	0.186043	-1.90079	0.0573302	1	286.204	327.767	-0.00116254
ENSBTAG00000032424	FSHR	1413.72	-0.483937	0.254621	-1.90062	0.0573519	1	1259.62	1579.09	-0.00162779
ENSBTAG00000003232	RAB29	188.845	-0.29469	0.155148	-1.89941	0.0575105	1	175.322	192.612	-0.000924079
ENSBTAG00000052551	ENSBTAG00000052551	179.676	0.275889	0.145267	1.89919	0.0575397	1	186.392	169.939	0.000849101
ENSBTAG00000038576	GBP6	9.08642	1.42332	0.74987	1.89809	0.0576837	1	8.92202	8.49352	0.00184879
ENSBTAG00000007834	PPP1R16A	294.798	-0.270482	0.142517	-1.8979	0.0577098	1	284.278	313.5	-0.000826371
ENSBTAG00000016902	SGTB	97.8732	-0.369018	0.194437	-1.89788	0.0577122	1	89.6354	98.3811	-0.00121783
ENSBTAG00000007523	STX4	665.498	0.213858	0.112706	1.89749	0.0577636	1	708.157	644.196	0.000617562
ENSBTAG00000019275	INIP	270.943	0.199459	0.105148	1.89695	0.0578351	1	281.6	260.874	0.000570126
ENSBTAG00000017083	TEX15	2990.45	-0.309026	0.162942	-1.89654	0.0578892	1	2661.64	3077.22	-0.000977554
ENSBTAG00000009798	DCDC2	12.1105	-1.11307	0.586922	-1.89644	0.0579013	1	11.3351	11.9146	-0.002065
ENSBTAG00000009214	ETS2	696.057	0.259408	0.136826	1.8959	0.0579732	1	749.431	664.197	0.000781309
ENSBTAG00000007233	WDR25	179.536	-0.235758	0.124405	-1.89508	0.0580813	1	170.792	184.612	-0.00069221
ENSBTAG00000025540	ALKBH7	196.699	-0.272856	0.143982	-1.89506	0.0580841	1	185.466	203.23	-0.000832322
ENSBTAG00000010676	RBM44	385.192	1.20582	0.636381	1.8948	0.0581188	1	511.952	278.528	0.00199883
ENSBTAG00000002999	ANAPC15	361.557	-0.244222	0.12891	-1.89452	0.0581567	1	323.496	356.427	-0.000722665
ENSBTAG00000052898	ENSBTAG00000052898	47.9674	-0.573631	0.302818	-1.89431	0.0581841	1	44.7633	49.4632	-0.00184512
ENSBTAG00000009156	CAMK2N1	770.324	0.317453	0.167593	1.8942	0.0581989	1	835.552	728.742	0.00100789
ENSBTAG00000000945	ATP2C2	160.487	-0.406224	0.214505	-1.89378	0.0582544	1	147.025	166.086	-0.00135029
ENSBTAG00000009803	SNCB	158.836	-1.68942	0.892331	-1.89327	0.0583225	1	93.9475	143.795	-0.00164763
ENSBTAG00000050185	ENSBTAG00000050185	3.14255	1.75153	0.925398	1.89273	0.0583937	1	3.15023	3.06705	0.00160685
ENSBTAG00000037687	ADGRF2	12.4469	-1.25337	0.662336	-1.89234	0.0584451	1	11.5535	12.5716	-0.00195721
ENSBTAG00000003172	MEIS2	659.197	0.224883	0.118862	1.89196	0.0584958	1	690.949	627.743	0.000650669
ENSBTAG00000017125	PABPC4	11444.5	-0.20368	0.107659	-1.89191	0.0585034	1	10610.8	11720.2	-0.000579656
ENSBTAG00000025340	CDHR2	6.90249	-1.49506	0.79031	-1.89174	0.0585261	1	6.5123	6.75584	-0.0017776
ENSBTAG00000001571	LRRD1	8.06247	-1.14916	0.607968	-1.89016	0.0587362	1	7.68566	7.97581	-0.00202137
ENSBTAG00000003027	EMX2	500.434	0.328112	0.173594	1.89011	0.0587428	1	539.404	470.229	0.00104416
ENSBTAG00000013236	MED1	2927.03	0.0992336	0.0525106	1.88978	0.0587873	1	3006.85	2867.33	0.00038946
ENSBTAG00000044037	DACH2	10.4212	-1.13103	0.598588	-1.88949	0.0588262	1	9.90212	10.4276	-0.00203051
ENSBTAG00000008590	SPAG7	814.676	-0.185732	0.0983048	-1.88935	0.0588455	1	777.802	843.704	-0.000523366
ENSBTAG00000029956	MIR491	22.4608	0.567192	0.300332	1.88855	0.0589524	1	23.0138	21.6819	0.00181419
ENSBTAG00000006978	HSD17B4	2879.09	0.151872	0.0804781	1.88712	0.0591439	1	2988.38	2777.07	0.000438478
ENSBTAG00000054234	ENSBTAG00000054234	1.30967	-3.48072	1.84466	-1.88692	0.0591707	1	1.28144	1.3044	-0.0011179
ENSBTAG00000026748	GULO	262.288	-0.38012	0.201452	-1.8869	0.0591739	1	238.93	277.865	-0.00124021
ENSBTAG00000002804	PDGFRB	11811.4	0.243622	0.129113	1.88688	0.0591764	1	12708.2	11244.3	0.00071292
ENSBTAG00000016515	EFNA5	698.868	0.30245	0.160305	1.88671	0.0591988	1	751	657.371	0.000937991
ENSBTAG00000003502	SPOCK1	96.6293	-0.623067	0.330347	-1.8861	0.0592813	1	83.5524	96.7871	-0.00191574
ENSBTAG00000011402	ENSBTAG00000011402	65.749	-0.643569	0.341232	-1.88602	0.0592929	1	57.5761	65.6142	-0.00194834
ENSBTAG00000006357	CRIP3	51.0298	-0.505863	0.268223	-1.88598	0.0592978	1	47.38	51.7915	-0.00165422
ENSBTAG00000003393	CCDC157	47.3723	0.499427	0.264963	1.88489	0.0594441	1	47.7751	43.9996	0.00163341
ENSBTAG00000010948	CLIC2	62.8771	0.46578	0.247174	1.88442	0.0595077	1	67.4071	60.7611	0.00153201
ENSBTAG00000053619	MPPED1	6.6405	-1.27008	0.674013	-1.88435	0.0595178	1	6.35336	6.53926	-0.00192
ENSBTAG00000019416	KCTD4	1.90369	-2.53563	1.34598	-1.88386	0.0595844	1	1.8663	1.89068	-0.00124863
ENSBTAG00000048792	NRG4	119.894	-0.412716	0.219098	-1.8837	0.0596056	1	110.549	123.372	-0.00135311
ENSBTAG00000048658	ENSBTAG00000048658	26.3918	-0.765783	0.406637	-1.88321	0.0596723	1	24.3357	26.3713	-0.00206587
ENSBTAG00000009762	BEAN1	36.8357	-0.443883	0.235729	-1.88302	0.0596973	1	35.5375	38.1366	-0.00145839
ENSBTAG00000009475	PLXDC2	4046.52	0.208733	0.110861	1.88284	0.0597227	1	4327.31	3908.7	0.000588821
ENSBTAG00000014503	IQCE	1387.07	-0.196307	0.104262	-1.88283	0.0597236	1	1346.87	1471.2	-0.000549939
ENSBTAG00000044046	SGCD	215.763	0.463532	0.246263	1.88226	0.0598001	1	230.854	196.905	0.00151992
ENSBTAG00000019885	ZNF280C	1027.44	-0.32503	0.172757	-1.88143	0.0599132	1	890.684	1037.27	-0.00101914
ENSBTAG00000008074	C1QTNF6	4021.1	-0.36946	0.196463	-1.88056	0.0600322	1	3600.13	4379.37	-0.00118871
ENSBTAG00000001721	GYG1	773.401	0.208065	0.110644	1.88049	0.060041	1	810.134	739.668	0.000584845
ENSBTAG00000006707	ACSL5	750.817	0.372256	0.198061	1.8795	0.0601764	1	800.586	685.511	0.00119737
ENSBTAG00000054218	IGFBP5	2084.58	0.666493	0.35463	1.8794	0.0601897	1	2340.56	1712.1	0.00195974
ENSBTAG00000012512	GPR137	346.121	-0.197015	0.104839	-1.87921	0.0602156	1	329.543	355.652	-0.000549469
ENSBTAG00000001601	PKM	8174	0.139376	0.0741695	1.87916	0.060223	1	8436.3	7870.67	0.000411782
ENSBTAG00000012335	UBA7	644.608	0.325471	0.1732	1.87916	0.0602232	1	691.374	606.12	0.00101752
ENSBTAG00000008591	CAMTA2	2159.93	-0.23493	0.125022	-1.87911	0.0602299	1	2040.86	2282.54	-0.000674367
ENSBTAG00000052845	ZBED3	369.011	-0.308478	0.164248	-1.87812	0.0603644	1	327.627	371.107	-0.000950006
ENSBTAG00000024311	ENSBTAG00000024311	4.92942	-1.49604	0.796659	-1.87789	0.0603956	1	4.66162	4.84032	-0.00173852
ENSBTAG00000005736	ADGRF3	15.2366	-0.887055	0.472367	-1.87789	0.0603958	1	14.4095	15.2663	-0.00208095
ENSBTAG00000029544	U2	1.72066	2.52657	1.34544	1.87788	0.0603972	1	1.72337	1.68269	0.0012409
ENSBTAG00000019683	LYPD6B	10.3948	-1.09717	0.584262	-1.87787	0.0603988	1	9.84422	10.3162	-0.00201171
ENSBTAG00000014619	WASF3	944.314	-0.184856	0.0984418	-1.87782	0.0604064	1	889.045	965.967	-0.000513118
ENSBTAG00000020425	TFAP2D	9.76033	-1.23708	0.658927	-1.87741	0.0604616	1	9.19716	9.64788	-0.00192151
ENSBTAG00000002817	SLC46A1	464.497	-0.186615	0.0994348	-1.87676	0.0605514	1	439.709	475.586	-0.000517351
ENSBTAG00000006117	FLYWCH1	363.744	-0.295993	0.157801	-1.87574	0.0606914	1	336.888	377.92	-0.000898568
ENSBTAG00000048378	DCC	134.852	-0.592219	0.315957	-1.87436	0.0608804	1	108.369	126.279	-0.00182484
ENSBTAG00000010671	GLI3	1866.33	0.230656	0.123104	1.87366	0.0609775	1	2019.8	1805.27	0.000654556
ENSBTAG00000002828	RNF185	410.493	-0.162297	0.086624	-1.87358	0.0609882	1	398.265	424.701	-0.000453234
ENSBTAG00000004063	SERPINA5	1916.97	-0.846048	0.451592	-1.87348	0.0610025	1	1342.65	1964.12	-0.00206279
ENSBTAG00000001114	PRKD3	2406.53	0.169412	0.0905363	1.87121	0.0613164	1	2500.27	2306.8	0.000468555
ENSBTAG00000039391	USP27X	869.12	-0.322357	0.172294	-1.87097	0.0613495	1	772.767	891.411	-0.000993713
ENSBTAG00000007942	TENT4B	814.83	0.182783	0.0977159	1.87055	0.0614072	1	815.29	750.656	0.000502639
ENSBTAG00000044207	RAB2B	495.953	-0.152815	0.0817721	-1.8688	0.0616512	1	473.849	504.489	-0.000430438
ENSBTAG00000005955	RSPH3	192.866	-0.279554	0.149618	-1.86845	0.061699	1	183.452	201.398	-0.000827125
ENSBTAG00000002404	TMX2	958.646	-0.148952	0.0797198	-1.86845	0.0616993	1	914.709	978.599	-0.000422817
ENSBTAG00000055145	ENSBTAG00000055145	2760.49	-0.29893	0.160023	-1.86804	0.0617562	1	2540.52	2932.51	-0.000900092
ENSBTAG00000039356	ENSBTAG00000039356	30.2328	2.76614	1.48079	1.86801	0.0617607	1	17.9615	15.9886	0.00116949
ENSBTAG00000014103	SH3GL2	537.401	-0.252659	0.13528	-1.86768	0.0618072	1	486.402	539.686	-0.000726859
ENSBTAG00000001315	DMRTA1	36.4755	-0.7086	0.379459	-1.86739	0.0618467	1	34.2383	38.1514	-0.00196907
ENSBTAG00000005170	ADGRG5	23.6628	1.03204	0.55274	1.86714	0.0618815	1	23.5412	21.4777	0.0020087
ENSBTAG00000021596	ICOS	10.5421	1.25161	0.670386	1.867	0.061902	1	10.5225	9.82921	0.00187947
ENSBTAG00000023675	ZNF654	1005.25	0.147056	0.0787853	1.86654	0.0619656	1	1034.93	966.015	0.000418349
ENSBTAG00000053396	ENSBTAG00000053396	4.64591	-2.85695	1.53136	-1.86563	0.062093	1	4.06745	4.28737	-0.00114939
ENSBTAG00000005147	HPS5	820.957	-0.199648	0.107057	-1.86487	0.0622003	1	789.825	865.215	-0.000547099
ENSBTAG00000004208	PLEKHG6	46.0282	-0.495882	0.26592	-1.86478	0.0622121	1	41.9064	45.2997	-0.00157369
ENSBTAG00000013099	ALDOC	567.552	0.34615	0.185625	1.86478	0.0622127	1	601.736	525.632	0.00107496
ENSBTAG00000011928	ZBTB20	2905.42	-0.213602	0.114559	-1.86455	0.0622443	1	2785.42	3087.82	-0.000590183
ENSBTAG00000048996	ENSBTAG00000048996	375.267	-0.331353	0.177716	-1.86451	0.0622502	1	352.795	402.347	-0.00101874
ENSBTAG00000044159	C17H4orf33	63.633	-0.475063	0.254797	-1.86448	0.0622546	1	57.0893	62.6845	-0.00151369
ENSBTAG00000005306	TRH	30.5525	-0.735763	0.394767	-1.86379	0.0623513	1	27.4926	29.7452	-0.00198097
ENSBTAG00000016177	FGL1	191.752	-0.715156	0.383735	-1.86367	0.0623677	1	162.44	192.461	-0.00196334
ENSBTAG00000009914	NDUFS6	550.461	-0.206371	0.11077	-1.86305	0.0624548	1	521.737	571.007	-0.000566269
ENSBTAG00000015994	LRRC63	11.3366	-1.02125	0.548492	-1.86192	0.0626149	1	10.7368	11.2673	-0.00199605
ENSBTAG00000011129	QSOX2	979.201	-0.153318	0.082392	-1.86083	0.0627679	1	953.596	1025.09	-0.000427193
ENSBTAG00000016158	ACAN	71.9962	-0.647842	0.348158	-1.86077	0.062777	1	63.8218	74.1329	-0.00187694
ENSBTAG00000048476	ENSBTAG00000048476	4.55575	1.31768	0.708158	1.86072	0.0627841	1	4.59038	4.44366	0.00181539
ENSBTAG00000027442	NFIB	1973.67	0.2357	0.126675	1.86067	0.0627908	1	2114.82	1893.88	0.000660456
ENSBTAG00000032859	ENSBTAG00000032859	30.9547	0.554393	0.298036	1.86015	0.0628636	1	31.5328	29.4642	0.00170715
ENSBTAG00000021923	DSG2	2942.27	-0.369055	0.19842	-1.85997	0.0628898	1	2510.06	3006.99	-0.00115203
ENSBTAG00000010109	CDK1	174.04	0.26551	0.142792	1.85942	0.0629677	1	181.022	166.423	0.000765142
ENSBTAG00000013225	NBN	1646.61	0.15127	0.0813641	1.85918	0.0630021	1	1720	1601.78	0.000422349
ENSBTAG00000031014	LDAH	331.871	0.156001	0.0839168	1.85899	0.0630285	1	343.319	322.8	0.000431601
ENSBTAG00000008546	SYNGR4	6.14388	-1.43334	0.771052	-1.85894	0.063035	1	5.85688	6.04585	-0.00173034
ENSBTAG00000003191	FSCN1	4175.12	0.252438	0.135811	1.85874	0.0630635	1	4464.45	3913.37	0.000717299
ENSBTAG00000011098	TTLL8	7.26124	-1.18748	0.638998	-1.85835	0.0631194	1	6.96532	7.22459	-0.00189522
ENSBTAG00000015865	CAPN14	6.25854	-1.39594	0.751557	-1.8574	0.063255	1	6.00386	6.22573	-0.00175183
ENSBTAG00000052031	ENSBTAG00000052031	1410.41	-0.226241	0.121808	-1.85735	0.0632612	1	1323.29	1464.53	-0.000625645
ENSBTAG00000020466	CNTN5	30.3949	-0.79577	0.428494	-1.85713	0.0632927	1	28.11	31.0361	-0.00199423
ENSBTAG00000020117	ZBTB7A	1599.56	0.1208	0.065049	1.85706	0.0633024	1	1643.95	1555.37	0.000379208
ENSBTAG00000017905	WDR91	1663.94	-0.173653	0.0935201	-1.85685	0.0633321	1	1612.9	1748.53	-0.000470411
ENSBTAG00000025817	BORCS8	273.347	0.195361	0.105222	1.85666	0.0633598	1	279.88	260.77	0.000528736
ENSBTAG00000020713	BACH2	389.085	0.259954	0.140022	1.85652	0.0633793	1	418.533	375.824	0.000742025
ENSBTAG00000012962	SARS1	1124.34	0.175556	0.0945938	1.85589	0.0634693	1	1162.34	1075.89	0.000474577
ENSBTAG00000049487	ENSBTAG00000049487	79.1309	0.556324	0.299801	1.85564	0.0635046	1	85.4369	74.1897	0.00169939
ENSBTAG00000004293	CLEC12B	2.6765	1.93947	1.04531	1.8554	0.0635387	1	2.674	2.61378	0.00141881
ENSBTAG00000038605	ENSBTAG00000038605	3.10545	2.1594	1.16431	1.85466	0.0636444	1	3.1002	3.01789	0.00132066
ENSBTAG00000003185	ASAP1	1516.14	0.213795	0.115325	1.85385	0.0637606	1	1597.15	1452.17	0.000582537
ENSBTAG00000001810	SCAF11	4032.33	0.137558	0.0742057	1.85374	0.0637769	1	4162.14	3897.96	0.000396521
ENSBTAG00000021751	RASEF	33.8362	-0.647641	0.349553	-1.85277	0.0639154	1	31.326	34.1497	-0.00185287
ENSBTAG00000007779	GTF3C3	905.84	0.140657	0.0759386	1.85225	0.0639897	1	937.369	879.846	0.000400455
ENSBTAG00000012861	KIF4A	390.192	0.174437	0.0941879	1.85201	0.0640246	1	407.262	379.504	0.000469469
ENSBTAG00000043528	ENSBTAG00000043528	10.5146	0.84089	0.454131	1.85165	0.0640764	1	10.6838	10.2015	0.00198939
ENSBTAG00000008495	AP3B2	62.4816	-0.523179	0.282636	-1.85107	0.0641599	1	57.0398	63.4762	-0.00161113
ENSBTAG00000011538	KIF1A	164.165	-0.608773	0.328926	-1.85079	0.0641999	1	137.325	163.25	-0.00178739
ENSBTAG00000009432	PMF1	446.374	0.268038	0.144829	1.85072	0.0642095	1	472.841	422.355	0.000765239
ENSBTAG00000049456	ENSBTAG00000049456	4.43816	2.25427	1.21816	1.85055	0.0642345	1	4.2611	3.95566	0.00127782
ENSBTAG00000001055	HNRNPL	6479.21	0.108156	0.0584533	1.8503	0.0642699	1	6573.44	6243.1	0.000370597
ENSBTAG00000038173	HIST1H2BN	3002.12	0.201125	0.108801	1.84855	0.0645232	1	3165.95	2876.81	0.000539967
ENSBTAG00000048426	ENSBTAG00000048426	2.0734	1.99754	1.081	1.84786	0.064623	1	2.07122	2.02214	0.00137605
ENSBTAG00000004515	KCNK1	78.3858	-0.402864	0.218021	-1.84783	0.0646277	1	73.0019	80.5492	-0.0012498
ENSBTAG00000005576	CLEC11A	626.595	-0.252343	0.136569	-1.84773	0.0646408	1	590.519	659.871	-0.000706386
ENSBTAG00000005353	DES	811.502	0.369109	0.199869	1.84675	0.0647828	1	906.54	753.831	0.00113045
ENSBTAG00000001610	SLC4A1	2.3272	-2.524	1.36677	-1.84669	0.0647916	1	2.25066	2.28114	-0.00118978
ENSBTAG00000026381	TMEM114	1458.08	-0.515078	0.278978	-1.8463	0.064848	1	1250.63	1526.21	-0.00157945
ENSBTAG00000031306	PLSCR1	1.20878	2.85787	1.54801	1.84615	0.0648704	1	1.20877	1.19082	0.00111993
ENSBTAG00000004664	COQ4	284.435	0.260255	0.140995	1.84584	0.0649152	1	295.964	269.024	0.000732434
ENSBTAG00000011377	KCNMB2	7.35027	-1.11085	0.601942	-1.84544	0.0649737	1	7.11916	7.45592	-0.00190055
ENSBTAG00000033056	PLD5	15.9612	-0.851751	0.461643	-1.84504	0.0650315	1	15.1309	16.0514	-0.00196974
ENSBTAG00000019855	MAP3K15	32.0499	-0.699867	0.379389	-1.84472	0.0650781	1	28.5971	30.9363	-0.00189015
ENSBTAG00000053259	ENSBTAG00000053259	7.65815	-1.10277	0.597825	-1.84463	0.0650914	1	7.33001	7.57812	-0.00190238
ENSBTAG00000050765	ENSBTAG00000050765	15.7261	-0.76073	0.412468	-1.84434	0.0651338	1	15.0596	15.8914	-0.00193614
ENSBTAG00000001838	LRRC36	37.3594	-0.543518	0.294757	-1.84396	0.0651896	1	34.7795	37.521	-0.00164094
ENSBTAG00000027464	FGFRL1	274.286	-0.388013	0.210609	-1.84234	0.0654253	1	242.453	283.13	-0.00118932
ENSBTAG00000021125	NUP160	1228.6	0.123358	0.0669643	1.84214	0.0654544	1	1273.12	1203.43	0.000374635
ENSBTAG00000004028	POLK	444.168	0.144661	0.0785299	1.84211	0.0654593	1	463.868	436.812	0.000401934
ENSBTAG00000020076	CATHL5	9.31675	-0.98844	0.536586	-1.84209	0.0654618	1	8.89053	9.19746	-0.00194412
ENSBTAG00000003512	MYH7B	302.026	-0.472114	0.256424	-1.84114	0.0656004	1	258.669	303.536	-0.00145286
ENSBTAG00000054647	RPE	527.704	0.178149	0.096763	1.84109	0.0656087	1	560.927	519.317	0.000472225
ENSBTAG00000016580	TEF	1429.66	0.134301	0.0729469	1.84108	0.0656093	1	1459.5	1371.13	0.00038607
ENSBTAG00000003697	TARDBP	2719.91	0.146305	0.0794717	1.84097	0.0656256	1	2840.22	2653.16	0.000404144
ENSBTAG00000001609	MAP2K6	396.313	0.245216	0.133215	1.84075	0.0656583	1	414.211	374.217	0.000675276
ENSBTAG00000029810	MIR361	6.30355	1.25213	0.680537	1.83992	0.0657802	1	6.33201	6.08423	0.00179903
ENSBTAG00000003658	RELN	1683.16	-0.390702	0.21244	-1.83911	0.0658984	1	1324.63	1584.67	-0.00119297
ENSBTAG00000014880	ENSBTAG00000014880	571.393	0.253419	0.137855	1.83831	0.0660174	1	619.461	556.226	0.000701235
ENSBTAG00000017448	EFEMP1	15.1014	0.901886	0.490816	1.83752	0.0661327	1	14.8538	14.0895	0.00194708
ENSBTAG00000011601	ST3GAL5	823.022	-0.231601	0.126073	-1.83704	0.0662033	1	759.24	840.682	-0.000626518
ENSBTAG00000038181	FOCAD	1312.92	0.114489	0.0623239	1.83701	0.0662089	1	1344.46	1274.92	0.000366598
ENSBTAG00000017424	VAPB	1698.26	0.13031	0.0709376	1.83696	0.0662152	1	1750.16	1646.77	0.000379303
ENSBTAG00000005766	IL4I1	248.745	0.513157	0.279516	1.83588	0.0663757	1	264.302	216.868	0.00154983
ENSBTAG00000001343	DEPDC1	166.222	0.236182	0.128691	1.83527	0.0664661	1	172.885	159.766	0.000640121
ENSBTAG00000018706	PCTP	335.057	0.327631	0.178556	1.83489	0.0665223	1	361.095	318.768	0.000963557
ENSBTAG00000046339	VASN	446.4	-0.302048	0.164622	-1.8348	0.0665354	1	409.626	466.371	-0.000870774
ENSBTAG00000031849	TMEM119	1159.46	0.256416	0.139764	1.83463	0.06656	1	1274.75	1131.47	0.000708147
ENSBTAG00000025502	CNMD	62.4803	-0.57544	0.313731	-1.83419	0.0666264	1	55.0883	61.8681	-0.00168213
ENSBTAG00000027525	ENSBTAG00000027525	1413.44	0.814137	0.443869	1.83418	0.0666267	1	1560.13	1061.82	0.00192759
ENSBTAG00000052465	ENSBTAG00000052465	5.41886	1.37008	0.747136	1.83378	0.0666865	1	5.47455	5.26441	0.00170476
ENSBTAG00000001391	ANKRD42	600.24	0.203788	0.111155	1.83337	0.0667482	1	624.667	573.991	0.000537242
ENSBTAG00000001618	ALPK3	780.79	-0.317797	0.173373	-1.83303	0.0667986	1	681.498	783.952	-0.000925563
ENSBTAG00000052513	ENSBTAG00000052513	1.73468	-2.66764	1.45563	-1.83263	0.0668569	1	1.69724	1.72235	-0.00113461
ENSBTAG00000007514	CPNE5	594.418	0.325942	0.177952	1.83163	0.0670068	1	646.181	559.001	0.000953113
ENSBTAG00000006738	GPR68	11.7421	-0.926976	0.506125	-1.83152	0.0670234	1	11.104	11.608	-0.00192545
ENSBTAG00000005410	RGS7	252.644	0.618786	0.337906	1.83124	0.0670653	1	258.642	210.557	0.00174936
ENSBTAG00000032705	CALM	14.8002	0.680129	0.371455	1.83099	0.0671021	1	15.0877	14.3515	0.00182916
ENSBTAG00000030575	BHLHE41	276.678	0.337878	0.184545	1.83087	0.06712	1	283.805	248.357	0.000994891
ENSBTAG00000016823	CSNK1G1	786.604	0.145194	0.0793129	1.83064	0.0671538	1	809.616	758.566	0.000397246
ENSBTAG00000019132	DMP1	21.0336	-2.11758	1.15688	-1.83042	0.0671866	1	16.1271	18.8661	-0.00129198
ENSBTAG00000032331	SLC48A1	172.944	-0.26807	0.146499	-1.82985	0.0672724	1	163.006	177.644	-0.000744061
ENSBTAG00000020263	TIMP4	49.7234	0.455954	0.249181	1.82981	0.0672787	1	51.6819	47.3249	0.00138242
ENSBTAG00000019912	CNTD1	4.91732	-1.65554	0.90482	-1.82969	0.0672964	1	4.71918	4.85066	-0.00151518
ENSBTAG00000009022	DNAJC30	265.647	-0.195884	0.107072	-1.82946	0.0673302	1	252.565	271.455	-0.000512055
ENSBTAG00000043571	ND2	19730	-0.276211	0.150982	-1.82943	0.0673354	1	19035	21729.4	-0.000772246
ENSBTAG00000010647	NTRK2	2551.26	0.315336	0.172473	1.82833	0.0675006	1	2773.23	2391.68	0.000910737
ENSBTAG00000017105	FSTL4	121.683	0.631655	0.345489	1.82829	0.0675055	1	126.004	106.173	0.00176051
ENSBTAG00000004796	GRP	6.72181	-1.5991	0.874762	-1.82804	0.0675441	1	6.26295	6.45564	-0.00154475
ENSBTAG00000014087	KMT5C	884.206	-0.259477	0.141988	-1.82746	0.06763	1	807.409	912.273	-0.000711916
ENSBTAG00000021968	MID2	418.031	0.1838	0.100578	1.82744	0.0676336	1	427.122	396.212	0.000478404
ENSBTAG00000004106	PRKRIP1	235.919	0.171938	0.0940971	1.82725	0.0676629	1	239.674	225.086	0.000449202
ENSBTAG00000014495	FGFR1OP	1088.92	-0.215775	0.118096	-1.82712	0.0676819	1	1017.4	1116.61	-0.000568649
ENSBTAG00000012647	ERBB4	884.021	-0.353772	0.193623	-1.82711	0.0676827	1	794	935.13	-0.00104581
ENSBTAG00000007195	GUCA2A	1.00086	-2.65855	1.45535	-1.82675	0.0677377	1	0.986079	1.00036	-0.00112755
ENSBTAG00000040543	TMEM200A	679.908	0.347307	0.190139	1.8266	0.06776	1	698.665	611.668	0.00102233
ENSBTAG00000000501	KLHL13	1584.57	0.210446	0.115247	1.82605	0.0678428	1	1702.71	1539.08	0.000551787
ENSBTAG00000011134	USE1	882.428	-0.200519	0.109821	-1.82587	0.0678703	1	827.414	899.485	-0.00052273
ENSBTAG00000048823	ENSBTAG00000048823	1.08424	3.20583	1.75724	1.82435	0.0680985	1	1.05981	1.0393	0.00104746
ENSBTAG00000004114	MAP3K11	1517.36	-0.194715	0.106753	-1.82397	0.0681562	1	1474.32	1611.49	-0.000505273
ENSBTAG00000018823	GRN	3127.01	-0.262607	0.144002	-1.82363	0.0682078	1	2890.16	3283.69	-0.000719029
ENSBTAG00000021415	PTCHD4	40.2202	-0.513544	0.281627	-1.82349	0.0682294	1	37.5693	40.7013	-0.00152198
ENSBTAG00000013166	SMYD2	251.996	-0.254333	0.139498	-1.8232	0.0682737	1	235.128	258.815	-0.000690373
ENSBTAG00000054483	ENSBTAG00000054483	7.74718	-1.19691	0.65665	-1.82275	0.0683416	1	7.37832	7.69577	-0.00178404
ENSBTAG00000039012	MFSD6L	12.2539	-0.6957	0.381684	-1.82271	0.0683471	1	11.9326	12.4302	-0.00182113
ENSBTAG00000016413	DUSP26	146.069	0.375653	0.206107	1.82261	0.0683619	1	139.553	125.579	0.00111449
ENSBTAG00000023832	ADAM8	176.746	0.318856	0.175	1.82204	0.0684495	1	194.75	174.372	0.000915383
ENSBTAG00000021485	C3H1orf54	159.688	0.31454	0.172681	1.82151	0.0685296	1	168.424	153.735	0.000899402
ENSBTAG00000037988	ZSCAN31	474.402	-0.382314	0.209951	-1.82097	0.0686115	1	417.909	479.139	-0.00113433
ENSBTAG00000016469	TNKS1BP1	6263.69	0.150114	0.0824471	1.82073	0.0686481	1	6642.54	6182.17	0.000400841
ENSBTAG00000011256	MYO1B	1848.5	0.151185	0.0830557	1.82029	0.0687148	1	1903.74	1775.39	0.000402535
ENSBTAG00000014661	CHSY3	111.801	0.654484	0.359576	1.82016	0.0687352	1	120.586	98.4249	0.00176861
ENSBTAG00000012605	GPR157	13.1383	-0.781172	0.42921	-1.82002	0.0687553	1	12.6374	13.2474	-0.00187223
ENSBTAG00000008299	IL20RB	22.5898	0.584055	0.320923	1.81992	0.0687712	1	22.8755	21.592	0.00166131
ENSBTAG00000051889	TDRD15	70.0738	-0.839888	0.46156	-1.81967	0.0688091	1	56.4624	67.5452	-0.00188882
ENSBTAG00000038698	ENSBTAG00000038698	15.5232	-1.63986	0.901284	-1.81947	0.0688392	1	13.5854	14.9282	-0.00150093
ENSBTAG00000003947	SSBP4	964.559	0.221765	0.121903	1.81919	0.0688818	1	1041.15	938.436	0.000581166
ENSBTAG00000007281	SEMA6C	787.415	-0.209269	0.115111	-1.81798	0.0690675	1	740.694	814.698	-0.000542643
ENSBTAG00000016667	ZBTB46	744.745	0.194951	0.107273	1.81734	0.069165	1	800.975	735.399	0.000501691
ENSBTAG00000030055	bta-mir-202	54.252	-0.762016	0.41933	-1.81722	0.0691828	1	48.7751	55.7809	-0.00185444
ENSBTAG00000010368	TPST2	654.813	-0.261009	0.143638	-1.81712	0.0691981	1	609.294	682.513	-0.000707402
ENSBTAG00000006747	LTBP3	15108.4	-0.33708	0.185537	-1.81678	0.0692515	1	13418.7	16008.7	-0.000972762
ENSBTAG00000013066	IGF2	103599	0.239357	0.131749	1.81677	0.0692527	1	111374	98476	0.000635053
ENSBTAG00000003705	FAM83G	91.5888	-0.428418	0.235893	-1.81616	0.0693465	1	82.5264	91.7912	-0.00127378
ENSBTAG00000017256	CD2	185.521	0.528831	0.291259	1.81568	0.0694199	1	196.661	169.365	0.00153947
ENSBTAG00000021764	GLRB	88.6492	-0.409704	0.225683	-1.8154	0.0694629	1	82.6602	91.1723	-0.00121429
ENSBTAG00000014795	ENSBTAG00000014795	7.5563	1.7324	0.954467	1.81504	0.0695178	1	7.23296	6.69359	0.0014397
ENSBTAG00000020166	ZNFX1	3527.18	0.187087	0.103117	1.81431	0.0696299	1	3650.73	3349.71	0.000478969
ENSBTAG00000039727	DCLK3	563.865	-0.538715	0.296948	-1.81417	0.0696514	1	449.069	563.249	-0.00155766
ENSBTAG00000017873	USF1	1005.87	0.154127	0.0849817	1.81365	0.0697316	1	1025.12	956.867	0.00040465
ENSBTAG00000046148	ENSBTAG00000046148	7.62266	-1.06253	0.585915	-1.81346	0.0697606	1	7.33806	7.60074	-0.00182804
ENSBTAG00000019368	IGFBP7	18449.3	-0.381467	0.210398	-1.81307	0.0698203	1	15646.9	18685.8	-0.00111889
ENSBTAG00000046677	RTN4R	101.155	-0.570048	0.314441	-1.8129	0.0698479	1	92.4507	108.981	-0.00161786
ENSBTAG00000055256	ENSBTAG00000055256	17.1188	-0.875573	0.483109	-1.81237	0.0699292	1	16.2366	17.4829	-0.00187009
ENSBTAG00000023907	COL18A1	22724.5	-0.250458	0.13825	-1.81163	0.0700428	1	20749.4	23378.7	-0.000667065
ENSBTAG00000006614	TMCC1	1085.42	0.123516	0.0681803	1.81162	0.0700455	1	1116.48	1055.89	0.00036149
ENSBTAG00000021494	EN1	13.568	-1.08255	0.597606	-1.81148	0.0700672	1	12.5836	13.3776	-0.00181309
ENSBTAG00000001006	HMX3	1.12351	-3.04513	1.68114	-1.81135	0.0700866	1	1.1116	1.12624	-0.00104526
ENSBTAG00000011198	PPP1CC	2182.25	0.166722	0.0920573	1.81107	0.0701295	1	2283.21	2103.95	0.000428708
ENSBTAG00000014247	FAM83F	43.5771	-0.588853	0.325227	-1.81059	0.070204	1	39.7014	43.5159	-0.00164605
ENSBTAG00000011327	OLFML3	4131.51	0.224554	0.124061	1.81002	0.070292	1	4472.67	4004.19	0.000582888
ENSBTAG00000000667	APOL3	77.1438	-0.512772	0.283327	-1.80983	0.0703228	1	72.4739	81.9298	-0.00148925
ENSBTAG00000043564	ATP8	7884.34	-0.244589	0.135156	-1.80967	0.0703464	1	7644.49	8625.06	-0.000646132
ENSBTAG00000001171	OGFOD1	496.439	0.156682	0.0865858	1.80956	0.0703634	1	517.044	483.528	0.000407452
ENSBTAG00000013761	STMN1	3514.15	0.134798	0.0744951	1.80949	0.070375	1	3674.11	3448.25	0.000372366
ENSBTAG00000040445	ENSBTAG00000040445	12.0475	-0.900766	0.497945	-1.80897	0.0704562	1	11.5066	12.0745	-0.00185938
ENSBTAG00000048518	ENSBTAG00000048518	102.311	-0.457971	0.253186	-1.80884	0.0704765	1	92.8485	105.043	-0.00134608
ENSBTAG00000045354	ENSBTAG00000045354	2.91791	-1.57342	0.870312	-1.80788	0.070625	1	2.84146	2.91465	-0.001513
ENSBTAG00000008805	USP3	1196.45	0.108074	0.0597954	1.8074	0.0706994	1	1217.5	1160.12	0.000352592
ENSBTAG00000052223	ENSBTAG00000052223	2.30844	-1.93861	1.07278	-1.80708	0.0707493	1	2.27456	2.32775	-0.00132274
ENSBTAG00000015533	DISP3	5.94552	-1.79628	0.994071	-1.80699	0.070764	1	5.58094	5.82543	-0.0013897
ENSBTAG00000001510	CDK17	1643.52	0.106554	0.0589697	1.80692	0.0707746	1	1683.69	1602.79	0.000352358
ENSBTAG00000030030	bta-mir-592	3.9531	-1.47591	0.817113	-1.80625	0.0708787	1	3.84049	3.955	-0.00156746
ENSBTAG00000009842	CRYM	176.912	-0.324475	0.179678	-1.80587	0.070938	1	164.436	182.046	-0.00091479
ENSBTAG00000018796	RABGGTA	739.566	-0.225769	0.125034	-1.80567	0.0709699	1	682.656	756.098	-0.000583361
ENSBTAG00000009426	EZH2	916.057	0.185854	0.102947	1.80534	0.0710211	1	960.62	884.199	0.000470504
ENSBTAG00000049168	ENSBTAG00000049168	4.63722	-1.28232	0.710299	-1.80532	0.0710245	1	4.52828	4.65093	-0.00168445
ENSBTAG00000001423	ENSBTAG00000001423	5.33044	1.22606	0.679529	1.80428	0.0711873	1	5.33664	5.16592	0.0017154
ENSBTAG00000013958	PAK4	1073.72	-0.162068	0.0898278	-1.80421	0.0711991	1	1022.46	1101.96	-0.000415396
ENSBTAG00000019354	PAX8	79.2099	-0.848704	0.470551	-1.80364	0.0712879	1	67.059	78.602	-0.00184217
ENSBTAG00000052646	ENSBTAG00000052646	159.232	0.232668	0.129003	1.80359	0.0712955	1	166.822	155.087	0.000603156
ENSBTAG00000034182	ENSBTAG00000034182	5.94394	1.12214	0.622251	1.80336	0.0713316	1	6.01585	5.7996	0.00177039
ENSBTAG00000011321	NUGGC	24.5498	1.03923	0.57635	1.80312	0.0713695	1	25.0254	22.3681	0.00180766
ENSBTAG00000045839	ENSBTAG00000045839	0.955421	-3.28098	1.81998	-1.80276	0.0714261	1	0.954948	0.969609	-0.00101334
ENSBTAG00000018097	PARN	882.367	0.133626	0.0741279	1.80265	0.0714439	1	910.872	859.97	0.000367913
ENSBTAG00000012299	REPS1	1709.55	-0.144126	0.0799677	-1.8023	0.0714983	1	1643.81	1759.39	-0.000382216
ENSBTAG00000054948	ENSBTAG00000054948	198.382	-0.209971	0.116533	-1.80181	0.0715747	1	192.947	207.314	-0.000533613
ENSBTAG00000025853	HOMER1	602.052	-0.242475	0.134575	-1.80178	0.0715793	1	562.91	623.229	-0.000632758
ENSBTAG00000047499	IRX2	18.0993	-0.813753	0.451661	-1.80169	0.0715944	1	16.8195	17.8637	-0.00182963
ENSBTAG00000013282	NECAP2	1271.77	0.198967	0.110473	1.80105	0.0716956	1	1332.59	1218.5	0.000502318
ENSBTAG00000005989	LAP3	1903.45	0.295278	0.163985	1.80063	0.0717608	1	1979.06	1747.5	0.000808043
ENSBTAG00000043560	COX3	42293.1	-0.222216	0.123419	-1.8005	0.071781	1	41632.3	46233.9	-0.000568749
ENSBTAG00000017363	SAT1	1904.97	0.30429	0.169064	1.79986	0.0718835	1	1995.32	1732.19	0.000838086
ENSBTAG00000050802	ENSBTAG00000050802	5.31566	-1.33417	0.741498	-1.79929	0.0719727	1	5.1114	5.2925	-0.00163705
ENSBTAG00000052909	C8G	301.828	-0.317579	0.176528	-1.79903	0.0720143	1	283.745	322.111	-0.000882695
ENSBTAG00000014135	WDR17	481.238	-0.350942	0.195081	-1.79896	0.0720257	1	416.015	479.58	-0.000996036
ENSBTAG00000031358	DPYD	943.207	0.202954	0.112818	1.79895	0.0720268	1	1016.06	929.049	0.000511922
ENSBTAG00000007053	ZFHX2	397.865	-0.32489	0.180638	-1.79857	0.072086	1	361.68	412.299	-0.000907158
ENSBTAG00000000804	MOB3B	351.003	0.210514	0.11706	1.79834	0.0721232	1	372.989	343.006	0.000532827
ENSBTAG00000005247	FRMD3	133.927	-0.377794	0.210118	-1.79801	0.0721756	1	122.79	137.434	-0.0010835
ENSBTAG00000015362	BMP7	43.1496	-0.630947	0.351005	-1.79755	0.0722491	1	38.1075	41.8538	-0.00167744
ENSBTAG00000010128	NAP1L5	134.095	0.484614	0.269641	1.79725	0.0722954	1	142.905	126.674	0.00139365
ENSBTAG00000049609	ENSBTAG00000049609	19.3499	-0.643897	0.35835	-1.79684	0.072361	1	18.6418	19.8771	-0.00169256
ENSBTAG00000019958	NXNL2	24.0024	-0.651461	0.362596	-1.79666	0.0723898	1	22.5938	24.072	-0.00170142
ENSBTAG00000011416	ARHGEF39	112.935	-0.311314	0.17331	-1.79628	0.0724495	1	107.572	117.85	-0.000858046
ENSBTAG00000050678	ENSBTAG00000050678	4.68116	-1.59612	0.888988	-1.79543	0.0725846	1	4.52897	4.67899	-0.00147177
ENSBTAG00000050211	ENSBTAG00000050211	2.28648	2.82026	1.57176	1.79433	0.0727607	1	2.27969	2.21557	0.00105161
ENSBTAG00000018437	SMC5	2938.65	0.116101	0.0647348	1.79349	0.0728953	1	3055.03	2886.9	0.000349125
ENSBTAG00000045430	5S_rRNA	0.737387	2.96472	1.65305	1.79348	0.0728966	1	0.728022	0.716032	0.00103049
ENSBTAG00000047451	bta-mir-668	11.8862	0.906646	0.505552	1.79338	0.0729122	1	12.1677	11.4382	0.00181315
ENSBTAG00000017333	PRX	102.323	-0.381423	0.212685	-1.79337	0.0729131	1	93.2153	102.228	-0.00108818
ENSBTAG00000018688	CBR3	58.5347	0.452085	0.252101	1.79327	0.07293	1	61.1887	55.9986	0.00129981
ENSBTAG00000022801	GABPB1	691.102	0.159429	0.0889396	1.79256	0.0730436	1	730.723	679.546	0.000404357
ENSBTAG00000039765	ENSBTAG00000039765	7.39885	-2.02308	1.12878	-1.79227	0.0730898	1	6.29467	6.50487	-0.00125979
ENSBTAG00000002098	CDC34	862.416	-0.20149	0.112543	-1.79034	0.0734001	1	838.048	915.963	-0.000502434
ENSBTAG00000020082	FAM71E1	25.3561	-0.509333	0.284498	-1.79029	0.0734078	1	24.0892	25.4358	-0.00143874
ENSBTAG00000052950	SYNDIG1L	11.5046	-0.742764	0.414928	-1.7901	0.0734373	1	11.1767	11.6947	-0.00176564
ENSBTAG00000016024	MYL12A	3645.39	0.105728	0.0590643	1.79005	0.0734456	1	3779	3590.76	0.000345586
ENSBTAG00000045835	HOXB5	14.4082	-0.92886	0.518918	-1.78999	0.0734551	1	13.546	14.4043	-0.00180083
ENSBTAG00000053464	ENSBTAG00000053464	6.02309	-1.55459	0.868958	-1.78903	0.0736094	1	5.67562	5.86007	-0.00148095
ENSBTAG00000006824	APPL1	1526.17	0.11546	0.0645557	1.78853	0.073691	1	1563.45	1480.79	0.000346822
ENSBTAG00000002178	PPL	82.2646	-0.742756	0.415323	-1.78838	0.0737146	1	68.1133	78.872	-0.00176087
ENSBTAG00000011588	RNF123	1618.94	-0.213816	0.119572	-1.78818	0.0737466	1	1526	1680.43	-0.000535447
ENSBTAG00000016578	HNRNPR	6949.47	0.109703	0.0613507	1.78813	0.0737554	1	7118.68	6753.39	0.000344969
ENSBTAG00000052016	ENSBTAG00000052016	29.9867	0.77511	0.433505	1.78801	0.0737752	1	30.7653	27.7919	0.00177684
ENSBTAG00000004613	CSGALNACT1	454.392	-0.234108	0.130942	-1.78788	0.0737955	1	424.703	467.598	-0.000595546
ENSBTAG00000047502	FKBP5	1910.12	0.293045	0.163926	1.78767	0.0738297	1	2048.25	1788.93	0.000786716
ENSBTAG00000006103	XRCC6	1164.78	0.127933	0.0715679	1.78757	0.0738455	1	1202.94	1135.18	0.000355293
ENSBTAG00000048331	ENSBTAG00000048331	373.357	-0.30964	0.173256	-1.78718	0.0739091	1	348.916	396.112	-0.000841986
ENSBTAG00000046529	bta-mir-4657	57.9567	0.390495	0.21852	1.787	0.0739381	1	61.3838	56.4752	0.00110714
ENSBTAG00000000381	S1PR4	15.0041	0.940401	0.526442	1.78633	0.0740454	1	15.4378	14.3231	0.00178849
ENSBTAG00000006579	P4HA3	25.8489	-0.641668	0.359217	-1.7863	0.0740508	1	24.3435	26.1239	-0.00166252
ENSBTAG00000001293	MAATS1	124.189	0.376835	0.211016	1.78581	0.0741306	1	130.876	117.359	0.00106219
ENSBTAG00000016662	CPS1	73.6976	0.437645	0.245083	1.7857	0.0741474	1	74.1516	67.609	0.00124564
ENSBTAG00000015007	NCOA1	2185.67	0.0905088	0.0506948	1.78537	0.0742017	1	2238.04	2146.73	0.000352333
ENSBTAG00000013699	TBC1D1	1673.89	-0.169403	0.0948852	-1.78535	0.0742047	1	1604.5	1732.59	-0.000421104
ENSBTAG00000009419	TRIM29	28.187	-0.665887	0.373027	-1.78509	0.0742464	1	25.8436	27.6745	-0.0016876
ENSBTAG00000051749	PTCHD4	18.3675	-0.634269	0.355484	-1.78424	0.0743844	1	17.6213	18.6103	-0.00164787
ENSBTAG00000003128	SPATA6	488.986	0.182443	0.102256	1.78417	0.0743955	1	512.477	474.745	0.000450072
ENSBTAG00000022741	MGC134040	3.68532	-1.52335	0.853862	-1.78406	0.0744132	1	3.55688	3.65907	-0.00148755
ENSBTAG00000007753	KIFC2	720.478	-0.345822	0.193871	-1.78378	0.0744597	1	661.952	768.663	-0.000958672
ENSBTAG00000004908	CHRNE	64.9498	-0.537916	0.301611	-1.78348	0.0745089	1	60.1067	67.2572	-0.00148594
ENSBTAG00000049466	ENSBTAG00000049466	49.581	-0.560054	0.314097	-1.78306	0.0745764	1	45.6855	50.2988	-0.00152816
ENSBTAG00000018986	ACSL4	615.658	0.198198	0.111175	1.78276	0.0746255	1	658.182	604.882	0.000488944
ENSBTAG00000003836	ADAM19	448.562	0.233292	0.130861	1.78274	0.0746279	1	473.116	428.88	0.000589181
ENSBTAG00000017012	ENSBTAG00000017012	10.7163	1.10535	0.620032	1.78273	0.0746305	1	10.7953	10.2073	0.00172135
ENSBTAG00000039366	ENSBTAG00000039366	9.74941	-1.07144	0.601088	-1.7825	0.0746685	1	9.35549	9.92131	-0.00173604
ENSBTAG00000015792	CFAP54	342.694	-0.32814	0.184139	-1.78203	0.0747443	1	315.362	357.685	-0.000897914
ENSBTAG00000012854	GSDMB	30.7874	-0.679697	0.38144	-1.78193	0.0747614	1	28.466	30.9571	-0.00169355
ENSBTAG00000019024	JAZF1	645.228	0.233195	0.130874	1.78183	0.0747774	1	688.392	620.529	0.000588202
ENSBTAG00000005700	MAP3K9	297.716	-0.377969	0.212131	-1.78177	0.0747859	1	276.657	321.452	-0.00105987
ENSBTAG00000003404	PFN4	1.77319	-2.205	1.23766	-1.78159	0.0748168	1	1.7372	1.76477	-0.00117608
ENSBTAG00000002561	CCDC120	453.398	-0.219835	0.123404	-1.78143	0.0748428	1	431.556	471.35	-0.000548207
ENSBTAG00000003196	PAPSS2	903.512	-0.393986	0.221413	-1.77942	0.0751713	1	789.456	928.853	-0.00110625
ENSBTAG00000050202	ENSBTAG00000050202	15.5675	-0.644296	0.362092	-1.77937	0.0751788	1	15.1399	15.9233	-0.00164817
ENSBTAG00000027080	SLC8A3	21.4336	-0.656634	0.369031	-1.77934	0.0751835	1	20.5121	21.9164	-0.00166255
ENSBTAG00000013322	POMGNT1	1681.17	-0.164894	0.0926936	-1.77891	0.0752538	1	1603.16	1732.05	-0.000408473
ENSBTAG00000053596	ENSBTAG00000053596	1.48982	-3.15281	1.77248	-1.77876	0.0752796	1	1.45165	1.47231	-0.000991972
ENSBTAG00000010111	TCF7L1	482.479	0.2285	0.128499	1.77823	0.0753662	1	502.483	456.253	0.000571443
ENSBTAG00000020267	WNT9A	147.404	-0.323414	0.181887	-1.77811	0.0753866	1	138.471	152.877	-0.000877553
ENSBTAG00000039696	SHD	22.9054	-0.613804	0.34522	-1.77801	0.0754024	1	21.6195	22.9803	-0.0016045
ENSBTAG00000053131	ENSBTAG00000053131	98.1839	-0.297598	0.167556	-1.77612	0.0757139	1	91.6247	98.7916	-0.000789854
ENSBTAG00000042217	ENSBTAG00000042217	39.5122	0.482845	0.271868	1.77602	0.075729	1	42.1382	38.7975	0.00134682
ENSBTAG00000000066	LRRN4	4.31368	-1.89229	1.06551	-1.77596	0.0757402	1	4.08445	4.28917	-0.00128427
ENSBTAG00000013043	AP5M1	627.91	-0.178933	0.100767	-1.77571	0.0757815	1	599.433	645.733	-0.000437245
ENSBTAG00000054833	ENSBTAG00000054833	6.15498	1.40377	0.791002	1.77468	0.0759508	1	6.14725	5.89879	0.00153494
ENSBTAG00000039652	PTGDR2	17.8709	-0.947902	0.534191	-1.77446	0.075987	1	16.4837	17.682	-0.0017537
ENSBTAG00000009523	SLC9A6	206.606	-0.198391	0.111833	-1.774	0.0760633	1	194.028	207.669	-0.000484176
ENSBTAG00000016932	SENP7	1274.28	0.178585	0.100725	1.773	0.0762294	1	1328.26	1222.46	0.000435007
ENSBTAG00000009216	HVCN1	165.673	0.302547	0.170656	1.77284	0.0762545	1	176.026	159.444	0.00080274
ENSBTAG00000004675	ZNF18	336.065	0.167004	0.0942148	1.77259	0.0762969	1	342.892	320.974	0.00040965
ENSBTAG00000053640	ENSBTAG00000053640	11.3857	-1.92436	1.08579	-1.77232	0.0763421	1	9.83336	10.7057	-0.00126391
ENSBTAG00000010462	ROBO2	2468.61	0.254666	0.143693	1.77228	0.0763473	1	2604.14	2315.11	0.000647156
ENSBTAG00000009739	CSMD1	198.281	-0.470915	0.265746	-1.77205	0.0763863	1	170.793	198.557	-0.00130958
ENSBTAG00000024548	ENSBTAG00000024548	1.88397	-2.46374	1.39095	-1.77127	0.0765156	1	1.83533	1.87151	-0.001088
ENSBTAG00000015273	CAND2	429.5	-0.212445	0.119959	-1.77098	0.0765636	1	408.358	446.018	-0.000520218
ENSBTAG00000042631	SNORD86	30.0811	-0.550142	0.310697	-1.77067	0.0766158	1	28.8666	30.971	-0.00148176
ENSBTAG00000004848	OLFML2A	1845.58	0.295783	0.167172	1.76933	0.0768385	1	2030.96	1765.87	0.000776912
ENSBTAG00000004010	PAPPA	344.783	-0.37721	0.213243	-1.76892	0.0769073	1	318.468	369.172	-0.00103891
ENSBTAG00000015081	PAXX	611.272	-0.333032	0.188271	-1.76889	0.0769116	1	560.819	639.076	-0.000898164
ENSBTAG00000049969	ENSBTAG00000049969	3.19557	1.43065	0.808826	1.7688	0.0769268	1	3.23357	3.14759	0.00150572
ENSBTAG00000005168	CROCC2	1431.87	0.328262	0.185605	1.7686	0.0769599	1	1508.2	1284.58	0.000882303
ENSBTAG00000018774	ENSBTAG00000018774	469.672	-0.255439	0.144518	-1.76752	0.0771411	1	440.536	488.922	-0.000645648
ENSBTAG00000025233	CBARP	56.5888	-0.497697	0.281584	-1.76749	0.0771467	1	52.5904	57.8639	-0.00136524
ENSBTAG00000001294	PPP1R15A	339.928	-0.214928	0.121625	-1.76714	0.0772045	1	322.825	351.513	-0.000524644
ENSBTAG00000030973	TUBA1D	8.474	-1.02299	0.578911	-1.7671	0.0772121	1	8.22345	8.62782	-0.00171284
ENSBTAG00000030836	ZBTB21	436.379	-0.19004	0.107556	-1.76691	0.077244	1	426.163	460.107	-0.000458892
ENSBTAG00000011467	BATF2	165.323	0.493113	0.27909	1.76686	0.0772513	1	171.04	148.435	0.00135342
ENSBTAG00000005960	EPB41L2	5819.6	-0.157148	0.0889803	-1.7661	0.0773786	1	5395.86	5810.99	-0.00038748
ENSBTAG00000017925	LMF2	1304.29	-0.217927	0.123403	-1.76598	0.0773996	1	1224.32	1352.88	-0.000532301
ENSBTAG00000043584	ATP6	34384	-0.270641	0.153281	-1.76565	0.0774542	1	33051.4	37735.3	-0.000692101
ENSBTAG00000018400	BRMS1L	763.82	0.154616	0.087584	1.76534	0.0775061	1	784.901	732.3	0.000382624
ENSBTAG00000043558	ND1	19297.1	-0.303665	0.172063	-1.76484	0.0775899	1	18873	21892.4	-0.000797981
ENSBTAG00000013425	COPS2	1034.11	0.128338	0.0727343	1.76447	0.0776521	1	1072	1010.02	0.000346161
ENSBTAG00000003799	TARS2	869.658	-0.13483	0.0764285	-1.76413	0.0777093	1	832.136	883.894	-0.000352925
ENSBTAG00000054123	ENSBTAG00000054123	24.6372	-0.64582	0.366098	-1.76406	0.0777217	1	23.082	24.6443	-0.00161191
ENSBTAG00000017549	KITLG	455.669	-0.274659	0.155779	-1.76314	0.077877	1	426.491	480.958	-0.000702668
ENSBTAG00000031718	OGFR	891.647	0.193198	0.109605	1.76267	0.0779569	1	932.093	857.299	0.00046432
ENSBTAG00000019866	NRP1	4300.55	0.215297	0.122182	1.76211	0.0780514	1	4680.01	4203.8	0.000522402
ENSBTAG00000012405	PEAR1	3107.96	0.281434	0.159761	1.7616	0.0781377	1	3463.77	2990.29	0.000722918
ENSBTAG00000010270	ENSBTAG00000010270	5.25163	-1.78944	1.01584	-1.76154	0.0781479	1	4.93044	5.08838	-0.00130306
ENSBTAG00000048028	ENSBTAG00000048028	1.61981	2.49175	1.41487	1.76112	0.0782183	1	1.62687	1.59034	0.00106676
ENSBTAG00000002959	LRCH1	873.419	0.159069	0.0903394	1.76079	0.0782739	1	882.589	821.308	0.000388527
ENSBTAG00000053626	ENSBTAG00000053626	44.3179	-0.769774	0.437365	-1.76003	0.0784031	1	39.0414	44.1005	-0.00169845
ENSBTAG00000001299	CYP7B1	320.164	-0.248809	0.141373	-1.75995	0.0784158	1	297.238	327.55	-0.000619073
ENSBTAG00000029800	bta-mir-335	2.20202	2.64443	1.5028	1.75967	0.0784639	1	2.16029	2.12173	0.00103358
ENSBTAG00000020530	MTIF3	374.531	-0.164608	0.0935553	-1.75947	0.0784982	1	357.204	381.198	-0.000398459
ENSBTAG00000014529	GBP4	154.26	0.550574	0.312924	1.75945	0.0785015	1	169.306	140.762	0.0014582
ENSBTAG00000050951	ENSBTAG00000050951	7.29647	-1.86053	1.05749	-1.75937	0.0785143	1	6.82435	7.19416	-0.00126735
ENSBTAG00000002490	CHPT1	437.727	-0.302628	0.172016	-1.7593	0.0785267	1	414.766	469.998	-0.000788869
ENSBTAG00000051072	AQP4	4.71757	-1.53176	0.870738	-1.75915	0.0785522	1	4.48263	4.60985	-0.0014278
ENSBTAG00000049961	ENSBTAG00000049961	81.833	0.754807	0.429299	1.75823	0.0787081	1	83.2527	72.0938	0.00168663
ENSBTAG00000010423	LIFR	2809.35	0.205377	0.116813	1.75816	0.0787197	1	2989.75	2717.4	0.000493013
ENSBTAG00000037465	TRIM34	251.368	0.245177	0.139476	1.75785	0.0787731	1	265.769	243.833	0.000606408
ENSBTAG00000051667	ENSBTAG00000051667	6.92018	-1.05529	0.600351	-1.75779	0.0787825	1	6.67187	6.89705	-0.00167607
ENSBTAG00000012992	CDH6	68.3386	-0.759674	0.432418	-1.75681	0.078951	1	58.5573	66.8566	-0.00168533
ENSBTAG00000045832	PHLPP1	1104.52	-0.13604	0.0774388	-1.75674	0.0789621	1	1042.85	1108.19	-0.000351299
ENSBTAG00000013769	NECTIN3	1045.36	-0.137098	0.0780461	-1.75663	0.0789816	1	1010.84	1077.56	-0.000352541
ENSBTAG00000012925	NCAPH	304.744	-0.211819	0.120656	-1.75556	0.0791639	1	288.039	312.734	-0.000508681
ENSBTAG00000017044	MAG	8.16787	-1.02241	0.582426	-1.75543	0.079185	1	7.8436	8.10607	-0.00168183
ENSBTAG00000013266	PMFBP1	43.6632	-0.702612	0.400307	-1.75518	0.0792279	1	37.9519	41.7976	-0.00164506
ENSBTAG00000006359	EPHA1	340.305	-0.387951	0.221108	-1.75458	0.0793311	1	297.955	348.84	-0.00105106
ENSBTAG00000009932	ENSBTAG00000009932	4.42615	-1.72987	0.985969	-1.75448	0.0793476	1	4.23322	4.39356	-0.00131732
ENSBTAG00000016876	ENSBTAG00000016876	2.48626	-2.05871	1.17369	-1.75405	0.0794225	1	2.44276	2.49269	-0.00118018
ENSBTAG00000026527	ENSBTAG00000026527	4.96393	-1.50208	0.85642	-1.75391	0.0794467	1	4.76433	4.90948	-0.00143255
ENSBTAG00000045510	EMC10	4845.37	-0.185498	0.105816	-1.75303	0.0795972	1	4554.56	4991.43	-0.0004404
ENSBTAG00000051290	ENSBTAG00000051290	0.695773	-2.84778	1.62478	-1.75272	0.0796498	1	0.688668	0.696701	-0.000991859
ENSBTAG00000000042	PYCR1	708.479	-0.288231	0.16449	-1.75227	0.0797275	1	642.611	732.515	-0.000735832
ENSBTAG00000000057	THBS3	606.273	-0.261672	0.149337	-1.75223	0.0797349	1	564.411	628.568	-0.000652417
ENSBTAG00000043959	PDGFC	777.938	-0.263419	0.150338	-1.75218	0.0797425	1	718.962	812.295	-0.000657787
ENSBTAG00000005186	DBNDD2	723.564	-0.260224	0.148523	-1.75208	0.0797608	1	662.728	737.629	-0.000647821
ENSBTAG00000050915	ENSBTAG00000050915	1.80666	-2.81293	1.60552	-1.75203	0.0797678	1	1.78187	1.81065	-0.000995836
ENSBTAG00000017318	TMEM178A	47.7358	-0.613062	0.349979	-1.75171	0.0798234	1	42.9724	47.2223	-0.00154111
ENSBTAG00000007963	KIDINS220	8394.17	0.0882803	0.0504057	1.7514	0.0798777	1	8541.05	8184.96	0.000341498
ENSBTAG00000038148	SOWAHB	29.429	-0.799523	0.456648	-1.75085	0.0799719	1	26.7543	29.1607	-0.00168518
ENSBTAG00000006680	NKIRAS1	226.705	-0.256812	0.146704	-1.75055	0.0800236	1	208.823	227.688	-0.0006361
ENSBTAG00000001961	MAP1B	5298.58	-0.201719	0.11525	-1.75027	0.0800712	1	4950.27	5468.09	-0.000478779
ENSBTAG00000013857	SH2D3A	23.2535	-0.54366	0.310684	-1.74988	0.080139	1	21.892	22.9907	-0.00142508
ENSBTAG00000001895	PGGT1B	527.118	0.129772	0.0741769	1.74949	0.0802064	1	540.666	511.946	0.000341508
ENSBTAG00000011153	MGAT4C	18.2315	0.997247	0.570026	1.74948	0.0802089	1	18.3993	16.8479	0.00167405
ENSBTAG00000033221	CCDC152	23.1561	-0.858432	0.490766	-1.74917	0.0802618	1	21.1946	23.1945	-0.00169122
ENSBTAG00000042506	U5	15.4973	1.09829	0.628138	1.74849	0.0803788	1	15.7951	14.5007	0.00163408
ENSBTAG00000004461	OFD1	781.072	0.150106	0.0858558	1.74835	0.080403	1	815.856	763.721	0.000367522
ENSBTAG00000031583	NUPR2	34.2627	0.404246	0.23127	1.74794	0.0804747	1	34.481	32.6034	0.0010889
ENSBTAG00000002488	LDHC	67.2445	-0.450544	0.257872	-1.74716	0.0806098	1	60.8545	66.858	-0.00121325
ENSBTAG00000053199	CNIH3	61.7254	-0.620118	0.354994	-1.74684	0.0806651	1	54.6073	61.2227	-0.00153927
ENSBTAG00000046396	TMEM200C	4.12201	-1.45562	0.833301	-1.74681	0.08067	1	4.00696	4.12331	-0.00144233
ENSBTAG00000001160	GMEB1	662.29	0.136348	0.0780609	1.74669	0.0806903	1	686.114	648.693	0.000347546
ENSBTAG00000009913	UPK3A	3.702	-1.35756	0.777216	-1.74669	0.0806914	1	3.63743	3.7216	-0.00149589
ENSBTAG00000038233	ENSBTAG00000038233	496.87	0.570515	0.326656	1.74653	0.0807184	1	536.4	425.678	0.00146534
ENSBTAG00000002972	CASC1	226.982	-0.191523	0.109664	-1.74645	0.0807335	1	221.272	236.735	-0.000451186
ENSBTAG00000042963	ENSBTAG00000042963	61.0984	0.323879	0.185454	1.74641	0.0807398	1	62.3957	58.3758	0.000842956
ENSBTAG00000022509	DNAH9	263.34	-0.643805	0.368706	-1.74612	0.0807902	1	201.857	253.202	-0.00156645
ENSBTAG00000007002	IDUA	1723.4	-0.271762	0.155649	-1.74599	0.0808121	1	1618.45	1839.36	-0.000678422
ENSBTAG00000008505	APOB	36.847	-0.674133	0.386104	-1.74599	0.080813	1	32.6054	35.4455	-0.00159766
ENSBTAG00000034560	ENSBTAG00000034560	7.47059	1.17606	0.673625	1.74587	0.0808329	1	7.49496	7.1339	0.0015909
ENSBTAG00000035995	TNFAIP2	615.96	0.438426	0.251168	1.74555	0.0808888	1	645.517	532.867	0.00117911
ENSBTAG00000013316	BRPF3	3516.17	-0.163451	0.0936602	-1.74515	0.0809583	1	3331.37	3599.85	-0.000389491
ENSBTAG00000001019	GDF10	876.721	0.462417	0.264991	1.74503	0.0809801	1	975.582	797.749	0.00123939
ENSBTAG00000020030	FITM2	1202.81	-0.258117	0.147921	-1.74497	0.0809901	1	1123.61	1255.58	-0.000635615
ENSBTAG00000017761	SMC1A	3835.8	0.155053	0.0888611	1.7449	0.081003	1	3937.73	3660.08	0.000374185
ENSBTAG00000009705	SERPINF1	21.7298	-0.780014	0.447163	-1.74436	0.0810962	1	20.1647	21.5357	-0.00166182
ENSBTAG00000023963	RHBDD1	644.916	0.141919	0.0813807	1.74389	0.0811783	1	665.883	626.826	0.000353517
ENSBTAG00000007841	WTIP	869.175	-0.140881	0.0808129	-1.7433	0.0812814	1	819.974	874.43	-0.000351877
ENSBTAG00000001468	SAMD4A	1104.26	0.154827	0.088827	1.74302	0.0813297	1	1155.04	1075.86	0.000372971
ENSBTAG00000031010	ACAD11	445.681	0.174392	0.100068	1.74273	0.081381	1	466.349	433.37	0.000410359
ENSBTAG00000009797	RIMBP2	175.171	-0.326292	0.187239	-1.74265	0.0813951	1	159.876	176.693	-0.00084638
ENSBTAG00000014458	MROH1	1724.72	-0.250794	0.143916	-1.74265	0.0813953	1	1649.26	1844.99	-0.000611694
ENSBTAG00000017672	HAS1	5.54221	-1.23609	0.70959	-1.74198	0.0815112	1	5.38506	5.54524	-0.0015506
ENSBTAG00000001638	FGA	1.40973	-3.01072	1.72896	-1.74135	0.081622	1	1.38364	1.40122	-0.000958165
ENSBTAG00000043157	Telomerase-vert	1032.65	-0.271712	0.156036	-1.74134	0.0816235	1	972.726	1089.92	-0.000674284
ENSBTAG00000003338	LRRCC1	2407.01	0.196152	0.112659	1.74111	0.0816647	1	2608.68	2378.2	0.000459543
ENSBTAG00000009218	ANLN	445.556	0.205435	0.117996	1.74104	0.0816766	1	470.208	430.868	0.000482958
ENSBTAG00000033352	DMRT1	1300.52	-0.282794	0.16249	-1.74037	0.0817938	1	1165.75	1325.93	-0.000707756
ENSBTAG00000018247	OCRL	2005.84	-0.240901	0.138459	-1.73988	0.0818809	1	1885.62	2116.58	-0.000580381
ENSBTAG00000018508	TMEM108	37.4557	-0.460245	0.26453	-1.73986	0.0818843	1	35.2293	37.5575	-0.00122508
ENSBTAG00000021900	PKN2	1758.21	0.127965	0.0735525	1.73978	0.0818974	1	1816.73	1714.67	0.000335966
ENSBTAG00000013670	SLC46A2	47.2991	0.491583	0.282658	1.73914	0.0820093	1	49.3607	45.2769	0.00129723
ENSBTAG00000021752	DNAJB4	759.946	0.20006	0.115059	1.73876	0.0820762	1	771.191	707.538	0.00046795
ENSBTAG00000033726	GRIP1	86.4233	-0.465552	0.267821	-1.73829	0.0821592	1	79.1315	88.469	-0.00123531
ENSBTAG00000014406	LATS2	761.583	-0.138182	0.0794964	-1.73822	0.0821724	1	727.703	772.505	-0.000346331
ENSBTAG00000012624	PDZRN4	127.495	-0.67032	0.385752	-1.7377	0.0822638	1	109.175	128.252	-0.00157416
ENSBTAG00000011104	RTN4	2801.95	0.116136	0.0668381	1.73757	0.0822864	1	2915.92	2756.71	0.000327142
ENSBTAG00000011245	PLXNC1	4348.65	-0.318186	0.183131	-1.73747	0.0823036	1	3880.34	4530.05	-0.000815446
ENSBTAG00000031395	C6H4orf48	56.7462	-0.368832	0.212285	-1.73743	0.0823104	1	54.0177	58.1538	-0.000970621
ENSBTAG00000000743	MBOAT4	0.789089	3.00605	1.73089	1.73671	0.0824381	1	0.79334	0.783591	0.000952917
ENSBTAG00000011354	NUDT9	914.187	0.174938	0.100767	1.73606	0.082554	1	953.047	880.54	0.000408253
ENSBTAG00000013362	DNM2	2650.95	-0.0755296	0.0435096	-1.73593	0.0825759	1	2620.48	2715.21	-0.000359011
ENSBTAG00000045895	NFASC	78.3064	-0.495631	0.285591	-1.73545	0.0826603	1	69.221	77.5333	-0.00129933
ENSBTAG00000012251	MTR	1276.23	-0.164689	0.0949262	-1.73491	0.0827562	1	1216.84	1309.57	-0.000387129
ENSBTAG00000025023	ENSBTAG00000025023	58.7529	0.397865	0.229354	1.73472	0.0827901	1	59.5863	55.0618	0.00105146
ENSBTAG00000009006	PRR14L	2983.9	-0.0768574	0.0443066	-1.73467	0.0827989	1	2919.76	3026.41	-0.000355247
ENSBTAG00000001558	PATL2	4.61943	-2.3266	1.34129	-1.7346	0.0828123	1	4.14434	4.36129	-0.00106814
ENSBTAG00000017833	RNF19A	2044.56	0.112477	0.0648447	1.73456	0.0828195	1	2103.28	1997.67	0.000324736
ENSBTAG00000000802	LYVE1	261.085	0.430641	0.2483	1.73435	0.0828556	1	280.912	238.535	0.0011406
ENSBTAG00000027766	C1QTNF5	51.2496	0.383019	0.220846	1.73432	0.0828606	1	54.9308	50.7795	0.0010083
ENSBTAG00000005379	SLC41A1	3054.55	-0.255319	0.147228	-1.73417	0.0828874	1	2765.86	3151.78	-0.00061871
ENSBTAG00000053010	ENSBTAG00000053010	2.20294	2.38268	1.37398	1.73414	0.082894	1	2.16725	2.13684	0.00105346
ENSBTAG00000009180	NRSN1	10.8222	-0.893062	0.515027	-1.73401	0.0829162	1	10.3043	10.7535	-0.00165208
ENSBTAG00000019535	SOX14	0.90513	-2.95884	1.70643	-1.73394	0.0829291	1	0.881296	0.892503	-0.000954478
ENSBTAG00000018493	ERICH5	18.8728	-0.702577	0.405294	-1.7335	0.0830068	1	17.6587	18.6552	-0.00159153
ENSBTAG00000032097	FBXO21	4351.99	-0.156809	0.0904771	-1.73313	0.0830727	1	4124.99	4436.81	-0.000372015
ENSBTAG00000006586	KPNB1	6464.99	0.103722	0.0598472	1.73311	0.083077	1	6611.66	6288.68	0.000323828
ENSBTAG00000017140	CIP2A	760.568	0.117126	0.0676179	1.73218	0.0832417	1	787.244	746.861	0.000325545
ENSBTAG00000042987	U8	2.8173	-1.78426	1.03036	-1.73168	0.0833299	1	2.7403	2.79846	-0.00124978
ENSBTAG00000007881	IFIT1	239.669	0.385397	0.222559	1.73167	0.0833331	1	249.422	218.538	0.00101157
ENSBTAG00000000831	CTNS	1017.27	-0.30628	0.176882	-1.73155	0.0833533	1	931.364	1077.99	-0.000772386
ENSBTAG00000007666	IGF2BP2	1051.88	0.24918	0.143926	1.73131	0.0833961	1	1108.6	981.223	0.000598375
ENSBTAG00000025522	UNC13C	207.224	-0.663843	0.383447	-1.73125	0.0834067	1	181.712	212.513	-0.00155275
ENSBTAG00000015952	ADAP1	239.557	-0.312709	0.180688	-1.73065	0.0835138	1	219.431	247.828	-0.000791368
ENSBTAG00000009057	CFAP221	19.0079	-0.689767	0.398595	-1.7305	0.0835416	1	18.2086	19.4063	-0.00157425
ENSBTAG00000036927	U3	2.99094	-1.75159	1.01265	-1.7297	0.0836838	1	2.93664	3.00874	-0.00126052
ENSBTAG00000016633	NPY2R	17.4566	-0.805885	0.466096	-1.72901	0.0838075	1	16.5697	17.6128	-0.00163092
ENSBTAG00000043885	7SK	5.33549	-1.11189	0.643089	-1.72898	0.0838127	1	5.22247	5.408	-0.00157925
ENSBTAG00000044146	NPC1L1	118.558	-0.62999	0.364627	-1.72777	0.08403	1	102.703	123.728	-0.0015082
ENSBTAG00000005412	NEDD4L	1258.91	-0.200903	0.116294	-1.72755	0.0840692	1	1155.36	1264.65	-0.000463755
ENSBTAG00000051845	ENSBTAG00000051845	88.7486	2.04337	1.18311	1.72711	0.0841476	1	71.7846	50.3126	0.00114141
ENSBTAG00000011932	PRG4	8.70651	-1.49009	0.862879	-1.72688	0.0841887	1	8.20575	8.64323	-0.0013815
ENSBTAG00000010548	LRRC6	142.072	-0.350752	0.203191	-1.72622	0.0843085	1	129.695	144.246	-0.000902602
ENSBTAG00000003345	FAT4	3848.62	0.339189	0.196559	1.72563	0.0844135	1	4334.29	3727.81	0.000867083
ENSBTAG00000038180	SCN2A	185.001	0.325766	0.188783	1.72561	0.0844179	1	191.514	171.617	0.000826231
ENSBTAG00000008849	SORT1	1097.09	-0.331286	0.192035	-1.72513	0.0845038	1	991.985	1162.49	-0.000842541
ENSBTAG00000024801	RANBP17	431.35	-0.205722	0.119282	-1.72466	0.0845883	1	416.835	450.217	-0.000474218
ENSBTAG00000045594	TMEM121	103.469	-0.319385	0.185295	-1.72366	0.0847696	1	100.546	109.891	-0.000804696
ENSBTAG00000019515	SNX17	1815.95	0.098477	0.057141	1.7234	0.0848155	1	1872.49	1788.52	0.000322007
ENSBTAG00000034633	ERO1B	518.889	-0.185366	0.10759	-1.72289	0.0849077	1	493.974	536.349	-0.000424474
ENSBTAG00000013755	ITGB5	9782.89	-0.357128	0.207293	-1.72282	0.0849217	1	8381.97	9959.67	-0.000917539
ENSBTAG00000013270	TTC19	372.876	-0.203139	0.117942	-1.72236	0.0850036	1	357.148	386.711	-0.000466426
ENSBTAG00000021413	ZIC3	4.90316	-1.53584	0.891788	-1.7222	0.0850326	1	4.72729	4.87385	-0.00134859
ENSBTAG00000053087	ENSBTAG00000053087	22.0558	-0.531567	0.30868	-1.72206	0.0850582	1	21.2478	22.3867	-0.00134671
ENSBTAG00000001545	SLC34A2	330.874	-0.435782	0.253149	-1.72145	0.0851694	1	280.453	330.315	-0.00113375
ENSBTAG00000044091	PTK6	5.98035	-1.44853	0.8415	-1.72137	0.0851833	1	5.70611	5.911	-0.0013915
ENSBTAG00000009415	NUFIP1	380.177	0.185331	0.107668	1.72131	0.0851941	1	396.835	367.784	0.000423598
ENSBTAG00000003460	TCEA1	1549.6	0.148944	0.0865438	1.72102	0.0852467	1	1612.13	1508.57	0.000354125
ENSBTAG00000012322	INKA1	271.482	0.308072	0.179055	1.72054	0.0853335	1	293.219	262.912	0.00076706
ENSBTAG00000052059	ENSBTAG00000052059	85.282	0.449641	0.261423	1.71997	0.0854371	1	91.2415	81.7943	0.00116602
ENSBTAG00000009850	GIMAP7	148.713	0.530779	0.308689	1.71946	0.0855301	1	165.108	140.969	0.00134024
ENSBTAG00000005137	LPGAT1	600.126	0.171961	0.10001	1.71944	0.0855343	1	632.871	587.781	0.000394224
ENSBTAG00000010119	ALDH1A2	2582.43	0.209323	0.121766	1.71906	0.0856036	1	2738.77	2479.16	0.000480172
ENSBTAG00000007622	CTSD	4789.02	-0.174433	0.10147	-1.71906	0.0856037	1	4590.84	4992.89	-0.000399068
ENSBTAG00000018267	TRIM54	4.00686	-1.80265	1.04866	-1.71901	0.0856129	1	3.87154	3.97003	-0.00121922
ENSBTAG00000009383	KIF11	710.791	0.173686	0.101053	1.71875	0.0856594	1	738.297	686.512	0.000397395
ENSBTAG00000053184	Metazoa_SRP	1.16335	2.76038	1.60615	1.71863	0.0856819	1	1.15806	1.14181	0.000960567
ENSBTAG00000053398	KNL1	977.143	0.15893	0.0924898	1.71835	0.0857333	1	1030.59	961.654	0.00036925
ENSBTAG00000020963	RASSF1	592.448	0.16513	0.0961055	1.71822	0.0857566	1	615.218	572.771	0.000380404
ENSBTAG00000009012	PTX3	297.453	0.440749	0.256577	1.71781	0.0858318	1	328.084	275.709	0.00114059
ENSBTAG00000001058	SRPK3	26.6285	0.577641	0.336319	1.71754	0.0858809	1	27.5996	25.689	0.00141553
ENSBTAG00000045337	bta-mir-2376	7.12878	-1.06242	0.618629	-1.71737	0.0859107	1	6.8835	7.1175	-0.00157089
ENSBTAG00000002614	RUFY2	906.5	0.149815	0.0873279	1.71555	0.0862446	1	949.505	887.247	0.000353183
ENSBTAG00000034753	CCDC122	9.35832	-1.09962	0.641434	-1.71432	0.0864698	1	8.93528	9.37958	-0.00154888
ENSBTAG00000038613	ENSBTAG00000038613	14.4333	0.937173	0.546689	1.71427	0.0864791	1	14.7398	13.7321	0.00159779
ENSBTAG00000021215	VWA5A	1870.84	0.304382	0.177576	1.7141	0.0865108	1	1948.37	1708.84	0.00074967
ENSBTAG00000027854	ARHGDIG	250.707	-0.887699	0.517905	-1.71402	0.086525	1	171.358	226.936	-0.00160191
ENSBTAG00000018440	TAS2R4	2.49601	-1.45237	0.848068	-1.71256	0.0867936	1	2.46989	2.53342	-0.00137117
ENSBTAG00000001748	TRIM45	492.064	-0.299901	0.175129	-1.71246	0.0868128	1	470.313	531.91	-0.000734631
ENSBTAG00000017541	TBX20	22.156	-0.657215	0.384018	-1.71142	0.087004	1	20.9722	22.4423	-0.00150104
ENSBTAG00000027630	CISD2	265.792	0.189434	0.110717	1.71097	0.0870867	1	269.292	251.218	0.000427649
ENSBTAG00000000077	ADSL	1284.05	0.128845	0.0753084	1.71089	0.0871005	1	1356.87	1279.76	0.000325642
ENSBTAG00000012411	HAPLN1	70.1785	0.66196	0.387002	1.71048	0.0871769	1	71.4756	61.6473	0.00150351
ENSBTAG00000010785	FAS	29.9981	-0.559431	0.327111	-1.71022	0.0872258	1	27.656	29.5115	-0.00137217
ENSBTAG00000043151	SNORD48	20.0718	0.573521	0.335398	1.70997	0.0872716	1	20.6603	19.5183	0.00139385
ENSBTAG00000053269	ENSBTAG00000053269	39.2342	-0.464739	0.271858	-1.70949	0.0873602	1	36.8573	39.4179	-0.00118486
ENSBTAG00000001717	AURKB	164.162	0.253571	0.148343	1.70936	0.0873846	1	171.383	157.631	0.000595011
ENSBTAG00000006231	ACSBG1	2040.82	-0.370898	0.216983	-1.70934	0.0873879	1	1771.55	2121.2	-0.000941099
ENSBTAG00000021481	CA14	3.31432	-2.33007	1.36335	-1.70908	0.0874365	1	3.12541	3.2324	-0.00103071
ENSBTAG00000000841	LZTS1	2295.47	-0.262098	0.153372	-1.7089	0.0874694	1	2123.46	2422.74	-0.000619334
ENSBTAG00000045610	CACNA1I	23.1132	-0.81647	0.477913	-1.70841	0.0875609	1	21.0594	22.6648	-0.00158252
ENSBTAG00000017183	PDLIM3	4699.39	0.176978	0.103599	1.7083	0.0875807	1	4929.08	4536.87	0.000399256
ENSBTAG00000011373	MAML3	460.294	-0.183641	0.107501	-1.70828	0.0875848	1	438.864	473.332	-0.000413409
ENSBTAG00000014023	SIRT1	1446.38	0.109433	0.064066	1.70813	0.0876115	1	1495	1421.05	0.000314397
ENSBTAG00000004961	GOSR1	616.247	-0.136412	0.0798946	-1.70739	0.0877488	1	599.201	635.542	-0.00033204
ENSBTAG00000004944	ANXA10	1.48477	2.40474	1.40846	1.70735	0.0877573	1	1.48442	1.46283	0.00101083
ENSBTAG00000009228	SRP68	2016.31	-0.0972994	0.0569983	-1.70706	0.0878116	1	1947.7	2037.38	-0.000316596
ENSBTAG00000010801	CMBL	1008.06	-0.306739	0.179783	-1.70617	0.0879769	1	904.402	1039.1	-0.00074924
ENSBTAG00000009502	LUZP1	1128.53	0.15179	0.0889758	1.70597	0.0880128	1	1186.02	1108.63	0.00035228
ENSBTAG00000054572	PEG3	27435	0.189913	0.111327	1.7059	0.0880267	1	28001	25670.7	0.000426181
ENSBTAG00000010606	PPP1R3B	1112.96	0.179964	0.105536	1.70523	0.0881517	1	1146.28	1058.49	0.000404052
ENSBTAG00000031561	RSRC1	776.694	0.210704	0.123569	1.70516	0.0881654	1	811.178	739.711	0.000475733
ENSBTAG00000002092	PI16	23.4445	-0.797932	0.468061	-1.70476	0.0882389	1	21.9441	23.8658	-0.00156945
ENSBTAG00000004633	PRSS48	3.68252	1.53464	0.900458	1.70429	0.0883273	1	3.69947	3.58073	0.00131358
ENSBTAG00000008704	FIGN	520.357	-0.271156	0.159118	-1.70411	0.0883597	1	482.402	542.412	-0.000642049
ENSBTAG00000015915	SBSN	29.0992	0.744251	0.436753	1.70406	0.0883707	1	29.7027	27.0444	0.00154745
ENSBTAG00000002727	PHACTR4	1167.52	0.127726	0.0749827	1.70341	0.088491	1	1222.21	1153.21	0.000321854
ENSBTAG00000017580	RFX5	832.599	0.152917	0.0897714	1.70341	0.0884922	1	867.786	810.662	0.000352986
ENSBTAG00000013010	CCDC126	317.02	-0.24028	0.141062	-1.70336	0.0885003	1	304.828	332.814	-0.000553287
ENSBTAG00000012922	PHF2	2269.32	0.110289	0.0647579	1.7031	0.0885496	1	2348.56	2228.65	0.000312679
ENSBTAG00000038241	REPIN1	1458.45	-0.142377	0.0836157	-1.70275	0.0886147	1	1417.01	1509.23	-0.000337529
ENSBTAG00000005221	WNK1	7619.61	0.105344	0.061878	1.70244	0.0886724	1	7865.03	7479	0.000312309
ENSBTAG00000001727	PRXL2B	1331.37	0.203025	0.119259	1.70239	0.0886828	1	1383.79	1260.93	0.000455177
ENSBTAG00000047225	BCL2L14	22.101	0.768423	0.451435	1.70218	0.0887219	1	22.4306	20.7981	0.00155371
ENSBTAG00000053278	ENSBTAG00000053278	6.00293	1.23468	0.725374	1.70213	0.0887314	1	6.03099	5.76942	0.00145895
ENSBTAG00000003314	SKA3	202.567	0.180508	0.106049	1.70211	0.0887349	1	206.573	193.805	0.000403722
ENSBTAG00000020983	RRAS	162.948	0.293631	0.172533	1.70189	0.0887762	1	174.225	157.57	0.000706386
ENSBTAG00000045746	ENSBTAG00000045746	50.8662	-0.487793	0.28662	-1.70188	0.0887781	1	48.2213	52.5457	-0.00122302
ENSBTAG00000051337	ENSBTAG00000051337	51.2204	0.425311	0.249914	1.70183	0.0887871	1	52.89	48.8919	0.00107772
ENSBTAG00000006955	CPNE1	1260.21	0.136831	0.0804075	1.70172	0.0888073	1	1311.67	1231.73	0.00033034
ENSBTAG00000016881	ANPEP	372.211	-0.601955	0.353789	-1.70145	0.0888578	1	324.75	390.726	-0.0014167
ENSBTAG00000053120	ENSBTAG00000053120	17.9213	0.734475	0.431706	1.70133	0.088881	1	18.3966	17.2004	0.00153604
ENSBTAG00000020436	KIF27	2460.15	0.143846	0.084553	1.70125	0.0888962	1	2533.49	2369.18	0.000338882
ENSBTAG00000009198	ASB9	860.778	-0.25369	0.14919	-1.70045	0.0890472	1	806.5	902.733	-0.000588921
ENSBTAG00000014964	GALK1	268.811	-0.173804	0.10224	-1.69996	0.0891385	1	261.323	278.842	-0.000388958
ENSBTAG00000046739	ENSBTAG00000046739	4.09755	-1.22738	0.722028	-1.6999	0.0891488	1	3.99731	4.11241	-0.00145753
ENSBTAG00000043846	5S_rRNA	2.56857	1.64574	0.968291	1.69963	0.0892003	1	2.57809	2.51586	0.00125261
ENSBTAG00000053124	ENSBTAG00000053124	0.918008	-3.14771	1.85209	-1.69955	0.0892157	1	0.911765	0.924554	-0.000896767
ENSBTAG00000050833	ENSBTAG00000050833	6.74879	-1.05611	0.621479	-1.69934	0.0892545	1	6.55693	6.78446	-0.00152997
ENSBTAG00000004362	SERPINC1	31.0293	0.637952	0.375423	1.69929	0.0892653	1	32.1568	29.3816	0.00145485
ENSBTAG00000008140	FAP	947.454	0.272837	0.160577	1.69911	0.0892991	1	1005.48	893.39	0.000642998
ENSBTAG00000021057	TMEM190	966.344	0.332227	0.195561	1.69884	0.0893493	1	1040.58	891.134	0.000817329
ENSBTAG00000006070	RANBP3	1725.81	0.0845364	0.0497745	1.69839	0.089435	1	1763.19	1695.44	0.000326276
ENSBTAG00000006775	SLC12A7	2144.98	-0.200393	0.118015	-1.69803	0.0895029	1	2049.83	2247.08	-0.000446518
ENSBTAG00000009106	EIF2A	1817.65	0.119013	0.0700935	1.69792	0.0895232	1	1890.42	1789.15	0.000313792
ENSBTAG00000003829	HPN	9.26071	-0.880336	0.518498	-1.69786	0.0895347	1	8.94959	9.31684	-0.00156275
ENSBTAG00000043836	5S_rRNA	8.14359	-0.928139	0.546696	-1.69772	0.0895599	1	7.96379	8.32175	-0.00155883
ENSBTAG00000012969	DKK2	169.33	1.06132	0.625154	1.6977	0.0895652	1	181.943	127.418	0.00152423
ENSBTAG00000020238	RIMS1	188.227	-0.521628	0.307258	-1.69769	0.0895668	1	148.596	176.54	-0.00128273
ENSBTAG00000002739	PDE1C	120.359	0.33798	0.199083	1.69769	0.089567	1	128.319	115.561	0.000832882
ENSBTAG00000046803	GAS1	1629.77	0.19224	0.11325	1.69748	0.0896053	1	1685.83	1544.82	0.000427238
ENSBTAG00000000593	ST8SIA1	39.528	-0.496273	0.292465	-1.69687	0.089722	1	37.2233	40.0669	-0.00123203
ENSBTAG00000014359	DRAXIN	4.97062	-1.42673	0.841198	-1.69607	0.0898728	1	4.79411	4.94718	-0.00135028
ENSBTAG00000006685	IL10	26.2898	0.864392	0.509822	1.69548	0.0899845	1	25.5339	23.6181	0.00155691
ENSBTAG00000007503	STRC	2.81125	-1.77244	1.04557	-1.69518	0.0900407	1	2.73136	2.80051	-0.00119014
ENSBTAG00000011581	BSN	253.163	-0.314235	0.185395	-1.69495	0.0900853	1	232.422	263.057	-0.000760757
ENSBTAG00000003319	FLRT3	280.786	0.261885	0.154512	1.69492	0.0900913	1	293.699	264.753	0.000608233
ENSBTAG00000011234	FOXO3	2493.19	-0.196584	0.116006	-1.6946	0.0901507	1	2310.49	2544.41	-0.000435773
ENSBTAG00000020839	MEGF6	2651.49	-0.328895	0.194121	-1.69428	0.0902124	1	2409.89	2794.63	-0.000802924
ENSBTAG00000001845	EPS8L3	14.6608	-0.753715	0.44499	-1.69378	0.0903068	1	13.9634	14.6501	-0.00152808
ENSBTAG00000005903	LRP5	9384.47	-0.196763	0.116175	-1.69367	0.0903271	1	8858.93	9763.08	-0.000435713
ENSBTAG00000042295	U6	4.39649	1.14023	0.673243	1.69364	0.0903333	1	4.46532	4.32398	0.0014834
ENSBTAG00000011111	COPS7A	642.737	0.145262	0.0857728	1.69356	0.0903481	1	661.093	621.949	0.000337786
ENSBTAG00000012555	RBM15	1410.97	0.0932289	0.0550688	1.69295	0.0904644	1	1475.64	1413.43	0.000314258
ENSBTAG00000017527	CRYBG1	931.61	0.149852	0.0885197	1.69287	0.0904804	1	973.146	909.37	0.000344047
ENSBTAG00000027425	CCDC190	15.2399	-1.06538	0.629381	-1.69274	0.0905059	1	14.1983	15.3709	-0.00151118
ENSBTAG00000030189	EFCAB6	49.2395	-0.352089	0.208085	-1.69204	0.0906383	1	46.1613	48.9853	-0.000867293
ENSBTAG00000011275	SCUBE1	102.586	-0.353435	0.208882	-1.69204	0.0906391	1	95.3253	105.555	-0.000871111
ENSBTAG00000045611	ENSBTAG00000045611	17.4121	-0.680048	0.401953	-1.69186	0.0906723	1	16.6969	17.6949	-0.00147819
ENSBTAG00000021130	MFSD10	439.561	-0.212391	0.125578	-1.69131	0.0907782	1	419.914	458.663	-0.000472187
ENSBTAG00000047690	ENSBTAG00000047690	2.79647	1.88299	1.11369	1.69076	0.0908826	1	2.75507	2.6851	0.0011397
ENSBTAG00000007828	SLA	222.006	0.612521	0.362296	1.69066	0.0909009	1	231.272	198.278	0.00140786
ENSBTAG00000046626	CNTD2	13.3759	-0.740277	0.437871	-1.69063	0.090908	1	12.9713	13.6589	-0.00151455
ENSBTAG00000006155	CCRL2	6.63411	1.09259	0.646573	1.68982	0.091062	1	6.73471	6.44547	0.00149423
ENSBTAG00000016017	CCDC40	139.634	-0.298628	0.176736	-1.68969	0.091088	1	130.047	142.626	-0.000710318
ENSBTAG00000044499	bta-mir-2423	13.8074	0.652387	0.386132	1.68954	0.0911153	1	13.943	13.331	0.00144874
ENSBTAG00000019002	SLC2A12	144.066	0.348117	0.206063	1.68937	0.0911483	1	147.289	132.967	0.00085307
ENSBTAG00000052496	FGF14	31.4011	-0.6372	0.377265	-1.689	0.0912199	1	29.4661	31.9443	-0.0014323
ENSBTAG00000002750	KRIT1	858.718	0.115854	0.068604	1.68873	0.0912706	1	890.2	844.153	0.000309033
ENSBTAG00000004041	ANKRD10	1384.75	-0.21817	0.129215	-1.68842	0.09133	1	1331.36	1458.68	-0.000485134
ENSBTAG00000000333	ARHGAP20	596.06	0.255586	0.151396	1.68819	0.0913742	1	658.172	582.683	0.000585562
ENSBTAG00000011279	MATN4	31.0607	-0.622411	0.36883	-1.68753	0.0915022	1	29.0613	31.4305	-0.00141305
ENSBTAG00000052560	ENSBTAG00000052560	16.7072	-0.579322	0.343341	-1.68731	0.0915438	1	16.2717	17.1015	-0.00135755
ENSBTAG00000023182	WNK3	716.859	-0.191079	0.113252	-1.6872	0.0915643	1	691.224	749.897	-0.000419524
ENSBTAG00000029865	MIR151A	6.6617	1.00236	0.594215	1.68686	0.0916295	1	6.65542	6.43415	0.00151767
ENSBTAG00000023177	CFH	9182.95	-0.206692	0.122575	-1.68624	0.0917489	1	8297.61	9202.12	-0.000455404
ENSBTAG00000001186	SH2D4A	26.4843	-0.81928	0.485946	-1.68595	0.0918061	1	23.2937	25.0203	-0.00152987
ENSBTAG00000020817	B3GAT2	3.45529	-1.91363	1.1353	-1.68558	0.0918769	1	3.34378	3.42155	-0.00112023
ENSBTAG00000004660	SPATS2	863.01	0.165318	0.0980793	1.68555	0.091882	1	882.317	818.676	0.000366522
ENSBTAG00000048545	ENSBTAG00000048545	1.91685	-2.47283	1.46758	-1.68498	0.091993	1	1.86792	1.90484	-0.000966698
ENSBTAG00000001164	ACAD10	670.247	-0.176712	0.104908	-1.68446	0.0920937	1	615.054	663.792	-0.000387763
ENSBTAG00000009462	MDH2	1999.01	-0.1377	0.0817714	-1.68397	0.0921884	1	1936.19	2063.59	-0.000324611
ENSBTAG00000018806	PSRC1	194.776	-0.200864	0.119283	-1.68392	0.092197	1	183.96	196.768	-0.000440287
ENSBTAG00000018179	PCDH8	76.5994	0.436973	0.259559	1.68352	0.092274	1	78.2222	71.142	0.00107984
ENSBTAG00000004992	TNPO3	1321.77	0.0953583	0.0566869	1.68219	0.0925315	1	1351.49	1293.68	0.000308778
ENSBTAG00000048471	ENSBTAG00000048471	16.0518	-0.603583	0.358897	-1.68177	0.092613	1	15.3582	15.99	-0.00137898
ENSBTAG00000027327	OCSTAMP	1.26702	-2.44911	1.45667	-1.68131	0.0927034	1	1.24639	1.27058	-0.00096667
ENSBTAG00000048440	ENSBTAG00000048440	1.58987	-2.6219	1.55963	-1.6811	0.0927429	1	1.56057	1.58263	-0.000935001
ENSBTAG00000012343	TSPAN5	254.498	0.220141	0.130975	1.68078	0.0928051	1	270.124	247.969	0.000485769
ENSBTAG00000033136	COX20	268.075	0.254981	0.151709	1.68072	0.0928169	1	279.96	254.6	0.00057865
ENSBTAG00000008842	JPH1	880.904	0.244616	0.145545	1.68069	0.0928222	1	913.569	818.768	0.000550182
ENSBTAG00000051106	ENSBTAG00000051106	10.5998	-0.846302	0.503698	-1.68018	0.092923	1	10.2163	10.6926	-0.00152001
ENSBTAG00000001886	FAM122B	963.909	0.214262	0.127547	1.67987	0.0929829	1	1013.35	921.271	0.000470501
ENSBTAG00000029931	bta-mir-199a-1	190.979	0.290396	0.173007	1.67852	0.0932461	1	198.963	180.135	0.000677033
ENSBTAG00000017430	PNCK	13.6553	-0.855012	0.509428	-1.67838	0.0932739	1	12.9422	13.5923	-0.00151647
ENSBTAG00000018924	QRICH1	2375.96	0.0672596	0.0400768	1.67827	0.093295	1	2408.58	2332.01	0.000359649
ENSBTAG00000012995	MCUB	114.229	0.306903	0.182882	1.67815	0.093318	1	118.283	108.156	0.000723993
ENSBTAG00000013619	SCTR	3.64247	-1.74857	1.04205	-1.67802	0.0933434	1	3.51563	3.60469	-0.00117049
ENSBTAG00000017281	OPLAH	484.957	-0.316721	0.188749	-1.678	0.0933479	1	446.91	508.703	-0.000751948
ENSBTAG00000039732	BLOC1S5	892.329	0.134633	0.0802984	1.67666	0.0936095	1	913.3	860.349	0.000318542
ENSBTAG00000009634	HOXC5	88.2195	0.418617	0.249737	1.67623	0.0936934	1	93.2469	82.8929	0.00102516
ENSBTAG00000036732	5S_rRNA	17.2356	-0.687966	0.410425	-1.67623	0.0936938	1	16.7139	17.8349	-0.00145052
ENSBTAG00000054056	ENSBTAG00000054056	2.67026	-1.85772	1.10833	-1.67615	0.0937088	1	2.62207	2.66459	-0.00112536
ENSBTAG00000018004	SH3GL3	922.586	-0.29893	0.178352	-1.67607	0.0937252	1	847.018	957.897	-0.000699361
ENSBTAG00000012963	VILL	1985.12	-0.363374	0.216814	-1.67597	0.0937438	1	1745.37	2081.59	-0.000880789
ENSBTAG00000049120	ENSBTAG00000049120	4.5217	-1.19942	0.715752	-1.67575	0.0937872	1	4.43772	4.5449	-0.00141754
ENSBTAG00000022917	FANK1	46.7047	-0.386254	0.23053	-1.67551	0.0938352	1	44.4953	47.543	-0.000941672
ENSBTAG00000005996	LRRC18	1.84369	-1.93852	1.15699	-1.67549	0.093838	1	1.81918	1.85213	-0.00109568
ENSBTAG00000012253	AGO1	2641.27	0.104393	0.0623102	1.67537	0.0938609	1	2697.69	2568.03	0.00030278
ENSBTAG00000004173	UBXN8	304.214	-0.167662	0.100075	-1.67537	0.0938609	1	294.78	312.923	-0.000366466
ENSBTAG00000049058	INHBB	36.6779	-0.615779	0.367617	-1.67506	0.0939232	1	34.3013	37.5965	-0.00138026
ENSBTAG00000013995	MAGEB3	29.2433	-0.778558	0.464976	-1.67441	0.0940506	1	26.8351	29.4718	-0.00149355
ENSBTAG00000045847	CTXN2	1.09223	-2.30867	1.37889	-1.6743	0.0940713	1	1.08075	1.09941	-0.000987998
ENSBTAG00000009965	ECI1	860.728	-0.21181	0.126511	-1.67424	0.0940827	1	802.417	882.521	-0.000461404
ENSBTAG00000048488	ENSBTAG00000048488	917.477	0.23106	0.138023	1.67406	0.094118	1	989.25	891.424	0.000509927
ENSBTAG00000020390	ARL13A	45.5851	-0.704374	0.420762	-1.67404	0.0941222	1	39.3877	43.828	-0.00145724
ENSBTAG00000045981	DIRAS1	9.82902	-0.853832	0.510146	-1.6737	0.094189	1	9.47618	9.84728	-0.00150571
ENSBTAG00000053916	MKRN3	102.495	-0.253712	0.151594	-1.67363	0.0942039	1	97.4317	104.127	-0.000570283
ENSBTAG00000010828	ENSBTAG00000010828	11.0608	1.6724	0.999474	1.67327	0.0942732	1	10.7177	9.87577	0.00119376
ENSBTAG00000034848	F2RL1	52.8116	-0.573726	0.342935	-1.67299	0.09433	1	47.8931	53.2124	-0.00132227
ENSBTAG00000053495	ENSBTAG00000053495	40.4548	-0.635116	0.379632	-1.67298	0.0943313	1	37.396	41.2785	-0.00139718
ENSBTAG00000006050	BOLA1	107.139	-0.330846	0.197803	-1.6726	0.0944058	1	101.166	110.49	-0.000786856
ENSBTAG00000053059	ENSBTAG00000053059	1.06077	-2.62394	1.56926	-1.67209	0.0945066	1	1.05325	1.06823	-0.000923592
ENSBTAG00000018454	UFSP2	672.462	0.13483	0.0806527	1.67174	0.0945754	1	693.583	653.349	0.000316951
ENSBTAG00000000641	SKAP1	187.225	0.46169	0.276237	1.67136	0.0946511	1	189.644	167.152	0.0011182
ENSBTAG00000002277	MLLT1	1332.23	0.110804	0.0663135	1.67091	0.0947397	1	1367.34	1299.03	0.000301324
ENSBTAG00000013116	PLCB4	881.431	0.247202	0.147953	1.67082	0.0947573	1	945.239	859.313	0.000550723
ENSBTAG00000011144	ENSBTAG00000011144	9.04599	-0.947041	0.56683	-1.67077	0.0947675	1	8.72876	9.10633	-0.00149301
ENSBTAG00000003245	BCAR3	1021.65	-0.23938	0.143304	-1.67044	0.0948322	1	969.096	1084.93	-0.000529572
ENSBTAG00000001405	GLCE	1210.89	0.164227	0.0983251	1.67025	0.0948709	1	1268	1179.64	0.000358189
ENSBTAG00000003786	GCGR	17.1253	-0.817422	0.489437	-1.67013	0.0948942	1	15.83	16.6687	-0.00149344
ENSBTAG00000001508	SH3RF1	622.892	-0.150497	0.0901238	-1.66989	0.0949411	1	608.581	648.822	-0.000335986
ENSBTAG00000051206	KY	173.629	-0.440781	0.26415	-1.66867	0.095182	1	153.476	179.042	-0.00106749
ENSBTAG00000009948	TRIM25	1235.26	0.134366	0.0805264	1.66859	0.0951984	1	1246.17	1172.29	0.000315324
ENSBTAG00000008159	ZC2HC1B	160.276	-0.33225	0.199131	-1.6685	0.0952161	1	149.394	166.533	-0.000786776
ENSBTAG00000013909	BOC	866.635	0.204723	0.122709	1.66836	0.0952451	1	917.308	835.188	0.000441356
ENSBTAG00000008924	TNFSF11	11.9367	-0.838352	0.502521	-1.66829	0.0952574	1	11.3144	11.8107	-0.0014922
ENSBTAG00000021222	ZNF771	874.745	-0.190885	0.114424	-1.66823	0.0952697	1	831.683	902.765	-0.000409968
ENSBTAG00000055165	SNORA73	1761.54	-0.367224	0.220171	-1.6679	0.0953356	1	1667.84	1972.1	-0.000882153
ENSBTAG00000014675	PTCD2	399.323	0.164113	0.0984388	1.66716	0.0954827	1	406.233	379.345	0.000356725
ENSBTAG00000035744	TRIM26	982.755	0.184246	0.110519	1.6671	0.0954943	1	1032.3	951.291	0.00039531
ENSBTAG00000004757	LTBP4	20674.7	0.24385	0.146275	1.66706	0.0955017	1	22112.8	19586.4	0.00053932
ENSBTAG00000011997	ZMIZ2	1220.04	-0.1851	0.11104	-1.66697	0.0955195	1	1155.69	1252.44	-0.000397034
ENSBTAG00000014227	NDFIP2	802.244	0.188711	0.11322	1.66676	0.0955625	1	829.707	762.134	0.000404581
ENSBTAG00000020312	NCOA2	3028.5	0.106416	0.0638732	1.66605	0.0957036	1	3090.97	2942.4	0.000299344
ENSBTAG00000043732	U2	1.1773	2.34247	1.40653	1.66543	0.0958279	1	1.16014	1.14399	0.000968491
ENSBTAG00000039275	ERAP2	1329.23	-0.159794	0.0959569	-1.66527	0.0958585	1	1264.04	1361.79	-0.000348638
ENSBTAG00000049111	ENSBTAG00000049111	49.7391	-0.447945	0.269064	-1.66483	0.0959472	1	47.1618	51.2301	-0.00107826
ENSBTAG00000014824	MMP14	3352.55	0.23221	0.139552	1.66397	0.0961178	1	3610.45	3222.78	0.000506888
ENSBTAG00000001874	DOCK3	370.914	-0.254718	0.153084	-1.66392	0.096129	1	341.299	379.072	-0.00056647
ENSBTAG00000053869	IL1RAPL1	23.3373	0.499499	0.300276	1.66347	0.0962186	1	24.154	22.8073	0.0011828
ENSBTAG00000009459	MTCL1	947.796	-0.31475	0.189257	-1.66308	0.0962962	1	832.127	946.801	-0.000732714
ENSBTAG00000039154	ENSBTAG00000039154	31.2165	0.585777	0.352446	1.66203	0.0965061	1	31.427	29.1139	0.00131822
ENSBTAG00000004754	DSCAM	29.2743	-0.673205	0.405087	-1.66188	0.0965376	1	27.0411	29.366	-0.00140917
ENSBTAG00000010094	FANCD2OS	0.982163	2.51248	1.51199	1.6617	0.096572	1	0.982122	0.970821	0.000929691
ENSBTAG00000020634	FBXO7	750.359	0.142264	0.0856187	1.6616	0.0965931	1	786.033	737.413	0.00032175
ENSBTAG00000020460	DPPA2	1.34814	-2.49377	1.5018	-1.66053	0.0968088	1	1.33535	1.3524	-0.000931624
ENSBTAG00000018167	KLHL31	2.45799	-1.7759	1.06952	-1.66045	0.0968231	1	2.41195	2.46124	-0.00113059
ENSBTAG00000003840	GUCY1B1	758.854	0.228589	0.137701	1.66003	0.096908	1	807.047	724.976	0.000495312
ENSBTAG00000001143	ENSBTAG00000001143	695.074	0.79509	0.479016	1.65984	0.0969469	1	695.049	534.629	0.00146595
ENSBTAG00000013472	COL1A2	60239	0.305915	0.184308	1.65981	0.0969531	1	64910.3	55503.2	0.000705141
ENSBTAG00000054877	ENSBTAG00000054877	1.86527	2.25815	1.3606	1.65967	0.0969805	1	1.84819	1.81222	0.000980336
ENSBTAG00000029976	bta-mir-484	1.93692	-2.19001	1.31984	-1.6593	0.097055	1	1.90579	1.9352	-0.000996841
ENSBTAG00000035226	TOR1AIP1	1544.52	0.140529	0.0847076	1.65899	0.0971183	1	1606.2	1503.57	0.000318683
ENSBTAG00000044336	bta-mir-2472	4.17185	-1.4259	0.859773	-1.65846	0.0972255	1	4.03793	4.14278	-0.00127668
ENSBTAG00000010881	AKAP14	2.12711	2.26201	1.36434	1.65796	0.0973262	1	2.11231	2.04948	0.000977114
ENSBTAG00000024493	DHRS3	1174.92	-0.197675	0.119236	-1.65785	0.0973481	1	1127.23	1230.23	-0.000419989
ENSBTAG00000016131	NCAPG2	559.667	0.132501	0.0799831	1.65661	0.0975975	1	580.605	548.622	0.000309177
ENSBTAG00000011345	SFMBT1	873.696	-0.148578	0.0897014	-1.65637	0.0976474	1	835.301	893.465	-0.000328116
ENSBTAG00000021692	TBR1	20.6422	-0.755721	0.456312	-1.65615	0.0976916	1	19.069	20.4209	-0.00144542
ENSBTAG00000048578	ENSBTAG00000048578	1.85474	-2.25416	1.36111	-1.65612	0.0976972	1	1.8016	1.83183	-0.000976541
ENSBTAG00000026812	AOX2	16.9186	-0.699803	0.422616	-1.65588	0.0977456	1	15.8817	16.5709	-0.00141594
ENSBTAG00000054899	ENSBTAG00000054899	22.8123	-0.447769	0.270451	-1.65564	0.0977955	1	22.3504	23.4418	-0.0010648
ENSBTAG00000033220	C3H1orf189	13.5938	-0.65679	0.396779	-1.6553	0.0978627	1	13.2479	13.8551	-0.00138221
ENSBTAG00000021672	RGS1	100.206	0.768338	0.464192	1.65522	0.0978806	1	102.718	86.5217	0.00144807
ENSBTAG00000000214	ENSBTAG00000000214	1.18397	-2.83051	1.71055	-1.65474	0.0979778	1	1.15539	1.17419	-0.000875052
ENSBTAG00000046671	WFS1	470.973	-0.22968	0.138862	-1.65401	0.0981249	1	449.546	495.66	-0.000494614
ENSBTAG00000016834	LHFPL5	7.33024	1.29261	0.781925	1.65312	0.098307	1	7.42453	6.9984	0.00132794
ENSBTAG00000009460	ENSBTAG00000009460	453.173	0.392399	0.237385	1.65301	0.0983292	1	464.141	393.719	0.0009304
ENSBTAG00000038463	bta-mir-1251	1.37477	-3.5037	2.11973	-1.6529	0.0983507	1	1.3398	1.36418	-0.000831069
ENSBTAG00000053337	ENSBTAG00000053337	14.2027	-0.782892	0.473674	-1.65281	0.09837	1	13.5514	14.2696	-0.00144746
ENSBTAG00000021458	DLX6	7.43474	-1.21698	0.736525	-1.65232	0.0984687	1	7.07608	7.32521	-0.00136035
ENSBTAG00000009725	AOX1	909.641	-1.25928	0.762254	-1.65204	0.0985259	1	527.252	1091.79	-0.00134093
ENSBTAG00000021345	OXGR1	97.8387	-0.498108	0.301615	-1.65147	0.0986426	1	88.4447	100.192	-0.00116107
ENSBTAG00000013403	AGBL5	395.674	-0.197917	0.119843	-1.65146	0.0986437	1	375.211	405.47	-0.000417464
ENSBTAG00000007515	UBE2Q1	1719.43	-0.115761	0.0700989	-1.6514	0.0986571	1	1642.16	1732.8	-0.000295955
ENSBTAG00000051118	NOL12	335.127	0.173363	0.105013	1.65087	0.0987652	1	358.38	333.665	0.000366717
ENSBTAG00000002744	MUSK	13.526	0.723871	0.438649	1.65023	0.0988966	1	13.8457	13.1378	0.00141829
ENSBTAG00000053605	ENSBTAG00000053605	46.2351	0.355795	0.215618	1.65012	0.098919	1	47.6978	44.7673	0.000832437
ENSBTAG00000002882	LMNB1	2066.59	0.119374	0.0723811	1.64924	0.0990977	1	2149.14	2029.1	0.000296832
ENSBTAG00000005106	LGI1	3.2142	-1.46772	0.890207	-1.64874	0.0992004	1	3.14719	3.21722	-0.00123943
ENSBTAG00000020489	SEMA6A	3178.14	-0.286824	0.174005	-1.64836	0.0992779	1	2859.08	3317.16	-0.000643023
ENSBTAG00000019798	PIGR	7.32159	-1.22734	0.744601	-1.64831	0.0992883	1	7.0088	7.311	-0.00134759
ENSBTAG00000055219	ENSBTAG00000055219	14.7238	0.658386	0.399432	1.64831	0.0992899	1	15.2264	14.3974	0.00136968
ENSBTAG00000003629	ASPA	110.329	-0.518339	0.314483	-1.64822	0.0993068	1	97.4641	112.198	-0.00119206
ENSBTAG00000018297	PLEKHH1	833.418	-0.262763	0.159423	-1.64821	0.0993089	1	777.115	869.142	-0.000577568
ENSBTAG00000043226	ENSBTAG00000043226	4.12872	1.17079	0.710488	1.64786	0.099381	1	4.15259	4.03644	0.00137092
ENSBTAG00000011529	ATR	1969.53	-0.219229	0.13304	-1.64784	0.0993862	1	1841.4	2051.46	-0.000465283
ENSBTAG00000050377	ENSBTAG00000050377	1.64515	-3.72497	2.26064	-1.64775	0.0994038	1	1.5792	1.63109	-0.000824676
ENSBTAG00000032918	SCGB1A1	4.01139	-1.26576	0.768376	-1.64732	0.0994929	1	3.93568	4.04068	-0.00132851
ENSBTAG00000049845	HOXD8	473.557	0.210503	0.127798	1.64715	0.0995274	1	492.988	451.36	0.000444095
ENSBTAG00000040151	GCH1	83.2537	-0.36956	0.224455	-1.64648	0.0996659	1	77.8037	84.8865	-0.000864677
ENSBTAG00000038149	NLRP12	9.29106	0.837133	0.508521	1.64621	0.09972	1	9.35287	8.98529	0.00144343
ENSBTAG00000012889	NETO1	27.4419	-0.700729	0.425771	-1.64579	0.0998072	1	25.3043	27.3424	-0.00139581
ENSBTAG00000006013	NT5DC3	297.708	-0.16359	0.0994255	-1.64535	0.0998982	1	278.62	296.639	-0.000347069
ENSBTAG00000014891	SRSF7	1981.02	0.131651	0.0800502	1.6446	0.100052	1	2083.3	1956.55	0.000304157
ENSBTAG00000049698	STPG4	13.8586	0.603114	0.366741	1.64452	0.100068	1	14.1057	13.5277	0.0013071
ENSBTAG00000000873	SLC13A3	387.324	-0.391161	0.237934	-1.64399	0.100178	1	349.948	403.631	-0.000916704
ENSBTAG00000030182	MAPK11	26.3517	-0.44485	0.270622	-1.64381	0.100216	1	25.1364	26.3326	-0.00104199
ENSBTAG00000001968	TTC14	1577.12	0.10719	0.0652114	1.64374	0.100231	1	1637.09	1555.44	0.000291687
ENSBTAG00000029869	bta-mir-26a-2	59.4093	0.493095	0.300014	1.64357	0.100265	1	61.1707	55.3234	0.00113945
ENSBTAG00000037702	SP140L	548.992	0.322135	0.196136	1.6424	0.100506	1	585.693	504.41	0.000734547
ENSBTAG00000020843	PCSK1	26.6638	-1.06959	0.651309	-1.64222	0.100545	1	23.1078	25.6807	-0.00139767
ENSBTAG00000007534	GGH	223.31	-0.323553	0.197101	-1.64156	0.100681	1	208.076	232.1	-0.000737629
ENSBTAG00000009784	RAB32	295.064	0.18816	0.114631	1.64145	0.100704	1	308.364	287.078	0.000391897
ENSBTAG00000002477	MRM2	215.12	-0.292048	0.177927	-1.64139	0.100716	1	197.225	217.984	-0.0006519
ENSBTAG00000012800	MMAA	226.506	-0.234524	0.142996	-1.64007	0.10099	1	212.874	231.861	-0.000498838
ENSBTAG00000002444	MKI67	3998.22	0.173516	0.105827	1.63963	0.101082	1	4219.74	3873.02	0.000362351
ENSBTAG00000000182	SPINT2	7270.9	-0.282624	0.172378	-1.63956	0.101096	1	6396.42	7393.83	-0.000624978
ENSBTAG00000001628	SLFNL1	8.53737	-0.712251	0.434416	-1.63956	0.101097	1	8.40127	8.7262	-0.00139004
ENSBTAG00000027900	LRRIQ1	96.9582	-0.353498	0.215613	-1.6395	0.101108	1	89.2343	97.684	-0.000815524
ENSBTAG00000015490	HS1BP3	776.252	0.173603	0.105898	1.63934	0.101142	1	789.933	734.066	0.000362395
ENSBTAG00000004736	GRB2	1121.91	0.119536	0.0729179	1.63932	0.101147	1	1157.57	1097.03	0.000293543
ENSBTAG00000000421	EEA1	1971.26	0.129978	0.0792996	1.63908	0.101197	1	2028.62	1910.07	0.000300748
ENSBTAG00000010414	DMRTA2	5.91489	-1.10335	0.673168	-1.63904	0.101205	1	5.65365	5.80539	-0.00137907
ENSBTAG00000013052	SDR42E2	4.52104	-1.26941	0.77528	-1.63736	0.101556	1	4.39911	4.54026	-0.00130714
ENSBTAG00000002363	SESN2	546.486	-0.227148	0.138746	-1.63715	0.101598	1	502.975	556.55	-0.000478847
ENSBTAG00000001509	ELK3	957.368	0.198399	0.121213	1.63678	0.101677	1	1006.85	919.9	0.000411594
ENSBTAG00000038116	ENSBTAG00000038116	730.28	-0.146531	0.0895337	-1.6366	0.101715	1	696.773	742.862	-0.000318079
ENSBTAG00000004043	ENSBTAG00000004043	28.8136	0.702657	0.429563	1.63575	0.101892	1	29.8962	27.2552	0.00137677
ENSBTAG00000018635	ATP1A3	32.3214	-0.699297	0.42752	-1.63571	0.101901	1	29.3736	31.9987	-0.00137463
ENSBTAG00000015164	SLC27A5	113.332	-0.291297	0.178093	-1.63564	0.101914	1	110.787	120.245	-0.000645443
ENSBTAG00000002716	NOL10	1028.51	0.165422	0.101139	1.63559	0.101925	1	1089.85	1010.57	0.000346344
ENSBTAG00000002287	CHD9	7513.69	0.0952167	0.0582177	1.63553	0.101938	1	7816.21	7457.54	0.000292514
ENSBTAG00000030190	COL6A3	24062.9	0.256234	0.156678	1.63542	0.101961	1	26367.9	23090.5	0.000551838
ENSBTAG00000005155	ARL13B	1100.96	0.136468	0.0834649	1.63504	0.102041	1	1145.22	1077.38	0.000305596
ENSBTAG00000024632	LRP1B	82.7326	0.51789	0.31694	1.63403	0.102253	1	86.5003	76.1957	0.00116852
ENSBTAG00000008743	ALDH2	3972.52	-0.18678	0.114308	-1.63401	0.102257	1	3764.59	4116.58	-0.000385788
ENSBTAG00000051387	U6	3.72617	1.13875	0.696922	1.63397	0.102265	1	3.77741	3.67361	0.0013552
ENSBTAG00000035858	MCC	715.118	0.239463	0.146579	1.63369	0.102325	1	758.752	682.379	0.000507607
ENSBTAG00000013163	ADAM33	817.945	-0.466676	0.285664	-1.63366	0.102331	1	704.51	844.035	-0.00107359
ENSBTAG00000012342	LIMA1	2113.81	-0.201539	0.123376	-1.63354	0.102356	1	1924.67	2119.29	-0.000416983
ENSBTAG00000012768	HMGXB3	1360.76	-0.146121	0.0894525	-1.63351	0.102362	1	1299.91	1387.66	-0.000316433
ENSBTAG00000019518	ZNF513	289.334	-0.163871	0.100337	-1.6332	0.102427	1	276.607	294.087	-0.000342797
ENSBTAG00000005526	COG5	848.204	0.11386	0.0697193	1.63313	0.102442	1	873.809	830.486	0.00028915
ENSBTAG00000054933	ENSBTAG00000054933	1783.78	0.171058	0.104748	1.63304	0.102461	1	1820.21	1677.08	0.000355197
ENSBTAG00000051896	ENSBTAG00000051896	62.3921	-1.56326	0.957283	-1.63302	0.102465	1	42.8555	53.3077	-0.00117003
ENSBTAG00000044001	LPP	1483.32	0.153769	0.0942832	1.63093	0.102905	1	1574.13	1464.43	0.000326079
ENSBTAG00000020884	CASP4	326.896	0.394402	0.241855	1.63074	0.102946	1	341.416	295.179	0.000909331
ENSBTAG00000001952	PROM2	15.1989	-0.821024	0.503665	-1.6301	0.10308	1	14.4545	15.3642	-0.00140732
ENSBTAG00000004991	ELP1	1595.32	-0.209736	0.128678	-1.62993	0.103116	1	1476.37	1635.12	-0.000433716
ENSBTAG00000011819	PHF14	1104	0.137867	0.0846249	1.62916	0.10328	1	1134.6	1065.74	0.000305049
ENSBTAG00000019366	POLR2B	2977.23	0.10024	0.0615341	1.62901	0.103311	1	3073.19	2929.65	0.000287874
ENSBTAG00000040086	SLC38A8	14.9097	-0.597374	0.366748	-1.62884	0.103347	1	14.4768	15.123	-0.00127204
ENSBTAG00000052791	JUND	2321.1	-0.18078	0.111003	-1.62861	0.103395	1	2285.36	2490.45	-0.000371562
ENSBTAG00000024822	SETX	4364.87	0.129964	0.0798112	1.62839	0.103442	1	4417.14	4153.62	0.000297087
ENSBTAG00000051782	ATAD2	548.965	0.126811	0.0778821	1.62824	0.103474	1	571.303	541.915	0.000294482
ENSBTAG00000004770	SCN4A	26.4935	-0.944381	0.580106	-1.62795	0.103536	1	23.6156	25.8956	-0.00139984
ENSBTAG00000002849	IRF6	33.0156	-0.681316	0.418588	-1.62765	0.103599	1	28.785	30.9001	-0.00134698
ENSBTAG00000012504	GAS2L1	1357	-0.256374	0.157516	-1.62761	0.103608	1	1276.5	1438.82	-0.000547237
ENSBTAG00000018966	PLCE1	3119.96	-0.242737	0.149175	-1.6272	0.103696	1	2913.14	3290.84	-0.000512085
ENSBTAG00000016844	ADGB	100.266	0.316228	0.194351	1.6271	0.103717	1	105.892	96.8888	0.000705423
ENSBTAG00000051503	EFCAB8	7.26107	-0.945099	0.58088	-1.62701	0.103734	1	7.03248	7.31598	-0.00139777
ENSBTAG00000053403	ENSBTAG00000053403	49.546	0.399693	0.245696	1.62678	0.103784	1	52.306	48.3673	0.000917444
ENSBTAG00000016349	TEAD2	1179.81	0.173319	0.106545	1.62672	0.103796	1	1236.76	1144.21	0.000356755
ENSBTAG00000031197	HMX1	2.48423	-2.13905	1.31543	-1.62613	0.103922	1	2.40903	2.44423	-0.000965057
ENSBTAG00000043276	U6	3.66411	-1.82886	1.12491	-1.62578	0.103996	1	3.54168	3.66006	-0.00105712
ENSBTAG00000005828	MERTK	1753.44	-0.355348	0.218582	-1.6257	0.104014	1	1628.32	1917.52	-0.00080654
ENSBTAG00000016005	PPP3CA	1285.05	0.174541	0.107367	1.62564	0.104025	1	1338.88	1232.46	0.000358557
ENSBTAG00000020853	SLC16A13	44.6751	-0.469068	0.288567	-1.62551	0.104054	1	42.2213	45.8142	-0.00106687
ENSBTAG00000017039	ARHGEF33	6.74236	1.00243	0.616738	1.62538	0.104082	1	6.71281	6.51451	0.00138233
ENSBTAG00000000536	ZNF395	3789.03	0.131291	0.0807805	1.62528	0.104103	1	3838.74	3616.17	0.000297199
ENSBTAG00000001292	LTF	1144.96	-0.34468	0.21209	-1.62516	0.104129	1	973.297	1147.37	-0.000778518
ENSBTAG00000018445	GRIN3A	422.318	0.379056	0.233246	1.62514	0.104133	1	463.438	390.556	0.000865627
ENSBTAG00000012307	DTNA	808.279	-0.300457	0.184907	-1.62491	0.104181	1	730.49	846.059	-0.000661686
ENSBTAG00000036379	bta-mir-379	19.083	0.677758	0.417111	1.62489	0.104187	1	19.6127	18.3678	0.00133915
ENSBTAG00000014169	PCDH19	197.168	0.852853	0.525023	1.62441	0.104288	1	229.943	169.18	0.00139837
ENSBTAG00000026467	ODF3B	25.6033	-0.701418	0.431824	-1.62432	0.104308	1	23.8242	25.6005	-0.00135345
ENSBTAG00000000245	NHSL1	2040.79	-0.244667	0.150632	-1.62427	0.104318	1	1871.58	2105.15	-0.000515244
ENSBTAG00000012648	ZSWIM5	169.568	-0.37698	0.232181	-1.62364	0.104452	1	149.885	168.33	-0.000858901
ENSBTAG00000008797	ARHGEF38	5.71635	-1.3211	0.813702	-1.62357	0.104467	1	5.42888	5.55155	-0.00125793
ENSBTAG00000004448	CKAP5	4762.04	0.0616152	0.0379571	1.62328	0.104529	1	4836.46	4694.34	0.000357674
ENSBTAG00000003354	SMCHD1	4459.58	0.125312	0.0772212	1.62277	0.104639	1	4635.21	4354.02	0.000291548
ENSBTAG00000014253	TBC1D22B	491.576	-0.158513	0.0976848	-1.6227	0.104653	1	466.599	499.739	-0.000330192
ENSBTAG00000025903	GLDC	393.237	-0.378989	0.233577	-1.62254	0.104687	1	338.329	392.943	-0.000862674
ENSBTAG00000010630	ABHD18	308.515	0.184902	0.113967	1.62241	0.104715	1	318.501	296.645	0.000377037
ENSBTAG00000055047	ENSBTAG00000055047	1.45642	2.22487	1.37135	1.62239	0.104719	1	1.44049	1.42699	0.000939231
ENSBTAG00000040356	SPIRE2	59.5216	-0.44805	0.276194	-1.62223	0.104754	1	53.7026	58.6265	-0.00101983
ENSBTAG00000005523	XYLT1	763.423	0.266993	0.164633	1.62175	0.104857	1	833.371	733.463	0.000571049
ENSBTAG00000048867	ENSBTAG00000048867	8.59146	0.782081	0.482381	1.62129	0.104955	1	8.64978	8.36215	0.00138141
ENSBTAG00000007348	STRA6	2801.23	-0.353809	0.218244	-1.62117	0.104982	1	2489.47	2991.42	-0.000798164
ENSBTAG00000030348	ZNF582	112.652	-0.271939	0.167764	-1.62096	0.105026	1	108.776	117.145	-0.000583435
ENSBTAG00000000974	IARS1	1658.08	0.0973277	0.0600456	1.6209	0.10504	1	1706.28	1630.84	0.000286366
ENSBTAG00000052736	ENSBTAG00000052736	281.988	0.244716	0.151001	1.62062	0.105098	1	296.618	269.836	0.000513224
ENSBTAG00000034287	TULP1	58.9985	0.437265	0.269821	1.62058	0.105109	1	60.5098	55.1762	0.000994874
ENSBTAG00000004995	C1GALT1	819.866	0.195835	0.120868	1.62024	0.105182	1	856.36	783.472	0.000398524
ENSBTAG00000049615	VAMP7	171.875	-0.272355	0.1681	-1.62019	0.105191	1	159.708	174.973	-0.000584003
ENSBTAG00000043245	U6	1.10224	-2.66828	1.64695	-1.62014	0.105203	1	1.08335	1.09916	-0.000856155
ENSBTAG00000015268	PICK1	326.724	-0.204798	0.126412	-1.62008	0.105215	1	307.374	333.275	-0.000417866
ENSBTAG00000010501	SELENOV	8.42416	-0.927277	0.572395	-1.62	0.105233	1	8.06624	8.318	-0.00138573
ENSBTAG00000054942	ENSBTAG00000054942	33.3601	-0.426661	0.263429	-1.61965	0.105308	1	32.2687	34.2816	-0.000970656
ENSBTAG00000019663	DECR1	921.755	-0.246462	0.152212	-1.61921	0.105402	1	890.418	980.236	-0.000516789
ENSBTAG00000019010	EIF2B3	458.293	-0.161055	0.0994727	-1.61909	0.105428	1	436.463	465.549	-0.000332841
ENSBTAG00000020573	SCUBE2	588.801	0.247679	0.152986	1.61897	0.105454	1	616.229	554.821	0.000519715
ENSBTAG00000006756	MATR3	11565	0.120371	0.0743563	1.61884	0.105482	1	12024.5	11308.5	0.000287155
ENSBTAG00000019334	KLC2	1904	-0.193114	0.119297	-1.61876	0.105499	1	1821.37	1985.85	-0.000392159
ENSBTAG00000010246	GRTP1	43.9932	-0.524622	0.324127	-1.61857	0.105541	1	40.0917	43.4748	-0.00115522
ENSBTAG00000018898	ARID4A	1914.88	0.112406	0.0694492	1.61853	0.105548	1	1946.76	1847.22	0.000283936
ENSBTAG00000010475	MLNR	2.64752	1.83529	1.13399	1.61843	0.105569	1	2.62929	2.57607	0.00104393
ENSBTAG00000048850	ENSBTAG00000048850	133.225	-0.2461	0.152075	-1.61828	0.105603	1	127.708	137.505	-0.000515329
ENSBTAG00000042461	SNORD1B	10.8682	-1.06753	0.659757	-1.61807	0.105648	1	10.2427	10.8712	-0.00134834
ENSBTAG00000009830	PLEKHB1	4271.14	-0.289113	0.17875	-1.61742	0.105788	1	3881.59	4396.71	-0.000626013
ENSBTAG00000021656	SPECC1L	3795.03	0.116948	0.0723064	1.6174	0.105792	1	3934.2	3721.35	0.000285047
ENSBTAG00000013555	ACVR1B	353.889	-0.23261	0.143826	-1.6173	0.105813	1	324.409	354.648	-0.000481366
ENSBTAG00000015361	CNTFR	407.293	-0.422586	0.261307	-1.61721	0.105834	1	343.618	417.874	-0.000958652
ENSBTAG00000019264	EDEM3	1724.21	0.112281	0.0694439	1.61686	0.105909	1	1812.02	1717.12	0.000283358
ENSBTAG00000003866	PPP1R8	747.909	-0.108899	0.0673599	-1.61667	0.105949	1	732.766	769.298	-0.000282757
ENSBTAG00000032018	ZNF19	109.927	-0.343483	0.212521	-1.61623	0.106045	1	101.801	112.028	-0.00076707
ENSBTAG00000020504	CDK2AP1	1852.02	-0.195144	0.120763	-1.61593	0.10611	1	1764.49	1930.13	-0.000395154
ENSBTAG00000048796	ENSBTAG00000048796	12.9092	0.632127	0.391202	1.61586	0.106125	1	12.9746	12.4936	0.00128497
ENSBTAG00000044568	U6	7.02898	0.963554	0.596427	1.61554	0.106193	1	7.05952	6.79279	0.00137069
ENSBTAG00000053481	bta-mir-10164	3.56745	-1.50071	0.929069	-1.61529	0.106248	1	3.47114	3.56583	-0.00116574
ENSBTAG00000015384	PHF13	2086.1	-0.224577	0.139033	-1.61528	0.10625	1	1890.67	2107.83	-0.000460967
ENSBTAG00000015433	APC2	59.3498	-0.425029	0.263258	-1.61449	0.10642	1	56.6988	61.4275	-0.00096073
ENSBTAG00000052126	ENSBTAG00000052126	48.9698	-0.37076	0.229661	-1.61438	0.106445	1	47.4659	50.8158	-0.000833886
ENSBTAG00000040254	bta-mir-1193	46.6414	0.458647	0.284175	1.61396	0.106536	1	49.2443	45.1044	0.00103044
ENSBTAG00000016073	UGCG	511.862	0.165379	0.102493	1.61356	0.106623	1	524.582	489.531	0.000337803
ENSBTAG00000019131	CELF3	8.65798	-1.20672	0.748008	-1.61324	0.106692	1	8.1514	8.51401	-0.00128684
ENSBTAG00000021128	ADD1	5851.8	0.0849435	0.0526572	1.61314	0.106714	1	5962.6	5723.42	0.000294662
ENSBTAG00000014650	NFATC2IP	653.066	-0.262861	0.162965	-1.61299	0.106747	1	636.111	707.298	-0.000554702
ENSBTAG00000019188	GAK	2827.03	-0.109725	0.0680388	-1.61268	0.106813	1	2765.27	2910.44	-0.000281541
ENSBTAG00000010945	SEC24B	1600.95	0.121787	0.0755247	1.61254	0.106845	1	1673.39	1580.89	0.000285885
ENSBTAG00000015547	SLC26A3	2.15986	-2.49947	1.55015	-1.61241	0.106873	1	2.10305	2.13022	-0.000872663
ENSBTAG00000007159	ESR1	248.502	0.235252	0.145968	1.61166	0.107035	1	255.976	235.712	0.000484726
ENSBTAG00000017970	ZYX	5293.15	-0.224939	0.139587	-1.61146	0.107081	1	5027.45	5610.94	-0.000459845
ENSBTAG00000030847	GLYATL2	5.65812	-1.44559	0.897241	-1.61115	0.107147	1	5.37367	5.61084	-0.00118172
ENSBTAG00000001028	MAP6	13.8933	-0.83265	0.516943	-1.61072	0.107241	1	13.2217	13.9906	-0.00136891
ENSBTAG00000020539	CHPF	11500.7	-0.334177	0.207516	-1.61036	0.107318	1	10273.8	12239	-0.000737905
ENSBTAG00000011135	OCEL1	140.585	0.205048	0.127333	1.61033	0.107325	1	147.362	138.735	0.000413882
ENSBTAG00000025308	STON2	607.906	-0.304691	0.18923	-1.61017	0.107362	1	554.143	633.725	-0.000661363
ENSBTAG00000014848	NR0B2	31.2918	-0.74934	0.465407	-1.61007	0.107382	1	28.2632	30.8593	-0.00134864
ENSBTAG00000000925	GLT8D2	193.727	0.418608	0.260002	1.61002	0.107393	1	208.13	178.409	0.000941193
ENSBTAG00000021284	RSPH1	8.52735	-0.979299	0.608276	-1.60996	0.107407	1	8.2144	8.55467	-0.00135608
ENSBTAG00000021728	OGDHL	64.8102	-0.715954	0.444734	-1.60985	0.107431	1	53.7304	60.8757	-0.00133346
ENSBTAG00000052150	ENSBTAG00000052150	7.8919	-0.906051	0.562913	-1.60958	0.10749	1	7.59696	7.84289	-0.00136662
ENSBTAG00000006270	HSP90AA1	27196.2	0.176785	0.109851	1.60931	0.107549	1	28238.3	25859.7	0.000356155
ENSBTAG00000010952	ENSBTAG00000010952	6.3323	0.960964	0.597287	1.60888	0.107642	1	6.39457	6.19241	0.0013576
ENSBTAG00000050114	SOX11	1192.32	0.250284	0.155581	1.6087	0.107681	1	1252.31	1117.93	0.000520197
ENSBTAG00000003588	ZFAND1	582.425	0.115921	0.0720696	1.60847	0.107733	1	612.429	582.564	0.000281731
ENSBTAG00000053223	CTDSPL	1745.31	0.161434	0.100411	1.60773	0.107894	1	1813.66	1681.07	0.000329234
ENSBTAG00000046998	ENSBTAG00000046998	153.608	-0.40869	0.254216	-1.60765	0.107912	1	138.123	156.173	-0.00091624
ENSBTAG00000021009	TRIM55	1.38201	-2.52422	1.5702	-1.60758	0.107928	1	1.35731	1.37525	-0.000863052
ENSBTAG00000019818	CASZ1	148.976	-0.266851	0.166033	-1.60722	0.108007	1	142.077	154.43	-0.000561236
ENSBTAG00000024787	HAUS3	484.617	0.167734	0.104371	1.6071	0.108032	1	510.949	474.695	0.000339312
ENSBTAG00000052948	ENSBTAG00000052948	19.5425	0.666566	0.414782	1.60703	0.108049	1	20.1701	18.8702	0.00129749
[truncated: 23,708 more rows]
