# Supplementary material for: Integrated fetal testicular transcriptomic and epigenomic profiles during maternal nutrient restriction with dietary melatonin intervention
Source: J Anim Sci. 2026 Jan 9;104:skaf455. doi: 10.1093/jas/skaf455 (PMC12863962; doi:10.1093/jas/skaf455)
Supplement: skaf455_Supplementary_Data [file skaf455_supplementary_data.zip › Supplemental Table S1.xlsx]

## Sheet: ConRes_V_ConAdq.combined
Supplemental Table S1: Gene overlapping between DNA methylome and RNA Trascriptome profiles among RES-CON relative to ADQ-CON fetal testicular tissue
Methylation																						RNA-seq
chr	start	end	length	nCG	group1Mean	group2Mean	methDiff	areaStat	4591	676	865	9869	9964	5392	6223	9957	NCBI Gene	promoter	exon	intron	cgi	Gene ID	chr	start	stop	score	strand	distance	Gene Name	baseMean	log2FoldChange	lfcSE	stat	pvalue	padj	Con_Res_Testis	Con_Adq_Testis	lfcShrink
chr19	22746913	22747413	501	58	0.134	0.3501	-0.2161	-702.5	0.08147	0.01805	0.1167	0.3249	0.1517	0.2236	0.3698	0.4028	SCARF1		XM_002695682.5:8;XM_024980701.1:7	XM_002695682.5:8;XM_024980701.1:7	CGI.chr19.348	ENSBTAG00000011483	19	22738996	22749219	gene	-	0	SCARF1	304.598	-0.0956152	0.228461	-0.418519	0.675568	1	286.41	299.246	-0.00311656
chr17	3201693	3202082	390	31	0.3144	0.083	0.2314	510.8	0.3405	0.3909	0.3027	0.2565	0.2815	0.1233	0.07029	0.04259	DCHS2		XM_024977894.1:5		CGI.chr17.14	ENSBTAG00000024545	17	3009648	3332773	gene	+	0	DCHS2	54.5041	0.868498	0.499005	1.74046	0.0817784	0.918944	58.5222	48.2689	0.00629956
chr29	47450708	47451183	476	36	0.5516	0.8207	-0.2691	-407.9	0.3656	0.8632	0.4431	0.5249	0.4964	0.6827	0.8584	0.8753	PPFIA1			XM_024986955.1:2;XM_024986956.1:2;XM_024986954.1:2;XM_024986952.1:2;XM_024986953.1:2;XM_005227265.4:2;XM_024986959.1:2;NM_001191377.2:1;XM_024986958.1:1;XM_024986957.1:1		ENSBTAG00000022188	29	47421136	47498030	gene	+	0	PPFIA1	1879.84	0.00926888	0.0565752	0.163833	0.869863	1	1881.2	1873.56	0.00324723
chr21	64661519	64661740	222	37	0.3882	0.6013	-0.2131	-357	0.5291	0.3184	0.4402	0.4149	0.3087	0.6041	0.7224	0.5225	HHIPL1		XM_002696835.3:9		CGI.chr21.699	ENSBTAG00000026913	21	64632129	64661815	gene	+	0	HHIPL1	2513.55	-0.160038	0.224347	-0.713352	0.475628	1	2339.17	2491.48	-0.00540428
chr3	120989847	120990162	316	29	0.1412	0.3146	-0.1734	-250.6	0.07755	0.1151	0.1726	0.1885	0.2035	0.544	0.3073	0.1717					CGI.chr3.1641	ENSBTAG00000030892	3	120965774	120967515	gene	+	-22333	ENSBTAG00000030892	2.79287	-1.20219	1.67574	-0.717408	0.473122	1	2.70475	2.76248	-0.000808741
chr8	110962639	110962986	348	28	0.1668	0.3994	-0.2326	-242.1	0.4476	0.03596	0.05433	0.0786	0.2348	0.3737	0.218	0.6722	COLEC11			NM_001076303.2:2	CGI.chr8.818	ENSBTAG00000016225	8	110960676	110983738	gene	-	0	COLEC11	366.878	-0.455298	0.283571	-1.60559	0.108365	0.956563	337.244	409.682	-0.00981517
chr15	22368921	22369090	170	15	0.2371	0.6779	-0.4408	-212.3	0.1396	0.3563	0.4175	0.1221	0.1736	0.8705	0.4417	0.6975	DLAT			NM_001205730.2:11		ENSBTAG00000010709	15	22340055	22374925	gene	+	0	DLAT	606.903	-0.0439195	0.0718825	-0.61099	0.541206	1	604.421	615.516	-0.0110689
chr4	119535402	119535676	275	29	0.3863	0.2386	0.1477	205.9	0.3158	0.3219	0.5103	0.5388	0.316	0.1854	0.227	0.317	WDR60		XM_024991308.1:6;XM_024991306.1:6;XM_024991309.1:5;XM_024991307.1:5;XM_024991305.1:6	XM_024991308.1:5;XM_024991306.1:5;XM_024991309.1:4;XM_024991307.1:4;XM_024991305.1:5	CGI.chr4.1212	ENSBTAG00000024157	4	119527576	119572571	gene	+	0	WDR60	719.033	0.00116999	0.118479	0.00987514	0.992121	1	718.052	718.132	0.000129773
chr25	41070410	41070888	479	29	0.6051	0.4275	0.1776	200	0.6594	0.5288	0.6129	0.5288	0.5031	0.3577	0.4613	0.4034	MAD1L1			XM_024984865.1:9;NM_001102044.1:10;XM_024984863.1:10;XM_024984862.1:10;XM_024984866.1:5;XM_015460465.2:2;XM_024984867.1:2	CGI.chr25.1523	ENSBTAG00000002474	25	40984696	41222673	gene	+	0	MAD1L1	636.119	0.0615032	0.115266	0.533575	0.593636	1	647.894	632.894	0.00716358
chr5	116385034	116385508	475	27	0.4964	0.3039	0.1925	180.5	0.4604	0.4095	0.5544	0.5247	0.4286	0.2918	0.3296	0.3776	LOC101903200			XM_024992830.1:1;XM_024992831.1:1;XM_024992832.1:1	CGI.chr5.1260	ENSBTAG00000008063	5	116438986	116507065	gene	+	53479	PPARA	835.5	-0.0204821	0.167163	-0.122528	0.902481	1	784.966	791.733	-0.00121056
chr19	62383201	62383504	304	20	0.8481	0.6505	0.1976	165.4	0.849	0.8269	0.8462	0.7509	0.8855	0.6465	0.5729	0.7067	CEP112			XM_024981127.1:4;XM_015459032.2:6;XM_024981120.1:6;XM_024981123.1:6;XM_024981125.1:6;XM_024981126.1:6;XM_024981124.1:6;XM_024981122.1:6;XM_024981128.1:3	CGI.chr19.1888	ENSBTAG00000050389	19	62307570	62344047	gene	-	-39155	ENSBTAG00000050389	76.8446	0.277143	0.262088	1.05744	0.290309	1	78.1571	72.2816	0.00693417
chr14	1672311	1672614	304	18	0.493	0.2388	0.2541	164.8	0.312	0.4672	0.4852	0.5106	0.4795	0.1219	0.2632	0.2614	LYNX1		XM_005215196.4:4		CGI.chr14.191	ENSBTAG00000005762	14	1669737	1672645	gene	+	0	LYNX1	15.8264	0.148168	0.380932	0.388963	0.697304	1	16.0726	15.8387	0.00178293
chr5	113216349	113216602	254	20	0.4212	0.2382	0.183	155.2	0.4613	0.4035	0.4199	0.4	0.3764	0.2049	0.1855	0.3061	TCF20			XM_024991791.1:6	CGI.chr5.1063	ENSBTAG00000000662	5	113102493	113195472	gene	-	-20878	TCF20	2810.07	-0.127214	0.0758583	-1.677	0.0935424	0.933094	2704.75	2873.37	-0.0297353
chr8	112179364	112179637	274	18	0.5822	0.7979	-0.2157	-151.7	0.9167	0.6156	0.5242	0.478	0.5754	0.8627	0.9133	0.8977					CGI.chr8.1023	ENSBTAG00000055050	8	112186404	112216157	gene	-	6768	TPO	9.74563	0.438354	0.544897	0.804471	0.421125	1	9.74406	9.53267	0.00262235
chr9	12729786	12730197	412	19	0.281	0.5082	-0.2272	-150.2	0.2136	0.4011	0.4073	0.2123	0.3501	0.4862	0.5833	0.4367	LOC104972957		XM_024997188.1:1;XR_003036512.1:2;XM_010808356.3:2	XM_010808356.3:1;XR_003036512.1:2;XM_024997188.1:1;XM_010808356.3:2		ENSBTAG00000034925	9	12753065	12784654	gene	+	22869	KHDC3L	5.57221	0.00500354	0.632436	0.00791154	0.993688	1	5.5531	5.55473	2.22848e-05
chr27	40235669	40235976	308	17	0.6255	0.3411	0.2844	147.8	0.5597	0.6724	0.4564	0.6357	0.6813	0.2984	0.3333	0.3818	RARB			XM_024986392.1:5;XM_024986389.1:5;XM_024986394.1:5;XM_024986390.1:5;XM_024986393.1:5;XM_024986395.1:5;XM_024986388.1:5;XM_024986387.1:5		ENSBTAG00000011518	27	40197882	40381619	gene	-	0	RARB	71.2251	0.690996	0.364079	1.89793	0.0577052	0.876453	76.9959	64.6692	0.00925112
chr23	49926500	49926743	244	18	0.2255	0.08567	0.1398	146.9	0.2516	0.1568	0.3404	0.124	0.2928	0.1402	0.01569	0.07931						ENSBTAG00000015178	23	50039717	50057712	gene	+	112975	ECI2	743.543	-0.117421	0.179785	-0.653119	0.51368	1	720.345	759.71	-0.00605258
chr28	5878755	5879028	274	20	0.4297	0.222	0.2077	145	0.6464	0.3702	0.3091	0.5215	0.3483	0.3062	0.1524	0.1522	PCNX2		XM_005226237.4:2;XM_002698790.6:2			ENSBTAG00000000535	28	5877004	6186839	gene	-	0	PCNX2	119.03	0.226103	0.199533	1.13316	0.257147	1	122.238	115.199	0.00956844
chr21	69004343	69004571	229	20	0.4531	0.2563	0.1968	144.8	0.4714	0.4453	0.3534	0.7586	0.4177	0.2954	0.2722	0.2672					CGI.chr21.1038	ENSBTAG00000022775	21	69058228	69068334	gene	+	53658	C21H14orf180	2.07186	-0.0834391	1.31876	-0.0632708	0.949551	1	2.05938	2.06155	-8.90732e-05
chr1	152289709	152290060	352	21	0.6852	0.8487	-0.1635	-142.6	0.8587	0.5946	0.6335	0.8144	0.5648	0.8706	0.6774	0.9206	SH3BP5		NM_001206288.2:3	NM_001206288.2:2;NM_001206288.2:3	CGI.chr1.905	ENSBTAG00000023377	1	152286346	152366452	gene	-	0	SH3BP5	1078.14	0.144811	0.201097	0.720107	0.471459	1	1076.79	1015.81	0.00603257
chr8	111161981	111162239	259	19	0.5718	0.7549	-0.1831	-137.2	0.5776	0.6878	0.656	0.3348	0.5092	0.8667	0.6578	0.7234	EIPR1			XM_024995923.1:8	CGI.chr8.866	ENSBTAG00000018387	8	111093357	111161253	gene	+	-729	EIPR1	451.916	-0.0581699	0.0930033	-0.625461	0.531668	1	449.264	461.198	-0.00978002
chr21	69570099	69570355	257	17	0.2631	0.1296	0.1335	136.8	0.2287	0.2081	0.3779	0.2718	0.1939	0.1182	0.08961	0.1194	BRF1			XM_010817382.3:13;XM_024982226.1:13;XM_024982223.1:13;XM_024982222.1:13;XM_024982227.1:13;XM_024982225.1:13;XM_024982224.1:13	CGI.chr21.1128	ENSBTAG00000012753	21	69555655	69607534	gene	-	0	BRF1	1429.87	0.0441566	0.111394	0.396399	0.69181	1	1424.03	1393.58	0.00545956
chr14	81691780	81692109	330	21	0.6424	0.8006	-0.1582	-134.8	0.8199	0.7578	0.5299	0.4264	0.7719	0.8117	0.8972	0.7614	COL14A1			XM_025001895.1:42;XM_005215717.4:42;XR_003038140.1:42;XR_003038139.1:42;XM_005215719.3:42;XR_001501879.1:42;XR_003038138.1:42;XM_015474560.1:42;XM_015474561.1:42	CGI.chr14.914	ENSBTAG00000013369	14	81512829	81729606	gene	+	0	COL14A1	2533.91	0.198518	0.207664	0.955956	0.339094	1	2588.7	2346.17	0.00777991
chr8	69997460	69997608	149	19	0.2836	0.4503	-0.1667	-134.6	0.2724	0.199	0.2211	0.3057	0.5263	0.6842	0.4015	0.4503	EGR3		XM_003586408.5:1;NM_001289818.1:1		CGI.chr8.466	ENSBTAG00000019293	8	69996237	70000191	gene	-	0	EGR3	132.191	0.20776	0.304413	0.682493	0.494927	1	132.446	123.347	0.00387972
chr18	56478373	56478586	214	23	0.4814	0.6496	-0.1682	-128.7	0.5882	0.6474	0.5759	0.5214	0.2056	0.7986	0.6169	0.5648	MYH14		XM_010815239.3:33;XM_010815238.3:33;XM_010815236.2:31;XM_015458254.2:33	XM_010815239.3:33;XM_010815238.3:33;XM_010815236.2:31;XM_015458254.2:33	CGI.chr18.1664	ENSBTAG00000002580	18	56416653	56489716	gene	+	0	MYH14	409.967	-0.251752	0.361932	-0.695579	0.486693	1	425.783	445.354	-0.0033517
chr20	71269688	71269881	194	14	0.6269	0.3884	0.2385	125.6	0.6158	0.6374	0.6714	0.6362	0.5076	0.4899	0.3947	0.2889	SLC12A7			XM_024981553.1:1;XM_024981552.1:1;XM_024981559.1:1;XM_024981558.1:1;XM_024981557.1:1;XM_024981554.1:1;XM_024981555.1:1;XM_024981560.1:1		ENSBTAG00000049547	20	71262837	71281273	gene	+	0	ENSBTAG00000049547	474.398	0.259304	0.170754	1.51858	0.128867	0.971565	481.783	435.772	0.0147613
chr24	43313784	43314162	379	21	0.1945	0.3913	-0.1968	-123.1	0.1288	0.277	0.1077	0.1593	0.1566	0.2419	0.28	0.5316	LDLRAD4			XM_005224323.4:1;XM_024984581.1:1;XM_024984584.1:1;XM_024984583.1:1;XM_005224322.4:1	CGI.chr24.461	ENSBTAG00000009139	24	43310125	43477563	gene	+	0	LDLRAD4	618.261	0.0348928	0.147714	0.236219	0.813263	1	617.167	608.571	0.00259637
chr9	49129233	49129813	581	22	0.6003	0.3883	0.2121	122.4	0.6518	0.5529	0.3606	0.9196	0.33	0.3084	0.3382	0.4419	ASCC3			NM_001206118.1:3		ENSBTAG00000020482	9	49096928	49429819	gene	+	0	ASCC3	1862.59	-0.0257624	0.0722661	-0.356493	0.721471	1	1840.84	1862.65	-0.00643732
chr10	102741943	102742293	351	18	0.2976	0.487	-0.1894	-122.3	0.5329	0.2304	0.2945	0.4479	0.1274	0.5833	0.485	0.387					CGI.chr10.1163	ENSBTAG00000012545	10	102772589	102861254	gene	+	30297	CASC4	2730.47	-0.0279977	0.0972043	-0.28803	0.773324	1	2677.67	2705.42	-0.00437081
chr12	87199219	87199507	289	19	0.7137	0.8689	-0.1551	-121.8	0.8932	0.7069	0.7786	0.5737	0.59	0.9554	0.9048	0.7522	LOC112449111			XM_025000212.1:4	CGI.chr12.959	ENSBTAG00000053845	12	87175198	87216102	gene	+	0	ENSBTAG00000053845	84.9119	-0.0919886	0.20867	-0.440832	0.659334	1	82.052	84.0077	-0.00356918
chr11	20471345	20471710	366	17	0.5198	0.3168	0.203	120.7	0.5437	0.3853	0.4608	0.5543	0.4852	0.3469	0.2711	0.2714	CYP1B1		NM_001192294.1:1			ENSBTAG00000010531	11	20470964	20476592	gene	-	0	CYP1B1	1060	-0.434816	0.174733	-2.48846	0.0128297	0.684943	876.977	1061.24	-0.0239616
chr10	101781594	101782097	504	17	0.6458	0.3806	0.2652	118.8	0.7729	0.7269	0.4525	0.7319	0.645	0.4641	0.3885	0.3198	KCNK13;LOC101907747		XR_236267.4:3;XR_001501258.2:2	XM_024998163.1:1	CGI.chr10.1070	ENSBTAG00000045849	10	101723037	101828432	gene	+	0	KCNK13	5.72141	0.297651	0.862373	0.345153	0.729979	1	5.69743	5.63949	0.000725281
chr25	39148425	39148490	66	12	0.3	0.08181	0.2182	114.2	0.2176	0.2798	0.4	0.4231	0.2692	0	0.1528	0.09167	RADIL;PAPOLB	PAPOLB	NM_001206422.1:1	XM_024984722.1:2;NM_001163934.1:1	CGI.chr25.1285	ENSBTAG00000030690	25	39135357	39189367	gene	+	0	RADIL	164.353	0.0668071	0.157024	0.425458	0.670503	1	164.118	160.361	0.00443911
chr25	39148425	39148490	66	12	0.3	0.08181	0.2182	114.2	0.2176	0.2798	0.4	0.4231	0.2692	0	0.1528	0.09167	RADIL;PAPOLB	PAPOLB	NM_001206422.1:1	XM_024984722.1:2;NM_001163934.1:1	CGI.chr25.1285	ENSBTAG00000052734	25	39148485	39150652	gene	+	0	PAPOLB	185.582	-0.0521128	0.149323	-0.348993	0.727095	1	183.772	187.496	-0.00380111
chr7	106499584	106499853	270	15	0.5091	0.2808	0.2283	114.1	0.2972	0.4902	0.5851	0.6439	0.5029	0.168	0.3459	0.3505	EFNA5		XM_024994616.1:1;NM_001076432.1:1		CGI.chr7.1684	ENSBTAG00000016515	7	106497218	106784981	gene	-	0	EFNA5	698.868	-0.520764	0.174098	-2.99121	0.00277872	0.578869	617.57	782.843	-0.0297001
chr12	34644230	34644461	232	19	0.4698	0.64	-0.1701	-112.3	0.6105	0.4249	0.3991	0.6448	0.4051	0.5993	0.5478	0.8323	SACS		XM_015473836.2:7;XM_025000089.1:7;XM_025000091.1:5;XM_025000090.1:6		CGI.chr12.270	ENSBTAG00000001867	12	34588235	34668349	gene	+	0	SACS	2493	-0.0511926	0.0895105	-0.571917	0.567378	1	2423.64	2480.8	-0.00916439
chr13	81572432	81572595	164	19	0.5361	0.6969	-0.1608	-111.8	0.4775	0.6279	0.5461	0.4835	0.5398	0.7773	0.6044	0.7437					CGI.chr13.1144	ENSBTAG00000002765	13	81592181	81610449	gene	-	19587	CYP24A1	2.76908	0.484022	1.24622	0.388391	0.697726	1	2.75705	2.73264	0.0005775
chr15	46767442	46767610	169	17	0.5696	0.7714	-0.2018	-106.6	0.6071	0.6481	0.6644	0.6176	0.3891	0.9392	0.5767	0.9206	CCKBR		NM_174262.3:3		CGI.chr15.357	ENSBTAG00000005236	15	46765293	46776272	gene	-	0	CCKBR	18.333	-0.0257022	0.596443	-0.0430924	0.965628	1	17.7985	17.8753	-0.000128366
chr29	48812299	48812484	186	20	0.559	0.4018	0.1572	105.7	0.7898	0.5443	0.4196	0.7485	0.2896	0.4175	0.5	0.234	KCNQ1			NM_001205441.1:1	CGI.chr29.998	ENSBTAG00000010986	29	48759235	49139386	gene	-	0	KCNQ1	82.7534	-0.0448463	0.230665	-0.194421	0.845846	1	82.833	83.9212	-0.00143473
chr13	78404259	78404412	154	13	0.7047	0.8919	-0.1871	-104.8	0.6688	0.6909	0.6923	0.6649	0.7634	0.94	0.9221	0.8045	LOC112449349	LOC112449349	XR_003037916.1:4;XR_003037915.1:3;XR_003037917.1:4	XR_003037917.1:3	CGI.chr13.1013	ENSBTAG00000006616	13	78534151	78594854	gene	+	129740	PTPN1	1221.28	0.108257	0.0952082	1.13705	0.255516	1	1261.97	1200.16	0.0175335
chr7	17292154	17292355	202	14	0.1261	0.2785	-0.1524	-104.7	0.06579	0.1351	0.1007	0.1207	0.09596	0.2537	0.3082	0.3984	LOC101904981		XM_024995365.1:4	XM_024995365.1:4	CGI.chr7.700	ENSBTAG00000053612	7	17297525	17303320	gene	+	5171	ENSBTAG00000053612	0.397773	0.3949	3.0912	0.12775	0.898347	1	0.417467	0.417066	7.94814e-05
chr1	148737341	148737531	191	15	0.3584	0.1888	0.1696	103.9	0.4105	0.5083	0.3257	0.3584	0.1548	0.2075	0.2644	0.08377	CLDN14		XM_015474127.2:1		CGI.chr1.855	ENSBTAG00000030585	1	148736484	148757447	gene	-	0	CLDN14	2.35125	0.764812	1.05692	0.723621	0.469299	1	2.33133	2.31057	0.00126096
chr29	48909152	48909318	167	17	0.3239	0.1795	0.1445	103.8	0.3529	0.2755	0.4	0.2532	0.2791	0.175	0.2134	0.1429	KCNQ1;LOC112444897			NM_001205441.1:5;XM_024987363.1:2;XM_024987534.1:1	CGI.chr29.1006	ENSBTAG00000010986	29	48759235	49139386	gene	-	0	KCNQ1	82.7534	-0.0448463	0.230665	-0.194421	0.845846	1	82.833	83.9212	-0.00143473
chr4	103755939	103756167	229	14	0.4703	0.2346	0.2357	102.2	0.4879	0.7325	0.6569	0.2883	0.1907	0.2986	0.162	0.2383	SLC37A3		XR_003034229.1:10;XM_010804538.3:8;XM_024990554.1:8;NM_001075284.1:8;XM_010804536.3:8;XM_024990553.1:8	XM_024990555.1:6;XM_010804539.3:6;XR_003034229.1:9;XM_010804538.3:7;XM_024990554.1:7;NM_001075284.1:7;XM_010804536.3:7;XM_024990553.1:7;XR_003034229.1:10;XM_010804538.3:8;XM_024990554.1:8;NM_001075284.1:8;XM_010804536.3:8;XM_024990553.1:8		ENSBTAG00000012239	4	103727359	103796965	gene	-	0	SLC37A3	965.641	-0.189077	0.0998815	-1.89301	0.0583563	0.876453	923.287	1005.61	-0.0283493
chr14	2188982	2189158	177	15	0.5613	0.415	0.1463	97.69	0.7357	0.628	0.722	0.6589	0.7373	0.6411	0.5422	0.5812					CGI.chr14.246	ENSBTAG00000009974	14	1902551	2019963	gene	+	-169020	TSNARE1	460.64	0.0772129	0.157955	0.488828	0.624963	1	457.647	443.303	0.00507462
chr7	93038504	93038720	217	15	0.4598	0.6758	-0.216	-96.41	0.2958	0.4294	0.2794	0.5396	0.651	0.7439	0.5422	0.6889					CGI.chr7.1637	ENSBTAG00000017599	7	93052028	93062127	gene	+	13309	NR2F1	995.207	-0.351852	0.165415	-2.12709	0.0334126	0.800348	939.485	1114.98	-0.0213451
chr29	40587570	40587737	168	13	0.06859	0.2484	-0.1798	-95.58	0.2145	0.005141	0.1308	0.002587	0.03636	0.3205	0.378	0.07895						ENSBTAG00000050061	29	40599705	40634288	gene	+	11969	INCENP	728.792	0.173411	0.122253	1.41846	0.156056	0.994449	768.395	714.444	0.0182365
chr29	49227247	49227312	66	10	0.5355	0.8694	-0.3339	-95.26	0.3214	0.4231	0.92	0.6714	0.4167	0.9	0.9111	0.8429					CGI.chr29.1051	ENSBTAG00000047495	29	49197116	49216812	gene	-	-10436	CD81	6576.31	-0.208695	0.1505	-1.38667	0.165541	0.998972	6118.81	6827.81	-0.0150306
chr18	48020559	48020720	162	15	0.5585	0.357	0.2015	95.09	0.7067	0.52	0.5433	0.5354	0.5915	0.4275	0.2533	0.3951	SIPA1L3		XM_024979039.1:24;XM_024979040.1:22;XM_024979038.1:23;XM_024979044.1:22;XM_024979043.1:23;XM_024979041.1:22;XM_024979042.1:21	XM_024979039.1:23;XM_024979040.1:21;XM_024979038.1:22;XM_024979044.1:21;XM_024979043.1:22;XM_024979041.1:21;XM_024979042.1:20	CGI.chr18.993	ENSBTAG00000018225	18	47786570	48022839	gene	+	0	SIPA1L3	1425.02	0.0354777	0.0852175	0.416319	0.677176	1	1462.19	1437.05	0.00687394
chr12	86639626	86639727	102	17	0.2276	0.3721	-0.1445	-94.25	0.2576	0.3239	0.2222	0.1795	0.2125	0.3316	0.5417	0.4524	LOC112449110		XM_025000211.1:1		CGI.chr12.869	ENSBTAG00000048756	12	86636172	86640018	gene	-	0	ENSBTAG00000048756	2.73905	1.3081	1.17045	1.11761	0.263735	1	2.74388	2.68559	0.00178408
chr13	75224340	75224524	185	12	0.6352	0.3743	0.2609	92.25	0.365	0.6609	0.8205	0.7345	0.5345	0.4977	0.205	0.2583					CGI.chr13.936	ENSBTAG00000047336	13	75227063	75231292	gene	-	2540	ENSBTAG00000047336	30.483	-0.259318	0.490904	-0.528246	0.597329	1	30.2299	31.5521	-0.00189879
chr15	56452879	56453018	140	17	0.8658	0.7033	0.1625	91.03	0.9095	0.7647	0.7882	0.9176	0.8431	0.4832	0.8941	0.9176	B3GNT6		NM_001103307.1:2;XM_024975505.1:5;XM_010812737.3:5;XM_015474811.2:3;XM_024975506.1:5		CGI.chr15.460	ENSBTAG00000047129	15	56449006	56455145	gene	+	0	B3GNT6	18.5336	-0.216812	0.43973	-0.493057	0.621972	1	18.3596	18.7155	-0.0019695
chr10	9600793	9600993	201	14	0.5102	0.3059	0.2043	88.84	0.7304	0.4286	0.5096	0.631	0.5495	0.2909	0.1448	0.4722	LHFPL2			XM_005211215.4:2;XM_024997827.1:2;XM_024997828.1:2;XM_010808837.3:2		ENSBTAG00000007374	10	9534466	9626567	gene	-	0	LHFPL2	4892.09	-0.408999	0.125053	-3.27062	0.00107313	0.482833	4457.18	5423.09	-0.0426992
chr25	10797267	10797479	213	13	0.3964	0.216	0.1804	86.74	0.4048	0.3946	0.5633	0.1918	0.5534	0.3002	0.2285	0.1359	SNX29			NM_001076862.1:11;XM_024984885.1:10;XM_024984883.1:12;XM_024984882.1:12;XM_024984884.1:11		ENSBTAG00000026371	25	10682179	11276292	gene	+	0	SNX29	1159.58	-0.139424	0.11848	-1.17678	0.239284	1	1115.51	1195.74	-0.0154914
chr21	34510948	34511132	185	15	0.7541	0.56	0.194	83.91	0.7556	0.7544	0.6667	0.8167	0.7389	0.4863	0.4889	0.7818	ISLR		XM_005221945.4:1;NM_001080729.1:1		CGI.chr21.460	ENSBTAG00000006024	21	34509671	34512801	gene	-	0	ISLR	1592.52	-0.328136	0.169511	-1.93577	0.0528955	0.86066	1458.09	1701.44	-0.0189823
chr10	102385845	102386219	375	15	0.8108	0.6299	0.1809	81.75	0.861	0.6561	0.8224	0.9217	0.816	0.6879	0.494	0.7273	TTC7B			XM_024998168.1:17;XM_024998171.1:18;XM_024998167.1:19;XM_024998169.1:18;XM_024998170.1:17		ENSBTAG00000006392	10	102131715	102435752	gene	-	0	TTC7B	754.95	-0.196193	0.185957	-1.05505	0.291404	1	695.248	765.29	-0.00949281
chr9	99214168	99214381	214	13	0.3938	0.2117	0.1821	81.74	0.4156	0.4906	0.3854	0.2188	0.3512	0.2286	0.3942	0.09689					CGI.chr9.589	ENSBTAG00000011593	9	98820538	98975050	gene	+	-239119	QKI	3827.76	0.00168775	0.072889	0.0231551	0.981527	1	3820.83	3820.77	0.000416227
chr11	103975590	103975820	231	15	0.5075	0.6696	-0.1621	-81.65	0.5459	0.5054	0.4475	0.5053	0.5623	0.7003	0.7589	0.5952	NOTCH1			XM_024999643.1:32;XM_024999642.1:32		ENSBTAG00000022799	11	103935363	103980160	gene	-	0	NOTCH1	4375.54	-0.329036	0.149504	-2.20085	0.0277465	0.771029	3888.07	4567.02	-0.0241023
chr22	58787118	58787274	157	15	0.7041	0.8498	-0.1456	-80.89	0.5366	0.7326	0.8895	0.5673	0.8456	0.9101	0.7547	0.8872	IQSEC1			XM_024982732.1:1;XM_024982731.1:1;XM_024982730.1:1;XM_024982733.1:1;XM_024982735.1:1		ENSBTAG00000003237	22	58736451	58878769	gene	+	0	IQSEC1	1655.31	-0.144831	0.198301	-0.73036	0.46517	1	1505.94	1624.46	-0.00619703
chr8	111927353	111927550	198	13	0.7282	0.5081	0.2201	80.81	0.7302	0.7143	0.7391	0.8121	0.6912	0.59	0.6804	0.3594	MYT1L			XM_024995855.1:8;NM_001078012.1:4	CGI.chr8.965	ENSBTAG00000003540	8	111921666	112087408	gene	+	0	MYT1L	79.3893	0.0978568	0.2469	0.396341	0.691853	1	80.9577	79.0938	0.00274513
chr27	23478106	23478301	196	11	0.0497	0.2274	-0.1777	-78.2	0.1392	0.01429	0.04332	0.0434	0.02538	0.1145	0.3603	0.1682	DLC1		XM_024986237.1:1	XM_024986239.1:1;XM_024986238.1:1		ENSBTAG00000015541	27	23395826	23916949	gene	+	0	DLC1	3497.05	-0.284065	0.113287	-2.50748	0.0121596	0.673005	3200.7	3667.24	-0.0344151
chrX	120604820	120604967	148	12	0.294	0.5672	-0.2732	-76.93	0.01667	0.009346	0.7579	0.6263	0.04473	0.4462	0.6357	0.5901					CGI.chrX.714	ENSBTAG00000049480	X	120924249	120926155	gene	+	319283	ENSBTAG00000049480	0.0519151	-0.759225	4.59231	-0.165325	0.868688	1	0.205958	0.206018	-6.97004e-05
chr5	119216492	119216698	207	12	0.3327	0.1515	0.1812	75.2	0.4567	0.3535	0.3803	0.3784	0.03158	0.2289	0.1588	0.03614	BRD1			XM_024992837.1:5;XM_024992836.1:6;XM_024992835.1:6;XR_003034911.1:7;XM_024992838.1:2;XM_024992839.1:3	CGI.chr5.1597	ENSBTAG00000046760	5	119207272	119240470	gene	-	0	BRD1	1693.21	-0.132292	0.0719034	-1.83985	0.0657896	0.887353	1610.26	1713.51	-0.0335633
chr25	40826664	40826761	98	10	0.7592	0.9093	-0.1501	-74.72	0.725	0.82	0.5556	0.6873	0.8167	0.9167	0.9	0.92	CHST12			XM_024984808.1:1;NM_001077913.2:1;XM_005225088.4:1;XM_005225089.4:1;XM_024984809.1:1		ENSBTAG00000020898	25	40821750	40840680	gene	-	0	CHST12	190.765	-0.257418	0.151299	-1.70138	0.0888712	0.93147	185.715	203.099	-0.0183811
chrX	136475179	136475353	175	12	0.5221	0.2912	0.2309	74.65	0.8889	0.4028	0.4167	0.4911	0.4246	0.1944	0.4	0.2949	NLGN4X			XM_015461827.2:4		ENSBTAG00000027841	X	136346605	136694634	gene	+	0	ENSBTAG00000027841	957.581	-0.152218	0.259171	-0.587324	0.556986	1	970.653	1058.1	-0.00388759
chr8	109093289	109093487	199	14	0.4822	0.3228	0.1594	74.43	0.09728	0.4714	0.4074	0.6867	0.2947	0.178	0.1226	0.241						ENSBTAG00000015936	8	108636486	108834428	gene	-	-258862	BRINP1	62.9801	0.210585	0.293418	0.717697	0.472944	1	63.4225	60.7527	0.00422546
chr16	79713181	79713328	148	13	0.5082	0.3621	0.1462	74	0.4715	0.6819	0.4502	0.4726	0.3308	0.3525	0.3113	0.3355					CGI.chr16.972	ENSBTAG00000046177	16	79714750	79750062	gene	+	1423	IGFN1	201.391	-0.29263	0.303083	-0.96551	0.334289	1	198.028	219.218	-0.00551667
chr19	56600218	56600397	180	13	0.7829	0.628	0.1549	73.5	0.8626	0.8302	0.7473	0.7614	0.7509	0.6731	0.5734	0.6258	TMEM104			XM_005221220.4:2		ENSBTAG00000011389	19	56577201	56647063	gene	-	0	TMEM104	231.008	-0.125467	0.124811	-1.00525	0.314774	1	223.878	233.972	-0.0126992
chr2	133804686	133804847	162	14	0.1985	0.3833	-0.1848	-72.31	0.26	0.1502	0.1286	0.1667	0.2509	0.36	0.6753	0.1197	TAS1R2		NM_001206529.2:3	NM_001206529.2:2	CGI.chr2.1122	ENSBTAG00000015246	2	133800881	133813306	gene	+	0	TAS1R2	1.14543	-1.05031	1.62614	-0.645894	0.518348	1	1.13583	1.14433	-0.000748626
chr13	82238696	82238891	196	13	0.7953	0.6041	0.1912	71.06	0.7952	0.8525	0.6733	0.8713	0.784	0.8069	0.5342	0.4667					CGI.chr13.1157	ENSBTAG00000047975	13	81893783	82044527	gene	+	-194170	DOK5	84.3654	0.740903	0.380008	1.9497	0.0512117	0.858868	92.6556	77.0654	0.00915557
chr6	116892592	116892697	106	12	0.3715	0.1844	0.1872	70.77	0.5085	0.3075	0.3184	0.5081	0.2409	0.04023	0.1047	0.4155	FAM53A		XM_024993753.1:4;XM_024993753.1:5	XM_024993753.1:4	CGI.chr6.966	ENSBTAG00000048974	6	116923468	116925666	gene	+	30772	ENSBTAG00000048974	25.2869	-0.20089	0.374575	-0.536315	0.591741	1	24.7835	25.4108	-0.0024993
chr25	33191918	33192053	136	9	0.5778	0.8322	-0.2544	-70.26	0.6889	0.5926	0.5309	0.5556	0.592	0.6944	0.906	0.9444	LAT2		NM_001075183.2:13;XM_005225020.4:12;XM_005225018.4:13		CGI.chr25.896	ENSBTAG00000045767	25	33176554	33192047	gene	-	0	LAT2	304.527	0.401105	0.328676	1.22037	0.222326	1	312.528	266.286	0.00646585
chr1	152482472	152482582	111	11	0.2422	0.08385	0.1583	70.16	0.1299	0.2775	0.06667	0.5859	0.1989	0.04813	0.1299	0.07576	COLQ		XM_024986471.1:1;NM_001035297.3:1		CGI.chr1.913	ENSBTAG00000051541	1	152483263	152508764	gene	-	682	COLQ	17.8215	-1.18704	0.393413	-3.01729	0.00255043	0.578869	16.8254	18.6327	-0.0170412
chr25	41181288	41181548	261	12	0.4093	0.5729	-0.1636	-69.86	0.2943	0.3905	0.04065	0.2838	0.4263	0.5217	0.3379	0.487	MAD1L1			NM_001102044.1:16;XM_024984863.1:16;XM_024984865.1:15;XM_024984862.1:16;XM_024984866.1:11;XM_015460465.2:8;XM_024984867.1:8	CGI.chr25.1549	ENSBTAG00000002474	25	40984696	41222673	gene	+	0	MAD1L1	636.119	0.0615032	0.115266	0.533575	0.593636	1	647.894	632.894	0.00716358
chr15	27976864	27977048	185	13	0.5001	0.6567	-0.1565	-68.97	0.505	0.5625	0.542	0.4379	0.4839	0.6114	0.7556	0.6262	BACE1		XM_005215862.4:6;XM_010812374.3:6;NM_001046531.1:7;XM_010812376.3:7			ENSBTAG00000019365	15	27972089	27993954	gene	-	0	BACE1	2566.22	-0.062444	0.172597	-0.361792	0.717508	1	2466.97	2525.01	-0.00347557
chr10	101956105	101956684	580	14	0.4959	0.3067	0.1893	68.46	0.6168	0.4752	0.4872	0.5455	0.35	0.4112	0.176	0.2261					CGI.chr10.1093	ENSBTAG00000005427	10	101875398	101923805	gene	-	-32301	NRDE2	1162.95	-0.0708993	0.0980496	-0.723096	0.469621	1	1152.24	1190.71	-0.0109166
chr10	99915507	99915582	76	12	0.6664	0.4652	0.2013	68.16	0.869	0.6348	0.5909	0.9588	0.3642	0.4809	0.5595	0.3931	KCNK10		XM_015473318.2:1		CGI.chr10.980	ENSBTAG00000019355	10	99915022	100073747	gene	-	0	KCNK10	2.35603	1.94172	1.05642	1.83802	0.0660594	0.887353	2.35517	2.28998	0.00334062
chr5	115515775	115515951	177	11	0.4479	0.2404	0.2075	67.86	0.4685	0.4935	0.4182	0.4718	0.3106	0.3	0.202	0.2273						ENSBTAG00000006973	5	115395021	115482327	gene	-	-33449	PHF21B	57.7006	0.355796	0.275732	1.29037	0.196924	1	58.6911	54.9137	0.00807617
chr27	33757433	33757515	83	10	0.3435	0.1597	0.1838	65.32	0.3726	0.194	0.3742	0.6415	0.349	0.1534	0.1294	0.1364					CGI.chr27.340	ENSBTAG00000004238	27	33879870	34006043	gene	+	122356	TACC1	1983.54	-0.10748	0.10625	-1.01158	0.311741	1	1939.21	2031.83	-0.0144427
chr3	120062805	120062917	113	12	0.7708	0.5779	0.1929	65.24	0.5376	0.8558	0.7963	0.9405	0.8167	0.5119	0.6875	0.5625	KIF1A			XM_010803924.3:16;XM_010803925.3:16;XM_010803927.3:15;XM_010803929.3:17;XM_024990339.1:16;XM_024990340.1:15;XM_005205055.4:17;XM_002686593.6:15;XM_024990341.1:16;XM_005205060.4:15;XM_010803926.3:17;XM_005205058.4:17;XM_005205061.4:16;XM_005205062.4:15;XM_010803923.3:17;XM_010803931.3:15	CGI.chr3.1466	ENSBTAG00000011538	3	120040006	120127795	gene	-	0	KIF1A	164.165	0.152165	0.354922	0.428728	0.668121	1	167.653	159.29	0.00210339
chr12	13509757	13509973	217	13	0.5764	0.3985	0.1779	64.53	0.7436	0.4375	0.7834	0.3819	0.6842	0.3504	0.4071	0.4619	ENOX1			XM_025000028.1:9;XM_025000029.1:9;XM_015473798.2:9		ENSBTAG00000012434	12	13339366	13682749	gene	-	0	ENOX1	240.991	-0.120716	0.207708	-0.581182	0.561118	1	241.255	253.868	-0.00472613
chr21	10535278	10535412	135	12	0.2757	0.4592	-0.1835	-64.29	0.2537	0.3838	0.2312	0.2697	0.2079	0.5732	0.4309	0.3672	LOC101907944			XR_813935.3:2;XR_813932.3:2	CGI.chr21.116	ENSBTAG00000018007	21	10562378	10575195	gene	-	26967	NR2F2	5767.09	-0.363322	0.142519	-2.54928	0.0107944	0.658758	5268.97	6340.89	-0.0291941
chr7	4779883	4780213	331	13	0.2186	0.4039	-0.1852	-63.89	0.2924	0.2337	0.283	0.1546	0.1906	0.5196	0.4153	0.275	GDF15	GDF15	NM_001206298.1:2	NM_001206298.1:1		ENSBTAG00000015618	7	4778257	4780515	gene	-	0	GDF15	0.927679	-1.09402	1.89261	-0.57805	0.56323	1	0.918496	0.926172	-0.000579245
chr13	81502067	81502140	74	9	0.8287	0.5952	0.2335	63.54	0.875	0.8493	0.7903	0.7925	0.8702	0.5485	0.6456	0.6591					CGI.chr13.1138	ENSBTAG00000000835	13	81424937	81524746	gene	-	0	BCAS1	50.5077	0.434596	0.436794	0.994967	0.319752	1	52.8389	48.3908	0.00401247
chr24	56951335	56951419	85	7	0.5867	0.1897	0.397	62.83	0.8261	0.5962	0.4125	0.6154	0.197	0.2016	0.1026	0.2065	ATP8B1			NM_001192839.1:27;XM_024984399.1:27		ENSBTAG00000005738	24	56868849	56976543	gene	-	0	ATP8B1	90.0899	-0.755589	0.315437	-2.39537	0.0166035	0.718551	82.3206	100.548	-0.0136755
chr21	69047143	69047271	129	11	0.5094	0.7339	-0.2244	-62.09	0.5284	0.5114	0.6364	0.5714	0.4545	0.7273	0.7403	0.7438					CGI.chr21.1044	ENSBTAG00000022775	21	69058228	69068334	gene	+	10958	C21H14orf180	2.07186	-0.0834391	1.31876	-0.0632708	0.949551	1	2.05938	2.06155	-8.90732e-05
chr5	74401655	74401831	177	12	0.5864	0.4212	0.1652	61.69	0.68	0.4682	0.5469	0.6267	0.6864	0.5227	0.3072	0.4236						ENSBTAG00000048740	5	74439511	74452245	gene	-	37681	ENSBTAG00000048740	148.459	0.504365	0.362126	1.39279	0.163684	0.998879	153.479	132.649	0.00674365
chr5	26050067	26050333	267	10	0.3332	0.1313	0.202	61.09	0.1335	0.25	0.6471	0.6241	0.2302	0.1046	0.1024	0.1716						ENSBTAG00000003278	5	26042340	26047427	gene	-	-2641	HOXC10	59.5181	1.54231	0.819066	1.88301	0.0596995	0.879858	53.7588	42.2082	0.00436248
chr3	113132297	113132451	155	12	0.8187	0.661	0.1577	60.95	0.8417	0.7206	0.9333	0.8186	0.7725	0.7059	0.6489	0.5139	DGKD			NM_001035282.2:3;XM_024988126.1:3;XM_024988128.1:3;XM_024988129.1:1;XM_024988130.1:1		ENSBTAG00000020616	3	113062329	113172640	gene	+	0	DGKD	2052.41	0.133227	0.1136	1.17278	0.240885	1	2175.98	2044.34	0.0159428
chr19	53782230	53782376	147	9	0.4977	0.342	0.1557	59.9	0.4159	0.2891	0.4458	0.314	0.494	0.2628	0.2464	0.3391	DNAH17;PGS1			XR_003030682.1:2;XR_003030676.1:2;XR_003030677.1:2;XR_003030688.1:2;XR_003030683.1:1;XR_813467.2:1;XM_010816564.3:1;XM_024981011.1:75;XM_024981012.1:73;XM_024981013.1:73;XM_024981010.1:74;XM_024981015.1:34;XM_024981016.1:22;XM_015458992.2:20;XM_024981017.1:11	CGI.chr19.1449	ENSBTAG00000000920	19	53691403	53787907	gene	+	0	DNAH17	61.7053	0.79497	0.37209	2.1365	0.0326389	0.797224	63.9791	54.2352	0.0103309
chr14	1652640	1652823	184	12	0.3078	0.4927	-0.1849	-59.88	0.4222	0.342	0.3293	0.2061	0.2059	0.3824	0.7833	0.4487	LOC100848939			XM_015474368.2:2		ENSBTAG00000034498	14	1655469	1658189	gene	+	2647	LY6D	4.14773	-0.161352	0.834327	-0.193392	0.846652	1	4.11967	4.13278	-0.000418951
chr9	94957559	94957768	210	9	0.5973	0.7313	-0.134	-59.63	0.5444	0.4075	0.2558	0.5377	0.7239	0.7258	0.5763	0.7929	TULP4		XM_024997119.1:14;XM_024997117.1:15;XM_024997118.1:15;XM_024997116.1:15;XM_024997115.1:16;XM_024997120.1:14;XM_024997121.1:13		CGI.chr9.479	ENSBTAG00000005083	9	94820215	94960850	gene	+	0	TULP4	2067.11	-0.197981	0.110052	-1.79899	0.072021	0.896232	1955.37	2142.14	-0.0251076
chr23	50969635	50969820	186	13	0.6496	0.4822	0.1675	58.69	0.6285	0.6755	0.7444	0.6667	0.6228	0.493	0.572	0.4583	LOC101904174		XR_001494945.2:4;XR_239731.4:4;XR_239730.4:4	XR_001494945.2:4		ENSBTAG00000012079	23	50879054	50953182	gene	+	-16454	MYLK4	39.0668	-0.322604	0.378748	-0.851764	0.394345	1	37.8343	39.9824	-0.00393247
chr23	50537647	50537808	162	9	0.1526	0.3524	-0.1998	-57.82	0.1802	0.1141	0.2957	0.1911	0.1084	0.4589	0.2838	0.3294	BPHL			XM_024983454.1:4;XM_024983450.1:4;XM_024983452.1:3;XM_024983453.1:2;XM_024983451.1:4;NM_001045918.1:3	CGI.chr23.985	ENSBTAG00000006379	23	50529745	50551585	gene	-	0	BPHL	414.723	-0.26421	0.190784	-1.38486	0.166095	0.998972	409.09	454.551	-0.0121881
chr4	118280547	118280810	264	9	0.2597	0.106	0.1536	57.74	0.1186	0.3472	0.3618	0.2186	0.3174	0.1129	0.1099	0.1151	LMBR1			XM_024990682.1:15;XM_024990681.1:15;XM_024990683.1:15;NM_001075786.2:16;XM_024990680.1:16		ENSBTAG00000030817	4	118164562	118297036	gene	-	0	LMBR1	1162.78	0.0277415	0.0972666	0.285211	0.775483	1	1178.46	1165.44	0.00432614
chr5	119047264	119047378	115	11	0.6517	0.4593	0.1925	57.43	0.6294	0.4336	0.7652	0.7879	0.7273	0.4545	0.5394	0.378					CGI.chr5.1570	ENSBTAG00000014987	5	119145571	119146414	gene	+	98194	ENSBTAG00000014987	0.342207	-0.986288	3.08381	-0.319827	0.749099	1	0.370579	0.371504	-0.000199516
chr25	41503002	41503298	297	12	0.6009	0.4018	0.1991	57.33	0.593	0.4897	0.553	0.4254	0.5829	0.4365	0.3298	0.3582						ENSBTAG00000003049	25	41461262	41480286	gene	+	-22717	MICALL2	460.473	-0.196228	0.143251	-1.36981	0.170745	1	440.109	476.674	-0.0154793
chr6	113555942	113556356	415	11	0.6003	0.4118	0.1885	56.14	0.657	0.5128	0.5632	0.6921	0.4905	0.4228	0.3485	0.4208						ENSBTAG00000010181	6	113520831	113543245	gene	-	-12698	GRPEL1	924.526	-0.00346873	0.13325	-0.0260317	0.979232	1	903.083	904.77	-0.000311661
chr15	22434525	22434736	212	10	0.4551	0.2848	0.1703	56.11	0.3889	0.3881	0.5565	0.3883	0.4721	0.3576	0.1358	0.2817	LOC112441610		XR_003029434.1:2			ENSBTAG00000016266	15	22397452	22409057	gene	+	-25469	SDHD	818.859	-0.0187088	0.106522	-0.175634	0.860581	1	813.738	821.964	-0.00249932
chr26	49098477	49098676	200	11	0.7497	0.5757	0.174	55.94	0.8673	0.7057	0.7453	0.6854	0.7571	0.6541	0.5066	0.4699					CGI.chr26.598	ENSBTAG00000050386	26	48818673	49095122	gene	+	-3356	MGMT	496.062	0.164288	0.130059	1.26318	0.206524	1	521.952	488.416	0.0154509
chr11	105121671	105121774	104	9	0.4386	0.2286	0.21	55.86	0.341	0.3571	0.5873	0.5157	0.5	0.2326	0.3352	0.1775						ENSBTAG00000017851	11	105021682	105114871	gene	+	-6801	RXRA	1751.16	-0.199174	0.118397	-1.68225	0.0925213	0.93147	1673.27	1843.3	-0.0221984
chr8	59977288	59977453	166	12	0.2659	0.4261	-0.1602	-55.68	0.2339	0.2845	0.2742	0.323	0.225	0.5205	0.6337	0.1538	SPAG8	SPAG8	NM_001102005.2:5;XM_005210080.3:7		CGI.chr8.350	ENSBTAG00000011442	8	59974304	59977270	gene	-	-19	SPAG8	46.7409	0.115529	0.290773	0.397317	0.691134	1	45.8605	44.9515	0.00235806
chr3	106883907	106884125	219	11	0.4028	0.2134	0.1894	55.48	0.4795	0.4364	0.5	0.1858	0.5191	0.2093	0.1667	0.2273	MACF1			XM_024986536.1:100;NM_001143860.2:92;XM_024986494.1:100;XM_024986525.1:99;XM_024986496.1:99;XM_024986515.1:98;XM_024986577.1:97;XM_024986500.1:99;XM_024986522.1:98;XM_024986495.1:99;XM_010803594.3:98;XM_024986505.1:99;XM_024986599.1:95;XM_024986588.1:97;XM_024986601.1:91;XM_024986574.1:98;XM_024986594.1:96;XM_024986509.1:99;XM_024986499.1:100;XM_024986547.1:99;XM_024986520.1:99;XM_024986578.1:98;…		ENSBTAG00000021024	3	106591093	106927295	gene	-	0	MACF1	18732.9	-0.0498088	0.0833095	-0.597877	0.549922	1	18322.8	18792.1	-0.0100092
chr16	75142562	75142799	238	9	0.8435	0.6025	0.241	55.33	0.8323	0.9161	0.8365	0.8989	0.9297	0.8481	0.569	0.6525	PLXNA2		XM_024976078.1:2;XM_024976077.1:2;XM_024976075.1:2;XM_024976076.1:3;NM_001206657.1:1		CGI.chr16.796	ENSBTAG00000001173	16	75116091	75349323	gene	+	0	PLXNA2	1473.17	0.0865289	0.180032	0.480631	0.630779	1	1498.62	1450.58	0.00444787
chr13	64738937	64739092	156	10	0.8654	0.6939	0.1714	55.17	0.8533	0.8562	0.9308	0.91	0.8095	0.7077	0.62	0.7857	CEP250		XM_005215004.4:28;XM_005215005.4:28;XM_010811675.3:27;XM_025001207.1:25;XM_015474284.2:27;XM_015474285.2:26;XM_015474287.2:15		CGI.chr13.736	ENSBTAG00000006021	13	64699830	64746870	gene	+	0	CEP250	1871	0.0975857	0.119935	0.813652	0.415844	1	1916.79	1841.85	0.0106007
chr23	31694316	31694453	138	9	0.343	0.08619	0.2569	55	0.3	0.2402	0.2248	0.4	0.3241	0.0125	0.1415	0.08242	H2B;HIST1H2BB;LOC521580		XR_001494907.2:2			ENSBTAG00000049949	23	31696653	31708940	gene	+	2201	ENSBTAG00000049949	4900.07	-0.233436	0.141111	-1.65427	0.0980721	0.945877	4654.05	5173.95	-0.0189502
chr26	47888399	47888602	204	9	0.4415	0.2458	0.1957	54.76	0.3893	0.4735	0.4062	0.4881	0.3854	0.1737	0.2796	0.3014						ENSBTAG00000002444	26	47507653	47537887	gene	-	-350513	MKI67	3998.22	-0.0278612	0.115147	-0.241963	0.808809	1	3905.27	3971.02	-0.0032501
chr18	65439761	65439845	85	8	0.4363	0.2952	0.1411	53.37	0.3036	0.3875	0.1042	0.2667	0.3218	0.1257	0.4432	0.1389					CGI.chr18.2092	ENSBTAG00000027787	18	65442181	65442602	gene	+	2337	ENSBTAG00000027787	30.1772	-0.00938071	0.269732	-0.0347778	0.972257	1	30.9922	31.0979	-0.000221591
chr7	19826618	19826706	89	12	0.3056	0.4802	-0.1746	-53.26	0.3478	0.1771	0.35	0.2083	0.402	0.2969	0.375	0.803	ANKRD24		XM_010806999.3:5;XM_010807004.3:5;XM_010806998.3:5;XM_010807000.3:5;XM_010807002.3:5;XM_024995018.1:5;XM_024995017.1:5		CGI.chr7.827	ENSBTAG00000054046	7	19820671	19821713	gene	-	-4906	ENSBTAG00000054046	24.5856	0.237697	0.34186	0.695305	0.486864	1	24.6951	24.0286	0.00353843
chr11	103515344	103515646	303	10	0.5327	0.3463	0.1864	52.96	0.4441	0.5239	0.4521	0.4474	0.4103	0.2386	0.3676	0.2899	NACC2		XM_024998799.1:1;XM_024998800.1:1;XM_005213295.4:1;XM_005213294.3:1			ENSBTAG00000020490	11	103518409	103598058	gene	-	2764	NACC2	209.36	-0.0586042	0.141746	-0.413446	0.67928	1	197.882	203.002	-0.00470501
chr12	14360708	14360887	180	11	0.756	0.5793	0.1767	52.76	0.8227	0.7677	0.7303	0.6157	0.8734	0.8305	0.5679	0.3913						ENSBTAG00000016691	12	14093232	14103845	gene	+	-256864	LACC1	334.872	0.121556	0.118612	1.02482	0.305448	1	340.622	325.192	0.0134737
chr1	110093319	110093487	169	9	0.871	0.6754	0.1956	52.44	0.7985	0.8986	0.9237	0.8789	0.8615	0.9444	0.6344	0.5802	VEPH1			XM_010801453.3:2;XM_005201776.4:2;XM_024995770.1:2;XM_024995760.1:2;XM_010801452.3:2		ENSBTAG00000024643	1	110066581	110342096	gene	+	0	VEPH1	227.304	-0.0262919	0.164215	-0.160107	0.872797	1	210.561	212.675	-0.00160665
chr10	101845928	101846006	79	10	0.2242	0.4108	-0.1866	-51.94	0.3362	0.2759	0.1955	0.2647	0.06383	0.1552	0.5462	0.4407					CGI.chr10.1075	ENSBTAG00000005426	10	101862076	101874842	gene	+	16071	PSMC1	2241.5	0.185169	0.106906	1.73207	0.0832614	0.924761	2341.94	2153.6	0.0246879
chr10	80502660	80502820	161	9	0.5996	0.7933	-0.1938	-51.59	0.5721	0.6564	0.6331	0.529	0.5514	0.8831	0.6875	0.8456						ENSBTAG00000025434	10	80614619	80620778	gene	-	111800	ZFP36L1	7250.36	-0.2417	0.0934531	-2.58632	0.00970074	0.658758	6893.9	7774.99	-0.0407275
chr9	12648011	12648132	122	9	0.1316	0.2991	-0.1675	-51.07	0.1846	0.175	0.1154	0.04918	0.07143	0.2941	0.272	0.3217	KCNQ5		XM_024996915.1:13;XM_024996913.1:14;XM_024996914.1:14		CGI.chr9.35	ENSBTAG00000007791	9	12429179	12648301	gene	+	0	KCNQ5	32.2286	0.556419	0.322662	1.72446	0.0846241	0.927513	32.8544	30.3888	0.00935893
chr13	79215976	79216148	173	9	0.5116	0.3573	0.1543	50.99	0.5862	0.5775	0.6769	0.5439	0.5612	0.2857	0.4409	0.5						ENSBTAG00000018270	13	79245982	79384839	gene	-	29835	NFATC2	384.582	0.010231	0.336769	0.03038	0.975764	1	378.552	376.1	0.000156681
chr13	58288430	58288569	140	12	0.6179	0.4518	0.1661	50.97	0.6146	0.6897	0.4918	0.6667	0.6071	0.631	0.2593	0.55						ENSBTAG00000016926	13	58171228	58187773	gene	-	-100658	C13H20orf85	2.44887	0.854956	1.17374	0.728405	0.466366	1	2.44864	2.4201	0.00115031
chr22	34972271	34972498	228	10	0.446	0.6471	-0.2011	-50.93	0.425	0.4636	0.5231	0.3484	0.54	0.6706	0.5667	0.74	LRIG1			XM_002696962.5:1		ENSBTAG00000010360	22	34953093	35066971	gene	+	0	LRIG1	1239.89	0.00430712	0.10971	0.0392592	0.968684	1	1242.4	1239.88	0.000546733
chr24	57619880	57620012	133	10	0.8295	0.6572	0.1723	50.64	0.8713	0.8315	0.8472	0.8435	0.805	0.6776	0.6452	0.6413	ALPK2			XM_005224149.4:1;XM_015460089.2:1;XM_024984218.1:1;NM_001192248.1:1;XM_015460090.2:1		ENSBTAG00000014284	24	57611635	57740561	gene	-	0	ALPK2	17.4986	0.830923	0.489316	1.69813	0.089483	0.93147	18.0124	16.719	0.00624727
chr28	35015365	35015533	169	9	0.6295	0.3972	0.2323	50.02	0.5873	0.6667	0.619	0.6667	0.6204	0.4907	0.3889	0.3535	ZCCHC24			XM_024986924.1:2;XM_024986925.1:2		ENSBTAG00000003877	28	34988422	35050547	gene	-	0	ZCCHC24	793.277	-0.313554	0.129726	-2.41704	0.0156472	0.711627	735.677	847.375	-0.029823
chr26	50542925	50543111	187	11	0.7861	0.6191	0.167	49.9	0.7724	0.7881	0.8319	0.7674	0.8492	0.6566	0.5906	0.6822	TCERG1L		XM_024985954.1:7	XM_024985954.1:7		ENSBTAG00000007248	26	50489384	50499379	gene	-	-43547	ENSBTAG00000007248	0.656041	-1.83919	2.45078	-0.75045	0.452984	1	0.656178	0.662257	-0.000586894
chr8	104097151	104097421	271	8	0.7884	0.5516	0.2368	49.75	0.7527	0.7343	0.7407	0.6838	0.7642	0.4595	0.6582	0.5694	TNFSF8			NM_001025207.1:2		ENSBTAG00000025782	8	104084878	104113971	gene	-	0	TNFSF8	158.973	0.312789	0.272971	1.14587	0.251849	1	163.1	146.576	0.0072344
chr4	107674532	107674650	119	6	0.5416	0.195	0.3466	49.71	0.4872	0.5684	0.4444	0.72	0.5097	0.2051	0.1818	0.1875	TPK1			XM_024990933.1:1	CGI.chr4.589	ENSBTAG00000009832	4	107667094	107672444	gene	-	-2089	NOBOX	33.8658	0.43913	0.357122	1.22964	0.218833	1	34.5602	32.4866	0.00602147
chr2	4212830	4213019	190	10	0.8297	0.6449	0.1849	49.16	0.8	0.8143	0.8714	0.8952	0.8188	0.65	0.6273	0.7125	HS6ST1			NM_001192491.1:1		ENSBTAG00000050824	2	4187287	4227153	gene	+	0	HS6ST1	1576.15	-0.226078	0.118051	-1.91508	0.0554821	0.870125	1503.96	1670.46	-0.0253572
chr10	101950112	101950433	322	10	0.5261	0.724	-0.1979	-48.98	0.8525	0.5787	0.596	0.4029	0.5042	0.623	0.8627	0.5739						ENSBTAG00000005427	10	101875398	101923805	gene	-	-26308	NRDE2	1162.95	-0.0708993	0.0980496	-0.723096	0.469621	1	1152.24	1190.71	-0.0109166
chr5	118445872	118445962	91	8	0.7058	0.5655	0.1404	48.87	0.8042	0.6902	0.9062	0.8696	0.8281	0.7434	0.425	0.5	FAM19A5			NM_001077000.1:2;XM_024992262.1:2		ENSBTAG00000022986	5	118304834	118480508	gene	+	0	TAFA5	9.1165	0.601619	0.658575	0.913515	0.360972	1	9.04849	8.80064	0.00249137
chr5	118445872	118445962	91	8	0.7058	0.5655	0.1404	48.87	0.8042	0.6902	0.9062	0.8696	0.8281	0.7434	0.425	0.5	FAM19A5			NM_001077000.1:2;XM_024992262.1:2		ENSBTAG00000051431	5	118290548	118465791	gene	-	0	ENSBTAG00000051431	0.784549	1.03638	2.69959	0.383904	0.70105	1	0.770269	0.764735	0.000272722
chr9	71800226	71800372	147	7	0.2	0.03724	0.1628	48.81	0.2941	0.1494	0.1111	0.3226	0.1	0	0.01984	0.07143						ENSBTAG00000021970	9	71362333	71725682	gene	+	-74545	EYA4	475.063	-0.211669	0.312364	-0.677635	0.498003	1	429.825	489.154	-0.0037586
chr17	72747048	72747172	125	10	0.773	0.595	0.1781	48.62	0.816	0.8133	0.84	0.7763	0.7238	0.6929	0.7449	0.3409					CGI.chr17.1222	ENSBTAG00000022020	17	72734556	72735831	gene	-	-11218	CLDN5	699.884	-0.0326039	0.439369	-0.0742061	0.940846	1	671.939	706.955	-0.000296405
chr9	102521679	102521783	105	9	0.8202	0.6128	0.2074	48.58	0.7143	0.873	0.9111	0.9192	0.7143	0.8081	0.4444	0.6111						ENSBTAG00000031532	9	102551962	102558097	gene	-	30180	DACT2	13.3188	1.0463	0.582911	1.79495	0.0726609	0.896232	13.78	12.7287	0.00564807
chr19	47767748	47768006	259	9	0.4702	0.2549	0.2154	48.36	0.5097	0.5493	0.4898	0.5352	0.2184	0.15	0.1688	0.3534	CYB561		XM_010816315.3:1;XM_005220821.4:1;XM_005220819.3:1;NM_174837.2:1			ENSBTAG00000020810	19	47767183	47779681	gene	-	0	CYB561	56.3086	-0.274196	0.306842	-0.893604	0.371534	1	55.3111	59.3213	-0.00504488
chr12	84642487	84642616	130	10	0.5189	0.3303	0.1886	48.27	0.5369	0.4448	0.5682	0.4444	0.578	0.5417	0.2336	0.2414	IRS2			XM_025000170.1:1	CGI.chr12.503	ENSBTAG00000012019	12	84650924	84655079	gene	-	8309	IRS2	532.311	-0.0352487	0.140225	-0.251373	0.801526	1	545.428	554.271	-0.0028861
chr19	62343837	62343911	75	9	0.5927	0.3774	0.2153	47.79	0.9	0.6294	0.5556	0.5375	0.5655	0.4252	0.2222	0.557	CEP112		XM_024981129.1:5;XM_015459032.2:5;XM_024981120.1:5;XM_024981123.1:5;XM_024981125.1:5;XM_024981126.1:5;XM_024981124.1:5;XM_024981122.1:5;XM_024981128.1:2	XM_024981127.1:4;XM_024981129.1:5;XM_015459032.2:5;XM_024981120.1:5;XM_024981123.1:5;XM_024981125.1:5;XM_024981126.1:5;XM_024981124.1:5;XM_024981122.1:5;XM_024981128.1:2	CGI.chr19.1887	ENSBTAG00000050389	19	62307570	62344047	gene	-	0	ENSBTAG00000050389	76.8446	0.277143	0.262088	1.05744	0.290309	1	78.1571	72.2816	0.00693417
chr29	49612339	49612600	262	9	0.3645	0.1738	0.1907	47.32	0.4524	0.295	0.3011	0.6111	0.1692	0.07619	0.1505	0.2647	LSP1			XM_005227324.4:10;XM_005227326.2:10;NM_001075374.2:10		ENSBTAG00000010447	29	49598329	49637383	gene	-	0	LSP1	1434.87	0.131188	0.177121	0.740667	0.458895	1	1398.05	1320.26	0.00695654
chr19	14631890	14631946	57	9	0.4305	0.629	-0.1985	-46.31	0.6528	0.3244	0.4222	0.3175	0.4321	0.697	0.5333	0.5926	RASL10B		XM_024980170.1:1		CGI.chr19.185	ENSBTAG00000018518	19	14632047	14641729	gene	-	102	RASL10B	72.3649	-0.0165032	0.209523	-0.0787655	0.937219	1	70.9371	71.085	-0.000635232
chr18	63498999	63499150	152	8	0.9008	0.7304	0.1704	46.03	0.9322	0.8983	0.8409	0.9383	0.9825	0.7639	0.9167	0.6575	ZNF787			XM_024978474.1:1;XM_024978475.1:1;NM_001206139.2:1;XM_024978473.1:1	CGI.chr18.1993	ENSBTAG00000002904	18	63496845	63512692	gene	-	0	ZNF787	472.723	0.0299333	0.100787	0.296997	0.766469	1	467.325	461.572	0.00439621
chr25	35203605	35203771	167	8	0.5597	0.3298	0.2299	45.45	0.5	0.6136	0.5476	0.5912	0.5143	0.216	0.475	0.396						ENSBTAG00000026273	25	35177975	35190562	gene	+	-13044	MYL10	1.08638	0.231044	1.70743	0.135317	0.892361	1	1.08141	1.07985	0.00014923
chr21	57589428	57589508	81	8	0.3559	0.1698	0.186	45.24	0.3289	0.2826	0.4107	0.3281	0.4792	0.2252	0.1607	0.05	ITPK1		XM_024981787.1:1;XM_024981788.1:1;XM_024981785.1:1;XM_024981786.1:1;XM_010817248.3:1;XM_015459328.2:1			ENSBTAG00000009845	21	57589348	57752955	gene	-	0	ITPK1	955.219	0.134027	0.14469	0.926308	0.354286	1	972.092	913.543	0.0103687
chr17	45115712	45115898	187	8	0.4996	0.2594	0.2403	45.07	0.5	0.5625	0.7946	0.4688	0.4	0.225	0.375	0.4167	EP400			NM_001206859.1:48;XM_015475431.2:48;XM_005217665.4:48;XM_010813835.3:47;XM_005217669.4:48;XM_005217674.4:47;XM_010813834.3:48;XM_005217670.4:48;XM_005217668.4:48;XM_024977380.1:48;XM_005217671.4:48;XM_010813837.3:48;XM_005217675.4:47;XM_024977381.1:48;XM_005217676.4:47;XM_005217672.4:48;XM_015475433.2:48;XM_005217673.4:48		ENSBTAG00000020423	17	45045945	45134100	gene	-	0	EP400	5557.59	-0.10101	0.0738755	-1.36729	0.171533	1	5456.6	5730.05	-0.0245298
chr17	45244169	45244270	102	9	0.533	0.726	-0.193	-45	0.6	0.6169	0.4186	0.589	0.4242	0.7761	0.72	0.7229	MMP17			XM_024977659.1:2;XM_002694456.6:2	CGI.chr17.211	ENSBTAG00000002145	17	45241553	45266444	gene	-	0	MMP17	15.7527	0.312279	0.544017	0.574023	0.565952	1	15.7207	15.3527	0.00187055
chr19	8389533	8389666	134	9	0.708	0.4914	0.2166	44.8	0.8015	0.5735	0.6915	0.6882	0.7903	0.4348	0.5758	0.5714	MSI2			XM_024979762.1:7;XM_024979763.1:7;XM_024979760.1:7;XM_024979758.1:6;XM_024979759.1:7;XM_024979757.1:7;XM_024979756.1:7;XM_024979755.1:7;XM_024979754.1:7;NM_001206656.1:7		ENSBTAG00000004406	19	8092266	8492726	gene	+	0	MSI2	1650.11	0.0471632	0.112927	0.417644	0.676207	1	1665.17	1630.41	0.00569382
chr18	1652090	1652293	204	9	0.3998	0.2187	0.1811	44.65	0.4536	0.3597	0.4095	0.3023	0.4623	0.2314	0.2778	0.2139	FUK		NM_001100382.1:16;XM_024978250.1:16;XM_005218351.4:16	NM_001100382.1:15;XM_024978250.1:15;XM_005218351.4:15		ENSBTAG00000012985	18	1643523	1656631	gene	-	0	FCSK	898.502	-0.130521	0.141548	-0.922102	0.356475	1	848.501	899.069	-0.010513
chr29	19641981	19642147	167	7	0.7471	0.9595	-0.2124	-44.43	0.9048	0.9571	0.6494	0.5604	0.5714	0.9796	0.9762	0.9821						ENSBTAG00000001043	29	20080972	20365371	gene	-	438826	LUZP2	8.56592	0.635784	0.660086	0.963183	0.335456	1	8.59747	8.33857	0.00262329
chr22	55102775	55102993	219	9	0.517	0.7133	-0.1963	-44.34	0.6552	0.4898	0.5417	0.3163	0.7302	0.7963	0.7556	0.6696						ENSBTAG00000005857	22	55057075	55075939	gene	+	-26837	SLC6A1	41.9518	0.275394	0.422962	0.651107	0.514977	1	42.4984	40.3894	0.00270149
chr9	96281589	96281826	238	10	0.5553	0.3525	0.2029	43.49	0.6056	0.5	0.41	0.5604	0.5238	0.5294	0.1852	0.4286	IGF2R			NM_174352.2:36		ENSBTAG00000002402	9	96197492	96300017	gene	+	0	IGF2R	22741.5	-0.250093	0.117789	-2.12323	0.0337348	0.800517	21302.9	24156.3	-0.0281968
chr8	72283773	72283929	157	8	0.5357	0.2915	0.2442	43.28	0.675	0.3625	0.2232	0.6898	0.625	0.5532	0.225	0.1705						ENSBTAG00000021949	8	72213269	72217537	gene	-	-66237	NEFL	35.1982	1.27046	0.524527	2.42211	0.0154308	0.711206	36.3682	30.7282	0.00897506
chr8	111048501	111048675	175	6	0.3215	0.1063	0.2151	42.92	0.4734	0.4227	0.2079	0.288	0.1872	0.07619	0.2166	0.03448	LOC112447851	LOC112447851	XR_003036139.1:1			ENSBTAG00000005403	8	111039143	111046449	gene	+	-2053	ADI1	783.47	-0.139115	0.101522	-1.3703	0.170595	1	753.07	800.817	-0.0202367
chr4	93589111	93589321	211	9	0.4036	0.2368	0.1668	42.11	0.5076	0.2971	0.4422	0.3787	0.407	0.2556	0.209	0.2256						ENSBTAG00000014273	4	93449965	93576616	gene	+	-12496	NRF1	585.003	0.0329988	0.0877366	0.376113	0.706833	1	586.991	579.152	0.0061004
chrUn_NW_020191062v1	18169	18247	79	8	0.6791	0.8671	-0.188	-41.94	0.7083	0.6771	0.6818	0.5	0.8438	0.9722	0.8	0.9
chr26	50663501	50663715	215	9	0.6551	0.4818	0.1734	41.8	0.6343	0.6257	0.5694	0.6736	0.9583	0.4693	0.3333	0.6349	KNDC1			XM_024985955.1:27		ENSBTAG00000005965	26	50687922	50723720	gene	-	24208	ADGRA1	53.5396	-0.0869222	0.634395	-0.137016	0.891018	1	44.0745	44.352	-0.000384846
chr14	63231383	63231662	280	9	0.4659	0.2858	0.1801	41.58	0.4681	0.4306	0.5222	0.5091	0.4188	0.2562	0.3	0.2949						ENSBTAG00000008054	14	63150497	63158673	gene	+	-72711	ZNF706	459.578	0.104537	0.127138	0.822235	0.410943	1	467.257	446.311	0.0102317
chr18	64542542	64542714	173	7	0.6078	0.8179	-0.2101	-41.55	0.5224	0.7478	0.5495	0.7821	0.4971	0.8646	0.7164	0.8986	LOC789715	LOC789715	XM_024979493.1:7		CGI.chr18.2055	ENSBTAG00000017872	18	64520899	64525539	gene	+	-17004	ZNF304	688.478	0.235055	0.114952	2.04482	0.0408728	0.834566	703.504	634.049	0.0276545
chr19	55712932	55713058	127	9	0.5258	0.3152	0.2106	41.53	0.4962	0.2248	0.66	0.5857	0.7636	0.4819	0.2584	0.1143	FBF1		XM_024980031.1:26;XM_024980030.1:26;XM_024980026.1:26;XM_024980024.1:25;XM_024980022.1:26;XM_024980023.1:26;XM_024980021.1:26;XM_024980025.1:27;XM_005221212.4:26;XM_024980027.1:26;XM_005221215.4:26;NM_001075642.2:26;XM_024980032.1:26;XM_024980028.1:27;XM_024980029.1:27;XM_005221213.4:25;XM_015458971.2:14;XM_024980033.1:14	XM_024980031.1:26;XM_024980030.1:26;XM_024980026.1:26;XM_024980024.1:25;XM_024980022.1:26;XM_024980023.1:26;XM_024980021.1:26;XM_024980025.1:27;XM_005221212.4:26;XM_024980027.1:26;XM_005221215.4:26;NM_001075642.2:26;XM_024980032.1:26;XM_024980028.1:27;XM_024980029.1:27;XM_005221213.4:25;XM_015458971.2:14;XM_024980033.1:14	CGI.chr19.1555	ENSBTAG00000030175	19	55694917	55716391	gene	+	0	FBF1	986.381	-0.0977765	0.191569	-0.510398	0.609772	1	959.873	1012.19	-0.00446724
chr20	58660943	58661000	58	9	0.5383	0.3512	0.1871	41.45	0.5185	0.5679	0.5397	0.5278	0.6222	0.3222	0.5	0.2407	TRIO		XM_024981342.1:10;XM_024981343.1:10;XM_024981340.1:10;XM_024981341.1:10;NM_001102212.1:10	XR_003031175.1:4	CGI.chr20.312	ENSBTAG00000005514	20	58644762	58864848	gene	-	0	TRIO	7106.53	-0.127129	0.0787469	-1.6144	0.10644	0.956563	6877.53	7304.31	-0.0280403
chr28	26758487	26758779	293	8	0.5109	0.3089	0.2019	41.33	0.55	0.6992	0.5432	0.4118	0.6465	0.6269	0.3883	0.3261	PALD1			XM_024986681.1:19;XM_024986676.1:21;XM_024986679.1:20;XM_024986674.1:21;XM_024986672.1:22;XM_024986680.1:19;XM_024986678.1:20;XM_024986675.1:21;XM_024986677.1:20;XM_024986673.1:21;XM_024986671.1:22;XM_024986682.1:19;NM_001206604.1:18		ENSBTAG00000008583	28	26677155	26762598	gene	+	0	PALD1	725.431	-0.363832	0.168213	-2.16293	0.0305468	0.787647	659.35	768.925	-0.0213993
chr14	15457689	15457777	89	7	0.08149	0.2946	-0.2131	-41.31	0	0.09524	0.1071	0.1176	0.03604	0.4286	0.2262	0.2857	MTSS1			XM_025001584.1:3;XM_025001583.1:3;XM_005215373.4:3;XM_005215372.4:3;XM_005215374.4:3;NM_001192581.1:3		ENSBTAG00000020407	14	15383761	15553664	gene	+	0	MTSS1	1431.99	0.0506783	0.169724	0.298593	0.76525	1	1439.84	1406.89	0.00291112
chr20	9155780	9155858	79	7	0.9195	0.7617	0.1578	41.11	0.9464	0.852	0.9286	1	0.958	0.7347	0.8095	0.8367	ZNF366		XM_005221415.4:2;XM_005221416.4:2;NM_001192285.1:1		CGI.chr20.111	ENSBTAG00000020601	20	9113035	9176650	gene	+	0	ZNF366	420.841	0.0139147	0.172565	0.0806344	0.935733	1	424.968	420.103	0.000774662
chr12	85445088	85445291	204	8	0.3577	0.196	0.1617	41.07	0.3015	0.3804	0.3494	0.3981	0.3583	0.125	0.2966	0.2197	ARHGEF7			XM_024999881.1:1;XM_024999880.1:1;XM_024999877.1:1;XM_024999879.1:1;NM_001293096.1:1		ENSBTAG00000020726	12	85435192	85536271	gene	+	0	ARHGEF7	1570.26	-0.0448088	0.0817851	-0.547885	0.583771	1	1561.1	1593.91	-0.00926982
chr28	25854988	25855197	210	9	0.4846	0.3141	0.1705	41.03	0.7007	0.4677	0.7518	0.3787	0.6147	0.1905	0.6458	0.4966	TSPAN15		XM_010820585.3:9;XM_010820586.3:10;XM_010820587.3:10;XM_024986667.1:9;NM_001075829.1:8			ENSBTAG00000000224	28	25803070	25855714	gene	+	0	TSPAN15	321.971	-0.126167	0.26098	-0.483434	0.628788	1	282.562	295.541	-0.00317858
chr25	25009473	25009551	79	7	0.2443	0.5298	-0.2856	-40.91	0.3571	0.2987	0.2619	0.2597	0.04082	0.2088	0.5873	0.8182						ENSBTAG00000006126	25	25009629	25089814	gene	-	79	GTF3C1	4955.49	-0.0512348	0.0508495	-1.00758	0.313658	1	4894.97	5018.99	-0.020545
chr12	35679884	35680114	231	8	0.6909	0.8549	-0.164	-40.6	0.8077	0.6611	0.6522	0.761	0.7209	0.9108	0.8558	0.8333	LATS2;LOC112449060			XM_025000093.1:6;XM_025000094.1:6;XR_003037539.1:6;XM_025000097.1:6;XM_025000096.1:6;XM_025000092.1:6;XM_025000095.1:5;XR_003037540.1:2	CGI.chr12.283	ENSBTAG00000014406	12	35662145	35684640	gene	+	0	LATS2	761.583	-0.00167615	0.0853808	-0.0196315	0.984337	1	768.551	769.257	-0.000323646
chr16	79835435	79835527	93	8	0.3147	0.1534	0.1613	40.39	0.3459	0.4215	0.295	0.15	0.3621	0.2442	0.1579	0.03419					CGI.chr16.1004	ENSBTAG00000046350	16	79787222	79824967	gene	+	-10469	PKP1	42.6233	0.473233	0.500995	0.944586	0.34487	1	43.7671	40.3663	0.00334059
chr18	56436125	56436195	71	9	0.5397	0.328	0.2118	40.28	0.625	0.3778	0.3137	0.7037	0.6825	0.2735	0.1667	0.6111	MYH14			XM_010815239.3:10;XM_010815238.3:10;XM_010815236.2:8;XM_015458254.2:9		ENSBTAG00000002580	18	56416653	56489716	gene	+	0	MYH14	409.967	-0.251752	0.361932	-0.695579	0.486693	1	425.783	445.354	-0.0033517
chr25	33115172	33115250	79	7	0.6119	0.331	0.2808	40.27	0.7347	0.5714	0.5857	0.6429	0.4286	0.5357	0.3714	0.08163	CLIP2			XM_005225047.4:15;XM_005225046.4:16	CGI.chr25.892	ENSBTAG00000011875	25	33057242	33109136	gene	-	-6037	CLIP2	1471.52	-0.114984	0.124173	-0.925997	0.354447	1	1430.45	1514.58	-0.0117434
chr2	135903251	135903384	134	8	0.4353	0.2383	0.197	39.88	0.4904	0.5976	0.4524	0.3468	0.2773	0.1683	0.2575	0.3485	ARHGEF19		XM_015460566.2:7;XM_024978128.1:7;XM_024978132.1:8;XM_024978130.1:8;XM_024978119.1:9;XM_024978121.1:8;XM_024978115.1:8;NM_001206270.1:8	XM_015460566.2:6;XM_024978128.1:6;XM_024978132.1:7;XM_024978130.1:7;XM_024978119.1:8;XM_024978121.1:7;XM_024978115.1:7;NM_001206270.1:7	CGI.chr2.1304	ENSBTAG00000005670	2	135893246	135911229	gene	+	0	ARHGEF19	369.504	-0.142498	0.251036	-0.567638	0.570281	1	338.956	349.863	-0.00387153
chr19	25048230	25048317	88	8	0.1553	0.3573	-0.202	-39.3	0.1538	0	0.3333	0.125	0.1641	0.5	0.5208	0.01562						ENSBTAG00000007436	19	25040640	25043546	gene	-	-4685	GGT6	12.3989	-0.842461	0.527143	-1.59816	0.110007	0.956563	12.0117	12.7352	-0.00546522
chr28	34972787	34972928	142	7	0.2266	0.0813	0.1453	38.9	0.2147	0.2131	0.2097	0.3234	0.2083	0.09091	0.03704	0.09917	PPIF		NM_001001597.1:6;NM_001001597.1:7;NM_001001597.1:8;NM_001001597.1:9	NM_001001597.1:6;NM_001001597.1:7;NM_001001597.1:8		ENSBTAG00000016711	28	34966649	34973573	gene	+	0	PPIF	333.382	0.0958392	0.266185	0.360047	0.718812	1	340.854	325.66	0.00232333
chr13	81226360	81226485	126	7	0.9057	0.6975	0.2081	38.71	0.8443	0.9008	0.9121	0.9821	0.9643	0.6104	0.7619	0.8						ENSBTAG00000030556	13	81116532	81153629	gene	-	-72732	ZNF217	1069.27	0.240671	0.167306	1.4385	0.150292	0.987743	1154.98	1038.65	0.0142313
chr4	119589608	119589944	337	8	0.4994	0.2957	0.2038	38.7	0.4787	0.425	0.5326	0.4237	0.547	0.3014	0.2812	0.3148						ENSBTAG00000024157	4	119527576	119572571	gene	+	-17038	WDR60	719.033	0.00116999	0.118479	0.00987514	0.992121	1	718.052	718.132	0.000129773
chr26	23178385	23178517	133	7	0.2769	0.109	0.1678	38.53	0.2917	0.1952	0.1857	0.2517	0.3163	0.07937	0.1571	0.08392	SUFU			NM_001098083.2:2	CGI.chr26.254	ENSBTAG00000021068	26	23107884	23250604	gene	+	0	SUFU	347.142	-0.305734	0.131951	-2.31702	0.0205027	0.747354	314.788	354.359	-0.0281698
chr9	103735771	103735882	112	6	0.4535	0.3124	0.1411	37.97	0.4298	0.2521	0.4298	0.2899	0.114	0.05952	0.2727	0.2222					CGI.chr9.970	ENSBTAG00000000918	9	103548774	103577979	gene	+	-157793	ERMARD	481.439	0.0345206	0.20426	0.169003	0.865794	1	468.554	463.25	0.00139515
chr21	16373197	16373404	208	7	0.4941	0.7093	-0.2152	-37.8	0.7215	0.5932	0.2338	0.5217	0.3936	0.7463	0.6966	0.7063	AKAP13		XM_024982294.1:1	XM_024982293.1:5;XM_024982289.1:5;XM_024982287.1:5;XM_024982285.1:5;XR_003031564.1:5;XM_024982288.1:5;XM_024982286.1:5;XM_024982284.1:5;XM_024982278.1:5;XM_024982283.1:5;XM_024982280.1:5;XM_024982277.1:5;XM_024982292.1:5;XM_024982290.1:5;XM_024982282.1:5;XM_024982279.1:5;XM_024982276.1:5;XM_024982296.1:1;XM_024982295.1:1;XM_024982294.1:1		ENSBTAG00000037383	21	16215477	16539757	gene	+	0	AKAP13	8335.33	-0.0621501	0.0834717	-0.744564	0.456535	1	8193.1	8449.03	-0.012456
chr24	3787246	3787469	224	8	0.02116	0.2531	-0.2319	-37.76	0.007299	0	0.01357	0.02387	0.03687	0.06107	0.7733	0.005882	ZNF407			XM_015460033.2:5;XM_005223947.4:5		ENSBTAG00000054164	24	3695979	3732109	gene	-	-55138	ENSBTAG00000054164	152.902	0.129095	0.154241	0.836968	0.40261	1	160.105	153.37	0.00887232
chr11	103414071	103414134	64	6	0.685	0.5308	0.1542	37.66	0.6667	0.6706	0.7368	0.6833	0.7688	0.5111	0.65	0.7302	CAMSAP1			XM_024998404.1:13;XM_010810395.3:13;XM_024998405.1:13;NM_001192096.1:13;XM_010810399.3:13;XM_024998406.1:13;XM_024998407.1:13	CGI.chr11.1188	ENSBTAG00000006008	11	103394880	103437809	gene	-	0	CAMSAP1	1960.27	0.00964659	0.0710947	0.135686	0.892069	1	1967.53	1959.38	0.00246853
chr26	24899946	24900125	180	7	0.7311	0.9278	-0.1967	-37.57	0.7857	0.7778	0.746	0.5357	0.873	1	0.9286	0.9167						ENSBTAG00000003990	26	24869416	24893385	gene	-	-6562	ITPRIP	663.778	-0.0850471	0.152047	-0.559349	0.575923	1	658.797	684.35	-0.00600033
chr11	103958918	103959028	111	7	0.54	0.7736	-0.2336	-36.93	0.5357	0.4396	0.6786	0.5918	0.4694	0.7429	0.8	0.875	NOTCH1			XM_024999643.1:30;XM_024999642.1:30		ENSBTAG00000022799	11	103935363	103980160	gene	-	0	NOTCH1	4375.54	-0.329036	0.149504	-2.20085	0.0277465	0.771029	3888.07	4567.02	-0.0241023
chr26	47744541	47744900	360	9	0.6278	0.4375	0.1903	36.87	0.6239	0.5886	0.7257	0.6873	0.5484	0.5118	0.2124	0.5562						ENSBTAG00000002444	26	47507653	47537887	gene	-	-206655	MKI67	3998.22	-0.0278612	0.115147	-0.241963	0.808809	1	3905.27	3971.02	-0.0032501
chr20	6056621	6056697	77	8	0.632	0.4272	0.2048	36.41	0.5479	0.544	0.6296	0.6053	0.871	0.5286	0.5545	0.1974						ENSBTAG00000000564	20	5750257	5822147	gene	+	-234475	NSG2	9.23945	0.945051	0.728234	1.29773	0.19438	1	9.2856	8.87576	0.00324915
chr14	3700750	3700932	183	7	0.4418	0.265	0.1768	36.38	0.5117	0.4029	0.3957	0.4459	0.4636	0.3333	0.3095	0.1805	KCNK9			NM_001206824.1:1		ENSBTAG00000047488	14	3615120	3712832	gene	+	0	KCNK9	15.121	1.06632	0.978177	1.09011	0.275667	1	13.2365	12.6621	0.00205828
chr15	66617136	66617501	366	7	0.3605	0.1807	0.1798	36.29	0.3346	0.3348	0.3865	0.433	0.3617	0.1489	0.2403	0.1583	LDLRAD3			NM_001192619.1:4;XM_005216383.4:4;XM_010812783.3:4;XM_005216382.4:4		ENSBTAG00000044158	15	66504293	66702598	gene	+	0	LDLRAD3	1695.08	0.0709159	0.173289	0.409236	0.682367	1	1692.88	1637.19	0.00391758
chr8	5443349	5443458	110	7	0.8845	0.7159	0.1686	36.25	0.8571	0.9066	0.8	0.9694	0.9357	0.7302	0.8929	0.6149	GALNTL6			NM_001191298.1:9		ENSBTAG00000016845	8	5591833	5726979	gene	+	148376	GALNT7	956.984	-0.145438	0.0689721	-2.10865	0.0349751	0.804552	941.687	1005.75	-0.0393135
chr25	32917477	32917633	157	8	0.5999	0.7893	-0.1894	-35.85	0.775	0.6136	0.4375	0.7763	0.2857	0.875	0.685	0.8125	GTF2IRD1			NM_001191468.2:5;XM_010819509.3:5;XM_015460419.2:5;XM_015460418.2:5;XM_024984739.1:5;XM_024984738.1:5;XM_024984740.1:5;XM_024984741.1:4;XM_024984743.1:3;XM_024984742.1:4		ENSBTAG00000006212	25	32905097	33023011	gene	-	0	GTF2IRD1	329.551	-0.0634337	0.173252	-0.366136	0.714264	1	315.262	323.286	-0.00350555
chr22	58751122	58751208	87	7	0.6618	0.8553	-0.1936	-35.84	0.6216	0.5543	0.7872	0.6087	0.7379	0.8158	0.8519	0.9388	IQSEC1	LOC112443507		XM_024982732.1:1		ENSBTAG00000003237	22	58736451	58878769	gene	+	0	IQSEC1	1655.31	-0.144831	0.198301	-0.73036	0.46517	1	1505.94	1624.46	-0.00619703
chr12	86153392	86153511	120	7	0.6214	0.388	0.2335	35.65	0.6494	0.6917	0.5306	0.5714	0.625	0.4286	0.3214	0.4643					CGI.chr12.730	ENSBTAG00000054563	12	86167314	86183236	gene	+	13804	SPACA7	0.10383	-1.6475	4.55521	-0.361674	0.717595	1	0.231629	0.231928	-0.000153738
chr16	79713026	79713120	95	5	0.5194	0.382	0.1374	35.26	0.3651	0.6465	0.5676	0.5139	0.5741	0.3867	0.3235	0.4714					CGI.chr16.972	ENSBTAG00000046177	16	79714750	79750062	gene	+	1631	IGFN1	201.391	-0.29263	0.303083	-0.96551	0.334289	1	198.028	219.218	-0.00551667
chr18	1820972	1821135	164	8	0.829	0.6459	0.1831	34.95	0.8345	0.7589	0.8182	0.7671	0.8245	0.3676	0.76	0.7863						ENSBTAG00000053923	18	1814291	1815579	gene	+	-5394	EXOSC6	188.935	-0.252003	0.134266	-1.87689	0.0605328	0.882146	176.698	192.227	-0.0224258
chr13	41404875	41405005	131	6	0.4877	0.79	-0.3024	-34.73	0.5745	0.5887	0.6212	0.5974	0.5644	0.7586	0.7083	0.8103						ENSBTAG00000012407	13	41542503	41546955	gene	-	137499	FOXA2	4.71862	1.00307	0.802464	1.24998	0.211305	1	4.7427	4.61286	0.00285398
chr13	82376243	82376335	93	4	0.5039	0.932	-0.4281	-34.59	0.8125	0.1607	0.6667	0.5172	0.575	0.9744	0.9265	0.954						ENSBTAG00000047975	13	81893783	82044527	gene	+	-331717	DOK5	84.3654	0.740903	0.380008	1.9497	0.0512117	0.858868	92.6556	77.0654	0.00915557
chr5	117007275	117007365	91	7	0.6758	0.846	-0.1702	-34.57	0.7589	0.7468	0.6264	0.5238	0.6476	0.8776	0.881	0.7	TBC1D22A;LOC112446786	LOC112446786	XR_003034898.1:3	XM_005207532.4:4;XM_015471464.2:4;NM_001076520.1:4		ENSBTAG00000012291	5	116973677	117230659	gene	+	0	TBC1D22A	481.792	-0.111438	0.117837	-0.945703	0.3443	1	469.829	492.459	-0.0124941
chr4	96109908	96110059	152	7	0.415	0.2235	0.1915	34.15	0.5323	0.5422	0.4145	0.453	0.2335	0.2667	0.1905	0.2155	PLXNA4			XM_005205749.2:29;NM_001191504.2:30		ENSBTAG00000049946	4	96089024	96270788	gene	-	0	ENSBTAG00000049946	22.3274	-0.476776	0.368681	-1.29319	0.195945	1	21.376	22.4563	-0.00614812
chr4	116684897	116684987	91	5	0.4734	0.8032	-0.3298	-33.98	0.2727	0.8378	0.7143	0.4286	0.2286	0.8511	0.75	0.8929	DPP6			XM_024990441.1:5;XM_024990444.1:5;NM_174040.2:5;XM_024990443.1:5		ENSBTAG00000021941	4	116115070	116898738	gene	+	0	DPP6	375.05	0.217325	0.319007	0.681253	0.495711	1	364.665	340.672	0.00370364
chr23	51909216	51909348	133	7	0.285	0.1083	0.1766	33.97	0.4435	0.287	0.2647	0.2788	0.1746	0.09375	0.1831	0.1562					CGI.chr23.1190	ENSBTAG00000020215	23	52047081	52169604	gene	+	137734	EXOC2	2216.61	-0.00889475	0.0965682	-0.0921086	0.926612	1	2173.22	2182.85	-0.00140377
chr9	9822619	9822786	168	7	0.9237	0.7343	0.1894	33.88	0.9916	0.974	0.898	0.8786	0.9076	0.8929	0.8095	0.5143	SMAP1			XM_005210642.3:1;XM_010808339.3:1;XM_005210641.3:1;XM_002690008.5:1;XM_024996876.1:1		ENSBTAG00000038190	9	9785196	9974224	gene	+	0	SMAP1	821.84	0.00460232	0.0837243	0.0549699	0.956162	1	821.905	820.818	0.000916858
chr26	36544962	36545053	92	6	0.2646	0.08233	0.1823	33.76	0.1667	0.463	0.1429	0.1923	0.3529	0.08333	0.08333	0.06863	GFRA1			NM_001105411.1:7;XM_010820041.3:6;XM_010820040.3:6;XM_005225748.4:6		ENSBTAG00000019297	26	36464989	36696529	gene	-	0	GFRA1	95.1581	0.677134	0.352892	1.91881	0.055008	0.869919	101.107	85.062	0.00963363
chr17	44602070	44602171	102	7	0.5687	0.3802	0.1885	33.75	0.92	0.7078	0.7302	0.8594	0.7529	0.4727	0.7222	0.5128		LRCOL1				ENSBTAG00000049454	17	44602300	44613218	gene	+	130	LRCOL1	1.04574	2.84493	1.84202	1.54446	0.122476	0.968068	1.04568	1.02823	0.00161643
chr9	94176389	94176542	154	7	0.6917	0.4809	0.2107	33.71	0.6957	0.5273	0.8163	0.7431	0.6731	0.5804	0.3676	0.5275	ZDHHC14			XM_024996594.1:1;XM_024996593.1:1;XM_024996595.1:1;NM_001191179.1:1		ENSBTAG00000018464	9	94011801	94302733	gene	+	0	ZDHHC14	662.099	-0.374641	0.175367	-2.13633	0.0326529	0.797224	608.76	717.299	-0.0203741
chr9	97695063	97695233	171	6	0.4207	0.1841	0.2366	33.59	0.4167	0.6667	0.463	0.3374	0.3596	0.1667	0	0.3111	PRKN			XM_024996689.1:8;XM_024996690.1:8;XM_024996693.1:8;XM_024996692.1:8;XM_024996694.1:7;XM_024996685.1:7;XM_024996684.1:7;XM_024996687.1:7;XM_024996686.1:7;XM_024996688.1:7;NM_001199065.1:7		ENSBTAG00000018996	9	96966926	98112020	gene	-	0	PRKN	105.169	0.270414	0.188272	1.4363	0.150918	0.987743	106.947	99.698	0.012795
chr16	4339446	4339641	196	8	0.7635	0.5832	0.1804	33.53	0.7463	0.7754	0.8105	0.84	0.6952	0.5676	0.6528	0.6049	RASSF5			NM_001113760.3:2;XM_005216690.4:1		ENSBTAG00000010427	16	4293881	4367194	gene	+	0	RASSF5	261.817	0.0678251	0.297349	0.228099	0.819569	1	261.694	255.917	0.00132505
chr21	2816946	2817022	77	5	0.236	0.5485	-0.3125	-33.15	0.2394	0.1795	0.1795	0.3226	0.2895	0.4559	0.68	0.5802	ATP10A			XM_010816883.3:18;XM_015459143.2:18;XM_015459144.2:18	CGI.chr21.30	ENSBTAG00000027081	21	2758171	2940408	gene	-	0	ATP10A	300.21	0.596536	0.316821	1.88288	0.0597166	0.879858	329.25	267.29	0.0104328
chr7	50921858	50921940	83	7	0.2684	0.4508	-0.1824	-33.14	0.3	0.3978	0.2171	0.2202	0.2358	0.4403	0.437	0.4301						ENSBTAG00000003986	7	50878378	50886363	gene	+	-35496	CXXC5	2374.76	-0.0656591	0.148144	-0.443212	0.657612	1	2311.46	2363.01	-0.00486022
chr5	108537072	108537182	111	7	0.5918	0.3628	0.229	33.13	0.4107	0.6398	0.3163	0.7551	0.8143	0.4643	0.3673	0.2738	CACNA1C			XM_024992764.1:3;XM_024992753.1:3;XM_024992755.1:3;XM_024992750.1:3;XM_024992752.1:3;XM_024992760.1:3;XM_024992748.1:3;XM_024992756.1:3;XM_024992759.1:3;XM_024992749.1:3;XM_024992758.1:3;XM_024992747.1:3;XM_024992761.1:3;XM_024992754.1:3;XM_024992757.1:3;XM_024992746.1:3;XM_024992763.1:3		ENSBTAG00000010660	5	108446721	108792612	gene	+	0	CACNA1C	701.015	-0.287621	0.230204	-1.24942	0.211511	1	647.407	738.368	-0.00925501
chr24	34273894	34273996	103	5	0.4435	0.1575	0.286	33.01	0.2667	0.6105	0.3667	0.5273	0.3818	0.3	0.025	0.16						ENSBTAG00000005734	24	34163202	34192624	gene	-	-81271	GATA6	1768.41	-0.258733	0.231223	-1.11898	0.26315	1	1591.02	1783.49	-0.00825094
chr26	47905968	47906153	186	6	0.3809	0.1715	0.2094	33	0.4583	0.4506	0.5784	0.2072	0.3095	0.1915	0.1852	0.1458						ENSBTAG00000002444	26	47507653	47537887	gene	-	-368082	MKI67	3998.22	-0.0278612	0.115147	-0.241963	0.808809	1	3905.27	3971.02	-0.0032501
chr4	119019653	119019814	162	7	0.6466	0.4247	0.2219	32.75	0.6503	0.5991	0.6947	0.6818	0.6258	0.4681	0.5462	0.3684	PTPRN2			XM_010804706.3:12		ENSBTAG00000004958	4	118732678	119258101	gene	-	0	PTPRN2	42.4333	0.314997	0.290885	1.08289	0.278856	1	43.5139	41.2732	0.00643652
chr25	41090960	41091021	62	6	0.6254	0.7787	-0.1533	-32.65	0.8	0.6437	0.4333	0.5882	0.75	0.7385	0.7381	0.8333	MAD1L1			NM_001102044.1:11;XM_024984863.1:11;XM_024984865.1:10;XM_024984862.1:11;XM_024984866.1:6;XM_015460465.2:3;XM_024984867.1:3	CGI.chr25.1533	ENSBTAG00000002474	25	40984696	41222673	gene	+	0	MAD1L1	636.119	0.0615032	0.115266	0.533575	0.593636	1	647.894	632.894	0.00716358
chr12	35202086	35202211	126	7	0.7544	0.5273	0.2271	32.65	0.9143	0.6571	0.8312	0.5928	0.8265	0.6129	0.4857	0.6071						ENSBTAG00000048237	12	35378339	35406261	gene	-	176129	FGF9	59.3394	0.477346	0.302615	1.5774	0.114703	0.958298	61.7813	56.3732	0.00906932
chr24	57811063	57811230	168	5	0.6713	0.92	-0.2486	-32.61	0.8	0.5667	0.8	0.57	0.76	0.92	0.9714	0.9333	MALT1			XM_002697836.6:8;XM_005224359.4:7		ENSBTAG00000027916	24	57775161	57839220	gene	+	0	MALT1	456.721	0.0140651	0.139524	0.100808	0.919703	1	455.703	451.7	0.00116217
chr4	68198042	68198161	120	5	0.3994	0.1482	0.2512	32.47	0.4714	0.4545	0.2889	0.4417	0.3091	0.1077	0.2	0.1067	JAZF1			NM_001206257.2:2		ENSBTAG00000019024	4	67992970	68321145	gene	+	0	JAZF1	645.228	-0.179935	0.142154	-1.26577	0.205595	1	611.353	661.114	-0.0143914
chr3	116121788	116121983	196	7	0.5056	0.3128	0.1928	32.46	0.5429	0.5794	0.627	0.4062	0.5097	0.3533	0.4078	0.2011						ENSBTAG00000018424	3	116025261	116037482	gene	+	-84307	ACKR3	117.469	-0.536209	0.23087	-2.32256	0.020203	0.745151	104.837	122.973	-0.0174132
chr21	1915361	1915572	212	6	0.789	0.5394	0.2496	32.42	0.859	0.8111	0.7708	0.7754	0.7544	0.5714	0.463	0.6154						ENSBTAG00000008251	21	1937646	1961037	gene	+	22075	SNRPN	2600.94	0.0425978	0.119219	0.357308	0.720861	1	2622.03	2573.96	0.00467376
chr29	29768498	29768555	58	7	0.8755	0.6583	0.2172	32.37	0.9268	0.8765	0.9286	0.8824	0.8421	0.6053	0.6154	0.8333	KIRREL3			XM_024987340.1:7;XM_024987341.1:6;XM_024987342.1:5;NM_001078085.1:5		ENSBTAG00000006804	29	29748688	29881807	gene	-	0	KIRREL3	219.732	-0.109706	0.354285	-0.309654	0.756824	1	211.767	218.369	-0.00152152
chr9	103735517	103735646	130	5	0.4816	0.3353	0.1463	32.29	0.88	0.725	0.72	0.6538	0.7905	0.5097	0.5556	0.68					CGI.chr9.970	ENSBTAG00000000918	9	103548774	103577979	gene	+	-157539	ERMARD	481.439	0.0345206	0.20426	0.169003	0.865794	1	468.554	463.25	0.00139515
chr16	79675844	79676202	359	8	0.5402	0.3537	0.1865	32.24	0.7287	0.5669	0.4884	0.3522	0.625	0.5932	0.3939	0.1056	TMEM9		XM_024975965.1:1;NM_001105491.1:1			ENSBTAG00000051448	16	79675899	79688109	gene	-	0	TMEM9	1004.62	-0.164606	0.115418	-1.42617	0.153819	0.992737	988.82	1064.61	-0.0191717
chr26	21716181	21716379	199	8	0.6792	0.5044	0.1748	32.13	0.7468	0.6222	0.5873	0.716	0.6957	0.4483	0.507	0.5636						ENSBTAG00000021566	26	21590655	21680714	gene	+	-35468	PAX2	27.5716	0.551114	0.614021	0.897549	0.369426	1	28.4102	26.1807	0.00261487
chr5	23939919	23939984	66	7	0.9135	0.7296	0.184	32.09	1	0.881	0.8778	0.9524	0.9184	0.7619	0.8286	0.6964	PLXNC1			XM_005206113.4:2;NM_001192481.1:2		ENSBTAG00000011245	5	23915774	24071389	gene	+	0	PLXNC1	4348.65	-0.108971	0.199257	-0.546885	0.584458	1	4251.64	4453.31	-0.00461898
chr11	105513277	105513360	84	6	0.4674	0.2368	0.2306	32.05	0.4889	0.3373	0.7667	0.4444	0.4667	0.3125	0.197	0.2167						ENSBTAG00000038584	11	105560461	105581640	gene	+	47102	OLFM1	1.33835	2.04061	1.60971	1.26769	0.204909	1	1.34508	1.32505	0.00150045
chr27	40339716	40339785	70	6	0.6125	0.3649	0.2476	31.93	0.5111	0.5	0.7805	0.6757	0.6491	0.1633	0.3333	0.5412	RARB			XM_024986392.1:6;XM_024986389.1:6;XM_024986394.1:6;XM_024986393.1:6;XM_024986395.1:6;XM_024986388.1:6;XM_024986387.1:6;XM_024986390.1:6	CGI.chr27.488	ENSBTAG00000011518	27	40197882	40381619	gene	-	0	RARB	71.2251	0.690996	0.364079	1.89793	0.0577052	0.876453	76.9959	64.6692	0.00925112
chr12	31377816	31377882	67	6	0.3971	0.1678	0.2293	31.9	0.1923	0.08889	0.4384	0.65	0.6842	0.2388	0	0.1944	MTUS2			XM_025000067.1:14;XM_025000066.1:14		ENSBTAG00000001094	12	31001534	31388275	gene	-	0	MTUS2	205.151	0.184785	0.260963	0.70809	0.478889	1	208.746	194.814	0.00465764
chr18	25596823	25596922	100	7	0.6657	0.8278	-0.1621	-31.73	0.5876	0.5102	0.7262	0.7541	0.7778	0.7778	0.8762	0.8776	ADGRG1			XM_024978084.1:1		ENSBTAG00000038141	18	25595309	25641535	gene	+	0	ADGRG1	10902.2	-0.00373506	0.244619	-0.0152689	0.987818	1	10369.2	10423.4	-0.000106661
chr26	47749641	47749806	166	7	0.6643	0.4779	0.1864	31.56	0.6625	0.6513	0.7126	0.6918	0.6438	0.4419	0.5714	0.5						ENSBTAG00000002444	26	47507653	47537887	gene	-	-211755	MKI67	3998.22	-0.0278612	0.115147	-0.241963	0.808809	1	3905.27	3971.02	-0.0032501
chr8	106128147	106128359	213	7	0.4399	0.2365	0.2034	31.44	0.4444	0.4643	0.6633	0.3465	0.4324	0.219	0.1341	0.4378	ASTN2			XM_024996355.1:13;XM_024996357.1:12;XM_024996356.1:13;XM_024996359.1:13		ENSBTAG00000025667	8	105642637	106693624	gene	-	0	ASTN2	600.146	-0.397359	0.300787	-1.32106	0.18648	1	591.382	696.401	-0.00761878
chr3	91937638	91937757	120	7	0.2024	0.3997	-0.1973	-31.33	0.05195	0.2	0.1696	0.2976	0.2857	0.5306	0.2245	0.4286	SSBP3			XR_003033845.1:4;XR_003033844.1:4;XM_005204571.4:4;XR_003033843.1:4;NM_001104986.1:4;XM_005204572.4:4;XR_003033846.1:1;XR_003033847.1:1	CGI.chr3.742	ENSBTAG00000010717	3	91841229	92006821	gene	+	0	SSBP3	1719.69	-0.0115815	0.0973184	-0.119007	0.90527	1	1706.68	1718.32	-0.00180426
chr29	48445547	48445732	186	6	0.584	0.3276	0.2564	30.78	0.5476	0.5435	0.5833	0.6404	0.6891	0.5641	0.2222	0.2451						ENSBTAG00000001077	29	48450136	48518334	gene	+	4405	OSBPL5	461.353	0.0550425	0.113629	0.484405	0.628098	1	463.417	453.348	0.0065738
chr3	93114136	93114291	156	6	0.8566	0.6492	0.2075	30.73	0.8636	0.825	0.8816	0.8712	0.8829	0.6699	0.4932	0.7981	SLC1A7		NM_001205904.1:2	NM_001205904.1:1		ENSBTAG00000012516	3	93105904	93156932	gene	+	0	SLC1A7	6.07487	-0.223005	0.646039	-0.345189	0.729952	1	6.02634	6.0717	-0.000953519
chr16	80467518	80467731	214	7	0.462	0.6809	-0.2188	-30.71	0.4906	0.4314	0.3542	0.5775	0.4478	0.6196	0.6809	0.7818						ENSBTAG00000052377	16	80448309	80448567	gene	-	-18952	ENSBTAG00000052377	1.5329	-1.26303	1.59014	-0.794288	0.427028	1	1.49716	1.5078	-0.00094225
chr23	13571446	13571529	84	6	0.07962	0.2409	-0.1612	-30.4	0.04167	0.05882	0.141	0.04516	0.1083	0.2289	0.09474	0.3832	H2B;KIF6			XM_024983809.1:19;XM_024983813.1:18;XM_024983810.1:19;XM_024983805.1:19;XM_024983807.1:19;XM_024983811.1:18;XM_024983812.1:18;XM_024983806.1:19;XM_024983808.1:19		ENSBTAG00000027197	23	13196358	13617580	gene	-	0	KIF6	49.5058	0.259053	0.246353	1.05156	0.293004	1	51.1463	48.6901	0.00730756
chr18	54028487	54028642	156	6	0.7237	0.4924	0.2314	30.31	0.6667	0.6752	0.7024	0.7	0.72	0.5672	0.3214	0.4889	ARHGAP35			XM_024978458.1:3;NM_001192398.1:2		ENSBTAG00000015543	18	53947300	54062545	gene	+	0	ARHGAP35	6919.12	-0.0537778	0.0896997	-0.599531	0.548819	1	6752.33	6929.79	-0.00959468
chr25	29095040	29097235	2196	6	0.5635	0.8218	-0.2583	-30.25	0.65	0.5769	0.4314	0.5461	0.7358	0.7791	0.8088	0.8182	CALN1		XM_005224934.4:6			ENSBTAG00000043969	25	28636196	29090972	gene	+	-4069	CALN1	9.73582	-0.284864	0.640237	-0.444936	0.656366	1	9.57229	9.69142	-0.0012403
chr6	115453201	115453260	60	5	0.1074	0.2761	-0.1687	-30.16	0.0375	0.1	0.075	0.03077	0.22	0.2714	0.3111	0.2625	RGS12			XM_024993717.1:1;XM_024993716.1:1	CGI.chr6.738	ENSBTAG00000016714	6	115460362	115466921	gene	-	7103	ENSBTAG00000016714	148.079	-0.211555	0.181983	-1.1625	0.245031	1	143.087	152.369	-0.0106668
chr19	38429777	38429994	218	5	0.1916	0.03912	0.1525	30.14	0.1951	0.2055	0.2947	0.08403	0.1333	0.04598	0.01538	0.03409	NFE2L1			XM_024980276.1:2;NM_001102515.1:4;XM_005220592.4:4;XM_024980272.1:4;XM_024980275.1:3;XM_005220591.4:4;XM_005220590.4:4;XM_005220593.4:3;XM_024980274.1:3		ENSBTAG00000013653	19	38420710	38433852	gene	-	0	NFE2L1	7381.32	-0.0400405	0.10021	-0.399568	0.689475	1	7354.69	7492.55	-0.00593885
chr4	65311070	65311277	208	5	0.2905	0.07977	0.2108	30.09	0.3731	0.1882	0.3034	0.2014	0.1839	0.06977	0	0.1304	ADCYAP1R1;LOC112446389	LOC112446389	XR_003034358.1:1	XM_010804296.2:14;XM_010804298.2:13;XM_024990495.1:14;NM_175715.2:14;XM_010804297.2:14;XM_024990496.1:14		ENSBTAG00000020247	4	65266774	65377107	gene	-	0	ADCYAP1R1	87.0296	0.162527	0.255177	0.63692	0.524177	1	88.0246	84.3598	0.00427826
chr28	27979555	27979667	113	8	0.526	0.7103	-0.1842	-29.83	0.625	0.4231	0.5357	0.325	0.7159	0.7083	0.775	0.7	PSAP			NM_174161.3:13	CGI.chr28.199	ENSBTAG00000021499	28	27964204	27997628	gene	-	0	PSAP	23344.1	-0.178252	0.110885	-1.60754	0.107936	0.956563	22502	24565.3	-0.0222898
chr22	57814774	57814900	127	6	0.6845	0.4857	0.1988	29.67	0.8132	0.5714	0.8095	0.7329	0.7551	0.5102	0.3714	0.4706	SLC6A6			XM_024982406.1:10;XM_024982402.1:10;XM_024982401.1:10;XM_024982405.1:10;XM_024982403.1:10;XM_010817971.3:10;XM_024982404.1:10;XM_024982400.1:10;NM_174610.2:10		ENSBTAG00000011088	22	57784827	57868863	gene	-	0	SLC6A6	257.097	0.0740487	0.283112	0.261553	0.793666	1	241.723	233.948	0.00159197
chr17	52536075	52538930	2856	7	0.7639	0.5347	0.2292	29.15	0.7591	0.7018	0.7955	0.6627	0.7768	0.3483	0.5526	0.6532	PITPNM2		XM_024977295.1:9;XM_015475470.2:10;XM_024977282.1:11;XM_024977277.1:11;XM_024977281.1:12;XM_024977285.1:11;XM_024977276.1:12;XM_024977279.1:13;XM_024977284.1:14;XR_003029931.1:10;XM_024977292.1:9;XM_024977293.1:9;XM_024977294.1:10;XM_024977290.1:10;XM_024977289.1:10;XM_024977275.1:10;XM_024977280.1:11;XM_024977287.1:9;XM_024977296.1:9;XM_024977297.1:9;XM_024977278.1:10;XM_024977283.1:11;XM_005217…	XM_024977295.1:8;XM_015475470.2:9;XM_024977282.1:10;XM_024977277.1:10;XM_024977281.1:11;XM_024977285.1:10;XM_024977276.1:11;XM_024977279.1:12;XM_024977284.1:13;XR_003029931.1:9;XM_024977292.1:8;XM_024977293.1:8;XM_024977294.1:9;XM_024977290.1:9;XM_024977289.1:9;XM_024977275.1:9;XM_024977280.1:10;XM_024977287.1:8;XM_024977296.1:8;XM_024977297.1:8;XM_024977278.1:9;XM_024977283.1:10;XM_005217856.4:8…		ENSBTAG00000001597	17	52428785	52553696	gene	+	0	PITPNM2	1065.39	-0.185567	0.123562	-1.50182	0.133144	0.97226	1038.15	1130.62	-0.0191527
chr7	3162072	3162138	67	7	0.6421	0.4622	0.1799	29.1	0.6767	0.7937	0.4143	0.3714	0.7302	0.4026	0.5893	0.3265	WNT9A		XM_024995391.1:4		CGI.chr7.92	ENSBTAG00000020267	7	3155440	3163239	gene	+	0	WNT9A	147.404	-0.252225	0.195119	-1.29267	0.196124	1	140.776	153.485	-0.0111445
chr13	39315011	39315173	163	5	0.2333	0.05938	0.1739	28.9	0.3667	0.3727	0.07576	0.246	0.1379	0.01389	0	0.1406	SLC24A3			XM_025001037.1:12		ENSBTAG00000011882	13	38891309	39323725	gene	+	0	SLC24A3	223.11	-0.221108	0.212276	-1.0416	0.297595	1	207.478	223.856	-0.00830956
chr21	642478	642530	53	7	0.7956	0.6015	0.1941	28.81	0.8182	0.8929	0.6327	0.7755	0.9048	0.6122	0.7619	0.4286					CGI.chr21.12	ENSBTAG00000053635	21	394144	395961	gene	+	-246518	ENSBTAG00000053635	0.384401	-2.0703	3.55981	-0.581575	0.560853	1	0.416893	0.419976	-0.00031542
chr25	41812120	41812191	72	7	0.3596	0.5502	-0.1906	-28.77	0.2644	0.437	0.2394	0.6579	0.3115	0.5455	0.4154	0.75	GET4			XM_024985060.1:4;NM_001076525.1:4	CGI.chr25.1678	ENSBTAG00000026191	25	41806272	41819281	gene	-	0	GET4	621.864	0.0664615	0.100612	0.660572	0.508887	1	631.699	614.029	0.00979528
chr3	79707267	79707425	159	6	0.2031	0.4329	-0.2298	-28.75	0.5417	0.1515	0.2222	0.05128	0.1458	0.2821	0.7619	0.35						ENSBTAG00000005910	3	79741919	79838382	gene	-	34495	LEPR	33.782	-0.319173	0.316631	-1.00803	0.313441	1	32.4752	33.9928	-0.00552621
chr11	5788532	5788759	228	6	0.3238	0.1486	0.1751	28.73	0.2282	0.3821	0.2941	0.4752	0.4262	0.1443	0.2358	0.1462	NPAS2			NM_001083763.1:2;XM_024999127.1:1;XM_024999126.1:1		ENSBTAG00000019697	11	5846768	5977543	gene	+	58010	NPAS2	12775.9	-0.034975	0.122833	-0.284737	0.775845	1	12695.5	12853.9	-0.00363863
chr18	12429792	12429959	168	6	0.3626	0.1853	0.1772	28.7	0.1786	0.3357	0.5694	0.2667	0.4815	0.1228	0.2667	0.1778						ENSBTAG00000040605	18	12392240	12393281	gene	+	-36512	FOXL1	6.72353	-0.388248	0.591284	-0.656619	0.511426	1	6.63457	6.73565	-0.00197743
chr2	19624593	19624682	90	6	0.3385	0.18	0.1585	28	0.25	0.3182	0.2917	0.3167	0.3889	0.1806	0.2222	0.2037	NFE2L2			XM_024999475.1:4;XM_015474777.2:4;XM_024999476.1:1;NM_001011678.2:1;XM_005202313.4:1;XM_024999479.1:1;XM_005202311.4:1;XM_005202312.4:1		ENSBTAG00000019255	2	19617025	19649649	gene	+	0	NFE2L2	1512.08	-0.0225817	0.0845546	-0.267067	0.789418	1	1472.64	1488.16	-0.00442923
chr3	91314564	91314634	71	6	0.7311	0.5302	0.2009	27.98	0.7344	0.8039	0.6771	0.7174	0.7778	0.697	0.378	0.5278	BSND		XM_005204605.4:1;NM_001193084.1:1			ENSBTAG00000013241	3	91312840	91324220	gene	-	0	BSND	1.83695	0.868859	1.15165	0.754448	0.45058	1	1.83737	1.81927	0.00121341
chr3	15668017	15668145	129	6	0.8673	0.6638	0.2036	27.97	0.8704	0.9583	0.9286	0.8704	0.7833	0.3889	0.6754	0.8958	PMVK		XM_024988234.1:3;NM_001046151.2:4;XM_024988238.1:4;XM_024988243.1:3	XM_024988234.1:2;NM_001046151.2:3;XM_024988238.1:3;XM_024988243.1:2		ENSBTAG00000017819	3	15659638	15669862	gene	+	0	PMVK	634.782	0.0276048	0.235992	0.116974	0.906881	1	638.941	631.649	0.000845021
chr3	114556144	114556219	76	7	0.6453	0.4688	0.1764	27.91	0.6	0.629	0.7273	0.6667	0.6571	0.5579	0.4468	0.377	SH3BP4			XM_005204956.4:1;XM_005204954.4:1;XM_024989083.1:1;XM_024989088.1:1;XM_005204955.4:1;XM_010803844.3:1;XM_024989079.1:1;XM_024989059.1:1;XM_024989064.1:1;XM_015467116.2:1;XM_024989086.1:1;XM_015467119.2:1	CGI.chr3.1156	ENSBTAG00000013869	3	114535146	114633955	gene	+	0	SH3BP4	2436.32	-0.0453369	0.158226	-0.286533	0.77447	1	2265.73	2311.55	-0.00296973
chr23	51511289	51511356	68	5	0.2552	0.0692	0.186	27.84	0.3636	0.24	0.1333	0.4	0.16	0.09231	0.05	0.02857	GMDS			XM_024983737.1:7;XM_024983738.1:7;NM_001080331.1:7;XM_024983739.1:6	CGI.chr23.1111	ENSBTAG00000012058	23	51168215	51604000	gene	+	0	GMDS	855.708	-0.0695457	0.0833102	-0.834779	0.403842	1	849.511	876.061	-0.0139854
chr11	2201661	2201729	69	5	0.3051	0.1066	0.1985	27.76	0.1111	0.2857	0.3778	0.3125	0.3455	0.1143	0.025	0.15						ENSBTAG00000011558	11	2164620	2174030	gene	-	-27632	GPAT2	65.6869	0.659854	0.457302	1.44293	0.14904	0.986226	70.0266	60.1272	0.00560967
chr9	103924648	103924728	81	6	0.636	0.8381	-0.2021	-27.7	0.3	0.6771	0.7333	0.6429	0.8125	0.8636	0.8519	0.8125	DLL1		XM_024997172.1:3;XM_010808803.3:3		CGI.chr9.996	ENSBTAG00000031476	9	103923191	103932600	gene	-	0	DLL1	126.814	-0.26253	0.289068	-0.908194	0.363776	1	118.198	128.495	-0.00542637
chr5	104328106	104328300	195	7	0.6483	0.4458	0.2025	27.63	0.7381	0.5981	0.6806	0.5966	0.7213	0.2804	0.5738	0.5789	VWF			XM_024991341.1:45;NM_001205308.1:42		ENSBTAG00000012265	5	104221023	104345680	gene	+	0	VWF	2251.81	-0.733601	0.31366	-2.33884	0.0193437	0.739852	1780.24	2601.91	-0.0133582
chr9	9954164	9954221	58	6	0.6993	0.468	0.2313	27.58	0.7124	0.5722	0.7222	0.8939	0.6833	0.4091	0.36	0.7667	SMAP1			XM_005210642.3:5;XM_010808339.3:6;XM_005210641.3:6;XM_002690008.5:7;XM_024996876.1:6;XM_010808340.3:7	CGI.chr9.19	ENSBTAG00000038190	9	9785196	9974224	gene	+	0	SMAP1	821.84	0.00460232	0.0837243	0.0549699	0.956162	1	821.905	820.818	0.000916858
chr1	58943054	58943150	97	7	0.4131	0.2287	0.1844	27.49	0.6078	0.3051	0.4565	0.4725	0.4328	0.1828	0.2254	0.375	TIGIT		XM_024997629.1:5;XM_024997620.1:4;XM_005201361.4:4		CGI.chr1.173	ENSBTAG00000011921	1	58926906	58945271	gene	+	0	TIGIT	45.5775	0.318143	0.459221	0.692788	0.488442	1	45.2227	42.7771	0.00265704
chr13	53697159	53697230	72	6	0.7189	0.4741	0.2448	27.45	0.8125	0.7222	0.8	0.5909	0.7778	0.4524	0.6389	0.5333	MYT1			XM_010811386.2:9;XM_015474129.1:8;XM_025000370.1:8;NM_001192062.1:9		ENSBTAG00000006352	13	53682430	53743786	gene	-	0	MYT1	3.73995	0.387341	1.17128	0.330698	0.740872	1	3.72481	3.6832	0.000521035
chr19	61802822	61802901	80	5	0.5456	0.3566	0.189	27.4	0.7206	0.7692	0.6852	0.6739	0.6714	0.68	0.5667	0.55	ARSG			XM_024979994.1:3;NM_001101967.1:4;XM_024979996.1:3;XM_024979995.1:3;XM_024979993.1:3;XM_024979992.1:3;XM_024979991.1:3;XM_024979990.1:3;XM_024979997.1:3	CGI.chr19.1824	ENSBTAG00000010637	19	61782346	61886528	gene	-	0	ARSG	522.15	-0.0118079	0.131942	-0.0894935	0.92869	1	525.147	528.842	-0.00108008
chr24	858388	858455	68	6	0.734	0.575	0.159	27.35	0.6905	0.7391	0.9583	0.6111	0.8519	0.4048	0.9167	0.4	NFATC1			XM_005223925.4:9;NM_001166615.1:9;XM_024984233.1:9;XM_024984232.1:9	CGI.chr24.57	ENSBTAG00000000656	24	779626	866891	gene	-	0	NFATC1	525	-0.216186	0.152629	-1.41641	0.156654	0.994451	506.749	554.806	-0.0151715
chr19	56816290	56816485	196	5	0.7532	0.9502	-0.197	-27.35	0.9714	0.4881	0.7	0.8615	0.8	0.9455	0.9667	1	LOC789732		XM_002696214.5:4	XM_002696214.5:3		ENSBTAG00000024901	19	56811204	56847041	gene	+	0	ENSBTAG00000024901	7.1062	-0.243993	0.85979	-0.283783	0.776577	1	6.80524	6.85005	-0.000597805
chr18	11623371	11623579	209	7	0.6958	0.4916	0.2043	27.34	0.7129	0.6058	0.7353	0.7794	0.6941	0.6111	0.6154	0.4902	GSE1			XM_024978901.1:3		ENSBTAG00000009918	18	11409192	11645115	gene	+	0	GSE1	1711.69	0.047601	0.103898	0.458151	0.646844	1	1690.84	1658.37	0.00663921
chr28	41358456	41358631	176	5	0.4395	0.2164	0.2231	27.34	0.3353	0.6039	0.4803	0.3587	0.4125	0.2092	0.2931	0.2941	LDB3			XM_005226533.4:7;XM_005226534.3:8;XM_005226535.3:8;XM_010820690.3:7		ENSBTAG00000018707	28	41325427	41384200	gene	+	0	LDB3	143.523	0.08699	0.226956	0.383291	0.701504	1	151.796	146.718	0.00287172
chr11	106917737	106917830	94	5	0.3275	0.1727	0.1548	27.31	0.425	0.278	0.4476	0.31	0.5714	0.26	0.2333	0.21	CACNA1B			XM_024998345.1:37;XM_024998339.1:37;XM_024998336.1:38;XM_024998343.1:37;XM_024998342.1:38;XM_024998335.1:38;NM_174632.2:36;XM_024998340.1:37;XM_024998338.1:37;XM_024998341.1:36;XM_024998337.1:37;XR_003037039.1:38;XM_024998344.1:38		ENSBTAG00000007882	11	106722391	106933600	gene	+	0	CACNA1B	152.816	0.256017	0.40299	0.635293	0.525237	1	154.62	139.639	0.00276089
chr13	54742580	54742694	115	7	0.301	0.4771	-0.1762	-26.96	0.4643	0.1	0.3016	0.2	0.3929	0.6364	0.375	0.3714						ENSBTAG00000016388	13	54671724	54695783	gene	-	-46798	SLCO4A1	18.497	-0.0605562	0.560109	-0.108115	0.913904	1	17.8455	17.9425	-0.000342039
chr13	7421955	7422050	96	6	0.2102	0.4353	-0.2251	-26.96	0.2167	0.2542	0.3452	0.1	0.1667	0.1875	0.8333	0.4074						ENSBTAG00000020120	13	7424796	7503259	gene	-	2747	SEL1L2	1.9604	1.74681	1.30091	1.34276	0.179349	1	1.96496	1.93064	0.00195285
chr4	112419841	112419907	67	6	0.6016	0.4216	0.18	26.91	0.64	0.5714	0.8382	0.7037	0.6875	0.3984	0.4375	0.623						ENSBTAG00000002810	4	112434390	112462421	gene	-	14484	ZNF777	1264.53	-0.00884678	0.105929	-0.0835159	0.933441	1	1271.38	1277.78	-0.00119321
chr29	47904443	47904576	134	6	0.3842	0.2142	0.1701	26.79	0.3208	0.5745	0.1714	0.304	0.4653	0.2525	0.1743	0.1776	SHANK2			XM_005227382.4:13;XM_015461387.2:12;XM_024987497.1:13;XM_015461388.2:14		ENSBTAG00000003171	29	47561090	48119060	gene	-	0	SHANK2	161.706	0.353688	0.186201	1.89949	0.0574996	0.876453	175.008	155.362	0.0171371
chr7	20653344	20653415	72	6	0.5597	0.7528	-0.1931	-26.74	0.6778	0.6946	0.6667	0.2264	0.4561	0.7222	0.8148	0.7833	S1PR4	S1PR4	XM_005209013.3:1			ENSBTAG00000000381	7	20652026	20653184	gene	-	-161	S1PR4	15.0041	-0.396458	0.579551	-0.684078	0.493926	1	14.3067	14.7	-0.00210032
chr25	24810009	24810180	172	6	0.6505	0.8295	-0.179	-26.64	0.8333	0.5667	0.6333	0.5733	0.75	0.8636	0.8333	0.8308	NSMCE1			XM_024984993.1:3;XM_024984992.1:3;NM_001035406.1:3		ENSBTAG00000002176	25	24801770	24839867	gene	-	0	NSMCE1	1347.31	0.0865122	0.0770186	1.12326	0.261326	1	1358.99	1305.22	0.0196917
chr3	26643666	26643777	112	6	0.111	0.2954	-0.1844	-26.35	0	0.1884	0.05479	0.07955	0.2477	0.1765	0.5147	0.15	IGSF3		NM_001192700.2:2			ENSBTAG00000004849	3	26574397	26704608	gene	+	0	IGSF3	5339.25	-0.348294	0.166441	-2.0926	0.036385	0.814711	4960.64	5818.34	-0.0208791
chr13	27947398	27947520	123	4	0.7683	0.9397	-0.1713	-26.31	0.6852	0.9375	0.8333	0.5976	0.7901	1	0.9091	1						ENSBTAG00000047869	13	27925311	27943171	gene	-	-4228	ENSBTAG00000047869	4.85206	1.6867	0.902768	1.86836	0.0617118	0.884184	4.75808	4.62768	0.00394836
chr4	106181562	106181647	86	6	0.4206	0.6372	-0.2166	-26.24	0.5	0.5385	0.4583	0.4167	0.1667	0.6818	0.4	0.7778	TRPV6		NM_001206189.1:1;XM_024990895.1:1			ENSBTAG00000024219	4	106181050	106197865	gene	-	0	TRPV6	13.1743	-2.71992	1.16899	-2.32674	0.0199792	0.742009	10.0098	12.2143	-0.00401177
chr24	2663964	2664107	144	5	0.301	0.1152	0.1858	26.11	0.3111	0.372	0.2432	0.1951	0.3182	0.08621	0.2456	0.04587						ENSBTAG00000004650	24	2551344	2649888	gene	+	-14077	ZNF516	1616.38	-0.0269065	0.0816363	-0.32959	0.74171	1	1629.35	1650.1	-0.00557978
chr9	126930	127005	76	5	0.5465	0.7877	-0.2412	-26.09	0.7286	0.4526	0.6286	0.4462	0.5786	0.8	0.8	0.8154						ENSBTAG00000054093	9	177581	179583	gene	+	50577	ENSBTAG00000054093	0.0559413	0.779579	4.59231	0.169758	0.865201	1	0.206006	0.20594	7.15692e-05
chr4	99192955	99193145	191	6	0.7949	0.5795	0.2154	25.96	0.9444	0.7222	0.8857	0.7738	0.7544	0.6364	0.4444	0.7315	CNOT4			XM_005205772.4:1;NM_001035432.1:1;XM_005205769.4:2;XM_005205770.4:2		ENSBTAG00000017919	4	99183546	99335717	gene	-	0	CNOT4	1002.11	0.0251654	0.0787296	0.319643	0.749239	1	998.047	987.027	0.00552214
chr15	40731663	40731857	195	6	0.6559	0.434	0.2219	25.64	0.6852	0.7193	0.6829	0.5948	0.6316	0.3333	0.5139	0.4878	DKK3			NM_001100306.2:6		ENSBTAG00000004275	15	40685310	40735279	gene	+	0	DKK3	7573.48	-0.5045	0.21933	-2.30019	0.0214375	0.748445	6918.07	8901.22	-0.0180408
chr24	42479203	42479291	89	5	0.6405	0.8538	-0.2134	-25.35	0.7556	0.5667	0.7	0.56	0.6222	0.8667	0.9429	0.82						ENSBTAG00000011171	24	42247106	42451865	gene	-	-27339	PIEZO2	1113.26	-0.0656163	0.240544	-0.272782	0.78502	1	1051.09	1079.06	-0.00193586
chr29	45893591	45893738	148	5	0.2897	0.105	0.1847	25.25	0.1364	0.155	0.3333	0.2194	0.5308	0.08667	0.08667	0.128	LRP5			XM_024987586.1:11;XM_024987589.1:11;XM_024987587.1:11;XM_024987585.1:11;XM_024987588.1:11;XM_024987583.1:11		ENSBTAG00000005903	29	45807107	45927821	gene	+	0	LRP5	9384.47	-0.201159	0.126414	-1.59127	0.111548	0.956563	8948.84	9875.02	-0.0199359
chr19	57157194	57157723	530	6	0.4353	0.2296	0.2057	25.05	0.404	0.6012	0.459	0.563	0.4636	0.2174	0.5696	0.2273	TTYH2		NM_001105626.1:4	NM_001105626.1:3;NM_001105626.1:4		ENSBTAG00000011007	19	57151007	57186696	gene	-	0	TTYH2	720.259	0.225859	0.505668	0.446656	0.655124	1	643.829	618.016	0.00155997
chr12	35354100	35354152	53	6	0.4609	0.2623	0.1986	25.03	0.4545	0.2268	0.6061	0.6196	0.4118	0.209	0.44	0.2344						ENSBTAG00000048237	12	35378339	35406261	gene	-	24188	FGF9	59.3394	0.477346	0.302615	1.5774	0.114703	0.958298	61.7813	56.3732	0.00906932
chr5	27738594	27739717	1124	6	0.419	0.6374	-0.2183	-24.91	0.2766	0.4057	0.4062	0.284	0.5079	0.662	0.7143	0.5672	KRT80		XM_005206215.4:2;NM_001077952.1:2	XM_005206215.4:1;NM_001077952.1:1;XM_005206215.4:2;NM_001077952.1:2		ENSBTAG00000007204	5	27732716	27757234	gene	+	0	KRT80	52.8808	0.0534738	0.444833	0.120211	0.904316	1	49.4331	49.0202	0.000474503
chr18	33914751	33914891	141	5	0.3821	0.1596	0.2225	24.67	0.4902	0.2679	0.5	0.1887	0.3871	0.12	0.1111	0.2051						ENSBTAG00000007421	18	34122600	34160211	gene	+	207710	CDH5	1359.06	-0.592303	0.298641	-1.98333	0.0473308	0.846851	1112.58	1512.1	-0.0116394
chr6	57712256	57712379	124	6	0.5509	0.3686	0.1823	24.5	0.5167	0.5	0.6587	0.6241	0.5726	0.359	0.5897	0.2921						ENSBTAG00000017488	6	57942696	57975237	gene	+	230318	KLF3	907.655	-0.146601	0.104105	-1.40821	0.159068	0.996833	859.743	919.365	-0.0204319
chr3	49373517	49373645	129	5	0.4749	0.2653	0.2096	24.48	0.4366	0.5	0.5077	0.4433	0.5357	0.2881	0.1754	0.3293						ENSBTAG00000018010	3	49386860	49530772	gene	+	13216	ABCA4	23.981	0.0924628	0.53041	0.174323	0.861611	1	24.0588	23.7808	0.000581114
chr11	97238435	97238733	299	5	0.3912	0.2035	0.1877	24.37	0.4951	0.3884	0.427	0.2857	0.3804	0.2	0.236	0.1395	MVB12B			XM_024999578.1:6;XM_024999576.1:7;XM_024999574.1:7;XM_024999577.1:7;XM_010810376.3:7;XM_024999575.1:7		ENSBTAG00000050426	11	97112229	97306620	gene	+	0	MVB12B	1064.58	-0.113097	0.103959	-1.0879	0.276639	1	1048.16	1105.49	-0.0157817
chr13	17333999	17334060	62	5	0.847	0.6009	0.2461	24.36	0.9787	0.8986	0.8857	0.6923	0.8276	0.775	0.525	0.4231	PFKFB3			XM_025000348.1:14;XM_025000351.1:14		ENSBTAG00000008401	13	17205506	17372393	gene	-	0	PFKFB3	237.029	0.0242356	0.192774	0.12572	0.899954	1	235.325	232.941	0.0010939
chr29	46386183	46386260	78	6	0.8559	0.6777	0.1782	24.28	0.7333	0.9722	0.9667	0.8452	0.8056	0.9444	0.5606	0.625	TPCN2			XM_024987149.1:1;NM_001192451.1:1;XR_003033188.1:2;XM_015461347.2:2;XM_010821240.3:2;XR_003033189.1:2;XM_024987147.1:2;XM_024987148.1:2;XM_024987150.1:2		ENSBTAG00000015183	29	46378070	46413304	gene	+	0	TPCN2	744.204	-0.284404	0.133885	-2.12424	0.03365	0.800517	700.7	796.493	-0.0254802
chr26	39659337	39659537	201	6	0.6404	0.4524	0.188	24.26	0.7299	0.6875	0.5132	0.6786	0.6316	0.5182	0.4643	0.4579	RGS10			XM_024985805.1:2;XM_005225791.4:2;NM_001046540.2:2		ENSBTAG00000002647	26	39633275	39674155	gene	-	0	RGS10	72.1557	-0.10314	0.382957	-0.269326	0.787679	1	69.7025	70.4344	-0.00122802
chr12	75381602	75381746	145	6	0.8765	0.701	0.1755	23.99	0.9259	0.9556	0.7778	0.8561	0.8974	0.7333	0.5417	0.8889	FARP1			XM_005213945.4:5;XM_005213946.4:5;NM_001192712.1:4		ENSBTAG00000000146	12	75180882	75458745	gene	+	0	FARP1	2249.64	0.0783638	0.0716598	1.09355	0.274151	1	2302.52	2221.22	0.0198843
chr29	49362497	49362744	248	6	0.5671	0.3613	0.2058	23.87	0.4609	0.7396	0.697	0.5532	0.5745	0.514	0.5323	0.597					CGI.chr29.1064	ENSBTAG00000026768	29	49383348	49391410	gene	+	20605	TH	55.2285	-0.0269017	0.565099	-0.0476053	0.962031	1	54.4425	54.8724	-0.000149326
chr29	48951042	48951119	78	6	0.79	0.6071	0.1829	23.85	1	0.6939	0.8704	0.7333	0.7407	0.6042	0.5556	0.6833	KCNQ1			NM_001205441.1:5;XM_024987363.1:2	CGI.chr29.1007	ENSBTAG00000010986	29	48759235	49139386	gene	-	0	KCNQ1	82.7534	-0.0448463	0.230665	-0.194421	0.845846	1	82.833	83.9212	-0.00143473
chr25	37850930	37850981	52	6	0.6198	0.4068	0.213	23.75	0.6042	0.6667	0.5	0.5	0.8056	0.4762	0.3667	0.3611	LMTK2			XM_024985226.1:13;XM_024985225.1:13;XM_005225275.4:13;XM_003587856.5:13		ENSBTAG00000004135	25	37799298	37874887	gene	-	0	LMTK2	1394.84	-0.117133	0.100185	-1.16916	0.242338	1	1364.14	1439.11	-0.0174139
chr2	118958665	118958834	170	5	0.8132	0.6183	0.1949	23.7	0.6769	0.8716	0.8947	0.8228	0.8421	0.6667	0.5663	0.7426	PTMA					ENSBTAG00000018502	2	118967304	119146003	gene	+	8471	ARMC9	587.892	-0.103119	0.0790816	-1.30395	0.19225	1	573.979	599.982	-0.0225537
chr9	102916813	102916914	102	5	0.3331	0.1444	0.1887	23.48	0.3103	0.4624	0.09524	0.5135	0.2581	0.3	0.04938	0.07143					CGI.chr9.884	ENSBTAG00000013176	9	102645194	102803012	gene	+	-113802	SMOC2	269.311	0.36483	0.394277	0.925316	0.354802	1	235.09	206.178	0.00411283
chr26	44581670	44581741	72	4	0.304	0.1583	0.1457	23.46	0.3571	0.525	0.3	0.7	0.35	0.1	0.3542	0.375	CTBP2			XM_005225833.3:8;XM_024985462.1:8;XM_024985463.1:9;XM_024985464.1:8		ENSBTAG00000003397	26	44545729	44713829	gene	-	0	CTBP2	3080.99	-0.190479	0.0655045	-2.90788	0.00363883	0.578869	2926.3	3204.04	-0.0557931
chr10	88492911	88493005	95	4	0.34	0.6779	-0.3378	-23.45	0.4	0.225	0.3125	0.3929	0.375	0.7222	0.7083	0.5	POMT2			XM_005212199.4:12;XM_005212200.4:12;NM_001192896.1:12		ENSBTAG00000002704	10	88474800	88521545	gene	-	0	POMT2	746.05	-0.0276082	0.119694	-0.230657	0.817582	1	733.853	743.419	-0.00300754
chr10	68629359	68629474	116	5	0.66	0.8348	-0.1748	-23.37	0.6727	0.8281	0.4455	0.6938	0.7111	0.8364	0.8667	0.8375	PELI2			XM_002690952.6:2;XM_024998067.1:2		ENSBTAG00000005141	10	68531859	68727049	gene	+	0	PELI2	421.95	-0.0124152	0.143792	-0.0863412	0.931195	1	429.513	432.382	-0.000970703
chr10	16953795	16953861	67	5	0.601	0.3606	0.2404	23.33	0.5652	0.6842	0.6216	0.5556	0.7027	0.5294	0.3043	0.2564	TLE3			NM_001193206.2:16;XM_010808915.3:16;XM_010808917.3:16;XM_005211316.4:16;XM_010808918.3:16;XM_010808914.3:16;XM_010808916.3:16;XM_005211317.4:16		ENSBTAG00000015580	10	16923511	16970803	gene	-	0	TLE3	967.013	0.00036524	0.188212	0.00194058	0.998452	1	910.851	910.478	1.72539e-05
chr13	58769364	58769434	71	5	0.5635	0.4022	0.1613	23.05	0.7381	0.5568	0.62	0.7238	0.6	0.4667	0.5067	0.4211	RBM38			XM_010811499.3:1;XM_005214770.4:1;NM_001206023.1:1		ENSBTAG00000008105	13	58757855	58773523	gene	-	0	RBM38	214.258	0.313162	0.248316	1.26114	0.207257	1	227.955	203.486	0.00870654
chr15	24688771	24688862	92	4	0.3344	0.1074	0.227	23.01	0.3542	0.2333	0.3939	0.4588	0.2294	0.25	0	0.06522	ZBTB16			XM_005215850.4:3;NM_001037476.2:3;XM_005215849.4:3;XM_005215851.4:3		ENSBTAG00000011266	15	24583309	24781391	gene	+	0	ZBTB16	728.579	0.200377	0.137321	1.45919	0.144514	0.979196	771.714	705.236	0.0170844
chr17	37778204	37778328	125	4	0.5277	0.2533	0.2745	22.86	0.4861	0.4225	0.4615	0.5	0.75	0.2692	0.2268	0.2065						ENSBTAG00000047595	17	36260757	37189201	gene	+	-589004	FSTL5	5.81625	0.448819	0.688441	0.651936	0.514442	1	5.86544	5.77247	0.00169917
chr10	65019954	65020017	64	4	0.21	0.0331	0.1769	22.73	0.2727	0	0.3182	0.1346	0.25	0.05882	0	0		C10H15orf48				ENSBTAG00000004558	10	64962586	65019546	gene	-	-409	C10H15orf48	24.8599	0.836787	0.439767	1.9028	0.057067	0.876453	25.3013	23.14	0.00779778
chr12	84071822	84072018	197	5	0.9424	0.7485	0.1939	22.69	0.9451	0.961	0.9483	0.9333	0.9789	0.5769	0.8788	0.875	MYO16			XM_025000169.1:15		ENSBTAG00000018237	12	83879566	84298506	gene	+	0	MYO16	67.8886	0.792067	0.466556	1.69769	0.0895667	0.93147	71.8328	59.9004	0.00652751
chr5	98867217	98867293	77	5	0.1585	0.349	-0.1904	-22.65	0.1143	0.1385	0.09412	0.4651	0.06757	0.2897	0.3171	0.5	YBX3			XM_010805490.1:5;XM_005207015.1:5;XM_010805489.1:6;NM_001098074.1:6		ENSBTAG00000009663	5	98853391	98878560	gene	+	0	YBX3	1575.71	-0.10538	0.125981	-0.836475	0.402888	1	1544.53	1624.67	-0.0104852
chr5	119087458	119087535	78	5	0.7949	0.6258	0.1691	22.26	0.5385	0.6286	0.5	0.675	0.4333	0.3238	0.3333	0.225						ENSBTAG00000014987	5	119145571	119146414	gene	+	58037	ENSBTAG00000014987	0.342207	-0.986288	3.08381	-0.319827	0.749099	1	0.370579	0.371504	-0.000199516
chrUn_NW_020190851v1	99575	99659	85	5	0.7773	0.5545	0.2228	22.23	0.675	0.78	0.9	0.7083	0.8	0.5667	0.525	0.5765
chr22	56555144	56555283	140	4	0.5491	0.2666	0.2824	22.19	0.5745	0.4685	0.6296	0.7188	0.4286	0.2879	0.2174	0.2941	MKRN2			XM_024982528.1:2;NM_001045989.2:2		ENSBTAG00000004512	22	56543424	56581017	gene	-	0	MKRN2	1071.47	-0.0257933	0.0661402	-0.389979	0.696552	1	1084.94	1098.23	-0.00732806
chr10	26466212	26466359	148	5	0.3308	0.1405	0.1903	22.17	0.2473	0.3387	0.2093	0.2051	0.2025	0.0339	0.1408	0.1304						ENSBTAG00000039241	10	26460478	26461474	gene	+	-4739	OR6S1	1.25618	-0.521963	1.52377	-0.342548	0.731939	1	1.25232	1.25934	-0.000421188
chr8	101000833	101000891	59	5	0.6589	0.8343	-0.1755	-22.17	0.59	0.7509	0.5846	0.6174	0.725	0.8667	0.7355	1						ENSBTAG00000011027	8	100963669	100994111	gene	-	-6723	PTGR1	1593.62	0.142495	0.264493	0.538747	0.590061	1	1650.4	1507.92	0.00349815
chr19	52554610	52556020	1411	6	0.6751	0.4279	0.2472	22.16	0.7416	0.7573	0.7073	0.6164	0.7143	0.3542	0.519	0.6829	TBC1D16			XM_024979975.1:1;XM_005221204.4:1;XM_024979974.1:1;XM_005221202.4:1;XM_024979973.1:1		ENSBTAG00000003192	19	52544477	52628757	gene	+	0	TBC1D16	832.031	-0.220117	0.128728	-1.70994	0.0872777	0.931132	780.233	861.56	-0.021124
chr19	44628032	44628150	119	4	0.4715	0.1973	0.2742	22.02	0.6875	0.45	0.5625	0.3448	0.4677	0.2143	0.3	0.09615						ENSBTAG00000008088	19	44629533	44650895	gene	-	1384	KIF18B	298.11	0.193885	0.139242	1.39243	0.163791	0.998879	310.227	287.742	0.0161129
chr22	909932	910031	100	5	0.9403	0.7504	0.1898	21.89	0.9512	1	0.9333	0.9789	0.8889	0.8222	0.8333	0.6154	EGFR		XM_002696890.5:4			ENSBTAG00000011628	22	905959	1121554	gene	-	0	EGFR	1659.65	-0.104455	0.12843	-0.813326	0.416031	1	1623.95	1711.91	-0.010039
chr29	45043141	45043271	131	5	0.2941	0.4867	-0.1926	-21.75	0.28	0.44	0.2947	0.2476	0.2	0.4375	0.5444	0.4833	RHOD			NM_001192338.3:1		ENSBTAG00000020600	29	45039826	45049329	gene	+	0	RHOD	34.4617	0.659984	0.315916	2.08911	0.0366979	0.816032	35.3764	32.2686	0.011688
chrX	127948250	127948366	117	5	0.3346	0.1473	0.1873	21.54	0.4333	0.18	0.6286	0.05	0.4588	0.125	0.2	0.1091	ACE2		XM_015461785.2:18;XM_005228428.4:18;XM_005228429.4:18;XM_024987850.1:17;NM_001024502.4:17			ENSBTAG00000034402	X	127901490	127951491	gene	+	0	ACE2	308.445	-0.0804609	0.277466	-0.289985	0.771828	1	298.365	310.855	-0.00179909
chr5	118573685	118573737	53	5	0.4509	0.2663	0.1846	21.37	0.5833	0.3692	0.4947	0.3091	0.4857	0.2895	0.2769	0.2087						ENSBTAG00000030185	5	118562482	118562695	gene	-	-10991	ENSBTAG00000030185	0.0564592	0.779579	4.59231	0.169758	0.865201	1	0.206007	0.205939	7.15692e-05
chr12	52849474	52849693	220	5	0.6866	0.458	0.2286	21.29	0.7439	0.7845	0.8218	0.7801	0.5545	0.5395	0.5652	0.5081	SLAIN1			XM_025000142.1:1;XM_002691900.6:1		ENSBTAG00000003511	12	52840662	52892666	gene	+	0	SLAIN1	354.003	0.330482	0.196287	1.68367	0.0922453	0.93147	380.349	334.632	0.0144639
chr18	61947152	61947255	104	5	0.414	0.6415	-0.2275	-21.24	0.56	0.4444	0.4923	0.2286	0.3385	0.6727	0.5778	0.6545	FIZ1		XM_010815501.3:3;XM_005219725.4:4;XM_024978668.1:4;XM_005219726.4:3;XM_005219724.4:4;NM_001101308.1:4			ENSBTAG00000012333	18	61915344	61960163	gene	-	0	ZNF524	382.475	-0.171334	0.150056	-1.1418	0.253538	1	369.611	397.316	-0.012399
chr18	61947152	61947255	104	5	0.414	0.6415	-0.2275	-21.24	0.56	0.4444	0.4923	0.2286	0.3385	0.6727	0.5778	0.6545	FIZ1		XM_010815501.3:3;XM_005219725.4:4;XM_024978668.1:4;XM_005219726.4:3;XM_005219724.4:4;NM_001101308.1:4			ENSBTAG00000030403	18	61941889	61947502	gene	+	0	FIZ1	511.897	0.00945253	0.138747	0.0681278	0.945684	1	498.073	498.559	0.000789048
chr10	8389480	8389662	183	5	0.1783	0.3503	-0.172	-21.22	0.1098	0.1377	0.1393	0.3256	0.2358	0.3537	0.4857	0.2162	PDE8B			XM_024997900.1:1;XM_024997898.1:1;XM_024997899.1:1;XM_024997896.1:1;XM_024997897.1:1		ENSBTAG00000020205	10	8336669	8590336	gene	+	0	ENSBTAG00000020205	1538.08	-0.175054	0.191256	-0.915286	0.360041	1	1507.47	1639.98	-0.00802727
chr23	51701673	51701743	71	4	0.4389	0.6072	-0.1683	-21.08	0.4638	0.5357	0.7586	0.4792	0.6765	0.7879	0.5	0.84	FOXF2			XM_003587751.5:1		ENSBTAG00000026896	23	51700582	51705418	gene	-	0	FOXF2	7.13106	0.802365	0.642987	1.24787	0.212078	1	7.18673	6.9482	0.0035051
chr5	52676	52780	105	6	0.7339	0.5301	0.2038	21.01	0.6818	0.7949	0.7692	0.6667	0.7222	0.2143	0.6667	0.8111						ENSBTAG00000027770	5	315775	316705	gene	-	262996	ENSBTAG00000027770	100.441	0.00844843	0.190668	0.0443097	0.964658	1	100.255	100.079	0.000389386
chr24	7406063	7406143	81	5	0.5332	0.7453	-0.2121	-20.99	0.3333	0.9429	0.4429	0.5833	0.36	0.84	0.8571	0.6222	DOK6;LOC101907606	LOC101907606	XM_002697666.5:1;XR_239770.4:1		CGI.chr24.230	ENSBTAG00000046957	24	7406094	7815350	gene	-	0	DOK6	145.537	-0.267057	0.195416	-1.36661	0.171748	1	136.172	148.092	-0.0117689
chr3	19511099	19511153	55	5	0.6545	0.4483	0.2062	20.91	0.7241	0.6396	0.7097	0.5	0.6197	0.4019	0.5854	0.4107	ZNF687		XM_005203954.4:1;NM_001205457.1:1		CGI.chr3.253	ENSBTAG00000007318	3	19509777	19518770	gene	-	0	ZNF687	1424.57	0.009769	0.0717971	0.136064	0.891771	1	1413.05	1404.59	0.00246389
chr19	57426286	57426431	146	5	0.4383	0.2567	0.1816	20.8	0.25	0.4804	0.35	0.5714	0.5333	0.3091	0.2909	0.2						ENSBTAG00000030164	19	57192443	57196471	gene	-	-229816	RPL38	3215.8	-0.0449891	0.142644	-0.315393	0.752463	1	3126.27	3188.33	-0.00357004
chr8	109821775	109821901	127	5	0.8346	0.6343	0.2002	20.73	0.85	0.8516	0.8143	0.86	0.825	0.56	0.8	0.5538						ENSBTAG00000006532	8	109828788	110013031	gene	-	6888	CDK5RAP2	3630.99	0.172937	0.0884209	1.95584	0.0504843	0.858868	3768.84	3478.05	0.0317783
chr8	105184550	105184671	122	5	0.5781	0.3453	0.2328	20.71	0.7143	0.4	0.5167	0.6333	0.6111	0.48	0.3231	0.4933						ENSBTAG00000004010	8	105351899	105612449	gene	+	167229	PAPPA	344.783	0.295823	0.232277	1.27358	0.202813	1	343.151	304.292	0.00935682
chr6	45396976	45397065	90	4	0.7072	0.9213	-0.2141	-20.61	0.75	0.7222	0.7115	0.825	0.7143	1	0.9583	0.8824						ENSBTAG00000003897	6	45403481	45416234	gene	+	6417	SMIM20	243.108	-0.107365	0.127116	-0.844624	0.398321	1	232.686	242.171	-0.0105122
chr22	37304998	37305074	77	4	0.4308	0.1811	0.2497	20.57	0.4375	0.3214	0.3889	0.5	0.4167	0.2857	0.07143	0.1667	PRICKLE2			XM_005222690.4:7;XM_002696985.5:7		ENSBTAG00000021835	22	37061675	37323258	gene	+	0	PRICKLE2	826.737	-0.201403	0.144997	-1.38902	0.164827	0.998972	794.366	865.908	-0.0155384
chr7	4682478	4682569	92	5	0.3923	0.2114	0.1809	20.47	0.4143	0.5273	0.2	0.3333	0.4167	0.22	0.1556	0.2333	ELL			XM_024993970.1:1;NM_001192098.1:1;XM_024993968.1:1;XM_024993969.1:1		ENSBTAG00000003587	7	4654731	4732378	gene	+	0	ELL	569.181	0.0945135	0.10248	0.922258	0.356394	1	566.186	545.02	0.013509
chr13	38732083	38732229	147	5	0.6744	0.4731	0.2012	20.04	0.8276	0.7255	0.7326	0.6667	0.6607	0.4737	0.5385	0.5593						ENSBTAG00000005202	13	38706054	38706764	gene	+	-25320	SCP2D1	13.6766	-0.214633	0.417513	-0.514076	0.607199	1	13.7417	13.972	-0.00215847
chr12	79243118	79243223	106	5	0.4951	0.2936	0.2015	20.03	0.5679	0.4023	0.4321	0.5141	0.4577	0.3333	0.4203	0.1296						ENSBTAG00000005925	12	79269214	79290951	gene	-	25992	SLC10A2	1.40718	0.0836189	1.12543	0.0742998	0.940772	1	1.4019	1.40044	0.000121419
chr17	44978262	44978398	137	5	0.3325	0.5273	-0.1948	-19.97	0.4	0.3	0.4545	0.3433	0.1286	0.45	0.8	0.4571						ENSBTAG00000005644	17	44853886	44968139	gene	+	-10124	GALNT9	5.35071	0.0682984	0.691337	0.0987918	0.921304	1	5.31752	5.30719	0.000255666
chr17	55093401	55093622	222	4	0.5661	0.7444	-0.1783	-19.88	0.36	0.6029	0.6909	0.4412	0.7273	0.6538	0.6552	0.7	CUX2		NM_001192597.2:22			ENSBTAG00000008571	17	54818686	55096432	gene	+	0	CUX2	312.101	0.40362	0.213397	1.8914	0.0585709	0.876715	333.508	288.209	0.0150892
chr23	15411597	15411650	54	5	0.5796	0.3908	0.1888	19.86	0.6222	0.525	0.7429	0.5231	0.5	0.45	0.45	0.26	H2B;FOXP4			XM_024983603.1:13;XM_024983602.1:13;XM_005223442.4:13;XM_005223438.4:13;XM_005223441.4:13;XM_005223436.4:13;XM_024983601.1:13;NM_001205524.1:12	CGI.chr23.278	ENSBTAG00000014211	23	15366275	15417429	gene	+	0	FOXP4	878.9	0.285439	0.168517	1.69383	0.0902967	0.93147	927.891	825.178	0.0166701
chr18	9095270	9095431	162	5	0.3697	0.189	0.1807	19.84	0.4	0.2364	0.4	0.2941	0.4909	0.25	0.12	0.1739						ENSBTAG00000054821	18	9006693	9008034	gene	-	-87237	ENSBTAG00000054821	0.285203	0.927668	3.83624	0.241817	0.808922	1	0.330306	0.329706	0.000121752
chr25	38877432	38877630	199	4	0.2498	0.07814	0.1717	19.76	0.3929	0.3441	0.1538	0.2	0.1556	0.07463	0.1458	0.01639	LOC107131848			XR_003032558.1:1		ENSBTAG00000037400	25	38887201	38970458	gene	+	9572	TNRC18	9597.67	-0.14083	0.0994035	-1.41675	0.156557	0.994451	9076.38	9728.61	-0.0212377
chr11	103515738	103515799	62	4	0.5663	0.4094	0.1569	19.72	0.8	0.7701	0.6591	0.5732	0.5826	0.5254	0.4545	0.5455	NACC2		XM_024998799.1:1;XM_024998800.1:1;XM_005213295.4:1;XM_005213294.3:1			ENSBTAG00000020490	11	103518409	103598058	gene	-	2611	NACC2	209.36	-0.0586042	0.141746	-0.413446	0.67928	1	197.882	203.002	-0.00470501
chr18	5835122	5835190	69	5	0.4213	0.2562	0.1651	19.67	0.7711	0.6147	0.6964	0.7798	0.6923	0.587	0.7297	0.5914	WWOX			XM_024978607.1:8;XR_003030202.1:8;NM_001078092.1:8		ENSBTAG00000015894	18	5240348	6170333	gene	+	0	WWOX	341.675	0.186476	0.157557	1.18354	0.236593	1	348.941	323.516	0.0123274
chr5	25776897	25776959	63	4	0.3735	0.2201	0.1533	19.64	0.1111	0.04545	0.0625	0.35	0.09091	0	0.1591	0.02941	NFE2		NM_001014923.1:3;XM_005206154.4:3;XM_024991667.1:3;XM_005206151.4:4;XM_005206150.4:3		CGI.chr5.81	ENSBTAG00000001562	5	25770430	25777479	gene	+	0	NFE2	37.286	0.384153	0.277283	1.38542	0.165925	0.998972	37.7984	35.778	0.00863107
chr13	42187882	42188041	160	5	0.2768	0.4932	-0.2164	-19.5	0.2667	0.2414	0.2667	0.2762	0.2034	0.5385	0.52	0.3091	CST3			NM_174029.1:2		ENSBTAG00000000598	13	42185267	42189284	gene	-	0	CST3	18632.3	0.0648643	0.148408	0.437068	0.662062	1	18717.8	18285.1	0.00478559
chr24	19573025	19573158	134	4	0.7253	0.8935	-0.1682	-19.48	0.7188	0.8077	0.9	0.8077	0.8182	0.9423	0.925	0.902	CELF4			XM_024984337.1:1;XM_024984346.1:1;XM_010818698.3:1;XM_024984356.1:1;XM_024984345.1:1;XM_024984354.1:1;XM_024984343.1:1;XM_024984338.1:1;XM_024984351.1:1;XM_010818696.3:1;XM_024984355.1:1;XM_024984344.1:1;XM_010818697.3:1;XM_024984353.1:1;XM_024984361.1:1;XM_024984352.1:1;XM_024984342.1:1;XM_010818705.3:1;XM_024984360.1:1;XM_024984359.1:1;XM_010818695.3:1;XM_024984350.1:1;XM_024984341.1:1;XM_02498…		ENSBTAG00000004940	24	19505279	19818204	gene	+	0	CELF4	56.0639	0.793391	0.271231	2.92514	0.00344296	0.578869	57.7328	49.9536	0.0204782
chr5	101223517	101223577	61	5	0.785	0.5676	0.2174	19.42	0.8444	0.7154	0.8286	0.7583	0.8	0.7182	0.7333	0.3182						ENSBTAG00000018849	5	101224467	101234839	gene	+	891	AICDA	1.69667	0.448444	1.23563	0.362928	0.716659	1	1.69245	1.68329	0.000543889
chr8	111407726	111407781	56	4	0.5667	0.2965	0.2702	19.23	0.625	0.5833	0.4583	0.65	0.4359	0.4	0.25	0.25						ENSBTAG00000052608	8	111450828	111452077	gene	-	43048	ENSBTAG00000052608	0.298546	0.871936	3.14721	0.277051	0.781741	1	0.330329	0.329705	0.00016941
chr4	256488	256600	113	5	0.6305	0.4336	0.1969	19.03	0.5465	0.4963	0.6396	0.6536	0.7	0.5634	0.4038	0.3333						ENSBTAG00000003625	4	582622	607055	gene	-	326023	VSTM2A	19.102	0.785496	0.508328	1.54525	0.122285	0.968068	19.3439	18.0682	0.00545597
chr19	41325892	41326041	150	4	0.7088	0.9127	-0.2039	-19.03	0.8571	0.7619	0.8056	0.5714	0.6389	0.9167	0.9722	0.9	LOC787051	LOC787051	XM_002695981.3:1
chr18	12932663	12932739	77	5	0.5426	0.7459	-0.2033	-19.02	0.475	0.5778	0.7	0.4	0.5455	0.7184	0.825	0.7143	FBXO31		XM_002694853.5:3;XM_024978906.1:3;XM_010814588.2:3;XM_024978905.1:3	XM_002694853.5:2;XM_024978906.1:2;XM_010814588.2:2;XM_024978905.1:2		ENSBTAG00000002226	18	12929726	12964773	gene	-	0	FBXO31	307.208	-0.0744122	0.130045	-0.572203	0.567184	1	298.306	307.213	-0.00698958
chr27	26170878	26170998	121	4	0.6307	0.3302	0.3006	18.96	0.575	0.3333	0.7	0.5536	0.4286	0.1786	0.275	0.3571						ENSBTAG00000013579	27	26248679	26273822	gene	-	77682	SARAF	7238.71	-0.215173	0.1749	-1.23026	0.2186	1	6909.81	7634.66	-0.0116965
chr24	57626438	57626533	96	4	0.6184	0.3579	0.2605	18.95	0.7308	0.5435	0.7143	0.6538	0.5385	0.4048	0.2059	0.4348	ALPK2		XM_024984219.1:1	XM_005224149.4:2;XM_015460089.2:2;XM_024984218.1:2;NM_001192248.1:2;XM_015460090.2:2		ENSBTAG00000014284	24	57611635	57740561	gene	-	0	ALPK2	17.4986	0.830923	0.489316	1.69813	0.089483	0.93147	18.0124	16.719	0.00624727
chr24	19639655	19639831	177	5	0.5546	0.7404	-0.1858	-18.87	0.3492	0.7684	0.3404	0.3529	0.6923	0.7586	0.7297	0.5526	CELF4			XM_024984337.1:2;XM_024984346.1:2;XM_010818698.3:2;XM_024984356.1:2;XM_024984345.1:2;XM_024984354.1:2;XM_024984343.1:2;XM_024984338.1:2;XM_024984351.1:2;XM_010818696.3:2;XM_024984355.1:2;XM_024984344.1:2;XM_010818697.3:2;XM_024984353.1:2;XM_024984361.1:2;XM_024984352.1:2;XM_024984342.1:2;XM_010818705.3:2;XM_024984360.1:2;XM_024984359.1:2;XM_010818695.3:2;XM_024984350.1:2;XM_024984341.1:2;XM_02498…		ENSBTAG00000004940	24	19505279	19818204	gene	+	0	CELF4	56.0639	0.793391	0.271231	2.92514	0.00344296	0.578869	57.7328	49.9536	0.0204782
chr15	77242330	77242388	59	5	0.7072	0.509	0.1982	18.81	0.6632	0.6545	0.7	0.84	0.7	0.48	0.4857	0.64	SLC39A13			XM_005216507.4:2;XM_005216508.4:2;XM_005216506.4:2;NM_001098132.1:2		ENSBTAG00000019436	15	77240231	77248528	gene	+	0	SLC39A13	1032.12	-0.0148625	0.110889	-0.134031	0.893378	1	1035.53	1039.39	-0.00185188
chr3	8420663	8420767	105	5	0.7437	0.5199	0.2238	18.74	1	0.74	0.88	0.7083	0.5714	0.9333	0.24	0.3692	ARHGAP30	ARHGAP30		XM_024989602.1:1;XM_024989601.1:1;XM_024989600.1:1;XM_005203539.4:1;NM_001191499.1:1		ENSBTAG00000017875	3	8420190	8435163	gene	+	0	ARHGAP30	997.79	0.230574	0.318434	0.724087	0.469012	1	1011.37	908.379	0.00394375
chr17	54999811	54999913	103	5	0.8737	0.6739	0.1998	18.67	0.9403	0.8734	0.8358	0.86	0.9301	0.4912	0.6571	0.8531	CUX2			NM_001192597.2:3		ENSBTAG00000008571	17	54818686	55096432	gene	+	0	CUX2	312.101	0.40362	0.213397	1.8914	0.0585709	0.876715	333.508	288.209	0.0150892
chr26	16911346	16911439	94	4	0.5126	0.3034	0.2092	18.67	0.4722	0.4792	0.8	0.6591	0.3365	0.4444	0.0625	0.1923	SORBS1			XM_024985500.1:25;XM_015460616.2:25;XM_024985504.1:18;XM_024985499.1:25;XM_024985502.1:25;XM_024985505.1:22;XM_024985507.1:17;XM_015460615.2:25;XM_015460614.2:25;XM_015460621.2:25;XM_024985501.1:25;XM_024985503.1:18;XM_024985508.1:18;XM_024985506.1:21;XM_024985515.1:21;XM_024985509.1:18;XM_024985510.1:18;XM_024985513.1:17;XM_024985512.1:18;XM_024985511.1:18;XM_024985514.1:17;XM_015460633.2:25;XM_…		ENSBTAG00000002880	26	16820341	17053812	gene	-	0	SORBS1	1556.1	-0.185905	0.174558	-1.06501	0.286873	1	1450.49	1576.98	-0.0101389
chr11	78197409	78197606	198	4	0.2731	0.08966	0.1835	18.59	0.05882	0.1064	0.3333	0.2872	0.2195	0.02985	0	0.1333						ENSBTAG00000038224	11	78204300	78208326	gene	-	6695	GDF7	5.26291	2.02416	1.0676	1.89599	0.0579609	0.876453	5.11826	4.81151	0.00342616
chr23	47402241	47402410	170	5	0.3933	0.6047	-0.2114	-18.49	0.2892	0.1724	0.9792	0.3824	0.3681	0.3462	0.6752	0.8947	BLOC1S5		NM_001098875.1:3	NM_001098875.1:3		ENSBTAG00000039732	23	47392831	47417441	gene	+	0	BLOC1S5	892.329	-0.00905854	0.086656	-0.104534	0.916745	1	896.501	901.08	-0.001708
chr19	45115936	45116006	71	4	0.5435	0.7782	-0.2347	-18.48	0.7031	0.5	0.2857	0.3958	0.75	0.6944	1	0.7955	PLEKHM1		XM_024980938.1:8;XM_024980936.1:8;XM_024980934.1:8;XR_003030924.1:7;XM_024980937.1:8			ENSBTAG00000020359	19	45080028	45137328	gene	-	0	PLEKHM1	672.272	-0.130886	0.111152	-1.17754	0.238981	1	646.441	684.153	-0.0162717
chr22	53680658	53680764	107	4	0.4048	0.1695	0.2353	18.47	0.3864	0.2264	0.5	0.5	0.4872	0.02941	0.09524	0.3784	LIMD1			NM_001193163.1:7		ENSBTAG00000026097	22	53633800	53707789	gene	-	0	LIMD1	768.814	-0.108041	0.120135	-0.899325	0.36848	1	733.453	771.525	-0.0117038
chr23	17366570	17366629	60	4	0.2577	0.08617	0.1715	18.42	0.4179	0.1087	0.1562	0.2692	0.2807	0.09231	0.09091	0.05263	H2B					ENSBTAG00000005339	23	17281914	17297193	gene	+	-69378	VEGFA	2192.39	-0.108534	0.122943	-0.882798	0.377345	1	2068.84	2183.17	-0.0112827
chr18	8198481	8198542	62	5	0.5389	0.3549	0.1841	18.35	0.5882	0.4941	0.5333	0.6	0.5429	0.2564	0.2667	0.52	CMIP			XM_024978891.1:3		ENSBTAG00000013524	18	8044686	8257246	gene	+	0	CMIP	2052.07	-0.0471627	0.153477	-0.307295	0.758619	1	1953.4	2002.95	-0.0032695
chr13	57675752	57675812	61	4	0.3391	0.1439	0.1952	18.23	0.3289	0.1964	0.3333	0.25	0.2361	0.08333	0.2143	0.125	NPEPL1		NM_001034297.1:7			ENSBTAG00000016724	13	57665834	57682867	gene	-	0	NPEPL1	563.055	0.213596	0.117668	1.81525	0.0694855	0.889873	591.403	539.658	0.0240834
chr3	105457569	105457748	180	5	0.3853	0.5819	-0.1966	-18.18	0.5	0.2727	0.4769	0.3419	0.32	0.4769	0.7333	0.5714	NFYC;MIR30C	MIR30C	NR_030959.1:1	XM_010803661.1:5;XM_010803660.3:5;XM_024989450.1:5;XM_005204778.3:5;XM_010803663.1:5;XM_024989451.1:5;XM_024989449.1:5;XM_024989448.1:5;XM_024989452.1:5;NM_001034598.1:5		ENSBTAG00000021943	3	105445056	105510073	gene	-	0	NFYC	1648.29	-0.201228	0.0991806	-2.02891	0.0424676	0.839718	1595.07	1755.44	-0.0305582
chr7	106562739	106562804	66	4	0.3433	0.1454	0.1979	18.15	0.5938	0.4706	0.1714	0.25	0.1667	0.07895	0.225	0.12	EFNA5			XM_024994616.1:3;NM_001076432.1:4		ENSBTAG00000016515	7	106497218	106784981	gene	-	0	EFNA5	698.868	-0.520764	0.174098	-2.99121	0.00277872	0.578869	617.57	782.843	-0.0297001
chr8	67769078	67769270	193	4	0.5592	0.7876	-0.2284	-18.13	0.5	0.5312	0.6094	0.6667	0.4643	0.875	0.7083	0.7969						ENSBTAG00000000841	8	67361738	67428893	gene	-	-340186	LZTS1	2295.47	-0.0454844	0.166813	-0.272667	0.785109	1	2241.52	2275.73	-0.00269901
chr12	86402182	86402308	127	5	0.4887	0.3021	0.1866	18.12	0.4058	0.4318	0.4615	0.3333	0.5135	0.2222	0.3256	0.3333	MCF2L			XR_003037593.1:1;XR_003037592.1:1		ENSBTAG00000000446	12	86288140	86389324	gene	+	-12859	ATP11A	976.624	-0.00288916	0.105486	-0.0273891	0.978149	1	941.593	944.392	-0.000392492
chr3	31688516	31688671	156	4	0.3717	0.1741	0.1976	18.08	0.6667	0.3281	0.3068	0.25	0.3704	0.1782	0.2593	0.1042	LOC101903375			XR_233957.4:2		ENSBTAG00000050904	3	31588105	31676077	gene	-	-12440	RAP1A	1039.16	0.0128909	0.088752	0.145246	0.884516	1	1030.58	1024.94	0.00233847
chr27	41774631	41774718	88	4	0.574	0.3395	0.2344	17.9	0.5522	0.5918	0.5405	0.7391	0.5082	0.2586	0.4032	0.3636	THRB			XM_005226186.4:2;XM_015460908.2:2;XM_015460912.2:2;XM_024986438.1:2;XM_024986440.1:2;XM_005226183.3:2	CGI.chr27.505	ENSBTAG00000017802	27	41461702	41896044	gene	+	0	THRB	914.795	-0.0246414	0.129637	-0.19008	0.849247	1	897.149	908.335	-0.00232699
chr26	26576032	26576126	95	4	0.4883	0.2501	0.2382	17.87	0.449	0.6176	0.4066	0.5158	0.4429	0.125	0.4	0.1515						ENSBTAG00000004612	26	25203122	26181296	gene	+	-394737	SORCS3	71.2064	-0.13756	0.483981	-0.284227	0.776237	1	68.6956	69.9025	-0.00103479
chr2	135932321	135932421	101	5	0.5398	0.7268	-0.187	-17.81	0.325	0.5733	0.7714	0.7111	0.475	0.8	0.6857	0.75						ENSBTAG00000000815	2	135934233	135972074	gene	+	1813	EPHA2	1287.95	-0.250931	0.179804	-1.39558	0.162841	0.998879	1188.64	1321.1	-0.012953
chr6	26056862	26056931	70	4	0.8355	0.5959	0.2397	17.7	0.6944	0.875	0.9062	0.8333	0.9583	0.75	0.625	0.5455	TSPAN5			NM_001076119.1:1		ENSBTAG00000012343	6	25923694	26102484	gene	+	0	TSPAN5	254.498	-0.184889	0.142282	-1.29946	0.193787	1	241.361	258.472	-0.0147648
chr18	14156520	14156601	82	4	0.3802	0.1711	0.2091	17.47	0.4792	0.375	0.35	0.4167	0.3214	0.2222	0.1364	0.1071						ENSBTAG00000010927	18	14051587	14127897	gene	-	-28624	CBFA2T3	316.735	-0.296356	0.226965	-1.30574	0.191642	1	287.56	326.474	-0.00980224
chr13	70736399	70736520	122	4	0.429	0.2168	0.2122	17.36	0.5373	0.3833	0.3	0.375	0.5833	0.1667	0	0.3846	PTPRT			XM_025001261.1:8;XM_025001258.1:8;XM_025001262.1:8;XM_025001257.1:8;XM_025001253.1:8;XM_025001254.1:8;XM_025001259.1:8;XM_025001256.1:8;XM_025001260.1:8;XM_025001252.1:8		ENSBTAG00000000309	13	70704648	71533711	gene	-	0	PTPRT	67.7005	0.68281	0.48423	1.41009	0.158512	0.996833	71.5974	60.6008	0.0051907
chr25	25973336	25973424	89	4	0.7258	0.4787	0.2471	17.22	0.6809	0.7037	1	0.6957	0.6042	0.4459	0.7576	0.5						ENSBTAG00000032087	25	25974050	25985608	gene	-	627	ATXN2L	2879.66	-0.0228916	0.0582278	-0.393138	0.694218	1	2877.12	2906.5	-0.00773206
chr24	61581626	61581703	78	4	0.323	0.157	0.1661	17.21	0.3836	0.2806	0.1667	0.3259	0.2308	0.1	0.1882	0.1412	BCL2		XM_024984175.1:1	NM_001166486.1:1;XM_024984174.1:2;XM_005224105.4:1;XM_024984176.1:1		ENSBTAG00000019302	24	61396512	61588241	gene	-	0	BCL2	476.888	-0.24049	0.164962	-1.45786	0.14488	0.979346	437.476	485.151	-0.014603
chr5	7036538	7036650	113	4	0.3521	0.6378	-0.2857	-17.12	0.3611	0.4054	0.15	0.563	0.2778	0.6944	0.65	0.6607						ENSBTAG00000054109	5	7114775	7115682	gene	-	78126	ENSBTAG00000054109	0.259575	-2.96884	4.48569	-0.661847	0.508069	1	0.329277	0.331904	-0.00028582
chr21	68699521	68699579	59	4	0.7494	0.4887	0.2607	17.02	0.7083	0.8333	0.75	0.75	0.8	0.45	0.6	0.4444	KIF26A			XM_024982195.1:12		ENSBTAG00000021904	21	68658628	68701100	gene	+	0	KIF26A	428.078	-0.23545	0.335235	-0.702342	0.482466	1	345.183	384.821	-0.00364182
chr5	115728427	115728505	79	4	0.7209	0.4762	0.2447	16.99	0.7857	0.5312	0.9286	0.7	0.7308	0.625	0.2812	0.5714	FAM118A			NM_001314066.1:5;XM_024991455.1:6;XM_024991458.1:6;XM_024991456.1:6;XM_024991452.1:6;XM_024991453.1:6;XM_024991457.1:6;XM_024991454.1:6;XM_024991459.1:6;NM_001038035.3:5;XM_024991460.1:6		ENSBTAG00000010590	5	115707023	115732866	gene	+	0	FAM118A	395.541	0.0771399	0.160409	0.480894	0.630592	1	401.064	389.019	0.00492606
chrUn_NW_020190439v1	85894	86003	110	4	0.4735	0.2704	0.2031	16.97	0.5625	0.4464	0.4579	0.5049	0.3627	0.28	0.3448	0.219
chr25	32962288	32962428	141	4	0.7682	0.5529	0.2153	16.89	0.7887	0.75	0.7917	0.7059	0.875	0.5	0.5	0.6618	GTF2IRD1			NM_001191468.2:18;XM_010819509.3:18;XM_015460419.2:18;XM_015460418.2:18;XM_024984739.1:18;XM_024984738.1:18;XM_024984740.1:17;XM_024984741.1:17;XM_024984743.1:16;XM_024984742.1:17		ENSBTAG00000006212	25	32905097	33023011	gene	-	0	GTF2IRD1	329.551	-0.0634337	0.173252	-0.366136	0.714264	1	315.262	323.286	-0.00350555
chr3	26353440	26353625	186	4	0.5299	0.3342	0.1957	16.71	0.6275	0.4776	0.5962	0.4805	0.5185	0.3934	0.2903	0.3125						ENSBTAG00000008022	3	26252747	26331248	gene	-	-22193	PTGFRN	3337.49	-0.187776	0.130408	-1.43992	0.149891	0.987228	3229.74	3506.4	-0.0175845
chr17	68879700	68879794	95	4	0.7891	0.5636	0.2255	16.7	0.75	0.8411	0.8	0.8088	0.75	0.7	0.5	0.6923	ZMAT5			NM_001038210.2:5;XM_005218099.4:5		ENSBTAG00000017890	17	68864266	68887043	gene	-	0	ZMAT5	142.183	0.0502562	0.145224	0.346061	0.729297	1	143.789	141.945	0.00385885
chr25	856503	856637	135	4	0.5186	0.3084	0.2102	16.67	0.4386	0.4783	0.6667	0.4571	0.5862	0.2973	0.3125	0.3235						ENSBTAG00000039974	25	858331	859438	gene	+	1695	SSTR5	4.43056	0.958161	0.963824	0.994124	0.320162	1	4.38599	4.29559	0.0018987
chr5	107536329	107536383	55	4	0.03624	0.206	-0.1697	-16.62	0	0	0.06061	0.02041	0.05634	0.02174	0.4348	0.2424						ENSBTAG00000008554	5	107436491	107509112	gene	-	-27218	NINJ2	11.0717	0.699352	0.739061	0.946271	0.34401	1	10.9445	10.5343	0.00231627
chr8	72651686	72651770	85	4	0.6469	0.8398	-0.1929	-16.61	0.75	0.8333	0.7833	0.3952	0.7308	0.95	0.8846	0.7708	DOCK5		XM_005210292.4:26;XM_010808067.3:26	XM_005210292.4:25;XM_010808067.3:25		ENSBTAG00000015513	8	72443785	72724312	gene	+	0	DOCK5	1254.13	0.0869852	0.131797	0.659996	0.509256	1	1258.95	1211.9	0.00797622
chr8	81589474	81589615	142	4	0.7787	0.5266	0.2521	16.57	0.8333	0.65	0.675	0.9167	1	0.5455	0.3393	0.75	C8H9orf3			XM_024995793.1:13;XM_024995792.1:13;XM_024995790.1:13;XM_024995791.1:13;XM_010808152.3:12;XM_024995798.1:12;XM_024995794.1:13;NM_001206980.2:13;XM_024995796.1:13;XM_024995795.1:13;XM_024995797.1:13		ENSBTAG00000000699	8	81197388	81619574	gene	+	0	AOPEP	931.834	0.1557	0.108465	1.43549	0.151148	0.987743	935.868	872.995	0.020218
chr10	86462293	86462442	150	4	0.5711	0.7784	-0.2073	-16.55	0.5	0.6346	0.1667	0.7	0.7143	0.8214	0.875	0.6944						ENSBTAG00000004322	10	86488644	86492108	gene	+	26203	FOS	465.357	-0.125704	0.47042	-0.267216	0.789303	1	431.983	451.72	-0.000999754
chr15	75717921	75718047	127	4	0.4685	0.2326	0.2359	16.51	0.5577	0.3309	0.5833	0.5294	0.4423	0.4	0.1071	0.3333	CHST1		XM_015474867.2:3;XM_024975094.1:3	XM_024975099.1:2;XM_024975098.1:3;XM_024975096.1:3		ENSBTAG00000003721	15	75702164	75705849	gene	-	-12073	CHST1	809.929	-0.343212	0.189023	-1.81571	0.0694144	0.889851	747.033	874.988	-0.0161514
chr14	72062538	72062631	94	4	0.1902	0.4234	-0.2331	-16.49	0.25	0.2	0.1	0.25	0.09722	0.7143	0.4583	0.125						ENSBTAG00000017339	14	72301542	72458757	gene	+	238912	RUNX1T1	803.893	0.026961	0.107343	0.251167	0.801685	1	811.428	800.281	0.00355448
chr27	7198145	7198200	56	4	0.5899	0.7915	-0.2015	-16.41	0.6	0.5294	0.5932	0.6444	0.5789	0.8889	0.8293	0.7069	LOC112444644			XR_003033010.1:1;XR_003033009.1:1;XR_003033011.1:1;XR_003033008.1:1;XR_003033007.1:1		ENSBTAG00000033545	27	7165175	7180420	gene	+	-17726	EBD	2.82079	1.78444	1.50547	1.18531	0.235896	1	2.79576	2.71474	0.0014928
chr25	41192191	41192269	79	4	0.5736	0.4026	0.171	16.4	0.4783	0.3068	0.5385	0.4615	0.5312	0.1154	0.4808	0.375	MAD1L1			NM_001102044.1:16;XM_024984863.1:16;XM_024984865.1:15;XM_024984862.1:16;XM_024984866.1:11;XM_015460465.2:8;XM_024984867.1:8		ENSBTAG00000002474	25	40984696	41222673	gene	+	0	MAD1L1	636.119	0.0615032	0.115266	0.533575	0.593636	1	647.894	632.894	0.00716358
chr23	52200024	52200078	55	4	0.4006	0.2162	0.1845	16.39	0.4762	0.4308	0.3478	0.3295	0.3621	0.1667	0.1389	0.3012						ENSBTAG00000002929	23	52201685	52218895	gene	-	1608	IRF4	62.8936	0.688398	1.00527	0.684789	0.493477	1	44.8974	40.3708	0.00125005
chr5	75918799	75918939	141	4	0.4397	0.6194	-0.1797	-16.18	0.1915	0.4571	0.6098	0.7333	0.3333	0.622	0.5897	0.7377	CARD10		XM_005206880.4:10;XM_010805359.3:10;XM_024992551.1:10;XM_024992556.1:10;XM_024992554.1:10;XM_024992552.1:10;XM_024992553.1:10;XR_003034811.1:8	XM_005206880.4:9;XM_010805359.3:9;XM_024992551.1:9;XM_024992556.1:9;XM_024992554.1:9;XM_024992552.1:9;XM_024992553.1:9;XR_003034811.1:7		ENSBTAG00000015044	5	75907209	75940103	gene	-	0	CARD10	765.315	0.106094	0.181315	0.585135	0.558457	1	770.409	738.702	0.00538131
chr15	26523756	26523907	152	4	0.7789	0.5609	0.218	15.86	0.8214	0.85	0.6731	0.8519	0.8333	0.4375	0.6923	0.6364						ENSBTAG00000000977	15	25721021	26071036	gene	-	-452721	CADM1	1707.15	-0.0284057	0.196164	-0.144806	0.884864	1	1655.21	1689.53	-0.00124024
chr2	135224330	135224496	167	4	0.5979	0.3422	0.2558	15.81	0.5167	0.63	0.55	0.5741	0.5833	0.4318	0.3409	0.2917	RCC2			NM_001101911.2:4		ENSBTAG00000008579	2	135211438	135237283	gene	+	0	RCC2	2309.87	-0.0256346	0.060421	-0.424267	0.671371	1	2297.69	2325.7	-0.00824759
chr24	61488766	61488918	153	4	0.6574	0.4369	0.2205	15.78	0.7467	0.7164	0.6522	0.6346	0.5714	0.5405	0.6	0.05	BCL2			NM_001166486.1:1;XM_024984174.1:2		ENSBTAG00000019302	24	61396512	61588241	gene	-	0	BCL2	476.888	-0.24049	0.164962	-1.45786	0.14488	0.979346	437.476	485.151	-0.014603
chr29	41840697	41840815	119	4	0.6576	0.4227	0.2348	15.73	0.8	0.675	0.6111	0.6	0.6667	0.3125	0.25	0.6809	LOC536947			XM_024987504.1:7		ENSBTAG00000037645	29	41830788	41837747	gene	-	-2951	ENSBTAG00000037645	0.267958	2.4699	4.55282	0.542498	0.587475	1	0.294008	0.292702	0.000230796
chr24	42615349	42615464	116	4	0.7542	0.53	0.2241	15.73	0.6812	0.75	0.8	0.7838	0.8085	0.4643	0.6087	0.5769						ENSBTAG00000002125	24	42652183	42723588	gene	+	36720	GNAL	357.365	0.441441	0.238467	1.85117	0.0641456	0.88729	390.428	329.007	0.0133338
chr3	120032784	120032845	62	4	0.6624	0.8833	-0.2209	-15.67	0.775	0.6364	0.5833	0.6087	0.55	0.9107	0.9	0.9						ENSBTAG00000003389	3	120024988	120028930	gene	-	-3855	ENSBTAG00000003389	1.60554	-2.04905	1.50885	-1.35803	0.174456	1	1.58715	1.62156	-0.00171485
chr6	110390845	110390999	155	4	0.7723	0.5412	0.231	15.62	0.6667	0.8125	0.875	0.6944	0.7895	0.4583	0.6129	0.614						ENSBTAG00000010343	6	110457784	110586506	gene	+	66786	C1QTNF7	109.402	-0.70011	0.636445	-1.10003	0.271317	1	89.2803	105.805	-0.00310884
chr4	92187470	92187553	84	4	0.6968	0.47	0.2267	15.58	0.8125	0.8056	0.7105	0.6731	0.6375	0.4375	0.6071	0.5634	SND1;LRRC4			NM_205784.1:15;XM_024990717.1:1;NM_001014938.1:1		ENSBTAG00000010692	4	91873755	92296106	gene	+	0	SND1	9860.1	-0.0722863	0.10927	-0.661537	0.508268	1	9774.8	10126.1	-0.00924576
chr4	92187470	92187553	84	4	0.6968	0.47	0.2267	15.58	0.8125	0.8056	0.7105	0.6731	0.6375	0.4375	0.6071	0.5634	SND1;LRRC4			NM_205784.1:15;XM_024990717.1:1;NM_001014938.1:1		ENSBTAG00000010704	4	92143301	92233611	gene	-	0	LRRC4	35.1149	0.215081	0.667902	0.322024	0.747434	1	30.6254	29.6722	0.000861714
chr22	6505887	6505994	108	4	0.872	0.6855	0.1865	15.37	0.7692	0.9688	0.875	0.8977	0.8088	0.5625	0.625	0.8235						ENSBTAG00000009194	22	6157368	6498868	gene	-	-7020	OSBPL10	298.594	0.0369022	0.232162	0.15895	0.873708	1	292.472	289.212	0.00116591
chr18	10670405	10670542	138	4	0.8788	0.6947	0.1841	15.37	0.9464	0.9219	0.9167	0.8043	0.8833	0.6875	0.65	0.7812	ATP2C2			XM_002694745.3:16;XM_010814393.2:16		ENSBTAG00000000945	18	10607004	10683673	gene	+	0	ATP2C2	160.487	0.16891	0.231522	0.729561	0.465659	1	162.507	151.811	0.00536805
chr18	14573547	14573609	63	4	0.598	0.3786	0.2194	15.31	0.5366	0.641	0.5455	0.7273	0.4762	0.4783	0.4333	0.25	CDK10			NM_001038577.2:8;XM_010814564.3:8;XM_024978496.1:8		ENSBTAG00000033333	18	14568488	14576084	gene	+	0	CDK10	282.549	0.0671103	0.110824	0.605559	0.544807	1	283.202	276.082	0.00837465
chr18	26402450	26402516	67	4	0.8515	0.6524	0.1991	15.26	0.9643	0.9565	0.7	0.8929	0.85	0.85	0.5312	0.6774						ENSBTAG00000020782	18	26304975	26388347	gene	-	-14104	CNOT1	6805.21	-0.00963856	0.0675297	-0.142731	0.886503	1	6775.2	6813.13	-0.00265753
chr27	25035762	25035850	89	4	0.399	0.2015	0.1976	15.21	0.3293	0.3113	0.2174	0.4565	0.3929	0.3962	0.06383	0.1053						ENSBTAG00000009685	27	25061503	25078428	gene	+	25654	ERI1	362.639	0.210078	0.146305	1.43589	0.151035	0.987743	374.359	345.599	0.015944
chr17	56154552	56154604	53	4	0.5036	0.7164	-0.2128	-15.15	0.575	0.5833	0.4	0.5833	0.5455	0.5	0.8	0.7333						ENSBTAG00000001303	17	56156717	56169968	gene	-	2114	HSPB8	115.098	-0.0282931	0.352484	-0.0802679	0.936024	1	109.631	110.128	-0.000396263
chr12	73155054	73155107	54	4	0.7008	0.486	0.2148	15.14	0.825	0.7045	0.7321	0.7	0.6176	0.2188	0.5278	0.7	DNAJC3			NM_174756.3:9		ENSBTAG00000012065	12	73095335	73160534	gene	+	0	DNAJC3	1605.35	0.106894	0.146361	0.730344	0.46518	1	1622.2	1546.3	0.00809386
chr24	1974674	1974730	57	4	0.4164	0.6272	-0.2108	-15.11	0.4878	0.06667	0.5926	0.5229	0.3878	0.7292	0.6038	0.5405						ENSBTAG00000021003	24	2145783	2156850	gene	-	171054	GALR1	185.843	-0.416545	0.309147	-1.3474	0.17785	1	167.906	195.525	-0.00757363
chr3	23518009	23518082	74	4	0.4915	0.2901	0.2014	14.7	0.3438	0.6786	0.3125	0.6458	0.425	0.3333	0.25	0.2727						ENSBTAG00000032193	3	23483917	23508035	gene	+	-9975	REG4	4.09829	0.672614	0.827902	0.812432	0.416544	1	4.04139	3.9778	0.00178315
chr6	117499800	117499850	51	4	0.7659	0.5775	0.1884	14.65	0.8529	0.6618	0.8214	0.7917	0.7833	0.6429	0.45	0.6429	CPLX1			NM_001078103.1:2;XM_024993464.1:1		ENSBTAG00000050808	6	117489823	117530963	gene	+	0	CPLX1	12.6259	0.325318	0.478419	0.679986	0.496514	1	12.7032	12.4267	0.00250741
chr5	104079662	104079841	180	4	0.8373	0.6491	0.1882	14.56	0.875	0.7273	0.9	0.875	0.8438	0.6562	0.5	0.7674						ENSBTAG00000004208	5	104037215	104055041	gene	-	-24622	PLEKHG6	46.0282	0.226212	0.270815	0.835299	0.403549	1	47.8597	45.9908	0.00530728
chr19	54711897	54711965	69	4	0.545	0.345	0.2001	14.55	0.5714	0.56	0.6216	0.575	0.4419	0.3725	0.4138	0.2759	SEC14L1			XM_024980013.1:3;XM_024980012.1:3;XM_024980014.1:3;NM_001101975.2:3		ENSBTAG00000013677	19	54705352	54755623	gene	-	0	SEC14L1	2662.74	0.0756779	0.12957	0.58407	0.559173	1	2611.23	2521.39	0.00715572
chr6	117354717	117354771	55	4	0.7376	0.5327	0.2049	14.4	0.7941	0.8529	0.85	0.75	0.875	0.6528	0.6786	0.65	FGFRL1			XM_024993272.1:5		ENSBTAG00000027464	6	117346406	117358800	gene	-	0	FGFRL1	274.286	0.0131275	0.227529	0.057696	0.953991	1	275.894	275.091	0.000431203
chrX	37178012	37178075	64	4	0.5924	0.3979	0.1944	14.4	0.7073	0.6263	0.6389	0.425	0.6216	0.3448	0.425	0.3913	HCFC1			XM_024988693.1:25;XM_024988696.1:25;XM_015461524.2:25;XM_024988695.1:25;XM_024988691.1:25;XM_024988692.1:25;XM_024988687.1:25;XM_024988688.1:25;XM_024988689.1:25;XM_024988694.1:25;XM_024988690.1:25		ENSBTAG00000011904	X	37161312	37182132	gene	-	0	HCFC1	5215.03	-0.0506657	0.072929	-0.694726	0.487227	1	5242.99	5374.02	-0.0125015
chr1	142618267	142618354	88	4	0.3233	0.5504	-0.2271	-14.24	0.225	0.2115	0.3382	0.5139	0.2812	0.5	0.1667	0.7833		TFF2				ENSBTAG00000030814	1	142614728	142618268	gene	-	0	TFF2	108.869	-0.0780944	0.344388	-0.226763	0.820608	1	110.04	111.346	-0.00114481
chr2	126766440	126766530	91	4	0.4876	0.6823	-0.1947	-14.21	0.625	0.5	0.2857	0.6304	0.381	0.75	0.56	0.7222	ZNF683			XM_024982506.1:3;XM_024982509.1:3;XM_005203302.4:3;XM_024982502.1:3;XM_024982496.1:3		ENSBTAG00000009631	2	126764039	126771731	gene	+	0	ZNF683	1240.37	0.27556	0.282178	0.976548	0.328793	1	1268.04	1104.31	0.00597105
chr10	84356043	84356093	51	4	0.7705	0.5791	0.1914	14	0.625	0.8269	0.875	0.8	0.7143	0.4722	0.4688	0.7778	DPF3			XM_024998125.1:10;XM_002691052.5:10;XR_003036902.1:8		ENSBTAG00000025458	10	84122760	84405606	gene	-	0	DPF3	635.216	0.0299055	0.248196	0.120491	0.904094	1	628.949	610.82	0.000830328
chr14	7155836	7155951	116	4	0.7622	0.402	0.3602	13.99	0.6712	0.6143	0.5769	0.7105	0.8333	0.5333	0.5	0.4516	ZFAT			XM_010811924.3:3;XM_002692602.6:3;XM_005215319.4:3		ENSBTAG00000017731	14	7126582	7265632	gene	+	0	ZFAT	534.308	-0.0452895	0.101388	-0.446695	0.655095	1	534.899	544.774	-0.00658585
chr14	66333284	66333356	73	4	0.5889	0.3888	0.2001	13.84	0.5745	0.55	0.5682	0.5909	0.5238	0.25	0.4375	0.5	MATN2			NM_001102528.1:17;XM_005215629.2:17		ENSBTAG00000017165	14	66186819	66359721	gene	-	0	MATN2	2246.22	-0.219378	0.192827	-1.1377	0.255247	1	2161.39	2403.21	-0.00990931
chr23	15534759	15534848	90	4	0.3706	0.5769	-0.2063	-13.33	0.2679	0.4118	0.4722	0.3	0.375	0.4091	0.5714	0.7857	H2B;TFEB			XM_024983504.1:8;XM_024983503.1:8		ENSBTAG00000012384	23	15499139	15547643	gene	-	0	TFEB	150.239	0.0302601	0.130433	0.231997	0.81654	1	148.231	146.816	0.00282623
chr15	42901631	42901701	71	4	0.7338	0.4735	0.2603	13.17	0.8036	0.7848	0.7872	0.631	0.7733	0.625	0.4815	0.5556	LOC104974249			XR_001501930.2:1		ENSBTAG00000043981	15	42392799	42890918	gene	+	-10714	SBF2	4034.38	-0.0952963	0.0745576	-1.27816	0.201194	1	3927.48	4119.6	-0.0228112
chr4	118717773	118718315	543	4	0.6526	0.7472	-0.09456	-7.744	0.7277	0.7215	0.4947	0.7252	0.4299	0.7594	0.825	0.8228	LOC101907306	LOC101907306	XR_003034478.1:1			ENSBTAG00000004958	4	118732678	119258101	gene	-	14364	PTPRN2	42.4333	0.314997	0.290885	1.08289	0.278856	1	43.5139	41.2732	0.00643652
